# Supplementary material for: A Drosophila model for toxicogenomics: Genetic variation in susceptibility to heavy metal exposure
Source: PLoS Genet. 2017 Jul 21;13(7):e1006907. doi: 10.1371/journal.pgen.1006907 (PMC5544243; doi:10.1371/journal.pgen.1006907)
Supplement: S2 Table — (XLSX) [file pgen.1006907.s007.xlsx]

## Sheet: Female
S2 Table: Extreme QTL analysis for adult female resistance to cadmium exposure. Filter 1, Count 1 and Frequency 1 are filter, count and frequency of minor alleles from the resistant population, respectively. Filter 2, Count 2 and Frequency 2 are filter, count and frequency of minor alleles from the control population, respectively.
SNP ID	Chromosome Position	Reference Allele	Major Allele	Minor Allele	Filter 1	Count 1	Frequency 1	Filter 2	Count 2	Frequency 2	P-value	FDR	Flybase ID	Gene Symbol	Site Class	Position (bp Upstream or Downstream)
2L_10027103_SNP	10027103	C	G	C	PASS	161103	0.390152	PASS	20854	0.206107	0.00015952	0.0472176	FBgn0032176	CG13127	SYNONYMOUS_CODING
2L_10046561_SNP	10046561	T	T	G	PASS	140174	0.55414	PASS	195104	0.347826	4.322e-05	0.0303325	Intergenic	Intergenic
2L_10046574_SNP	10046574	A	A	C	AF	30214	0.0443038	PASS	26149	0.158065	0.00017964	0.0489326	Intergenic	Intergenic
2L_1006686_SNP	1006686	G	G	T	PASS	134186	0.58125	PASS	198122	0.38125	6.25931e-05	0.0341694	Intergenic	Intergenic
2L_10111511_SNP	10111511	A	T	A	PASS	32528	0.0793201	PASS	30090	0.230769	1.214e-05	0.0192374	FBgn0265002	CG44153	INTRON
2L_10111511_SNP	10111511	A	T	A	PASS	32528	0.0793201	PASS	30090	0.230769	1.214e-05	0.0192374	FBgn0083945	CG34109	INTRON
2L_10152891_SNP	10152891	A	A	G	PASS	246115	0.31856	PASS	162170	0.512048	5.77735e-05	0.0333551	FBgn0032187	CG4839	INTRON
2L_10152891_SNP	10152891	A	A	G	PASS	246115	0.31856	PASS	162170	0.512048	5.77735e-05	0.0333551	FBgn0265002	CG44153	INTRON
2L_1015964_SNP	1015964	A	A	G	PASS	18191	0.334559	PASS	21440	0.15748	0.00011481	0.0422353	FBgn0031294	IA-2	INTRON
2L_10183199_SNP	10183199	C	C	T	PASS	172187	0.520891	PASS	19096	0.335664	0.00018603	0.0496438	FBgn0028675	Sur	NON_SYNONYMOUS_CODING
2L_10189296_SNP	10189296	C	C	T	AF	31011	0.0342679	PASS	28449	0.147147	7.603e-05	0.0363459	FBgn0028675	Sur	SYNONYMOUS_CODING
2L_10189296_SNP	10189296	C	C	T	AF	31011	0.0342679	PASS	28449	0.147147	7.603e-05	0.0363459	FBgn0051874	CG31874	DOWNSTREAM	524
2L_10230880_SNP	10230880	G	T	G	PASS	24885	0.255255	PASS	27226	0.0872483	9.18243e-06	0.0172291	FBgn0032197	CG5694	INTRON
2L_1024313_SNP	1024313	T	T	C	PASS	24897	0.281159	PASS	196165	0.457064	0.00017264	0.0483869	FBgn0031294	IA-2	INTRON
2L_10245180_SNP	10245180	T	T	A	PASS	25634	0.117241	PASS	22894	0.291925	1.9901e-05	0.0227172	FBgn0024248	chico	INTRON
2L_10245180_SNP	10245180	T	T	A	PASS	25634	0.117241	PASS	22894	0.291925	1.9901e-05	0.0227172	FBgn0266330	CR44995	INTRON
2L_10290019_SNP	10290019	A	C	A	PASS	19744	0.182573	PASS	16397	0.373077	8.69839e-05	0.0382292	FBgn0032208	CG5604	SYNONYMOUS_CODING
2L_1032734_SNP	1032734	A	T	A	PASS	28845	0.135135	AF	36613	0.0343008	0.00018653	0.0496534	FBgn0031294	IA-2	INTRON
2L_10380739_SNP	10380739	T	C	T	PASS	260118	0.312169	PASS	155175	0.530303	5.35428e-06	0.0151443	FBgn0032234	gny	SYNONYMOUS_CODING
2L_10380739_SNP	10380739	T	C	T	PASS	260118	0.312169	PASS	155175	0.530303	5.35428e-06	0.0151443	FBgn0032233	dpr19	DOWNSTREAM	834
2L_10380784_SNP	10380784	C	C	T	PASS	189183	0.491935	PASS	23999	0.292899	2.61081e-05	0.0252016	FBgn0032234	gny	SYNONYMOUS_CODING
2L_10380784_SNP	10380784	C	C	T	PASS	189183	0.491935	PASS	23999	0.292899	2.61081e-05	0.0252016	FBgn0032233	dpr19	DOWNSTREAM	879
2L_10380836_SNP	10380836	G	G	C	PASS	180171	0.487179	PASS	250109	0.303621	0.00010645	0.0412189	FBgn0032234	gny	INTRON
2L_10380836_SNP	10380836	G	G	C	PASS	180171	0.487179	PASS	250109	0.303621	0.00010645	0.0412189	FBgn0032233	dpr19	DOWNSTREAM	931
2L_10415932_SNP	10415932	A	A	G	PASS	206131	0.388724	PASS	132204	0.607143	9.12519e-06	0.0172291	FBgn0032243	Klp31E	SYNONYMOUS_CODING
2L_10445742_SNP	10445742	C	G	C	PASS	244115	0.320334	PASS	174186	0.516667	3.72364e-05	0.0285591	FBgn0032252	loh	SYNONYMOUS_CODING
2L_10447150_SNP	10447150	C	T	C	PASS	15199	0.396	PASS	23055	0.192982	2.69763e-05	0.0254667	FBgn0032252	loh	INTRON
2L_10453298_SNP	10453298	A	A	G	PASS	24872	0.225	PASS	190135	0.415385	4.30384e-05	0.0302801	FBgn0032253	CG5322	SYNONYMOUS_CODING
2L_10453298_SNP	10453298	A	A	G	PASS	24872	0.225	PASS	190135	0.415385	4.30384e-05	0.0302801	FBgn0065110	ppk10	UPSTREAM	92
2L_10456713_SNP	10456713	A	C	A	PASS	224126	0.36	PASS	157197	0.556497	4.892e-05	0.0316413	FBgn0032253	CG5322	INTRON
2L_10456713_SNP	10456713	A	C	A	PASS	224126	0.36	PASS	157197	0.556497	4.892e-05	0.0316413	FBgn0027611	LM408	UPSTREAM	945
2L_10456723_SNP	10456723	T	C	T	PASS	237120	0.336134	PASS	180203	0.530026	4.35e-05	0.030445	FBgn0032253	CG5322	INTRON
2L_10456723_SNP	10456723	T	C	T	PASS	237120	0.336134	PASS	180203	0.530026	4.35e-05	0.030445	FBgn0027611	LM408	UPSTREAM	935
2L_10456955_SNP	10456955	T	C	T	PASS	232126	0.351955	PASS	163186	0.532951	0.00017202	0.048369	FBgn0032253	CG5322	INTRON
2L_10456955_SNP	10456955	T	C	T	PASS	232126	0.351955	PASS	163186	0.532951	0.00017202	0.048369	FBgn0027611	LM408	UPSTREAM	73
2L_10459916_SNP	10459916	C	C	A	PASS	122138	0.530769	PASS	17887	0.328302	0.00012511	0.0434828	FBgn0027611	LM408	SYNONYMOUS_CODING
2L_10465445_SNP	10465445	C	C	T	PASS	24584	0.255319	PASS	218166	0.432292	0.00012091	0.0430254	FBgn0051719	RluA-1	INTRON
2L_10480766_SNP	10480766	A	A	C	PASS	28158	0.171091	PASS	225124	0.355301	1.89343e-05	0.0225068	FBgn0032256	RluA-2	INTRON
2L_10482298_SNP	10482298	A	A	G	PASS	30122	0.0681115	PASS	29374	0.201635	6.45323e-05	0.0344949	FBgn0032256	RluA-2	SYNONYMOUS_CODING
2L_10482298_SNP	10482298	A	A	G	PASS	30122	0.0681115	PASS	29374	0.201635	6.45323e-05	0.0344949	FBgn0026431	Grip75	UPSTREAM	997
2L_10548055_SNP	10548055	A	A	G	PASS	25764	0.199377	PASS	205122	0.373089	0.00011432	0.0421902	FBgn0051721	Trim9	INTRON
2L_1055755_SNP	1055755	C	C	T	PASS	203129	0.388554	PASS	22361	0.214789	0.00018892	0.0499624	FBgn0003310	S	INTRON
2L_10568898_SNP	10568898	A	A	G	AF	33610	0.0289017	PASS	28142	0.130031	0.00015101	0.0462924	FBgn0051721	Trim9	INTRON
2L_10568898_SNP	10568898	A	A	G	AF	33610	0.0289017	PASS	28142	0.130031	0.00015101	0.0462924	FBgn0032268	CG6138	DOWNSTREAM	886
2L_10577008_SNP	10577008	G	G	T	AF	32010	0.030303	PASS	31147	0.131285	0.0001524	0.0464558	FBgn0032269	w-cup	NON_SYNONYMOUS_CODING
2L_10577008_SNP	10577008	G	G	T	AF	32010	0.030303	PASS	31147	0.131285	0.0001524	0.0464558	FBgn0051721	Trim9	INTRON
2L_1059075_SNP	1059075	A	A	G	PASS	29136	0.110092	PASS	19297	0.33564	8.87562e-08	0.00341654	FBgn0003310	S	INTRON
2L_1059126_SNP	1059126	T	T	C	PASS	30017	0.0536278	PASS	24857	0.186885	4.90928e-05	0.0316756	FBgn0003310	S	INTRON
2L_1059335_SNP	1059335	A	A	T	PASS	31663	0.166227	PASS	255135	0.346154	1.32335e-05	0.0198502	FBgn0003310	S	INTRON
2L_1064298_SNP	1064298	G	G	T	PASS	30943	0.122159	AF	40310	0.0242131	7.44782e-05	0.0360565	FBgn0003310	S	INTRON
2L_1067279_SNP	1067279	C	T	C	PASS	240103	0.300292	PASS	137135	0.496324	8.23064e-05	0.0375051	FBgn0003310	S	INTRON
2L_10707670_SNP	10707670	G	A	G	PASS	29032	0.0993789	PASS	25097	0.279539	3.17775e-06	0.0124757	FBgn0024740	Lip2	INTRON
2L_10707679_SNP	10707679	T	A	T	PASS	31821	0.0619469	PASS	28874	0.20442	1.62752e-05	0.0214482	FBgn0024740	Lip2	INTRON
2L_10707718_SNP	10707718	A	G	A	PASS	29219	0.0610933	PASS	26069	0.209726	1.40625e-05	0.0202948	FBgn0024740	Lip2	INTRON
2L_10707721_SNP	10707721	G	A	G	PASS	28918	0.0586319	PASS	25372	0.221538	2.95325e-06	0.0121063	FBgn0024740	Lip2	INTRON
2L_10707747_SNP	10707747	A	C	A	PASS	28630	0.0949367	PASS	23892	0.278788	2.24966e-06	0.0108141	FBgn0024740	Lip2	INTRON
2L_10728890_SNP	10728890	C	C	G	AF	32614	0.0411765	PASS	29253	0.153623	0.00010762	0.0413334	FBgn0032290	CG6443	UPSTREAM	88
2L_10728890_SNP	10728890	C	C	G	AF	32614	0.0411765	PASS	29253	0.153623	0.00010762	0.0413334	FBgn0032289	CG6431	DOWNSTREAM	15
2L_10730111_SNP	10730111	G	G	C	PASS	115144	0.555985	PASS	17192	0.34981	0.00010575	0.041095	FBgn0032290	CG6443	NON_SYNONYMOUS_CODING
2L_10730111_SNP	10730111	G	G	C	PASS	115144	0.555985	PASS	17192	0.34981	0.00010575	0.041095	FBgn0032291	CG17118	UPSTREAM	144
2L_10730118_SNP	10730118	T	T	C	PASS	21749	0.184211	PASS	156111	0.41573	1.91329e-06	0.0104437	FBgn0032290	CG6443	SYNONYMOUS_CODING
2L_10730118_SNP	10730118	T	T	C	PASS	21749	0.184211	PASS	156111	0.41573	1.91329e-06	0.0104437	FBgn0032291	CG17118	UPSTREAM	137
2L_10730352_SNP	10730352	C	T	C	PASS	20399	0.327815	PASS	155194	0.555874	4.04014e-06	0.0138917	FBgn0032291	CG17118	SYNONYMOUS_CODING
2L_10730352_SNP	10730352	C	T	C	PASS	20399	0.327815	PASS	155194	0.555874	4.04014e-06	0.0138917	FBgn0032290	CG6443	DOWNSTREAM	5
2L_10730671_SNP	10730671	T	C	T	AF	29015	0.0491803	PASS	28556	0.164223	0.00018883	0.0499598	FBgn0032291	CG17118	INTRON
2L_10730671_SNP	10730671	T	C	T	AF	29015	0.0491803	PASS	28556	0.164223	0.00018883	0.0499598	FBgn0032290	CG6443	DOWNSTREAM	369
2L_10730671_SNP	10730671	T	C	T	AF	29015	0.0491803	PASS	28556	0.164223	0.00018883	0.0499598	FBgn0032292	CG6750	DOWNSTREAM	729
2L_10749102_SNP	10749102	C	T	C	PASS	17650	0.221239	PASS	154123	0.444043	1.32428e-05	0.0198502	FBgn0032297	CG17124	INTRON
2L_10750120_SNP	10750120	G	T	G	PASS	146193	0.569322	PASS	197119	0.376582	0.00010154	0.0405521	FBgn0032297	CG17124	INTRON
2L_10759355_SNP	10759355	C	C	A	PASS	28218	0.06	PASS	24457	0.189369	0.00012358	0.0432947	Intergenic	Intergenic
2L_10780566_SNP	10780566	G	G	C	PASS	24038	0.136691	PASS	19686	0.304965	0.00010156	0.0405521	FBgn0051869	CG31869	INTRON
2L_10806078_SNP	10806078	G	C	G	AF	29413	0.0423453	PASS	26051	0.163987	7.64539e-05	0.0364355	FBgn0011676	Nos	SYNONYMOUS_CODING
2L_10806090_SNP	10806090	A	C	A	AF	29212	0.0394737	PASS	24847	0.159322	8.768e-05	0.0383093	FBgn0011676	Nos	SYNONYMOUS_CODING
2L_10809495_SNP	10809495	A	T	A	PASS	26346	0.148867	PASS	252121	0.324397	2.66386e-05	0.0253937	FBgn0011676	Nos	INTRON
2L_10809520_SNP	10809520	A	G	A	PASS	25052	0.172185	PASS	218116	0.347305	6.81455e-05	0.0350606	FBgn0011676	Nos	INTRON
2L_10809534_SNP	10809534	A	G	A	PASS	26045	0.147541	PASS	197103	0.343333	7.84153e-06	0.0165452	FBgn0011676	Nos	INTRON
2L_10809535_SNP	10809535	A	G	A	PASS	25047	0.158249	PASS	198104	0.344371	2.648e-05	0.0253284	FBgn0011676	Nos	INTRON
2L_1082199_SNP	1082199	C	C	T	PASS	25426	0.0928571	PASS	22587	0.278846	3.15827e-06	0.0124301	FBgn0031298	Atg4a	SYNONYMOUS_CODING
2L_1082199_SNP	1082199	C	C	T	PASS	25426	0.0928571	PASS	22587	0.278846	3.15827e-06	0.0124301	FBgn0031299	CG4629	DOWNSTREAM	892
2L_10822635_SNP	10822635	G	A	G	PASS	140197	0.58457	PASS	185119	0.391447	0.00011235	0.0418401	FBgn0011676	Nos	INTRON
2L_10822635_SNP	10822635	G	A	G	PASS	140197	0.58457	PASS	185119	0.391447	0.00011235	0.0418401	FBgn0032304	CG17134	DOWNSTREAM	668
2L_10825919_SNP	10825919	A	A	T	PASS	30940	0.114613	PASS	262103	0.282192	1.39569e-05	0.0202623	FBgn0011676	Nos	INTRON
2L_10865889_SNP	10865889	T	T	C	PASS	24388	0.265861	PASS	30541	0.118497	0.00014177	0.0452913	Intergenic	Intergenic
2L_10867454_SNP	10867454	G	C	G	PASS	19192	0.325088	PASS	166174	0.511765	0.00018226	0.0493485	Intergenic	Intergenic
2L_10873174_SNP	10873174	C	C	A	PASS	21970	0.242215	PASS	27530	0.0983607	0.00018637	0.0496438	FBgn0267010	CR45454	DOWNSTREAM	79
2L_10873460_SNP	10873460	A	A	G	PASS	22635	0.1341	PASS	13389	0.400901	4.19251e-08	0.00236313	Intergenic	Intergenic
2L_10886528_SNP	10886528	G	A	G	PASS	23088	0.27673	PASS	191163	0.460452	0.00011205	0.0417907	FBgn0265683	CR44490	INTRON
2L_10889103_SNP	10889103	T	T	G	PASS	35339	0.0994898	PASS	26788	0.247887	4.09167e-05	0.0297478	FBgn0032312	CG14071	UPSTREAM	176
2L_10889107_SNP	10889107	G	G	A	PASS	33837	0.0986667	PASS	26288	0.251429	2.9878e-05	0.0265211	FBgn0032312	CG14071	UPSTREAM	18
2L_10907769_SNP	10907769	A	A	G	PASS	21383	0.280405	PASS	28038	0.119497	7.2096e-05	0.0357083	FBgn0032314	CG7309	INTRON
2L_10907770_SNP	10907770	A	A	T	PASS	21383	0.280405	PASS	28137	0.116352	4.93147e-05	0.0316756	FBgn0032314	CG7309	INTRON
2L_10908263_SNP	10908263	C	T	C	PASS	24385	0.259146	PASS	187150	0.445104	8.15988e-05	0.037339	FBgn0032314	CG7309	INTRON
2L_10933913_SNP	10933913	C	C	T	PASS	29434	0.103659	PASS	23284	0.265823	2.8362e-05	0.0259791	FBgn0261871	dpr2	INTRON
2L_10933962_SNP	10933962	T	T	G	PASS	30127	0.0823171	PASS	23782	0.257053	3.001e-06	0.0121775	FBgn0261871	dpr2	INTRON
2L_10936869_SNP	10936869	T	T	A	PASS	24767	0.213376	PASS	196126	0.391304	0.00011047	0.0416249	FBgn0032318	CG14072	INTRON
2L_10936869_SNP	10936869	T	T	A	PASS	24767	0.213376	PASS	196126	0.391304	0.00011047	0.0416249	FBgn0261871	dpr2	INTRON
2L_10936883_SNP	10936883	C	C	A	PASS	25164	0.203175	PASS	184128	0.410256	8.12379e-06	0.0166964	FBgn0032318	CG14072	INTRON
2L_10936883_SNP	10936883	C	C	A	PASS	25164	0.203175	PASS	184128	0.410256	8.12379e-06	0.0166964	FBgn0261871	dpr2	INTRON
2L_10936922_SNP	10936922	A	A	G	PASS	22657	0.201413	PASS	166144	0.464516	5.15671e-08	0.00246621	FBgn0261871	dpr2	INTRON
2L_10936922_SNP	10936922	A	A	G	PASS	22657	0.201413	PASS	166144	0.464516	5.15671e-08	0.00246621	FBgn0032318	CG14072	INTRON
2L_10936927_SNP	10936927	C	C	A	PASS	23252	0.183099	PASS	182135	0.425868	2.38388e-07	0.00508759	FBgn0261871	dpr2	INTRON
2L_10936927_SNP	10936927	C	C	A	PASS	23252	0.183099	PASS	182135	0.425868	2.38388e-07	0.00508759	FBgn0032318	CG14072	INTRON
2L_10936928_SNP	10936928	A	A	C	PASS	23353	0.185315	PASS	180135	0.428571	2.38546e-07	0.00508759	FBgn0032318	CG14072	INTRON
2L_10936928_SNP	10936928	A	A	C	PASS	23353	0.185315	PASS	180135	0.428571	2.38546e-07	0.00508759	FBgn0261871	dpr2	INTRON
2L_10936939_SNP	10936939	G	G	T	PASS	21468	0.241135	PASS	178140	0.440252	3.92835e-05	0.0292991	FBgn0032318	CG14072	INTRON
2L_10936939_SNP	10936939	G	G	T	PASS	21468	0.241135	PASS	178140	0.440252	3.92835e-05	0.0292991	FBgn0261871	dpr2	INTRON
2L_10936941_SNP	10936941	A	A	G	PASS	20565	0.240741	PASS	171142	0.453674	1.46247e-05	0.0205402	FBgn0261871	dpr2	INTRON
2L_10936941_SNP	10936941	A	A	G	PASS	20565	0.240741	PASS	171142	0.453674	1.46247e-05	0.0205402	FBgn0032318	CG14072	INTRON
2L_10940792_SNP	10940792	T	G	T	PASS	18975	0.284091	PASS	171157	0.478659	9.895e-05	0.0401307	FBgn0261871	dpr2	INTRON
2L_11013513_SNP	11013513	A	T	A	PASS	224107	0.323263	PASS	25349	0.162252	0.00018403	0.0494309	FBgn0032330	Samuel	UTR_3_PRIME
2L_11059535_SNP	11059535	C	C	A	PASS	122139	0.532567	PASS	17568	0.279835	1.95369e-06	0.0104877	FBgn0032330	Samuel	INTRON
2L_11098621_SNP	11098621	A	C	A	PASS	222113	0.337313	PASS	26756	0.173375	0.00014958	0.0460365	FBgn0032340	Ge-1	SYNONYMOUS_CODING
2L_11164632_SNP	11164632	G	G	T	PASS	302129	0.299304	PASS	213204	0.489209	2.41243e-05	0.0242936	FBgn0259822	Ca-beta	INTRON
2L_11176370_SNP	11176370	T	T	C	PASS	28032	0.102564	PASS	25185	0.252976	7.88783e-05	0.0369304	FBgn0259822	Ca-beta	INTRON
2L_11190159_SNP	11190159	C	C	T	PASS	27372	0.208696	PASS	250149	0.373434	0.00015048	0.046196	FBgn0259822	Ca-beta	INTRON
2L_11229464_SNP	11229464	T	A	T	PASS	104113	0.520737	PASS	14647	0.243523	9.44084e-07	0.0082777	FBgn0264442	ab	INTRON
2L_11258357_SNP	11258357	G	G	C	PASS	87137	0.611607	PASS	12873	0.363184	1.50742e-05	0.0209056	FBgn0264442	ab	DOWNSTREAM	891
2L_11285567_SNP	11285567	C	T	C	PASS	186104	0.358621	PASS	120149	0.553903	0.00017499	0.048574	FBgn0032359	Osi21	NON_SYNONYMOUS_CODING
2L_11288498_SNP	11288498	G	C	G	PASS	30722	0.0668693	PASS	25674	0.224242	6.69347e-06	0.0158104	Intergenic	Intergenic
2L_11293016_SNP	11293016	T	T	C	PASS	152164	0.518987	PASS	217105	0.326087	9.57051e-05	0.0396652	Intergenic	Intergenic
2L_11296325_SNP	11296325	T	A	T	PASS	140177	0.55836	PASS	198117	0.371429	0.00018912	0.049963	Intergenic	Intergenic
2L_11305408_SNP	11305408	T	C	T	PASS	210108	0.339623	PASS	132150	0.531915	0.0001475	0.0457259	Intergenic	Intergenic
2L_11314079_SNP	11314079	T	C	T	PASS	25487	0.255132	PASS	25323	0.0833333	6.38137e-06	0.0156801	Intergenic	Intergenic
2L_11314131_SNP	11314131	A	G	A	PASS	29983	0.217277	PASS	30527	0.0813253	8.18761e-05	0.0373718	Intergenic	Intergenic
2L_11314200_SNP	11314200	T	G	T	PASS	28068	0.195402	PASS	30518	0.0557276	1.90623e-05	0.0225275	Intergenic	Intergenic
2L_11338405_SNP	11338405	T	A	T	PASS	177116	0.395904	PASS	20555	0.211538	0.00013292	0.0443999	FBgn0265796	CR44585	DOWNSTREAM	146
2L_11338411_SNP	11338411	A	G	A	PASS	188118	0.385621	PASS	21354	0.202247	0.00010451	0.0409805	FBgn0265796	CR44585	DOWNSTREAM	14
2L_11349739_SNP	11349739	G	G	A	PASS	19799	0.334459	PASS	148162	0.522581	0.00018706	0.0497082	Intergenic	Intergenic
2L_11357904_SNP	11357904	A	A	T	PASS	31335	0.100575	PASS	29092	0.240838	0.00010536	0.0410792	FBgn0000287	salr	UPSTREAM	969
2L_11361929_SNP	11361929	C	C	T	PASS	187141	0.429878	PASS	26087	0.25072	0.0001215	0.0430909	FBgn0000287	salr	INTRON
2L_11361980_SNP	11361980	G	C	G	PASS	22895	0.294118	PASS	178162	0.476471	0.00015216	0.0464474	FBgn0000287	salr	INTRON
2L_11392482_SNP	11392482	A	T	A	PASS	23146	0.166065	AF	29914	0.0447284	0.00011996	0.0429157	FBgn0263764	CR43681	UPSTREAM	162
2L_11392512_SNP	11392512	C	A	C	PASS	9774	0.432749	PASS	15942	0.208955	7.147e-05	0.0356092	FBgn0263764	CR43681	UPSTREAM	192
2L_1145979_SNP	1145979	G	C	G	PASS	103110	0.516432	PASS	13354	0.28877	7.72555e-05	0.0365895	FBgn0031307	MFS3	SYNONYMOUS_CODING
2L_11463980_SNP	11463980	G	A	G	PASS	116144	0.553846	PASS	15885	0.349794	0.00015143	0.0463512	Intergenic	Intergenic
2L_11466756_SNP	11466756	T	T	G	PASS	37555	0.127907	AF	40214	0.0336538	0.00017251	0.0483869	Intergenic	Intergenic
2L_11470788_SNP	11470788	A	A	T	PASS	34419	0.0523416	PASS	30660	0.163934	0.00018491	0.0495544	Intergenic	Intergenic
2L_11505287_SNP	11505287	T	A	T	PASS	15788	0.359184	PASS	87121	0.581731	7.30981e-05	0.0358501	FBgn0032362	spz4	INTRON
2L_11506110_SNP	11506110	G	G	A	PASS	147173	0.540625	PASS	211115	0.352761	0.00015081	0.0462512	FBgn0032362	spz4	SYNONYMOUS_CODING
2L_11506134_SNP	11506134	T	T	G	PASS	138171	0.553398	PASS	208115	0.356037	7.90337e-05	0.0369304	FBgn0032362	spz4	NON_SYNONYMOUS_CODING
2L_11515807_SNP	11515807	A	A	G	AF	34614	0.0388889	PASS	29660	0.168539	1.07843e-05	0.0184918	FBgn0032363	CG6509	UTR_5_PRIME
2L_11518040_SNP	11518040	A	A	G	AF	28713	0.0433333	PASS	22347	0.174074	5.25146e-05	0.0323499	FBgn0032364	CG4970	SYNONYMOUS_CODING
2L_11518040_SNP	11518040	A	A	G	AF	28713	0.0433333	PASS	22347	0.174074	5.25146e-05	0.0323499	FBgn0032363	CG6509	UPSTREAM	959
2L_11549782_SNP	11549782	T	T	A	PASS	31021	0.0634441	PASS	27168	0.20059	3.97043e-05	0.0294744	FBgn0265687	CR44494	EXON
2L_11557270_SNP	11557270	G	G	C	PASS	16530	0.153846	PASS	12274	0.377551	1.84079e-05	0.0223781	Intergenic	Intergenic
2L_11557395_SNP	11557395	C	T	C	PASS	29917	0.0537975	PASS	26060	0.1875	4.18986e-05	0.0299695	Intergenic	Intergenic
2L_11585998_SNP	11585998	T	T	C	PASS	29259	0.168091	AF	32715	0.0438597	3.536e-05	0.0281357	FBgn0015400	kek2	INTRON
2L_11585998_SNP	11585998	T	T	C	PASS	29259	0.168091	AF	32715	0.0438597	3.536e-05	0.0281357	FBgn0028412	Mst33A	SYNONYMOUS_CODING
2L_11638739_SNP	11638739	G	G	A	PASS	26221	0.074205	AF	3040	0	0.00013451	0.044599	Intergenic	Intergenic
2L_1167041_SNP	1167041	G	G	A	PASS	24945	0.153061	PASS	16379	0.326446	0.00013173	0.0441905	FBgn0031315	CG14341	NON_SYNONYMOUS_CODING
2L_1167041_SNP	1167041	G	G	A	PASS	24945	0.153061	PASS	16379	0.326446	0.00013173	0.0441905	FBgn0024314	Plap	DOWNSTREAM	131
2L_1167041_SNP	1167041	G	G	A	PASS	24945	0.153061	PASS	16379	0.326446	0.00013173	0.0441905	FBgn0031314	IntS14	DOWNSTREAM	616
2L_116812_SNP	116812	C	C	T	PASS	239102	0.29912	PASS	27146	0.14511	0.00018722	0.0497193	FBgn0031228	CG11455	INTRON
2L_116812_SNP	116812	C	C	T	PASS	239102	0.29912	PASS	27146	0.14511	0.00018722	0.0497193	FBgn0031220	CG4822	DOWNSTREAM	158
2L_116812_SNP	116812	C	C	T	PASS	239102	0.29912	PASS	27146	0.14511	0.00018722	0.0497193	FBgn0031219	CG13694	UPSTREAM	324
2L_1168128_SNP	1168128	G	G	A	PASS	16685	0.338645	PASS	22131	0.123016	2.23877e-06	0.0108141	FBgn0024314	Plap	SYNONYMOUS_CODING
2L_1168128_SNP	1168128	G	G	A	PASS	16685	0.338645	PASS	22131	0.123016	2.23877e-06	0.0108141	FBgn0031315	CG14341	DOWNSTREAM	917
2L_11685021_SNP	11685021	G	A	G	PASS	15752	0.248804	PASS	25022	0.0808824	4.21233e-05	0.0300188	Intergenic	Intergenic
2L_116857_SNP	116857	T	T	G	PASS	216114	0.345455	PASS	26345	0.146104	3.76579e-06	0.0136024	FBgn0031228	CG11455	INTRON
2L_116857_SNP	116857	T	T	G	PASS	216114	0.345455	PASS	26345	0.146104	3.76579e-06	0.0136024	FBgn0031220	CG4822	DOWNSTREAM	113
2L_116857_SNP	116857	T	T	G	PASS	216114	0.345455	PASS	26345	0.146104	3.76579e-06	0.0136024	FBgn0031219	CG13694	UPSTREAM	369
2L_116887_SNP	116887	A	A	G	PASS	212133	0.385507	PASS	29753	0.151429	6.04038e-08	0.00280387	FBgn0031228	CG11455	INTRON
2L_116887_SNP	116887	A	A	G	PASS	212133	0.385507	PASS	29753	0.151429	6.04038e-08	0.00280387	FBgn0031220	CG4822	DOWNSTREAM	83
2L_116887_SNP	116887	A	A	G	PASS	212133	0.385507	PASS	29753	0.151429	6.04038e-08	0.00280387	FBgn0031219	CG13694	UPSTREAM	399
2L_116906_SNP	116906	G	G	A	PASS	200126	0.386503	PASS	28354	0.160237	2.86268e-07	0.00564747	FBgn0031228	CG11455	INTRON
2L_116906_SNP	116906	G	G	A	PASS	200126	0.386503	PASS	28354	0.160237	2.86268e-07	0.00564747	FBgn0031220	CG4822	DOWNSTREAM	64
2L_116906_SNP	116906	G	G	A	PASS	200126	0.386503	PASS	28354	0.160237	2.86268e-07	0.00564747	FBgn0031219	CG13694	UPSTREAM	418
2L_1175547_SNP	1175547	A	A	G	PASS	229104	0.312312	PASS	159158	0.498423	0.00013989	0.0451125	FBgn0031318	CG4887	INTRON
2L_11775424_SNP	11775424	T	T	G	PASS	169100	0.371747	PASS	22151	0.1875	0.00010074	0.0403933	Intergenic	Intergenic
2L_11796754_SNP	11796754	T	G	T	PASS	22747	0.171533	PASS	200107	0.348534	9.277e-05	0.0392436	FBgn0020309	crol	UTR_3_PRIME
2L_11816242_SNP	11816242	A	A	T	PASS	271140	0.340633	PASS	164197	0.545706	1.2835e-05	0.0196095	FBgn0264815	Pde1c	UTR_3_PRIME
2L_11838894_SNP	11838894	C	G	C	PASS	29551	0.147399	AF	32613	0.0383481	0.00012478	0.0434355	FBgn0264815	Pde1c	INTRON
2L_11838894_SNP	11838894	C	G	C	PASS	29551	0.147399	AF	32613	0.0383481	0.00012478	0.0434355	FBgn0264565	CR43937	DOWNSTREAM	44
2L_11838894_SNP	11838894	C	G	C	PASS	29551	0.147399	AF	32613	0.0383481	0.00012478	0.0434355	FBgn0259963	Sfp33A2	DOWNSTREAM	845
2L_11838895_SNP	11838895	A	T	A	PASS	28851	0.150442	AF	32713	0.0382353	9.24546e-05	0.0391613	FBgn0264815	Pde1c	INTRON
2L_11838895_SNP	11838895	A	T	A	PASS	28851	0.150442	AF	32713	0.0382353	9.24546e-05	0.0391613	FBgn0264565	CR43937	DOWNSTREAM	43
2L_11838895_SNP	11838895	A	T	A	PASS	28851	0.150442	AF	32713	0.0382353	9.24546e-05	0.0391613	FBgn0259963	Sfp33A2	DOWNSTREAM	846
2L_11860859_SNP	11860859	T	T	G	PASS	121148	0.550186	PASS	19488	0.312057	4.60927e-06	0.0143974	FBgn0264815	Pde1c	INTRON
2L_11860861_SNP	11860861	T	T	A	PASS	19768	0.256604	PASS	129152	0.540925	3.47057e-08	0.00236313	FBgn0264815	Pde1c	INTRON
2L_11869966_SNP	11869966	C	C	A	PASS	218139	0.389356	PASS	162215	0.570292	0.00015994	0.0472871	FBgn0264815	Pde1c	INTRON
2L_11870489_SNP	11870489	A	A	G	PASS	224114	0.337278	PASS	31665	0.170604	7.38e-05	0.03596	FBgn0264815	Pde1c	INTRON
2L_11872519_SNP	11872519	C	C	A	PASS	224101	0.310769	PASS	204199	0.493797	0.00010941	0.0415085	FBgn0264815	Pde1c	INTRON
2L_11886370_SNP	11886370	G	G	A	PASS	177172	0.492837	PASS	23792	0.279635	8.33226e-06	0.0167094	FBgn0264815	Pde1c	INTRON
2L_11886406_SNP	11886406	A	A	G	PASS	182150	0.451807	PASS	24490	0.269461	0.00012075	0.0429973	FBgn0264815	Pde1c	INTRON
2L_11901117_SNP	11901117	T	G	T	PASS	18139	0.177273	PASS	10866	0.37931	0.00014219	0.0453444	FBgn0264815	Pde1c	INTRON
2L_11905944_SNP	11905944	C	G	C	PASS	225104	0.316109	PASS	27251	0.157895	0.00018252	0.0493485	FBgn0264815	Pde1c	INTRON
2L_11915331_SNP	11915331	C	C	T	PASS	16598	0.372624	PASS	112175	0.609756	6.32761e-06	0.0156801	FBgn0264815	Pde1c	INTRON
2L_11915343_SNP	11915343	T	T	G	PASS	15696	0.380952	PASS	110156	0.586466	0.00012373	0.0433208	FBgn0264815	Pde1c	INTRON
2L_11915374_SNP	11915374	A	G	A	PASS	181106	0.369338	PASS	21447	0.180077	5.56121e-05	0.0329844	FBgn0264815	Pde1c	INTRON
2L_1193109_SNP	1193109	T	C	T	PASS	171150	0.46729	PASS	22682	0.266234	3.34224e-05	0.0275571	FBgn0031322	CG5001	INTRON
2L_11931726_SNP	11931726	A	A	T	PASS	104142	0.577236	PASS	194116	0.374194	0.00010917	0.0414814	Intergenic	Intergenic
2L_1195516_SNP	1195516	G	G	T	PASS	175191	0.521858	PASS	273116	0.298201	1.75891e-06	0.0102114	FBgn0031322	CG5001	INTRON
2L_1195550_SNP	1195550	A	A	G	PASS	217174	0.445013	PASS	30895	0.235732	2.46222e-06	0.0110255	FBgn0031322	CG5001	INTRON
2L_1195559_SNP	1195559	A	A	C	PASS	182185	0.504087	PASS	273130	0.322581	9.82813e-05	0.0400354	FBgn0031322	CG5001	INTRON
2L_1197589_SNP	1197589	C	C	T	AF	26710	0.0361011	PASS	19741	0.172269	3.3945e-05	0.0277007	FBgn0031322	CG5001	DOWNSTREAM	782
2L_1197589_SNP	1197589	C	C	T	AF	26710	0.0361011	PASS	19741	0.172269	3.3945e-05	0.0277007	FBgn0031323	CG5139	DOWNSTREAM	876
2L_11983109_SNP	11983109	G	G	C	PASS	23574	0.239482	PASS	182134	0.424051	9.99587e-05	0.0403165	FBgn0032387	CG16965	INTRON
2L_11983112_SNP	11983112	A	A	G	PASS	23570	0.229508	PASS	186136	0.42236	4.36862e-05	0.0304658	FBgn0032387	CG16965	INTRON
2L_1200177_SNP	1200177	C	C	T	PASS	28820	0.0649351	PASS	28266	0.189655	0.00016559	0.0477508	FBgn0263081	CG43349	UPSTREAM	28
2L_1200177_SNP	1200177	C	C	T	PASS	28820	0.0649351	PASS	28266	0.189655	0.00016559	0.0477508	FBgn0263080	CG43348	DOWNSTREAM	253
2L_1200177_SNP	1200177	C	C	T	PASS	28820	0.0649351	PASS	28266	0.189655	0.00016559	0.0477508	FBgn0040723	CG5011	UPSTREAM	494
2L_1200177_SNP	1200177	C	C	T	PASS	28820	0.0649351	PASS	28266	0.189655	0.00016559	0.0477508	FBgn0031323	CG5139	UPSTREAM	911
2L_12090408_SNP	12090408	G	G	C	PASS	21819	0.0801688	AF	2650	0	0.00016228	0.0475089	Intergenic	Intergenic
2L_12090449_SNP	12090449	C	C	A	PASS	22720	0.0809717	AF	2820	0	0.00011475	0.0422232	Intergenic	Intergenic
2L_12112363_SNP	12112363	T	T	C	PASS	31440	0.112994	PASS	305104	0.254279	0.00012197	0.0431299	FBgn0263235	Phae2	DOWNSTREAM	17
2L_12155394_SNP	12155394	C	C	T	PASS	123135	0.523256	PASS	218106	0.32716	0.00012691	0.0435409	FBgn0051760	CG31760	INTRON
2L_12155465_SNP	12155465	T	C	T	PASS	163105	0.391791	PASS	124179	0.590759	0.0001266	0.0435409	FBgn0051760	CG31760	INTRON
2L_12170512_SNP	12170512	A	A	G	PASS	37028	0.0703518	PASS	33778	0.187952	0.00016622	0.0478547	FBgn0051760	CG31760	DOWNSTREAM	4
2L_12170512_SNP	12170512	A	A	G	PASS	37028	0.0703518	PASS	33778	0.187952	0.00016622	0.0478547	FBgn0032419	CG17217	UPSTREAM	38
2L_12170512_SNP	12170512	A	A	G	PASS	37028	0.0703518	PASS	33778	0.187952	0.00016622	0.0478547	FBgn0032420	CG6583	DOWNSTREAM	692
2L_12182830_SNP	12182830	T	C	T	PASS	206126	0.379518	PASS	28475	0.208914	0.00012734	0.0435463	FBgn0000114	aret	INTRON
2L_12195422_SNP	12195422	A	G	A	PASS	227125	0.355114	PASS	153179	0.539157	0.0001585	0.0470403	FBgn0000114	aret	INTRON
2L_12198478_SNP	12198478	G	G	T	PASS	27152	0.160991	AF	35216	0.0434783	7.29613e-05	0.0358401	FBgn0000114	aret	INTRON
2L_12202313_SNP	12202313	G	G	A	AF	28414	0.0469799	PASS	28756	0.163265	0.00015226	0.0464514	FBgn0000114	aret	INTRON
2L_12208006_SNP	12208006	C	C	A	PASS	220135	0.380282	PASS	27668	0.197674	3.49043e-05	0.028097	FBgn0000114	aret	INTRON
2L_12208006_SNP	12208006	C	C	A	PASS	220135	0.380282	PASS	27668	0.197674	3.49043e-05	0.028097	FBgn0051759	CG31759	INTRON
2L_12227429_SNP	12227429	A	G	A	PASS	207114	0.35514	PASS	145194	0.572271	1.108e-05	0.0187401	FBgn0000114	aret	INTRON
2L_12229044_SNP	12229044	A	A	G	PASS	18976	0.286792	PASS	140137	0.494585	5.4319e-05	0.0327652	FBgn0000114	aret	INTRON
2L_12249967_SNP	12249967	C	T	C	PASS	25666	0.204969	PASS	255164	0.391408	2.24227e-05	0.0236843	FBgn0000114	aret	INTRON
2L_12250832_SNP	12250832	C	C	T	PASS	146159	0.521311	PASS	238113	0.321937	4.859e-05	0.0315498	FBgn0000114	aret	INTRON
2L_12266532_SNP	12266532	T	T	C	PASS	23753	0.182759	PASS	28016	0.054054	0.0001073	0.0413334	FBgn0000114	aret	INTRON
2L_1228042_SNP	1228042	C	C	T	PASS	19769	0.259398	PASS	168137	0.44918	0.00013335	0.0444384	FBgn0259229	CG42329	SYNONYMOUS_CODING
2L_1229261_SNP	1229261	C	C	T	PASS	33320	0.0566572	PASS	33273	0.180247	5.82217e-05	0.033438	FBgn0259229	CG42329	SYNONYMOUS_CODING
2L_12318340_SNP	12318340	C	G	C	PASS	26856	0.17284	PASS	34120	0.0554017	0.0001643	0.0476957	Intergenic	Intergenic
2L_1232306_SNP	1232306	A	A	G	PASS	28546	0.138973	PASS	23799	0.294643	0.00013003	0.0439442	Intergenic	Intergenic
2L_12325169_SNP	12325169	A	T	A	PASS	5839	0.402062	PASS	7612	0.136364	0.00017201	0.048369	Intergenic	Intergenic
2L_1233023_SNP	1233023	T	T	A	PASS	17184	0.329412	PASS	23841	0.146953	5.4061e-05	0.0327151	Intergenic	Intergenic
2L_1233333_SNP	1233333	G	A	G	PASS	161101	0.385496	PASS	95141	0.597458	9.52362e-05	0.0395876	Intergenic	Intergenic
2L_1233453_SNP	1233453	C	C	T	PASS	135157	0.537671	PASS	17886	0.325758	4.38457e-05	0.0304731	Intergenic	Intergenic
2L_12340510_SNP	12340510	G	G	A	PASS	30056	0.157303	PASS	248114	0.314917	0.00012106	0.0430285	Intergenic	Intergenic
2L_1234517_SNP	1234517	G	G	A	PASS	204126	0.381818	PASS	23859	0.198653	6.16987e-05	0.0340039	Intergenic	Intergenic
2L_12350498_SNP	12350498	A	A	G	PASS	28342	0.129231	PASS	270107	0.28382	8.77311e-05	0.0383093	FBgn0262475	bru-2	INTRON
2L_12364784_SNP	12364784	G	G	A	AF	35010	0.0277778	PASS	30852	0.144444	1.62362e-05	0.0214482	FBgn0262475	bru-2	INTRON
2L_1237407_SNP	1237407	T	C	T	PASS	27254	0.165644	PASS	239115	0.324859	0.00016414	0.0476957	Intergenic	Intergenic
2L_1238545_SNP	1238545	G	G	T	PASS	208119	0.363914	PASS	26052	0.166667	8.01277e-06	0.0166922	Intergenic	Intergenic
2L_12394611_SNP	12394611	C	C	T	PASS	24891	0.268437	PASS	199161	0.447222	0.00012759	0.0435858	FBgn0262475	bru-2	INTRON
2L_12395159_SNP	12395159	A	A	G	PASS	35057	0.140049	AF	36014	0.0374332	0.00012857	0.0437132	FBgn0262475	bru-2	INTRON
2L_12412012_SNP	12412012	G	G	A	PASS	188191	0.503958	PASS	227102	0.31003	4.79469e-05	0.0313949	FBgn0043841	vir-1	INTRON
2L_12415429_SNP	12415429	A	A	T	PASS	32024	0.0697674	PASS	26068	0.207317	5.3123e-05	0.0325342	FBgn0043841	vir-1	INTRON
2L_12415444_SNP	12415444	C	C	T	PASS	31824	0.0701754	PASS	27168	0.20059	0.00010208	0.0406503	FBgn0043841	vir-1	INTRON
2L_12419547_SNP	12419547	C	C	T	PASS	33332	0.0876712	PASS	31390	0.223325	7.74153e-05	0.0366142	FBgn0043841	vir-1	INTRON
2L_1245134_SNP	1245134	A	A	C	PASS	23915	0.0590551	PASS	18562	0.251012	9.79336e-07	0.00835471	Intergenic	Intergenic
2L_12455058_SNP	12455058	C	C	T	PASS	29695	0.242967	PASS	207146	0.413598	0.00014432	0.045453	FBgn0032437	CR17024	DOWNSTREAM	17
2L_12455058_SNP	12455058	C	C	T	PASS	29695	0.242967	PASS	207146	0.413598	0.00014432	0.045453	FBgn0259176	bun	DOWNSTREAM	482
2L_1246325_SNP	1246325	A	A	G	PASS	19948	0.194332	PASS	152105	0.40856	1.57527e-05	0.0213266	Intergenic	Intergenic
2L_12468329_SNP	12468329	A	A	C	PASS	29173	0.200549	PASS	33726	0.0716253	9.26615e-05	0.0392279	FBgn0259176	bun	INTRON
2L_12470768_SNP	12470768	G	G	A	PASS	31122	0.0660661	AF	3420	0	0.00017144	0.0483266	FBgn0259176	bun	INTRON
2L_12479319_SNP	12479319	T	T	A	PASS	28363	0.182081	PASS	31220	0.060241	0.00014441	0.0454539	FBgn0259176	bun	INTRON
2L_12498890_SNP	12498890	A	A	C	PASS	20876	0.267606	PASS	30537	0.108187	5.30358e-05	0.0325248	FBgn0259176	bun	INTRON
2L_12499023_SNP	12499023	C	A	C	PASS	16292	0.362205	PASS	24049	0.16955	3.62448e-05	0.0283323	FBgn0259176	bun	INTRON
2L_12499039_SNP	12499039	T	T	C	PASS	8941	0.315385	PASS	5271	0.577236	0.00016646	0.0478609	FBgn0259176	bun	INTRON
2L_12511729_SNP	12511729	A	A	C	PASS	15462	0.287037	PASS	107106	0.497653	0.0001617	0.0474896	FBgn0259176	bun	INTRON
2L_12512296_SNP	12512296	G	T	G	PASS	13066	0.336735	PASS	109135	0.553279	0.0001287	0.0437391	FBgn0259176	bun	INTRON
2L_12513453_SNP	12513453	A	A	G	PASS	253147	0.3675	PASS	33774	0.180049	6.43762e-06	0.0156863	FBgn0259176	bun	INTRON
2L_12520828_SNP	12520828	C	C	A	PASS	229124	0.351275	PASS	27663	0.185841	0.00013182	0.0441905	FBgn0259176	bun	INTRON
2L_12520832_SNP	12520832	G	T	G	PASS	214136	0.388571	PASS	26970	0.20649	4.62028e-05	0.0310293	FBgn0259176	bun	INTRON
2L_12525543_SNP	12525543	G	G	C	PASS	28044	0.135802	PASS	22191	0.291667	0.0001481	0.0458059	FBgn0259176	bun	INTRON
2L_12529513_SNP	12529513	T	T	C	PASS	21572	0.250871	PASS	25428	0.0992908	0.00012229	0.0431848	FBgn0259176	bun	INTRON
2L_12538149_SNP	12538149	C	C	A	PASS	22740	0.149813	PASS	18289	0.328413	7.52335e-05	0.0362111	FBgn0259176	bun	SYNONYMOUS_CODING
2L_12547276_SNP	12547276	G	G	T	PASS	33547	0.123037	PASS	316120	0.275229	4.22261e-05	0.0300188	FBgn0259176	bun	UPSTREAM	665
2L_12547687_SNP	12547687	T	T	C	AF	35613	0.0352304	PASS	29156	0.161383	1.16581e-05	0.0189593	Intergenic	Intergenic
2L_12547689_SNP	12547689	A	A	T	AF	35513	0.0353261	PASS	28459	0.172012	3.6725e-06	0.0134792	Intergenic	Intergenic
2L_12547701_SNP	12547701	A	C	A	AF	34717	0.0467033	PASS	30260	0.165746	5.94646e-05	0.0335775	Intergenic	Intergenic
2L_12547702_SNP	12547702	A	A	T	PASS	34419	0.0523416	PASS	29861	0.169916	0.00010394	0.0408486	Intergenic	Intergenic
2L_1254817_SNP	1254817	T	T	G	PASS	26176	0.225519	PASS	29928	0.0856269	9.473e-05	0.0394792	Intergenic	Intergenic
2L_1254818_SNP	1254818	T	T	A	PASS	25975	0.224551	PASS	29828	0.0858896	0.00011072	0.0416632	Intergenic	Intergenic
2L_12551689_SNP	12551689	A	A	T	PASS	20473	0.263538	PASS	24716	0.0608365	1.94302e-07	0.00472559	Intergenic	Intergenic
2L_12573644_SNP	12573644	T	T	C	PASS	214104	0.327044	PASS	155164	0.514107	0.00015445	0.046633	Intergenic	Intergenic
2L_12575418_SNP	12575418	G	G	T	PASS	218116	0.347305	PASS	146171	0.539432	0.00010141	0.0405409	Intergenic	Intergenic
2L_12575419_SNP	12575419	C	C	T	PASS	219117	0.348214	PASS	148171	0.53605	0.0001397	0.0451019	Intergenic	Intergenic
2L_12576645_SNP	12576645	G	G	A	PASS	19287	0.311828	PASS	26344	0.143322	9.41467e-05	0.0393761	Intergenic	Intergenic
2L_12607802_SNP	12607802	C	C	A	AF	34811	0.0306407	PASS	29960	0.167131	2.17965e-06	0.0107575	FBgn0085424	nub	INTRON
2L_1261440_SNP	1261440	T	T	C	PASS	135151	0.527972	PASS	20595	0.316667	3.194e-05	0.0271147	FBgn0041097	robo3	INTRON
2L_12630223_SNP	12630223	C	C	T	PASS	25288	0.258824	PASS	205157	0.433702	0.00015661	0.0468998	FBgn0032439	Ref2	INTRON
2L_12630242_SNP	12630242	A	A	T	PASS	27785	0.234807	PASS	229164	0.417303	4.29945e-05	0.0302791	FBgn0032439	Ref2	INTRON
2L_12635995_SNP	12635995	G	G	C	PASS	21245	0.175097	PASS	18199	0.353571	0.00013229	0.0442824	FBgn0032439	Ref2	INTRON
2L_12638732_SNP	12638732	T	C	T	PASS	28638	0.117284	PASS	22596	0.299065	7.18259e-06	0.0161334	FBgn0032439	Ref2	INTRON
2L_12638868_SNP	12638868	G	G	A	PASS	94152	0.617886	PASS	181119	0.396667	2.78011e-05	0.0257993	FBgn0032439	Ref2	INTRON
2L_12639332_SNP	12639332	A	T	A	PASS	15493	0.376518	PASS	121166	0.578397	0.00014182	0.0452913	FBgn0032439	Ref2	INTRON
2L_12639953_SNP	12639953	T	A	T	PASS	15381	0.346154	PASS	97125	0.563063	9.94536e-05	0.0402465	FBgn0032439	Ref2	INTRON
2L_12643490_SNP	12643490	T	T	G	PASS	31958	0.153846	PASS	282142	0.334906	6.74595e-06	0.0158433	FBgn0032439	Ref2	INTRON
2L_12729441_SNP	12729441	A	A	T	PASS	28583	0.225543	PASS	30631	0.0919881	0.00016832	0.0479956	FBgn0032456	MRP	INTRON
2L_12737792_SNP	12737792	T	T	A	PASS	22674	0.246667	PASS	30331	0.0928144	4.45447e-05	0.03069	FBgn0032456	MRP	INTRON
2L_12737805_SNP	12737805	C	C	T	PASS	21676	0.260274	PASS	31536	0.102564	4.35769e-05	0.0304472	FBgn0032456	MRP	INTRON
2L_12810337_SNP	12810337	G	G	C	PASS	27758	0.173134	PASS	31217	0.0516717	0.00010044	0.0403564	Intergenic	Intergenic
2L_12832032_SNP	12832032	C	G	C	PASS	199100	0.334448	PASS	172188	0.522222	0.00013392	0.0445344	Intergenic	Intergenic
2L_12838063_SNP	12838063	C	C	G	PASS	196115	0.369775	PASS	115151	0.567669	0.00012851	0.0437132	Intergenic	Intergenic
2L_12838087_SNP	12838087	A	A	C	PASS	209117	0.358896	PASS	125161	0.562937	5.56433e-05	0.0329896	Intergenic	Intergenic
2L_12842144_SNP	12842144	A	A	G	PASS	24190	0.271903	PASS	29436	0.109091	2.81636e-05	0.0259066	FBgn0266306	CR44971	DOWNSTREAM	249
2L_12842144_SNP	12842144	A	A	G	PASS	24190	0.271903	PASS	29436	0.109091	2.81636e-05	0.0259066	FBgn0266305	CR44970	DOWNSTREAM	821
2L_1284456_SNP	1284456	A	A	T	PASS	14769	0.319444	PASS	22831	0.119691	1.29148e-05	0.0196365	FBgn0041097	robo3	INTRON
2L_1284694_SNP	1284694	A	A	C	PASS	173106	0.379928	PASS	23051	0.181495	2.32474e-05	0.0239409	FBgn0041097	robo3	SYNONYMOUS_CODING
2L_12855614_SNP	12855614	A	A	G	PASS	29043	0.129129	PASS	264106	0.286486	6.65329e-05	0.0348852	Intergenic	Intergenic
2L_12876182_SNP	12876182	C	T	C	PASS	207110	0.347003	PASS	147193	0.567647	8.05945e-06	0.0166922	Intergenic	Intergenic
2L_12876192_SNP	12876192	T	C	T	PASS	204117	0.364486	PASS	148197	0.571014	2.80244e-05	0.0258801	Intergenic	Intergenic
2L_1287871_SNP	1287871	G	A	G	PASS	20881	0.280277	PASS	164156	0.4875	2.77387e-05	0.0257993	FBgn0041097	robo3	INTRON
2L_1290627_SNP	1290627	C	C	T	PASS	156202	0.564246	PASS	220135	0.380282	0.00013963	0.0451019	FBgn0041097	robo3	INTRON
2L_1290665_SNP	1290665	T	T	A	PASS	143199	0.581871	PASS	228137	0.375342	2.03363e-05	0.0228552	FBgn0041097	robo3	INTRON
2L_12927041_SNP	12927041	A	T	A	PASS	147104	0.414343	PASS	22966	0.223729	0.00010557	0.0410867	FBgn0040506	ACXE	INTRON
2L_12927431_SNP	12927431	A	G	A	PASS	226107	0.321321	PASS	29036	0.110429	2.31001e-07	0.00506354	FBgn0040506	ACXE	SYNONYMOUS_CODING
2L_12927658_SNP	12927658	C	T	C	PASS	21984	0.277228	PASS	25529	0.102113	1.39684e-05	0.0202623	FBgn0040506	ACXE	INTRON
2L_12929808_SNP	12929808	C	C	A	PASS	174140	0.44586	PASS	24680	0.245399	2.50126e-05	0.0246689	FBgn0040506	ACXE	UTR_3_PRIME
2L_12941706_SNP	12941706	G	G	T	PASS	30043	0.125364	AF	34510	0.028169	0.00017736	0.0487848	Intergenic	Intergenic
2L_12941707_SNP	12941707	C	C	T	PASS	29643	0.126844	AF	33910	0.0286533	0.00017732	0.0487848	Intergenic	Intergenic
2L_12955501_SNP	12955501	C	C	G	PASS	16486	0.344	PASS	136189	0.581538	4.68428e-06	0.0145023	Intergenic	Intergenic
2L_1296910_SNP	1296910	T	T	C	PASS	221108	0.328267	PASS	157193	0.551429	4.70626e-06	0.0145023	FBgn0041097	robo3	DOWNSTREAM	314
2L_1297137_SNP	1297137	T	T	A	PASS	22381	0.266447	PASS	140117	0.455253	0.00016967	0.0481441	FBgn0041097	robo3	DOWNSTREAM	541
2L_12984524_SNP	12984524	C	C	A	PASS	26088	0.252874	PASS	30336	0.106195	9.38431e-05	0.0393761	Intergenic	Intergenic
2L_12993504_SNP	12993504	T	A	T	PASS	146156	0.516556	PASS	243105	0.301724	1.1668e-05	0.0189593	FBgn0032465	CG12404	DOWNSTREAM	253
2L_13046978_SNP	13046978	G	T	G	PASS	20892	0.306667	PASS	153165	0.518868	2.02769e-05	0.0228552	FBgn0262160	CG9932	INTRON
2L_13047153_SNP	13047153	G	G	C	PASS	182157	0.463127	PASS	24384	0.256881	1.363e-05	0.0200826	FBgn0262160	CG9932	INTRON
2L_13082755_SNP	13082755	T	T	A	PASS	30428	0.0843374	PASS	31191	0.226368	4.56519e-05	0.0309533	Intergenic	Intergenic
2L_13114365_SNP	13114365	A	A	G	PASS	29931	0.0939394	PASS	23386	0.269592	4.78114e-06	0.0145687	Intergenic	Intergenic
2L_13115260_SNP	13115260	G	C	G	PASS	23867	0.219672	PASS	28322	0.0721312	3.84251e-05	0.0289855	Intergenic	Intergenic
2L_13115274_SNP	13115274	A	G	A	PASS	22162	0.219081	PASS	26622	0.0763889	0.00010554	0.0410867	Intergenic	Intergenic
2L_13121131_SNP	13121131	A	G	A	PASS	18480	0.30303	PASS	27243	0.136508	0.00010217	0.040659	FBgn0262352	CG43050	DOWNSTREAM	364
2L_13130551_SNP	13130551	T	T	G	PASS	19669	0.260377	PASS	26831	0.103679	9.80441e-05	0.0400264	FBgn0032471	CG5122	UPSTREAM	4
2L_13146354_SNP	13146354	C	C	T	PASS	27522	0.0740741	PASS	27972	0.205128	0.00015194	0.0464275	FBgn0265088	CR44199	UPSTREAM	282
2L_1317480_SNP	1317480	C	C	T	PASS	30271	0.190349	PASS	32821	0.0601719	4.527e-05	0.0308423	Intergenic	Intergenic
2L_1317678_SNP	1317678	G	G	C	PASS	27484	0.234637	PASS	31034	0.0988372	0.00017844	0.0488826	Intergenic	Intergenic
2L_13208557_SNP	13208557	C	C	G	PASS	15961	0.277273	PASS	106108	0.504673	4.273e-05	0.0301872	FBgn0032482	Pect	INTRON
2L_13208567_SNP	13208567	T	T	C	PASS	15463	0.290323	PASS	109115	0.513393	5.86812e-05	0.0334824	FBgn0032482	Pect	INTRON
2L_13208568_SNP	13208568	C	C	T	PASS	15461	0.283721	PASS	109117	0.517699	2.48711e-05	0.024656	FBgn0032482	Pect	INTRON
2L_13226670_SNP	13226670	A	C	A	PASS	39066	0.144737	AF	40814	0.0331754	1.72188e-05	0.0218803	FBgn0032490	CG16813	UPSTREAM	859
2L_13230781_SNP	13230781	G	G	C	PASS	29526	0.0809969	PASS	28878	0.213115	0.00014017	0.0451293	FBgn0032491	CG16815	DOWNSTREAM	232
2L_13234347_SNP	13234347	G	G	A	PASS	191119	0.383871	PASS	22556	0.199288	7.59161e-05	0.0363291	FBgn0032493	CG15479	SYNONYMOUS_CODING
2L_13267961_SNP	13267961	C	C	A	PASS	22098	0.308176	PASS	30250	0.142045	5.54557e-05	0.0329844	FBgn0264894	CG44085	INTRON
2L_13279159_SNP	13279159	C	G	C	PASS	293128	0.304038	PASS	34661	0.149877	7.10284e-05	0.0355758	FBgn0264894	CG44085	INTRON
2L_13279640_SNP	13279640	G	A	G	PASS	236154	0.394872	PASS	26477	0.225806	0.00014448	0.0454539	FBgn0264894	CG44085	INTRON
2L_13280249_SNP	13280249	G	G	T	PASS	22819	0.0769231	PASS	22367	0.231034	5.668e-05	0.033108	FBgn0264894	CG44085	INTRON
2L_13280432_SNP	13280432	G	A	G	PASS	146172	0.54088	PASS	17188	0.339768	9.37212e-05	0.039373	FBgn0264894	CG44085	INTRON
2L_13280606_SNP	13280606	C	C	T	PASS	22862	0.213793	PASS	153109	0.416031	3.34534e-05	0.0275571	FBgn0264894	CG44085	INTRON
2L_13280609_SNP	13280609	C	C	T	PASS	23358	0.199313	PASS	151103	0.405512	2.075e-05	0.0230047	FBgn0264894	CG44085	INTRON
2L_13280635_SNP	13280635	A	G	A	PASS	144161	0.527869	PASS	16682	0.330645	0.00015147	0.0463558	FBgn0264894	CG44085	INTRON
2L_13281673_SNP	13281673	A	A	T	PASS	22994	0.291022	PASS	169161	0.487879	4.86e-05	0.0315498	FBgn0264894	CG44085	INTRON
2L_13287900_SNP	13287900	T	T	C	PASS	16874	0.305785	PASS	21133	0.135246	0.00017125	0.0482966	FBgn0032499	Uvrag	NON_SYNONYMOUS_CODING
2L_13287900_SNP	13287900	T	T	C	PASS	16874	0.305785	PASS	21133	0.135246	0.00017125	0.0482966	FBgn0266307	CR44972	DOWNSTREAM	42
2L_13289860_SNP	13289860	T	T	G	PASS	247164	0.399027	PASS	29782	0.216359	2.51042e-05	0.0246689	FBgn0051729	CG31729	UPSTREAM	137
2L_13289860_SNP	13289860	T	T	G	PASS	247164	0.399027	PASS	29782	0.216359	2.51042e-05	0.0246689	FBgn0032499	Uvrag	DOWNSTREAM	34
2L_13289860_SNP	13289860	T	T	G	PASS	247164	0.399027	PASS	29782	0.216359	2.51042e-05	0.0246689	FBgn0266307	CR44972	UPSTREAM	839
2L_13289872_SNP	13289872	C	C	T	PASS	248174	0.412322	PASS	28786	0.230563	3.34612e-05	0.0275571	FBgn0051729	CG31729	UPSTREAM	125
2L_13289872_SNP	13289872	C	C	T	PASS	248174	0.412322	PASS	28786	0.230563	3.34612e-05	0.0275571	FBgn0032499	Uvrag	DOWNSTREAM	316
2L_13289872_SNP	13289872	C	C	T	PASS	248174	0.412322	PASS	28786	0.230563	3.34612e-05	0.0275571	FBgn0266307	CR44972	UPSTREAM	851
2L_13289897_SNP	13289897	T	T	A	PASS	251176	0.412178	PASS	28482	0.224044	1.70671e-05	0.021831	FBgn0051729	CG31729	UPSTREAM	1
2L_13289897_SNP	13289897	T	T	A	PASS	251176	0.412178	PASS	28482	0.224044	1.70671e-05	0.021831	FBgn0032499	Uvrag	DOWNSTREAM	341
2L_13289897_SNP	13289897	T	T	A	PASS	251176	0.412178	PASS	28482	0.224044	1.70671e-05	0.021831	FBgn0266307	CR44972	UPSTREAM	876
2L_13305114_SNP	13305114	A	A	G	PASS	18415	0.0753769	PASS	14546	0.240838	0.0001274	0.0435502	FBgn0264308	CG43778	SYNONYMOUS_CODING
2L_13305114_SNP	13305114	A	A	G	PASS	18415	0.0753769	PASS	14546	0.240838	0.0001274	0.0435502	FBgn0264301	CG43779	DOWNSTREAM	86
2L_13305114_SNP	13305114	A	A	G	PASS	18415	0.0753769	PASS	14546	0.240838	0.0001274	0.0435502	FBgn0032503	CG16825	UPSTREAM	86
2L_13318498_SNP	13318498	A	G	A	PASS	188113	0.375415	PASS	113175	0.607639	6.07908e-06	0.0155498	FBgn0264308	CG43778	INTRON
2L_13322684_SNP	13322684	G	G	A	PASS	19927	0.119469	PASS	16169	0.3	7.413e-05	0.035999	FBgn0264308	CG43778	INTRON
2L_13329236_SNP	13329236	C	C	A	PASS	30738	0.110145	PASS	26191	0.258523	8.55974e-05	0.038098	FBgn0264308	CG43778	INTRON
2L_13331216_SNP	13331216	G	T	G	PASS	134123	0.478599	PASS	19271	0.269962	5.57283e-05	0.0330027	FBgn0264308	CG43778	UPSTREAM	95
2L_13338659_SNP	13338659	C	C	A	PASS	25529	0.102113	PASS	19568	0.258555	0.00011025	0.0416249	Intergenic	Intergenic
2L_13338822_SNP	13338822	C	C	T	PASS	22621	0.0850202	PASS	18859	0.238866	0.00012468	0.0434312	Intergenic	Intergenic
2L_1334764_SNP	1334764	T	T	C	PASS	21592	0.299674	PASS	26944	0.140575	0.00014373	0.0454078	FBgn0031331	CG5440	INTRON
2L_13348486_SNP	13348486	G	G	C	PASS	23749	0.171329	AF	23810	0.0403226	6.06953e-05	0.0338052	FBgn0032505	CG16826	NON_SYNONYMOUS_CODING
2L_13348793_SNP	13348793	A	A	G	PASS	25669	0.212308	PASS	25115	0.056391	8.84825e-06	0.0170602	FBgn0032505	CG16826	NON_SYNONYMOUS_CODING
2L_13349221_SNP	13349221	G	A	G	PASS	246129	0.344	PASS	28259	0.173021	5.36987e-05	0.0326209	FBgn0032505	CG16826	DOWNSTREAM	21
2L_13349221_SNP	13349221	G	A	G	PASS	246129	0.344	PASS	28259	0.173021	5.36987e-05	0.0326209	FBgn0032506	CG9395	DOWNSTREAM	62
2L_13349274_SNP	13349274	G	A	G	PASS	240126	0.344262	PASS	26654	0.16875	4.12531e-05	0.0298255	FBgn0032505	CG16826	DOWNSTREAM	254
2L_13349274_SNP	13349274	G	A	G	PASS	240126	0.344262	PASS	26654	0.16875	4.12531e-05	0.0298255	FBgn0032506	CG9395	DOWNSTREAM	549
2L_1334929_SNP	1334929	T	T	A	PASS	22387	0.280645	PASS	30540	0.115942	3.22381e-05	0.0271501	FBgn0031331	CG5440	UTR_3_PRIME
2L_13359416_SNP	13359416	C	C	G	PASS	160184	0.534884	PASS	208109	0.343849	0.00010195	0.0406221	FBgn0032507	CG9377	DOWNSTREAM	485
2L_13533066_SNP	13533066	G	A	G	PASS	159127	0.444056	PASS	24685	0.256798	0.00010733	0.0413334	FBgn0023407	B4	INTRON
2L_13533066_SNP	13533066	G	A	G	PASS	159127	0.444056	PASS	24685	0.256798	0.00010733	0.0413334	FBgn0053645	CG33645	SYNONYMOUS_CODING
2L_13533066_SNP	13533066	G	A	G	PASS	159127	0.444056	PASS	24685	0.256798	0.00010733	0.0413334	FBgn0053644	CG33644	DOWNSTREAM	43
2L_13586765_SNP	13586765	A	A	G	PASS	27652	0.158537	AF	33016	0.0462428	0.00016782	0.0479815	FBgn0259984	kuz	INTRON
2L_13611429_SNP	13611429	G	A	G	PASS	28356	0.165192	PASS	34118	0.0501393	0.00013827	0.0449905	FBgn0259984	kuz	INTRON
2L_13612121_SNP	13612121	A	T	A	PASS	23755	0.188356	AF	30211	0.0351438	1.79223e-06	0.0102114	FBgn0259984	kuz	INTRON
2L_13612122_SNP	13612122	T	C	T	PASS	23555	0.189655	AF	29811	0.0355987	1.83714e-06	0.0102689	FBgn0259984	kuz	INTRON
2L_13612149_SNP	13612149	C	C	A	PASS	519	0.15	PASS	612	0.666667	0.00013695	0.04486	FBgn0259984	kuz	INTRON
2L_13614731_SNP	13614731	G	G	A	PASS	34056	0.141414	AF	36413	0.0344828	6.446e-05	0.0344949	FBgn0259984	kuz	INTRON
2L_13627779_SNP	13627779	G	G	A	PASS	33058	0.149485	AF	39118	0.0440098	0.00013925	0.045084	FBgn0259984	kuz	INTRON
2L_13627785_SNP	13627785	C	C	T	PASS	31768	0.176623	PASS	37322	0.0556962	6.196e-05	0.0340489	FBgn0259984	kuz	INTRON
2L_13638_SNP	13638	G	A	G	PASS	24862	0.2	PASS	179116	0.39322	3.25386e-05	0.0272867	FBgn0002121	l_2_gl	INTRON
2L_1367936_SNP	1367936	T	T	A	PASS	149108	0.420233	PASS	27083	0.235127	0.00011645	0.042398	FBgn0031337	CG14346	UPSTREAM	6
2L_1367937_SNP	1367937	G	G	A	PASS	142107	0.429719	PASS	26584	0.240688	0.0001029	0.0407544	FBgn0031337	CG14346	UPSTREAM	59
2L_13680067_SNP	13680067	G	G	A	PASS	30226	0.0792683	AF	3810	0	2.84611e-05	0.0259879	FBgn0051814	CG31814	INTRON
2L_13716643_SNP	13716643	T	T	G	PASS	25999	0.276536	PASS	30642	0.12069	5.68552e-05	0.0331499	FBgn0051814	CG31814	INTRON
2L_13716798_SNP	13716798	C	C	A	AF	29514	0.0453074	PASS	28053	0.159159	0.00016987	0.0481538	FBgn0051814	CG31814	INTRON
2L_13808745_SNP	13808745	A	A	C	PASS	21846	0.174242	AF	29014	0.0460526	8.3193e-05	0.037686	FBgn0027844	CAH1	INTRON
2L_13808745_SNP	13808745	A	A	C	PASS	21846	0.174242	AF	29014	0.0460526	8.3193e-05	0.037686	FBgn0028658	adat	UTR_3_PRIME
2L_13824041_SNP	13824041	G	T	G	AF	30315	0.0471698	PASS	31564	0.168865	5.934e-05	0.0335315	FBgn0004406	tam	UTR_3_PRIME
2L_13824041_SNP	13824041	G	T	G	AF	30315	0.0471698	PASS	31564	0.168865	5.934e-05	0.0335315	FBgn0000153	b	DOWNSTREAM	62
2L_13827224_SNP	13827224	A	G	A	PASS	24323	0.0864662	PASS	21570	0.245614	4.61269e-05	0.0310293	FBgn0004406	tam	SYNONYMOUS_CODING
2L_13827224_SNP	13827224	A	G	A	PASS	24323	0.0864662	PASS	21570	0.245614	4.61269e-05	0.0310293	FBgn0001961	Arpc1	DOWNSTREAM	717
2L_13827236_SNP	13827236	C	T	C	PASS	25222	0.080292	PASS	21664	0.228571	8.94552e-05	0.0386458	FBgn0004406	tam	SYNONYMOUS_CODING
2L_13827236_SNP	13827236	C	T	C	PASS	25222	0.080292	PASS	21664	0.228571	8.94552e-05	0.0386458	FBgn0001961	Arpc1	DOWNSTREAM	75
2L_1383961_SNP	1383961	A	A	T	PASS	158157	0.498413	PASS	243112	0.315493	0.00016161	0.0474896	FBgn0002543	lea	INTRON
2L_13862725_SNP	13862725	T	T	G	PASS	22272	0.244898	PASS	30034	0.101796	0.00017466	0.0485477	FBgn0028509	CenG1A	INTRON
2L_13865385_SNP	13865385	C	C	A	PASS	18897	0.340351	PASS	28357	0.167647	8.55079e-05	0.038098	FBgn0028509	CenG1A	INTRON
2L_13865385_SNP	13865385	C	C	A	PASS	18897	0.340351	PASS	28357	0.167647	8.55079e-05	0.038098	FBgn0266142	CR44848	DOWNSTREAM	67
2L_13865399_SNP	13865399	G	G	T	PASS	18494	0.33813	PASS	28155	0.16369	7.49128e-05	0.0361339	FBgn0028509	CenG1A	INTRON
2L_13865399_SNP	13865399	G	G	T	PASS	18494	0.33813	PASS	28155	0.16369	7.49128e-05	0.0361339	FBgn0266142	CR44848	DOWNSTREAM	593
2L_13868108_SNP	13868108	C	C	T	PASS	28421	0.0688525	AF	3380	0	0.00015756	0.0469714	FBgn0028509	CenG1A	INTRON
2L_13880394_SNP	13880394	T	T	C	PASS	35334	0.0878553	AF	3750	0	6.22106e-06	0.0156303	FBgn0028509	CenG1A	INTRON
2L_13888156_SNP	13888156	T	T	A	PASS	202100	0.331126	PASS	140154	0.52381	0.00014021	0.0451293	FBgn0028509	CenG1A	INTRON
2L_1389204_SNP	1389204	T	T	A	PASS	263114	0.302387	PASS	33454	0.139175	3.289e-05	0.027471	FBgn0002543	lea	INTRON
2L_13958949_SNP	13958949	C	C	T	PASS	27661	0.181009	PASS	32020	0.0588235	0.0001297	0.0439154	FBgn0261514	NimA	INTRON
2L_13958952_SNP	13958952	T	T	C	PASS	28060	0.176471	PASS	32220	0.0584795	0.00018616	0.0496438	FBgn0261514	NimA	INTRON
2L_13966692_SNP	13966692	T	C	T	PASS	15747	0.230392	PASS	20215	0.0691244	8.6843e-05	0.0382292	FBgn0028543	NimB2	NON_SYNONYMOUS_CODING
2L_13966692_SNP	13966692	T	C	T	PASS	15747	0.230392	PASS	20215	0.0691244	8.6843e-05	0.0382292	FBgn0054003	NimB3	DOWNSTREAM	772
2L_14039747_SNP	14039747	G	G	T	PASS	203131	0.392216	PASS	21055	0.207547	8.50059e-05	0.0380163	FBgn0028875	nAChRalpha5	UPSTREAM	423
2L_14049138_SNP	14049138	A	A	G	PASS	143199	0.581871	PASS	198125	0.386997	7.97933e-05	0.0370383	FBgn0028875	nAChRalpha5	INTRON
2L_14049138_SNP	14049138	A	A	G	PASS	143199	0.581871	PASS	198125	0.386997	7.97933e-05	0.0370383	FBgn0260011	NimC4	DOWNSTREAM	275
2L_1406303_SNP	1406303	G	G	A	PASS	20439	0.160494	PASS	16992	0.35249	4.7989e-05	0.0314005	FBgn0002543	lea	INTRON
2L_1406679_SNP	1406679	T	A	T	PASS	183112	0.379661	PASS	116184	0.613333	4.95301e-06	0.0146747	FBgn0002543	lea	INTRON
2L_1406755_SNP	1406755	A	A	T	PASS	122166	0.576389	PASS	195122	0.384858	0.00016772	0.0479796	FBgn0002543	lea	INTRON
2L_14071763_SNP	14071763	G	G	T	PASS	26623	0.0795848	AF	2850	0	8.406e-05	0.0377797	FBgn0028875	nAChRalpha5	INTRON
2L_1413412_SNP	1413412	G	G	A	AF	31012	0.0372671	PASS	23444	0.158273	6.74716e-05	0.0350233	FBgn0002543	lea	INTRON
2L_1413645_SNP	1413645	A	A	C	PASS	18583	0.309701	PASS	23840	0.143885	0.00016852	0.0480251	FBgn0002543	lea	INTRON
2L_1419032_SNP	1419032	T	T	G	PASS	21775	0.256849	PASS	31039	0.111748	0.00018779	0.0497951	FBgn0002543	lea	INTRON
2L_1421539_SNP	1421539	A	A	T	PASS	250112	0.309392	PASS	31557	0.153226	0.00011289	0.0419564	Intergenic	Intergenic
2L_14252995_SNP	14252995	G	G	A	PASS	29022	0.0705128	AF	3020	0	0.00016103	0.0474266	Intergenic	Intergenic
2L_14336671_SNP	14336671	A	A	T	PASS	30857	0.156164	AF	32714	0.0410557	6.96357e-05	0.0353931	FBgn0028916	CG33090	INTRON
2L_14348984_SNP	14348984	C	C	T	PASS	199119	0.374214	PASS	24057	0.191919	6.4783e-05	0.0344949	FBgn0261534	l_2_34Fc	DOWNSTREAM	36
2L_14348984_SNP	14348984	C	C	T	PASS	199119	0.374214	PASS	24057	0.191919	6.4783e-05	0.0344949	FBgn0266144	CR44850	UPSTREAM	86
2L_14348984_SNP	14348984	C	C	T	PASS	199119	0.374214	PASS	24057	0.191919	6.4783e-05	0.0344949	FBgn0028530	mTTF	UPSTREAM	194
2L_14349025_SNP	14349025	T	C	T	PASS	32218	0.0529412	PASS	28158	0.171091	0.00013601	0.0447537	FBgn0266144	CR44850	UPSTREAM	45
2L_14349025_SNP	14349025	T	C	T	PASS	32218	0.0529412	PASS	28158	0.171091	0.00013601	0.0447537	FBgn0261534	l_2_34Fc	DOWNSTREAM	89
2L_14349025_SNP	14349025	T	C	T	PASS	32218	0.0529412	PASS	28158	0.171091	0.00013601	0.0447537	FBgn0028530	mTTF	UPSTREAM	235
2L_1435716_SNP	1435716	G	G	T	PASS	18097	0.350181	PASS	24048	0.166667	5.631e-05	0.0330848	Intergenic	Intergenic
2L_14358791_SNP	14358791	A	T	A	PASS	208134	0.391813	PASS	26170	0.21148	6.59772e-05	0.0348266	FBgn0015791	Rab14	DOWNSTREAM	27
2L_14358791_SNP	14358791	A	T	A	PASS	208134	0.391813	PASS	26170	0.21148	6.59772e-05	0.0348266	FBgn0001970	Pgant35A	UPSTREAM	461
2L_14358791_SNP	14358791	A	T	A	PASS	208134	0.391813	PASS	26170	0.21148	6.59772e-05	0.0348266	FBgn0266428	CR43463	DOWNSTREAM	494
2L_14396015_SNP	14396015	G	G	A	PASS	24663	0.203883	PASS	27121	0.0719178	0.00017608	0.0486601	FBgn0004858	elB	INTRON
2L_1439603_SNP	1439603	G	G	A	PASS	16683	0.333333	PASS	21939	0.151163	8.12544e-05	0.037257	Intergenic	Intergenic
2L_14399867_SNP	14399867	A	A	G	PASS	23357	0.196552	PASS	33425	0.0696379	0.0001845	0.0494887	FBgn0004858	elB	INTRON
2L_144125_SNP	144125	C	C	G	PASS	215147	0.406077	PASS	24272	0.229299	0.00011535	0.0422882	FBgn0031228	CG11455	INTRON
2L_144125_SNP	144125	C	C	G	PASS	215147	0.406077	PASS	24272	0.229299	0.00011535	0.0422882	FBgn0031224	CG11454	UTR_3_PRIME
2L_144125_SNP	144125	C	C	G	PASS	215147	0.406077	PASS	24272	0.229299	0.00011535	0.0422882	FBgn0259818	CG42399	DOWNSTREAM	16
2L_14431175_SNP	14431175	C	C	T	PASS	26344	0.143322	AF	37114	0.0363636	0.00013532	0.0446447	FBgn0265945	CR44732	UPSTREAM	353
2L_1443410_SNP	1443410	G	G	C	PASS	156133	0.460208	PASS	22775	0.248344	1.57162e-05	0.0213266	FBgn0263321	CG43402	DOWNSTREAM	94
2L_1446200_SNP	1446200	G	A	G	PASS	186137	0.424149	PASS	27482	0.230337	2.625e-05	0.0252526	Intergenic	Intergenic
2L_1446213_SNP	1446213	A	G	A	PASS	174139	0.444089	PASS	27388	0.243767	1.881e-05	0.0224726	Intergenic	Intergenic
2L_1446217_SNP	1446217	G	A	G	PASS	173140	0.447284	PASS	27886	0.236264	6.20847e-06	0.0156303	Intergenic	Intergenic
2L_1446572_SNP	1446572	G	G	C	AF	26714	0.0498221	PASS	23549	0.172535	0.00017604	0.0486571	Intergenic	Intergenic
2L_14478806_SNP	14478806	T	A	T	PASS	26145	0.147059	PASS	217110	0.336391	1.055e-05	0.0183154	Intergenic	Intergenic
2L_14478836_SNP	14478836	A	C	A	PASS	27350	0.154799	PASS	239108	0.311239	0.00017549	0.0486407	Intergenic	Intergenic
2L_1450941_SNP	1450941	T	T	C	PASS	25640	0.135135	PASS	15790	0.364372	5.46661e-07	0.0070718	Intergenic	Intergenic
2L_1450944_SNP	1450944	C	C	T	PASS	25638	0.129252	PASS	15989	0.358871	4.30306e-07	0.00665867	Intergenic	Intergenic
2L_1450947_SNP	1450947	G	G	A	PASS	25538	0.129693	PASS	16289	0.354582	6.61443e-07	0.00761979	Intergenic	Intergenic
2L_1450948_SNP	1450948	G	G	A	PASS	24939	0.135417	PASS	15990	0.361446	8.04325e-07	0.00807534	Intergenic	Intergenic
2L_1450951_SNP	1450951	G	G	T	PASS	25538	0.129693	PASS	16387	0.348	1.25981e-06	0.00916257	Intergenic	Intergenic
2L_1450952_SNP	1450952	T	T	A	PASS	25738	0.128814	PASS	16388	0.350598	8.40396e-07	0.00807534	Intergenic	Intergenic
2L_1450987_SNP	1450987	C	C	T	PASS	22952	0.185053	PASS	174112	0.391608	1.151e-05	0.0189593	Intergenic	Intergenic
2L_1451017_SNP	1451017	C	T	C	PASS	16692	0.356589	PASS	22548	0.175824	0.00011842	0.0427545	Intergenic	Intergenic
2L_1453139_SNP	1453139	A	A	T	PASS	211105	0.332278	PASS	26447	0.151125	2.62032e-05	0.0252456	Intergenic	Intergenic
2L_14570638_SNP	14570638	G	G	C	PASS	22770	0.23569	PASS	28727	0.0859873	5.9511e-05	0.0335826	Intergenic	Intergenic
2L_14592860_SNP	14592860	C	C	A	PASS	31855	0.147453	AF	3149	0.0278638	1.47416e-05	0.0206247	Intergenic	Intergenic
2L_14593127_SNP	14593127	G	G	T	PASS	195149	0.43314	PASS	24785	0.256024	0.00015054	0.046205	Intergenic	Intergenic
2L_14606967_SNP	14606967	C	C	T	PASS	190172	0.475138	PASS	251107	0.298883	0.00017593	0.0486571	FBgn0003016	osp	INTRON
2L_14611738_SNP	14611738	C	T	C	PASS	260152	0.368932	PASS	175216	0.55243	8.1832e-05	0.0373698	FBgn0003016	osp	INTRON
2L_14652549_SNP	14652549	G	G	C	PASS	18272	0.283465	PASS	132131	0.498099	4.062e-05	0.029704	FBgn0003016	osp	INTRON
2L_14652622_SNP	14652622	C	C	T	PASS	18673	0.281853	PASS	137134	0.494465	4.06128e-05	0.029704	FBgn0003016	osp	INTRON
2L_14652692_SNP	14652692	T	T	C	PASS	18799	0.346154	PASS	24448	0.164384	5.444e-05	0.0327726	FBgn0003016	osp	INTRON
2L_1466284_SNP	1466284	G	G	A	PASS	20597	0.321192	PASS	27952	0.1571	0.00012757	0.0435858	Intergenic	Intergenic
2L_14672498_SNP	14672498	C	C	A	PASS	20460	0.227273	PASS	23921	0.0807692	0.00014243	0.0453524	FBgn0003016	osp	INTRON
2L_1468432_SNP	1468432	G	G	A	PASS	20492	0.310811	PASS	27648	0.148148	0.00012948	0.0438803	Intergenic	Intergenic
2L_14687771_SNP	14687771	G	G	A	PASS	180159	0.469027	PASS	24894	0.274854	4.21767e-05	0.0300188	FBgn0003016	osp	INTRON
2L_14687773_SNP	14687773	A	A	G	PASS	180158	0.467456	PASS	25196	0.276657	5.55868e-05	0.0329844	FBgn0003016	osp	INTRON
2L_1474840_SNP	1474840	T	C	T	PASS	170147	0.463722	PASS	23586	0.267913	4.88018e-05	0.0315881	Intergenic	Intergenic
2L_1475349_SNP	1475349	T	T	A	PASS	162189	0.538462	PASS	241134	0.357333	0.00015434	0.0466108	Intergenic	Intergenic
2L_14778977_SNP	14778977	G	G	C	PASS	2441	0.630769	PASS	5711	0.161765	1.86359e-07	0.00472559	Intergenic	Intergenic
2L_1484016_SNP	1484016	A	A	T	PASS	23771	0.230519	PASS	179134	0.428115	3.117e-05	0.0269103	Intergenic	Intergenic
2L_1484017_SNP	1484017	T	T	A	PASS	22774	0.245847	PASS	172139	0.446945	3.08872e-05	0.0268476	Intergenic	Intergenic
2L_14843121_SNP	14843121	A	G	A	PASS	118162	0.578571	PASS	214123	0.364985	2.464e-05	0.0245812	FBgn0261568	CG42682	DOWNSTREAM	13
2L_14843121_SNP	14843121	A	G	A	PASS	118162	0.578571	PASS	214123	0.364985	2.464e-05	0.0245812	FBgn0264349	CR43805	UPSTREAM	912
2L_14847465_SNP	14847465	A	T	A	PASS	212106	0.333333	PASS	29850	0.143678	6.70914e-06	0.0158104	FBgn0028886	CG15279	INTRON
2L_14847469_SNP	14847469	C	C	A	PASS	24872	0.225	PASS	32827	0.0760563	2.32744e-05	0.0239409	FBgn0028886	CG15279	INTRON
2L_14847483_SNP	14847483	G	G	A	PASS	25572	0.220183	PASS	32728	0.0788732	5.36634e-05	0.0326188	FBgn0028886	CG15279	INTRON
2L_14847489_SNP	14847489	G	G	A	PASS	25478	0.23494	PASS	32329	0.0823864	2.03649e-05	0.0228552	FBgn0028886	CG15279	INTRON
2L_14847510_SNP	14847510	G	A	G	PASS	21398	0.315113	PASS	26949	0.154088	0.0001573	0.0469516	FBgn0028886	CG15279	INTRON
2L_14847512_SNP	14847512	A	T	A	PASS	21096	0.313725	PASS	27248	0.15	0.0001171	0.0424771	FBgn0028886	CG15279	INTRON
2L_14906793_SNP	14906793	A	A	C	PASS	24172	0.230032	PASS	162146	0.474026	4.18243e-07	0.00665867	FBgn0259213	CG42313	DOWNSTREAM	696
2L_14931148_SNP	14931148	A	A	T	PASS	21577	0.263699	PASS	23624	0.0923077	1.97166e-05	0.0227171	FBgn0259213	CG42313	INTRON
2L_14931148_SNP	14931148	A	A	T	PASS	21577	0.263699	PASS	23624	0.0923077	1.97166e-05	0.0227171	FBgn0028887	CG3491	DOWNSTREAM	583
2L_1494279_SNP	1494279	T	T	G	PASS	16897	0.366038	PASS	23246	0.165468	1.66487e-05	0.0215655	FBgn0053128	CG33128	NON_SYNONYMOUS_CODING
2L_1494279_SNP	1494279	T	T	G	PASS	16897	0.366038	PASS	23246	0.165468	1.66487e-05	0.0215655	FBgn0051928	CG31928	DOWNSTREAM	42
2L_1494556_SNP	1494556	T	C	T	PASS	17243	0.2	PASS	125121	0.49187	3.894e-08	0.00236313	FBgn0053128	CG33128	SYNONYMOUS_CODING
2L_1494556_SNP	1494556	T	C	T	PASS	17243	0.2	PASS	125121	0.49187	3.894e-08	0.00236313	FBgn0051928	CG31928	DOWNSTREAM	697
2L_1494556_SNP	1494556	T	C	T	PASS	17243	0.2	PASS	125121	0.49187	3.894e-08	0.00236313	FBgn0051926	CG31926	UPSTREAM	94
2L_1494568_SNP	1494568	T	C	T	PASS	17544	0.200913	PASS	126122	0.491935	3.71561e-08	0.00236313	FBgn0053128	CG33128	SYNONYMOUS_CODING
2L_1494568_SNP	1494568	T	C	T	PASS	17544	0.200913	PASS	126122	0.491935	3.71561e-08	0.00236313	FBgn0051928	CG31928	DOWNSTREAM	79
2L_1494568_SNP	1494568	T	C	T	PASS	17544	0.200913	PASS	126122	0.491935	3.71561e-08	0.00236313	FBgn0051926	CG31926	UPSTREAM	892
2L_1494595_SNP	1494595	A	G	A	PASS	19743	0.179167	PASS	16896	0.363636	0.00012587	0.0435324	FBgn0053128	CG33128	SYNONYMOUS_CODING
2L_1494595_SNP	1494595	A	G	A	PASS	19743	0.179167	PASS	16896	0.363636	0.00012587	0.0435324	FBgn0051928	CG31928	DOWNSTREAM	736
2L_1494595_SNP	1494595	A	G	A	PASS	19743	0.179167	PASS	16896	0.363636	0.00012587	0.0435324	FBgn0051926	CG31926	UPSTREAM	865
2L_1502491_SNP	1502491	T	T	G	PASS	148102	0.408	PASS	21760	0.216607	0.00010671	0.0412485	FBgn0031344	CG7420	INTRON
2L_1502491_SNP	1502491	T	T	G	PASS	148102	0.408	PASS	21760	0.216607	0.00010671	0.0412485	FBgn0264873	CR44064	INTRON
2L_1502498_SNP	1502498	T	T	C	PASS	157110	0.411985	PASS	21562	0.223827	0.00012593	0.0435324	FBgn0264873	CR44064	INTRON
2L_1502498_SNP	1502498	T	T	C	PASS	157110	0.411985	PASS	21562	0.223827	0.00012593	0.0435324	FBgn0031344	CG7420	INTRON
2L_1503991_SNP	1503991	C	C	A	PASS	23886	0.265432	PASS	32543	0.116848	0.00011059	0.0416471	FBgn0264873	CR44064	EXON
2L_15043913_SNP	15043913	G	G	A	PASS	16976	0.310204	PASS	24339	0.138298	0.00011155	0.0417449	FBgn0004837	Su_H_	DOWNSTREAM	579
2L_15056059_SNP	15056059	T	T	A	PASS	35633	0.0848329	PASS	29888	0.227979	2.98513e-05	0.0265123	FBgn0000317	ck	INTRON
2L_15056060_SNP	15056060	A	A	T	PASS	35332	0.0831169	PASS	29986	0.223377	3.83952e-05	0.0289855	FBgn0000317	ck	INTRON
2L_15093340_SNP	15093340	G	G	A	PASS	28042	0.130435	PASS	20784	0.28866	0.00012701	0.0435409	FBgn0028879	CG15270	INTRON
2L_15093342_SNP	15093342	A	A	T	PASS	28543	0.131098	PASS	21385	0.285235	0.00016487	0.0477352	FBgn0028879	CG15270	INTRON
2L_1510387_SNP	1510387	C	C	T	PASS	27056	0.171779	AF	32215	0.0445104	3.43078e-05	0.0278588	Intergenic	Intergenic
2L_15104811_SNP	15104811	A	A	C	PASS	138167	0.547541	PASS	200106	0.346405	6.69633e-05	0.0349973	Intergenic	Intergenic
2L_15107966_SNP	15107966	T	T	C	PASS	20385	0.295139	PASS	22433	0.128405	0.00010831	0.0414204	Intergenic	Intergenic
2L_15124585_SNP	15124585	G	A	G	PASS	14876	0.339286	PASS	104146	0.584	8.93029e-06	0.017123	Intergenic	Intergenic
2L_15124587_SNP	15124587	T	C	T	PASS	14974	0.331839	PASS	104142	0.577236	8.83551e-06	0.0170602	Intergenic	Intergenic
2L_15148010_SNP	15148010	A	G	A	PASS	28623	0.0744337	PASS	27571	0.205202	0.00014808	0.0458059	Intergenic	Intergenic
2L_1515521_SNP	1515521	A	A	T	PASS	18492	0.333333	PASS	26652	0.163522	0.00012714	0.0435409	Intergenic	Intergenic
2L_15158296_SNP	15158296	G	G	A	PASS	25617	0.0622711	PASS	26963	0.189759	0.00016828	0.0479956	Intergenic	Intergenic
2L_15161230_SNP	15161230	A	A	G	PASS	34529	0.0775401	PASS	29186	0.228117	1.12038e-05	0.0187909	FBgn0265995	CR44770	DOWNSTREAM	147
2L_15161230_SNP	15161230	A	A	G	PASS	34529	0.0775401	PASS	29186	0.228117	1.12038e-05	0.0187909	FBgn0028888	CG4168	DOWNSTREAM	652
2L_1518775_SNP	1518775	C	T	C	PASS	25675	0.226586	PASS	209139	0.399425	0.00014747	0.0457258	FBgn0001174	halo	UPSTREAM	627
2L_1518777_SNP	1518777	A	G	A	PASS	25375	0.228659	PASS	211142	0.402266	0.00014084	0.0451983	FBgn0001174	halo	UPSTREAM	629
2L_1518833_SNP	1518833	T	C	T	PASS	27167	0.198225	PASS	219134	0.379603	4.191e-05	0.0299695	FBgn0001174	halo	UPSTREAM	685
2L_1518985_SNP	1518985	G	G	C	AF	32913	0.0380117	PASS	34757	0.141089	0.00016061	0.0473699	FBgn0001174	halo	UPSTREAM	837
2L_15220099_SNP	15220099	T	T	A	PASS	210154	0.423077	PASS	25783	0.244118	9.35142e-05	0.0393523	Intergenic	Intergenic
2L_15274807_SNP	15274807	A	G	A	PASS	133147	0.525	PASS	202100	0.331126	0.00014476	0.0454848	FBgn0086691	UK114	SYNONYMOUS_CODING
2L_15292274_SNP	15292274	G	G	A	PASS	210152	0.41989	PASS	31298	0.239024	4.75818e-05	0.0312897	FBgn0028850	CG15260	UPSTREAM	35
2L_15292274_SNP	15292274	G	G	A	PASS	210152	0.41989	PASS	31298	0.239024	4.75818e-05	0.0312897	FBgn0011239	ms_2_35Ci	UPSTREAM	194
2L_15292288_SNP	15292288	G	G	A	PASS	206149	0.419718	PASS	31096	0.236453	3.99821e-05	0.0295656	FBgn0028850	CG15260	UPSTREAM	49
2L_15292288_SNP	15292288	G	G	A	PASS	206149	0.419718	PASS	31096	0.236453	3.99821e-05	0.0295656	FBgn0011239	ms_2_35Ci	UPSTREAM	18
2L_1529257_SNP	1529257	A	A	C	PASS	18299	0.352313	PASS	23937	0.134058	1.14e-06	0.00875494	Intergenic	Intergenic
2L_1535524_SNP	1535524	G	G	A	AF	32210	0.0301205	PASS	31648	0.131868	0.00013109	0.0441177	Intergenic	Intergenic
2L_1535569_SNP	1535569	C	C	T	AF	33211	0.03207	PASS	31354	0.147139	3.21646e-05	0.0271317	Intergenic	Intergenic
2L_15384411_SNP	15384411	G	G	C	PASS	150165	0.52381	PASS	244127	0.342318	0.00018814	0.0498542	Intergenic	Intergenic
2L_15394693_SNP	15394693	C	G	C	PASS	20083	0.293286	PASS	26440	0.131579	0.00012064	0.0429907	Intergenic	Intergenic
2L_15395297_SNP	15395297	T	T	C	PASS	145107	0.424603	PASS	19759	0.230469	0.00012473	0.0434312	Intergenic	Intergenic
2L_1544471_SNP	1544471	A	A	C	PASS	78122	0.61	PASS	14684	0.365217	1.87718e-05	0.0224609	Intergenic	Intergenic
2L_1544472_SNP	1544472	A	A	C	PASS	76126	0.623762	PASS	14887	0.370213	8.381e-06	0.0167496	Intergenic	Intergenic
2L_15454860_SNP	15454860	G	A	G	PASS	19966	0.249057	PASS	189147	0.4375	0.00010739	0.0413334	Intergenic	Intergenic
2L_1545714_SNP	1545714	A	A	T	PASS	143170	0.543131	PASS	236124	0.344444	4.998e-05	0.0318051	Intergenic	Intergenic
2L_15481689_SNP	15481689	T	T	A	PASS	30418	0.0559006	PASS	26356	0.175549	0.00018254	0.0493485	Intergenic	Intergenic
2L_1550347_SNP	1550347	G	G	A	PASS	194113	0.368078	PASS	28070	0.2	0.00017496	0.048574	Intergenic	Intergenic
2L_15540549_SNP	15540549	A	A	T	PASS	169112	0.398577	PASS	24867	0.212698	8.12167e-05	0.037257	Intergenic	Intergenic
2L_15572394_SNP	15572394	A	A	T	PASS	27722	0.0735786	PASS	28986	0.229333	1.09481e-05	0.0186261	FBgn0028370	kek3	INTRON
2L_15572395_SNP	15572395	A	A	T	PASS	27726	0.0858086	PASS	28989	0.23545	3.492e-05	0.028097	FBgn0028370	kek3	INTRON
2L_15577042_SNP	15577042	A	A	G	PASS	15887	0.355102	PASS	21947	0.176692	0.00017627	0.048666	FBgn0028370	kek3	INTRON
2L_15616706_SNP	15616706	G	G	A	PASS	146144	0.496552	PASS	245110	0.309859	0.00014298	0.0453749	FBgn0028947	CG11865	UPSTREAM	291
2L_15616706_SNP	15616706	G	G	A	PASS	146144	0.496552	PASS	245110	0.309859	0.00014298	0.0453749	FBgn0028948	CG15253	UPSTREAM	355
2L_15617860_SNP	15617860	A	T	A	PASS	127199	0.610429	PASS	229147	0.390957	6.51578e-06	0.0156973	FBgn0028947	CG11865	UTR_3_PRIME
2L_15617864_SNP	15617864	A	T	A	PASS	133202	0.602985	PASS	225155	0.407895	5.535e-05	0.0329771	FBgn0028947	CG11865	UTR_3_PRIME
2L_15635022_SNP	15635022	A	A	G	PASS	26399	0.273481	PASS	31747	0.129121	0.000183	0.0493567	FBgn0028518	CG18480	DOWNSTREAM	35
2L_15635201_SNP	15635201	T	T	C	PASS	233110	0.3207	PASS	32352	0.138667	7.47051e-06	0.01624	FBgn0028518	CG18480	DOWNSTREAM	214
2L_15742523_SNP	15742523	T	T	A	PASS	39051	0.115646	PASS	300103	0.255583	9.45517e-05	0.039439	FBgn0010382	CycE	INTRON
2L_15767731_SNP	15767731	T	T	C	PASS	28156	0.166172	PASS	18895	0.335689	0.00011254	0.0418815	FBgn0001990	wek	SYNONYMOUS_CODING
2L_15767731_SNP	15767731	T	T	C	PASS	28156	0.166172	PASS	18895	0.335689	0.00011254	0.0418815	FBgn0041627	Ku80	DOWNSTREAM	899
2L_15774911_SNP	15774911	T	T	C	PASS	23342	0.152727	PASS	211102	0.325879	7.97081e-05	0.0370383	Intergenic	Intergenic
2L_15801768_SNP	15801768	C	C	T	PASS	21652	0.19403	PASS	27418	0.0616438	0.00014676	0.0456482	Intergenic	Intergenic
2L_1583818_SNP	1583818	A	A	G	PASS	34361	0.15099	AF	36215	0.0397878	5.87588e-05	0.0334824	FBgn0261509	haf	INTRON
2L_15859103_SNP	15859103	C	G	C	PASS	170109	0.390681	PASS	108167	0.607273	3.53747e-05	0.0281357	Intergenic	Intergenic
2L_15897732_SNP	15897732	C	C	T	PASS	16556	0.253394	PASS	20519	0.0848214	6.76545e-05	0.0350233	FBgn0051735	CG31735	DOWNSTREAM	661
2L_15922279_SNP	15922279	C	C	G	PASS	23673	0.236246	PASS	28826	0.0828026	3.25011e-05	0.0272843	FBgn0028645	beat-Ib	INTRON
2L_15922713_SNP	15922713	T	G	T	PASS	22490	0.286624	PASS	181168	0.481375	5.234e-05	0.032331	FBgn0028645	beat-Ib	INTRON
2L_15922713_SNP	15922713	T	G	T	PASS	22490	0.286624	PASS	181168	0.481375	5.234e-05	0.032331	FBgn0028514	CG4793	UPSTREAM	682
2L_16044348_SNP	16044348	A	G	A	PASS	27221	0.0716723	AF	3510	0	0.00011644	0.042398	FBgn0000182	BicC	SYNONYMOUS_CODING
2L_16044348_SNP	16044348	A	G	A	PASS	27221	0.0716723	AF	3510	0	0.00011644	0.042398	FBgn0266459	CG45084	UTR_3_PRIME
2L_1604892_SNP	1604892	C	C	G	PASS	140111	0.442231	PASS	19163	0.248031	0.00015611	0.0468364	FBgn0261509	haf	INTRON
2L_1604892_SNP	1604892	C	C	G	PASS	140111	0.442231	PASS	19163	0.248031	0.00015611	0.0468364	FBgn0051935	CG31935	INTRON
2L_16051296_SNP	16051296	G	G	C	AF	24312	0.0470588	PASS	22852	0.185714	4.54869e-05	0.0309069	FBgn0013433	beat-Ia	INTRON
2L_16058151_SNP	16058151	G	G	A	PASS	24521	0.0789474	PASS	22865	0.221843	0.00013075	0.044081	FBgn0013433	beat-Ia	INTRON
2L_1608204_SNP	1608204	C	C	A	PASS	329148	0.310273	PASS	32462	0.160622	0.00012303	0.0431882	FBgn0261509	haf	UTR_3_PRIME
2L_1608204_SNP	1608204	C	C	A	PASS	329148	0.310273	PASS	32462	0.160622	0.00012303	0.0431882	FBgn0051935	CG31935	INTRON
2L_1608452_SNP	1608452	T	C	T	PASS	326115	0.260771	PASS	241177	0.423445	0.0001847	0.0495253	FBgn0051935	CG31935	INTRON
2L_1608452_SNP	1608452	T	C	T	PASS	326115	0.260771	PASS	241177	0.423445	0.0001847	0.0495253	FBgn0261509	haf	DOWNSTREAM	48
2L_16087869_SNP	16087869	T	A	T	PASS	18794	0.33452	PASS	128154	0.546099	4.29861e-05	0.0302791	Intergenic	Intergenic
2L_1609503_SNP	1609503	A	A	G	PASS	156130	0.454545	PASS	22983	0.266026	0.00012252	0.0431848	FBgn0051935	CG31935	SYNONYMOUS_CODING
2L_1609697_SNP	1609697	A	A	T	PASS	131174	0.570492	PASS	207124	0.374622	9.09442e-05	0.0388007	FBgn0051935	CG31935	INTRON
2L_1609959_SNP	1609959	T	T	G	PASS	135167	0.55298	PASS	18397	0.346429	5.65738e-05	0.033108	FBgn0051935	CG31935	SYNONYMOUS_CODING
2L_1611427_SNP	1611427	T	T	G	PASS	141222	0.61157	PASS	222133	0.374648	9.18792e-07	0.00819249	FBgn0031351	CG14352	UTR_5_PRIME
2L_1611427_SNP	1611427	T	T	G	PASS	141222	0.61157	PASS	222133	0.374648	9.18792e-07	0.00819249	FBgn0051935	CG31935	UPSTREAM	27
2L_1611464_SNP	1611464	T	T	C	PASS	146256	0.636816	PASS	244129	0.345844	7.1335e-10	0.00037528	FBgn0031351	CG14352	UTR_5_PRIME
2L_1611464_SNP	1611464	T	T	C	PASS	146256	0.636816	PASS	244129	0.345844	7.1335e-10	0.00037528	FBgn0051935	CG31935	UPSTREAM	37
2L_1611464_SNP	1611464	T	T	C	PASS	146256	0.636816	PASS	244129	0.345844	7.1335e-10	0.00037528	FBgn0021906	RFeSP	DOWNSTREAM	965
2L_1611500_SNP	1611500	C	T	C	PASS	220134	0.378531	PASS	138206	0.598837	6.00896e-06	0.0154647	FBgn0031351	CG14352	UTR_5_PRIME
2L_1611500_SNP	1611500	C	T	C	PASS	220134	0.378531	PASS	138206	0.598837	6.00896e-06	0.0154647	FBgn0051935	CG31935	UPSTREAM	343
2L_1611500_SNP	1611500	C	T	C	PASS	220134	0.378531	PASS	138206	0.598837	6.00896e-06	0.0154647	FBgn0021906	RFeSP	DOWNSTREAM	929
2L_1611555_SNP	1611555	T	C	T	PASS	227136	0.374656	PASS	145184	0.559271	0.00015206	0.0464451	FBgn0031351	CG14352	SYNONYMOUS_CODING
2L_1611555_SNP	1611555	T	C	T	PASS	227136	0.374656	PASS	145184	0.559271	0.00015206	0.0464451	FBgn0051935	CG31935	UPSTREAM	398
2L_1611555_SNP	1611555	T	C	T	PASS	227136	0.374656	PASS	145184	0.559271	0.00015206	0.0464451	FBgn0021906	RFeSP	DOWNSTREAM	874
2L_16116178_SNP	16116178	C	C	T	PASS	21868	0.237762	PASS	30625	0.0755287	1.058e-05	0.0183304	Intergenic	Intergenic
2L_1613723_SNP	1613723	G	G	A	PASS	22226	0.104839	PASS	20776	0.268551	7.83039e-05	0.0367442	FBgn0021906	RFeSP	INTRON
2L_1613747_SNP	1613747	G	G	A	PASS	25625	0.088968	PASS	21373	0.255245	2.25833e-05	0.0236843	FBgn0021906	RFeSP	INTRON
2L_1613883_SNP	1613883	G	G	A	PASS	216124	0.364706	PASS	22451	0.185455	7.81743e-05	0.0367086	FBgn0021906	RFeSP	INTRON
2L_16147062_SNP	16147062	G	G	C	PASS	149132	0.469751	PASS	20062	0.236641	3.76638e-06	0.0136024	Intergenic	Intergenic
2L_1616159_SNP	1616159	A	A	C	PASS	14898	0.398374	PASS	19950	0.200803	7.33184e-05	0.0358914	Intergenic	Intergenic
2L_1616201_SNP	1616201	C	C	A	PASS	156100	0.390625	PASS	20344	0.178138	1.33855e-05	0.0199391	Intergenic	Intergenic
2L_1616202_SNP	1616202	G	G	T	PASS	15299	0.394422	PASS	20344	0.178138	1.04314e-05	0.0182316	Intergenic	Intergenic
2L_1616204_SNP	1616204	C	C	T	PASS	161100	0.383142	PASS	20944	0.173913	1.38655e-05	0.0201687	Intergenic	Intergenic
2L_1617474_SNP	1617474	C	C	A	PASS	128132	0.507692	PASS	19890	0.3125	0.00016186	0.0475005	Intergenic	Intergenic
2L_1618952_SNP	1618952	T	T	C	PASS	9997	0.494898	PASS	16965	0.277778	9.93464e-05	0.0402357	FBgn0265814	CR44603	DOWNSTREAM	46
2L_1624155_SNP	1624155	G	G	A	PASS	29117	0.0551948	PASS	21853	0.195572	4.12139e-05	0.0298255	FBgn0265814	CR44603	EXON
2L_1624950_SNP	1624950	A	G	A	PASS	25925	0.0880282	PASS	24273	0.231746	0.00012466	0.0434312	FBgn0265814	CR44603	EXON
2L_1624965_SNP	1624965	T	C	T	PASS	20380	0.282686	PASS	165148	0.472843	0.00012732	0.0435463	FBgn0265814	CR44603	EXON
2L_16289499_SNP	16289499	A	T	A	PASS	26872	0.211765	PASS	190118	0.383117	0.00016984	0.0481538	FBgn0040079	pkaap	NON_SYNONYMOUS_CODING
2L_16292304_SNP	16292304	C	A	C	PASS	115157	0.577206	PASS	177105	0.37234	8.98442e-05	0.0386555	FBgn0032582	CG13258	SYNONYMOUS_CODING
2L_16292304_SNP	16292304	C	A	C	PASS	115157	0.577206	PASS	177105	0.37234	8.98442e-05	0.0386555	FBgn0028896	CG17329	DOWNSTREAM	356
2L_16292304_SNP	16292304	C	A	C	PASS	115157	0.577206	PASS	177105	0.37234	8.98442e-05	0.0386555	FBgn0266204	CR44899	DOWNSTREAM	765
2L_16335329_SNP	16335329	T	C	T	PASS	17987	0.327068	PASS	152179	0.540786	2.644e-05	0.0253284	FBgn0028899	CG31817	NON_SYNONYMOUS_CODING
2L_16358990_SNP	16358990	A	T	A	PASS	27762	0.182891	PASS	31618	0.0538922	5.004e-05	0.0318051	Intergenic	Intergenic
2L_16372799_SNP	16372799	T	T	C	PASS	295101	0.255051	PASS	32341	0.112637	0.00010858	0.0414327	Intergenic	Intergenic
2L_16399235_SNP	16399235	G	G	A	PASS	26456	0.175	PASS	36320	0.0522193	7.1108e-05	0.0356014	FBgn0028523	CG5888	DOWNSTREAM	94
2L_16400184_SNP	16400184	T	G	T	PASS	184168	0.477273	PASS	264114	0.301587	0.00017763	0.0487986	FBgn0028523	CG5888	UTR_3_PRIME
2L_16413270_SNP	16413270	T	T	A	PASS	76119	0.610256	PASS	12076	0.387755	0.00016747	0.0479765	FBgn0028523	CG5888	INTRON
2L_16413272_SNP	16413272	A	A	T	PASS	83119	0.589109	PASS	13174	0.360976	8.839e-05	0.0384832	FBgn0028523	CG5888	INTRON
2L_16413276_SNP	16413276	T	T	G	PASS	86123	0.588517	PASS	12875	0.369458	0.00015712	0.0469516	FBgn0028523	CG5888	INTRON
2L_16449767_SNP	16449767	A	G	A	PASS	143206	0.590258	PASS	201132	0.396396	7.69326e-05	0.0365212	FBgn0020415	Idgf2	INTRON
2L_16467525_SNP	16467525	T	T	A	PASS	32276	0.190955	PASS	40026	0.0610329	2.44967e-05	0.0244848	FBgn0005677	dac	UTR_3_PRIME
2L_16471587_SNP	16471587	T	G	T	PASS	170114	0.401408	PASS	21157	0.212687	9.59858e-05	0.0397399	FBgn0005677	dac	INTRON
2L_1647711_SNP	1647711	T	A	T	PASS	21370	0.24735	PASS	139110	0.441767	0.00011879	0.0427686	FBgn0267259	CR45695	UPSTREAM	548
2L_16520573_SNP	16520573	T	C	T	PASS	160180	0.529412	PASS	227113	0.332353	5.02176e-05	0.0318445	FBgn0032587	CG5953	INTRON
2L_16532298_SNP	16532298	A	A	T	PASS	35634	0.0871795	PASS	28378	0.216066	0.00016298	0.0476143	FBgn0032587	CG5953	INTRON
2L_16570216_SNP	16570216	A	A	T	PASS	20480	0.28169	PASS	29541	0.122024	8.50947e-05	0.0380236	FBgn0259735	CG42389	INTRON
2L_16570224_SNP	16570224	T	T	C	PASS	19379	0.290441	PASS	29640	0.119048	3.12035e-05	0.0269107	FBgn0259735	CG42389	INTRON
2L_16582273_SNP	16582273	A	A	T	PASS	227108	0.322388	PASS	31055	0.150685	3.31064e-05	0.0275299	FBgn0259735	CG42389	INTRON
2L_16583272_SNP	16583272	T	T	G	PASS	248105	0.29745	PASS	161148	0.478964	0.00017078	0.048261	FBgn0259735	CG42389	INTRON
2L_16603009_SNP	16603009	G	G	A	PASS	30217	0.0532915	PASS	26363	0.193252	1.97631e-05	0.0227171	FBgn0259735	CG42389	INTRON
2L_16609511_SNP	16609511	T	T	C	PASS	227121	0.347701	PASS	26458	0.180124	0.00011591	0.0423842	FBgn0032590	CG4631	SYNONYMOUS_CODING
2L_16609511_SNP	16609511	T	T	C	PASS	227121	0.347701	PASS	26458	0.180124	0.00011591	0.0423842	FBgn0259735	CG42389	INTRON
2L_16609513_SNP	16609513	G	G	A	PASS	225119	0.34593	PASS	26457	0.17757	0.00010692	0.0412902	FBgn0032590	CG4631	NON_SYNONYMOUS_CODING
2L_16609513_SNP	16609513	G	G	A	PASS	225119	0.34593	PASS	26457	0.17757	0.00010692	0.0412902	FBgn0259735	CG42389	INTRON
2L_16632389_SNP	16632389	T	T	G	PASS	19494	0.326389	PASS	28956	0.162319	0.00014743	0.0457258	FBgn0259735	CG42389	INTRON
2L_1664247_SNP	1664247	T	T	C	PASS	15582	0.345992	PASS	79121	0.605	5.26013e-06	0.0151215	FBgn0086758	chinmo	INTRON
2L_16664662_SNP	16664662	T	T	G	PASS	25654	0.174194	AF	32114	0.041791	1.91725e-05	0.0225691	FBgn0032593	Trpgamma	UTR_3_PRIME
2L_1666566_SNP	1666566	T	T	A	PASS	165118	0.416961	PASS	22365	0.225694	7.83984e-05	0.03677	FBgn0086758	chinmo	INTRON
2L_1671804_SNP	1671804	A	T	A	PASS	9653	0.355705	PASS	14421	0.127273	3.29051e-05	0.027471	FBgn0086758	chinmo	INTRON
2L_16751957_SNP	16751957	A	A	T	PASS	34451	0.129114	PASS	304117	0.27791	7.12315e-05	0.0356092	FBgn0032600	CG17912	UTR_3_PRIME
2L_16751977_SNP	16751977	A	A	G	PASS	32349	0.13172	PASS	287110	0.277078	0.00013974	0.0451019	FBgn0032600	CG17912	UTR_3_PRIME
2L_1675652_SNP	1675652	C	C	G	PASS	108169	0.610108	PASS	202117	0.366771	2.01536e-06	0.0106632	FBgn0086758	chinmo	INTRON
2L_1677033_SNP	1677033	T	T	G	PASS	202112	0.356688	PASS	148203	0.578348	7.07516e-06	0.0161334	FBgn0086758	chinmo	INTRON
2L_1677141_SNP	1677141	C	G	C	PASS	114183	0.616162	PASS	223153	0.406915	2.29969e-05	0.023831	FBgn0086758	chinmo	INTRON
2L_1677168_SNP	1677168	G	G	A	PASS	18594	0.336918	PASS	29857	0.160563	5.14112e-05	0.0321054	FBgn0086758	chinmo	INTRON
2L_16820017_SNP	16820017	G	A	G	PASS	24981	0.245455	PASS	31836	0.101695	0.00010754	0.0413334	FBgn0032609	CG13280	INTRON
2L_16820017_SNP	16820017	G	A	G	PASS	24981	0.245455	PASS	31836	0.101695	0.00010754	0.0413334	FBgn0004797	mdy	INTRON
2L_16883366_SNP	16883366	A	A	T	PASS	28648	0.143713	AF	30911	0.034375	0.00011136	0.0417449	FBgn0085342	CG34313	INTRON
2L_16883366_SNP	16883366	A	A	T	PASS	28648	0.143713	AF	30911	0.034375	0.00011136	0.0417449	FBgn0032618	CG31743	INTRON
2L_16894896_SNP	16894896	G	G	T	PASS	27747	0.145062	AF	32712	0.0353982	0.00010923	0.0414895	FBgn0261671	tweek	SYNONYMOUS_CODING
2L_16998992_SNP	16998992	G	G	T	PASS	13049	0.273743	PASS	18318	0.0895522	6.51473e-05	0.0346188	FBgn0266897	CR45357	DOWNSTREAM	51
2L_16998992_SNP	16998992	G	G	T	PASS	13049	0.273743	PASS	18318	0.0895522	6.51473e-05	0.0346188	FBgn0266896	CR45356	DOWNSTREAM	441
2L_16998997_SNP	16998997	A	A	G	PASS	13051	0.281768	PASS	17417	0.0890052	3.82472e-05	0.0289379	FBgn0266897	CR45357	DOWNSTREAM	56
2L_16998997_SNP	16998997	A	A	G	PASS	13051	0.281768	PASS	17417	0.0890052	3.82472e-05	0.0289379	FBgn0266896	CR45356	DOWNSTREAM	446
2L_16998999_SNP	16998999	T	T	A	PASS	13452	0.27957	PASS	18016	0.0816327	1.606e-05	0.0214262	FBgn0266897	CR45357	DOWNSTREAM	58
2L_16998999_SNP	16998999	T	T	A	PASS	13452	0.27957	PASS	18016	0.0816327	1.606e-05	0.0214262	FBgn0266896	CR45356	DOWNSTREAM	448
2L_17017889_SNP	17017889	G	A	G	PASS	93117	0.557143	PASS	16084	0.344262	0.00013897	0.0450722	FBgn0267018	CR45462	EXON
2L_17018975_SNP	17018975	C	C	G	PASS	16978	0.315789	PASS	19933	0.142241	0.00017453	0.0485361	FBgn0267018	CR45462	UPSTREAM	926
2L_17022226_SNP	17022226	T	T	A	PASS	19659	0.231373	PASS	25322	0.08	8.62789e-05	0.038121	Intergenic	Intergenic
2L_1702564_SNP	1702564	T	T	C	PASS	147152	0.508361	PASS	21498	0.314103	0.00010023	0.0403317	FBgn0086758	chinmo	UTR_3_PRIME
2L_17032534_SNP	17032534	T	A	T	PASS	16847	0.218605	PASS	12692	0.422018	0.00013063	0.0440796	Intergenic	Intergenic
2L_17032545_SNP	17032545	C	T	C	PASS	14753	0.265	PASS	10699	0.482927	0.00011425	0.0421902	Intergenic	Intergenic
2L_17053560_SNP	17053560	G	G	A	PASS	15820	0.11236	PASS	14160	0.298507	0.00011951	0.0428295	Intergenic	Intergenic
2L_1710071_SNP	1710071	C	C	A	PASS	18479	0.30038	PASS	141144	0.505263	7.13e-05	0.0356092	FBgn0031356	CG17660	SYNONYMOUS_CODING
2L_1710071_SNP	1710071	C	C	A	PASS	18479	0.30038	PASS	141144	0.505263	7.13e-05	0.0356092	FBgn0031357	mRpL48	UPSTREAM	391
2L_1710071_SNP	1710071	C	C	A	PASS	18479	0.30038	PASS	141144	0.505263	7.13e-05	0.0356092	FBgn0266311	CR44976	DOWNSTREAM	827
2L_17124940_SNP	17124940	G	G	C	AF	26112	0.043956	PASS	26153	0.16879	8.38662e-05	0.0377552	FBgn0051784	CG31784	NON_SYNONYMOUS_CODING
2L_17159822_SNP	17159822	A	A	G	AF	24512	0.0466926	PASS	27563	0.186391	2.35e-05	0.0240213	FBgn0083942	CG34106	INTRON
2L_17159822_SNP	17159822	A	A	G	AF	24512	0.0466926	PASS	27563	0.186391	2.35e-05	0.0240213	FBgn0265607	beat-IIIa	INTRON
2L_17216494_SNP	17216494	T	C	T	PASS	23298	0.29697	PASS	25034	0.119718	1.707e-05	0.021831	FBgn0032629	beat-IIIc	INTRON
2L_17216786_SNP	17216786	G	G	A	PASS	16345	0.216346	PASS	13193	0.415179	0.00017785	0.0488291	FBgn0032629	beat-IIIc	INTRON
2L_17216787_SNP	17216787	C	C	T	AF	20010	0.0476191	PASS	18046	0.20354	3.52058e-05	0.0281357	FBgn0032629	beat-IIIc	INTRON
2L_17217460_SNP	17217460	G	G	A	PASS	18240	0.18018	PASS	144102	0.414634	3.81959e-06	0.0136159	FBgn0032629	beat-IIIc	INTRON
2L_1722307_SNP	1722307	A	A	C	PASS	154147	0.488372	PASS	24297	0.286136	3.36755e-05	0.0276257	FBgn0031359	Rim2	INTRON
2L_1723671_SNP	1723671	G	C	G	PASS	121183	0.601974	PASS	176113	0.391003	3.82372e-05	0.0289379	FBgn0031359	Rim2	INTRON
2L_17252561_SNP	17252561	A	C	A	PASS	23264	0.216216	PASS	181128	0.414239	2.83253e-05	0.0259605	FBgn0032629	beat-IIIc	INTRON
2L_17266455_SNP	17266455	A	A	T	PASS	19749	0.199187	PASS	24013	0.0513834	3.85784e-05	0.0290624	Intergenic	Intergenic
2L_17272726_SNP	17272726	C	C	G	PASS	150141	0.484536	PASS	19981	0.289286	0.00011104	0.0417254	Intergenic	Intergenic
2L_17272748_SNP	17272748	A	A	T	PASS	152163	0.51746	PASS	20196	0.323232	0.00010503	0.0410522	Intergenic	Intergenic
2L_17279299_SNP	17279299	A	A	G	PASS	26327	0.0931035	PASS	20366	0.245353	0.00010172	0.0405823	FBgn0267293	CR45729	UPSTREAM	936
2L_1728834_SNP	1728834	C	C	T	PASS	18776	0.288973	PASS	24227	0.100372	7.22556e-06	0.0161505	FBgn0000579	Eno	INTRON
2L_1728834_SNP	1728834	C	C	T	PASS	18776	0.288973	PASS	24227	0.100372	7.22556e-06	0.0161505	FBgn0260648	Rrp40	SYNONYMOUS_CODING
2L_17295638_SNP	17295638	G	A	G	PASS	19829	0.127753	PASS	14365	0.3125	8.99184e-05	0.0386555	Intergenic	Intergenic
2L_17295642_SNP	17295642	C	T	C	PASS	20029	0.126638	PASS	14664	0.304762	0.00013557	0.0446815	Intergenic	Intergenic
2L_17295663_SNP	17295663	G	T	G	PASS	26523	0.0798611	PASS	19962	0.237548	4.04967e-05	0.0296857	Intergenic	Intergenic
2L_17305228_SNP	17305228	A	A	G	PASS	188112	0.373333	PASS	25562	0.195584	9.86755e-05	0.0400961	Intergenic	Intergenic
2L_17305278_SNP	17305278	G	G	T	PASS	181124	0.406557	PASS	22763	0.217241	6.54021e-05	0.0346608	Intergenic	Intergenic
2L_17305465_SNP	17305465	T	A	T	PASS	138123	0.471264	PASS	19772	0.267658	7.23077e-05	0.0357738	Intergenic	Intergenic
2L_17305468_SNP	17305468	G	C	G	PASS	146123	0.457249	PASS	20370	0.25641	7.07586e-05	0.0355472	Intergenic	Intergenic
2L_17305481_SNP	17305481	C	C	G	PASS	171110	0.391459	PASS	23261	0.208191	0.00011203	0.0417907	Intergenic	Intergenic
2L_17310573_SNP	17310573	G	G	A	PASS	21814	0.0603448	PASS	22560	0.210526	4.496e-05	0.0307804	FBgn0085199	CG34170	DOWNSTREAM	895
2L_17328192_SNP	17328192	C	C	T	PASS	26614	0.05	PASS	23555	0.189655	3.41682e-05	0.0278253	Intergenic	Intergenic
2L_17328205_SNP	17328205	T	T	C	AF	28114	0.0474576	PASS	25351	0.167763	0.00014383	0.0454087	Intergenic	Intergenic
2L_1732919_SNP	1732919	T	T	G	PASS	171163	0.488024	PASS	22091	0.292604	5.96689e-05	0.0335967	FBgn0264494	CG17646	INTRON
2L_1732919_SNP	1732919	T	T	G	PASS	171163	0.488024	PASS	22091	0.292604	5.96689e-05	0.0335967	FBgn0031361	CG17652	UPSTREAM	563
2L_1733177_SNP	1733177	T	T	C	PASS	179170	0.487106	PASS	252112	0.307692	0.00015123	0.0463021	FBgn0264494	CG17646	INTRON
2L_1733177_SNP	1733177	T	T	C	PASS	179170	0.487106	PASS	252112	0.307692	0.00015123	0.0463021	FBgn0031361	CG17652	UPSTREAM	821
2L_1733203_SNP	1733203	C	C	T	PASS	163168	0.507553	PASS	257108	0.29589	9.55083e-06	0.0174304	FBgn0264494	CG17646	INTRON
2L_1733203_SNP	1733203	C	C	T	PASS	163168	0.507553	PASS	257108	0.29589	9.55083e-06	0.0174304	FBgn0031361	CG17652	UPSTREAM	847
2L_1733743_SNP	1733743	G	G	A	PASS	32967	0.169192	AF	29914	0.0447284	3.49957e-05	0.028097	FBgn0264494	CG17646	INTRON
2L_1734874_SNP	1734874	T	T	G	PASS	24336	0.129032	PASS	22095	0.301587	4.219e-05	0.0300188	FBgn0264494	CG17646	INTRON
2L_1734875_SNP	1734875	C	C	T	PASS	24036	0.130435	PASS	22093	0.297125	7.65077e-05	0.0364355	FBgn0264494	CG17646	INTRON
2L_17361688_SNP	17361688	C	T	C	PASS	225103	0.314024	PASS	150156	0.509804	7.352e-05	0.0359001	FBgn0265446	CR44346	DOWNSTREAM	177
2L_17361698_SNP	17361698	A	A	T	PASS	24884	0.253012	PASS	179135	0.429936	0.00018333	0.0493945	FBgn0265446	CR44346	DOWNSTREAM	187
2L_17370613_SNP	17370613	G	G	T	PASS	33342	0.112	PASS	26693	0.259053	8.02858e-05	0.0370822	FBgn0032633	Lrch	INTRON
2L_17401170_SNP	17401170	G	A	G	PASS	18257	0.238494	PASS	18414	0.0707071	4.64258e-05	0.0310601	FBgn0020503	CLIP-190	SYNONYMOUS_CODING
2L_17441142_SNP	17441142	C	C	T	PASS	25026	0.0942029	PASS	19871	0.263941	2.62569e-05	0.0252526	FBgn0260632	dl	INTRON
2L_17460249_SNP	17460249	T	T	G	PASS	191156	0.449568	PASS	314112	0.262911	3.90039e-05	0.0291741	FBgn0000183	BicD	DOWNSTREAM	568
2L_1748002_SNP	1748002	C	T	C	PASS	25981	0.238235	PASS	230158	0.407216	0.00017379	0.0484816	FBgn0264494	CG17646	INTRON
2L_1749774_SNP	1749774	G	G	T	PASS	135122	0.474708	PASS	23281	0.258786	1.676e-05	0.021572	FBgn0264494	CG17646	SYNONYMOUS_CODING
2L_1749774_SNP	1749774	G	G	T	PASS	135122	0.474708	PASS	23281	0.258786	1.676e-05	0.021572	FBgn0027597	CG17712	DOWNSTREAM	913
2L_17519114_SNP	17519114	G	G	A	PASS	26828	0.0945946	PASS	21970	0.242215	0.00012634	0.0435409	FBgn0013810	Dhc36C	SYNONYMOUS_CODING
2L_17607438_SNP	17607438	A	G	A	PASS	20588	0.300341	PASS	160161	0.501558	5.1274e-05	0.0320866	FBgn0265585	CR44412	UPSTREAM	178
2L_17607451_SNP	17607451	T	C	T	PASS	21991	0.293548	PASS	169158	0.48318	0.00010263	0.0407149	FBgn0265585	CR44412	UPSTREAM	191
2L_1761744_SNP	1761744	C	C	A	PASS	247105	0.298295	PASS	28446	0.139394	8.92466e-05	0.038632	Intergenic	Intergenic
2L_17619282_SNP	17619282	T	C	T	PASS	19060	0.24	PASS	29426	0.08125	3.38542e-05	0.0276983	Intergenic	Intergenic
2L_17648950_SNP	17648950	C	T	C	PASS	210122	0.36747	PASS	160200	0.555556	0.00011208	0.0417907	FBgn0015609	CadN	DOWNSTREAM	916
2L_17683944_SNP	17683944	A	G	A	PASS	23617	0.0671937	PASS	25165	0.205696	0.00010857	0.0414327	FBgn0015609	CadN	INTRON
2L_17736120_SNP	17736120	C	T	C	PASS	136158	0.537415	PASS	225105	0.318182	1.12624e-05	0.0188225	FBgn0015609	CadN	INTRON
2L_1775440_SNP	1775440	C	C	T	PASS	217154	0.415094	PASS	29796	0.244275	0.0001269	0.0435409	Intergenic	Intergenic
2L_1775698_SNP	1775698	G	G	C	PASS	233154	0.397933	PASS	386121	0.238659	0.00017565	0.0486571	Intergenic	Intergenic
2L_1783526_SNP	1783526	C	C	T	PASS	24090	0.272727	PASS	29440	0.11976	9.78855e-05	0.0400016	FBgn0045497	Gr22e	UPSTREAM	536
2L_17886901_SNP	17886901	C	C	A	PASS	23815	0.0592885	PASS	18849	0.206751	6.982e-05	0.0353931	Intergenic	Intergenic
2L_17954713_SNP	17954713	A	A	G	PASS	26514	0.0501792	PASS	27261	0.183183	4.606e-05	0.0310293	Intergenic	Intergenic
2L_17957276_SNP	17957276	A	A	T	PASS	23174	0.242623	PASS	192148	0.435294	4.57242e-05	0.0309533	Intergenic	Intergenic
2L_17988452_SNP	17988452	T	T	G	PASS	29019	0.0614887	PASS	24362	0.203279	3.63718e-05	0.0283327	FBgn0032658	CG5681	UTR_3_PRIME
2L_18097651_SNP	18097651	C	C	T	PASS	32927	0.0758427	PASS	27370	0.204082	0.00014626	0.04558	FBgn0032664	CG5755	SYNONYMOUS_CODING
2L_18116563_SNP	18116563	T	T	C	PASS	27664	0.188235	AF	29915	0.0477707	1.18e-05	0.0189593	Intergenic	Intergenic
2L_18116564_SNP	18116564	G	G	C	PASS	27565	0.191176	AF	30015	0.0476191	8.2998e-06	0.0167094	Intergenic	Intergenic
2L_18218297_SNP	18218297	A	A	G	AF	29115	0.0490196	PASS	29169	0.191667	9.43539e-06	0.0173773	FBgn0261804	CG42750	INTRON
2L_18218337_SNP	18218337	G	G	T	AF	28311	0.037415	PASS	26870	0.207101	2.58161e-07	0.00522358	FBgn0261804	CG42750	INTRON
2L_18218339_SNP	18218339	C	C	G	AF	27814	0.0479452	PASS	27073	0.212828	1.08975e-06	0.0085166	FBgn0261804	CG42750	INTRON
2L_18267821_SNP	18267821	C	C	A	PASS	23045	0.163636	AF	2369	0.0367347	7.92043e-05	0.0369722	FBgn0261804	CG42750	INTRON
2L_18289861_SNP	18289861	T	T	G	PASS	26932	0.106312	PASS	23582	0.258675	9.59282e-05	0.0397368	FBgn0265907	CR44696	DOWNSTREAM	566
2L_18305930_SNP	18305930	G	C	G	PASS	23981	0.253125	PASS	31938	0.106443	0.0001031	0.0407544	Intergenic	Intergenic
2L_18314783_SNP	18314783	G	G	T	PASS	7127	0.27551	PASS	5266	0.559322	0.00012156	0.0431038	FBgn0265682	CR44489	UPSTREAM	732
2L_18419189_SNP	18419189	G	G	A	PASS	155107	0.408397	PASS	23868	0.222222	0.0001184	0.0427545	Intergenic	Intergenic
2L_18419236_SNP	18419236	T	T	G	PASS	20681	0.28223	PASS	169149	0.468553	0.00015874	0.0470543	Intergenic	Intergenic
2L_1841933_SNP	1841933	T	C	T	PASS	136167	0.551155	PASS	214107	0.333333	1.36184e-05	0.0200826	FBgn0051665	wry	INTRON
2L_1846165_SNP	1846165	T	A	T	PASS	25474	0.22561	PASS	208151	0.420613	2.05173e-05	0.0228552	FBgn0051665	wry	INTRON
2L_18486156_SNP	18486156	T	T	C	PASS	22282	0.269737	PASS	165138	0.455446	0.00014534	0.0455092	FBgn0032682	CG10176	SYNONYMOUS_CODING
2L_18486162_SNP	18486162	C	C	T	PASS	22785	0.272436	PASS	164140	0.460526	0.00011494	0.0422644	FBgn0032682	CG10176	SYNONYMOUS_CODING
2L_18525591_SNP	18525591	G	G	A	PASS	25320	0.0732601	PASS	31281	0.206107	0.00012285	0.0431848	FBgn0032685	CG10211	INTRON
2L_18541810_SNP	18541810	G	C	G	PASS	147133	0.475	PASS	19976	0.276364	8.922e-05	0.0386314	FBgn0085370	Pde11	INTRON
2L_18555261_SNP	18555261	A	C	A	PASS	252113	0.309589	PASS	172167	0.492625	0.00012116	0.0430285	FBgn0085370	Pde11	INTRON
2L_18586983_SNP	18586983	A	C	A	PASS	20169	0.255556	PASS	27230	0.0993378	8.11368e-05	0.037257	FBgn0085370	Pde11	INTRON
2L_18609549_SNP	18609549	T	T	C	PASS	35724	0.0629921	PASS	29065	0.183099	0.00013688	0.0448483	FBgn0032690	CG10333	UTR_3_PRIME
2L_18609549_SNP	18609549	T	T	C	PASS	35724	0.0629921	PASS	29065	0.183099	0.00013688	0.0448483	FBgn0032691	Atac2	DOWNSTREAM	27
2L_1861693_SNP	1861693	A	A	T	PASS	25696	0.272727	PASS	31536	0.102564	7.26421e-06	0.0161505	FBgn0051663	CG31663	INTRON
2L_18687216_SNP	18687216	T	G	T	PASS	234111	0.321739	PASS	30761	0.165761	0.0001741	0.0485205	FBgn0005617	msl-1	SYNONYMOUS_CODING
2L_18690105_SNP	18690105	T	C	T	PASS	127124	0.494024	PASS	20186	0.299652	0.00017614	0.0486601	FBgn0032698	CG10336	SYNONYMOUS_CODING
2L_18690105_SNP	18690105	T	C	T	PASS	127124	0.494024	PASS	20186	0.299652	0.00017614	0.0486601	FBgn0032699	CG10383	DOWNSTREAM	799
2L_18692846_SNP	18692846	G	G	A	PASS	22366	0.228374	PASS	28827	0.0857143	0.00011929	0.0428168	FBgn0032699	CG10383	SYNONYMOUS_CODING
2L_18698365_SNP	18698365	A	A	G	PASS	308100	0.245098	PASS	37242	0.101449	4.337e-05	0.0303943	FBgn0032700	CG10338	UTR_3_PRIME
2L_18698365_SNP	18698365	A	A	G	PASS	308100	0.245098	PASS	37242	0.101449	4.337e-05	0.0303943	FBgn0032701	CG10341	UPSTREAM	349
2L_1872339_SNP	1872339	C	C	T	PASS	35730	0.0775194	PASS	28378	0.216066	4.07852e-05	0.029704	FBgn0051663	CG31663	INTRON
2L_1872339_SNP	1872339	C	C	T	PASS	35730	0.0775194	PASS	28378	0.216066	4.07852e-05	0.029704	FBgn0264884	CR44075	UPSTREAM	354
2L_18724136_SNP	18724136	A	A	G	PASS	28721	0.0681818	PASS	22763	0.217241	3.049e-05	0.0267744	FBgn0032707	CG10348	INTRON
2L_18730269_SNP	18730269	G	G	A	PASS	36522	0.0568475	PASS	29072	0.198895	8.20113e-06	0.0166964	FBgn0032707	CG10348	INTRON
2L_18731590_SNP	18731590	A	A	G	PASS	31629	0.084058	PASS	31385	0.213568	0.00014361	0.0453977	FBgn0032707	CG10348	UPSTREAM	171
2L_18731590_SNP	18731590	A	A	G	PASS	31629	0.084058	PASS	31385	0.213568	0.00014361	0.0453977	FBgn0265993	CR44768	UPSTREAM	874
2L_18745341_SNP	18745341	C	C	T	PASS	30023	0.0712074	PASS	23467	0.222591	2.22733e-05	0.023651	Intergenic	Intergenic
2L_18746026_SNP	18746026	C	C	T	PASS	27716	0.0546075	PASS	27373	0.210983	4.31e-06	0.0140647	Intergenic	Intergenic
2L_18749450_SNP	18749450	T	T	C	PASS	216106	0.329193	PASS	160174	0.520958	9.28271e-05	0.0392436	Intergenic	Intergenic
2L_18749542_SNP	18749542	C	C	T	PASS	211112	0.346749	PASS	161195	0.547753	3.8847e-05	0.0291396	Intergenic	Intergenic
2L_18752969_SNP	18752969	C	T	C	PASS	23267	0.22408	PASS	32527	0.0767045	3.52961e-05	0.0281357	Intergenic	Intergenic
2L_18771190_SNP	18771190	A	A	G	PASS	28517	0.0562914	PASS	23452	0.181818	0.00016177	0.0474934	FBgn0045852	ham	INTRON
2L_18791797_SNP	18791797	A	A	C	PASS	30021	0.0654206	PASS	30074	0.197861	6.05329e-05	0.0337938	FBgn0045852	ham	INTRON
2L_18793452_SNP	18793452	A	G	A	PASS	123138	0.528736	PASS	19689	0.312281	3.1303e-05	0.0269382	FBgn0045852	ham	UPSTREAM	546
2L_18820824_SNP	18820824	C	C	T	PASS	123153	0.554348	PASS	194102	0.344595	4.77033e-05	0.0313159	FBgn0027074	CG17324	SYNONYMOUS_CODING
2L_18823023_SNP	18823023	G	G	T	PASS	34337	0.0973684	PASS	29991	0.233333	0.00010902	0.0414814	FBgn0027074	CG17324	DOWNSTREAM	45
2L_18823023_SNP	18823023	G	G	T	PASS	34337	0.0973684	PASS	29991	0.233333	0.00010902	0.0414814	FBgn0032713	CG17323	UPSTREAM	525
2L_1888637_SNP	1888637	C	C	T	PASS	184150	0.449102	PASS	22171	0.243151	1.7622e-05	0.0220378	FBgn0031374	CG7337	INTRON
2L_1888640_SNP	1888640	T	T	G	PASS	179147	0.45092	PASS	22067	0.233449	6.2994e-06	0.0156801	FBgn0031374	CG7337	INTRON
2L_18893990_SNP	18893990	C	T	C	AF	30315	0.0471698	PASS	25763	0.196875	4.89373e-06	0.0146747	FBgn0265950	CR44737	EXON
2L_1891318_SNP	1891318	A	A	C	PASS	26931	0.103333	PASS	25593	0.267241	2.36e-05	0.0240455	FBgn0031374	CG7337	INTRON
2L_18918522_SNP	18918522	G	G	T	PASS	26694	0.261111	PASS	184143	0.437309	0.00015999	0.0472871	FBgn0032723	ssp3	INTRON
2L_18935396_SNP	18935396	G	G	A	PASS	34425	0.0677507	PASS	23861	0.204013	5.91877e-05	0.0335171	FBgn0032723	ssp3	INTRON
2L_18956009_SNP	18956009	G	G	T	PASS	21814	0.0603448	PASS	19851	0.204819	0.00010587	0.041095	FBgn0032727	CG10623	SYNONYMOUS_CODING
2L_18957669_SNP	18957669	G	G	T	PASS	33327	0.075	PASS	27085	0.239437	2.96654e-06	0.0121292	FBgn0015772	Nak	DOWNSTREAM	63
2L_18957669_SNP	18957669	G	G	T	PASS	33327	0.075	PASS	27085	0.239437	2.96654e-06	0.0121292	FBgn0032727	CG10623	UPSTREAM	358
2L_18970005_SNP	18970005	G	G	T	PASS	29628	0.0864198	PASS	26376	0.224189	0.00012053	0.0429795	FBgn0032728	Tango6	SYNONYMOUS_CODING
2L_18970011_SNP	18970011	G	G	T	PASS	30726	0.0780781	PASS	28173	0.206215	0.00017724	0.0487758	FBgn0032728	Tango6	NON_SYNONYMOUS_CODING
2L_18990676_SNP	18990676	C	C	T	PASS	33620	0.0561798	PASS	29069	0.192201	1.985e-05	0.0227171	FBgn0032734	CG15169	UPSTREAM	344
2L_18990676_SNP	18990676	C	C	T	PASS	33620	0.0561798	PASS	29069	0.192201	1.985e-05	0.0227171	FBgn0032733	CG15170	UPSTREAM	443
2L_18993211_SNP	18993211	A	A	T	PASS	34936	0.0935065	PASS	321108	0.251748	6.96849e-06	0.0161053	FBgn0046302	CG10650	DOWNSTREAM	149
2L_18993211_SNP	18993211	A	A	T	PASS	34936	0.0935065	PASS	321108	0.251748	6.96849e-06	0.0161053	FBgn0032734	CG15169	DOWNSTREAM	82
2L_19004399_SNP	19004399	A	C	A	PASS	22569	0.234694	PASS	151118	0.438662	3.473e-05	0.0280369	FBgn0051793	CG31793	SYNONYMOUS_CODING
2L_19033206_SNP	19033206	A	G	A	PASS	200119	0.373041	PASS	22355	0.197842	0.00015121	0.0463021	FBgn0001202	hk	SPLICE_SITE_REGION
2L_19033206_SNP	19033206	A	G	A	PASS	200119	0.373041	PASS	22355	0.197842	0.00015121	0.0463021	FBgn0051800	CG31800	DOWNSTREAM	451
2L_19044326_SNP	19044326	G	G	A	PASS	21682	0.275168	PASS	175158	0.474474	4.22066e-05	0.0300188	FBgn0032744	Ttc19	INTRON
2L_19044326_SNP	19044326	G	G	A	PASS	21682	0.275168	PASS	175158	0.474474	4.22066e-05	0.0300188	FBgn0002022	Catsup	DOWNSTREAM	712
2L_19076888_SNP	19076888	T	C	T	PASS	26888	0.247191	PASS	196145	0.42522	0.00010967	0.0415653	FBgn0032754	CG10700	DOWNSTREAM	388
2L_1912885_SNP	1912885	G	G	T	PASS	32552	0.137931	AF	36214	0.037234	0.00018261	0.0493485	FBgn0031374	CG7337	INTRON
2L_19195839_SNP	19195839	G	G	A	PASS	24223	0.0867924	PASS	16554	0.246575	9.6534e-05	0.0397893	FBgn0015380	drl	INTRON
2L_19201338_SNP	19201338	A	A	C	PASS	32331	0.0875706	PASS	23970	0.226537	0.0001153	0.0422882	FBgn0015380	drl	INTRON
2L_1921172_SNP	1921172	C	T	C	AF	29714	0.0450161	PASS	27578	0.220963	1.65318e-07	0.00467476	FBgn0031374	CG7337	INTRON
2L_1925238_SNP	1925238	G	G	A	PASS	227113	0.332353	PASS	147165	0.528846	6.635e-05	0.0348815	FBgn0031374	CG7337	INTRON
2L_1927039_SNP	1927039	C	C	G	PASS	198103	0.342193	PASS	150172	0.534161	0.00012551	0.0435111	FBgn0031374	CG7337	INTRON
2L_1929475_SNP	1929475	T	T	C	PASS	191170	0.470914	PASS	24396	0.283186	6.879e-05	0.0352053	FBgn0031374	CG7337	INTRON
2L_19359271_SNP	19359271	C	C	G	PASS	168123	0.42268	PASS	25681	0.240356	0.00012127	0.0430285	FBgn0024245	dnt	INTRON
2L_19376788_SNP	19376788	C	C	A	PASS	14661	0.294686	PASS	22329	0.115079	7.117e-05	0.0356014	Intergenic	Intergenic
2L_19405656_SNP	19405656	T	C	T	PASS	19513	0.0625	PASS	14642	0.223404	9.527e-05	0.0395888	FBgn0041789	Pax	INTRON
2L_19408900_SNP	19408900	C	C	G	PASS	30777	0.200521	PASS	39634	0.0790698	0.00017043	0.0482238	FBgn0041789	Pax	INTRON
2L_1950613_SNP	1950613	G	G	A	PASS	244115	0.320334	PASS	32261	0.159269	7.99861e-05	0.0370383	FBgn0031375	erm	UTR_3_PRIME
2L_1950620_SNP	1950620	C	C	T	PASS	241119	0.330556	PASS	30062	0.171271	0.00013794	0.0449905	FBgn0031375	erm	UTR_3_PRIME
2L_1951818_SNP	1951818	A	G	A	PASS	15269	0.312217	PASS	90124	0.579439	2.30525e-06	0.0108388	FBgn0031375	erm	SYNONYMOUS_CODING
2L_19550835_SNP	19550835	T	T	A	PASS	187209	0.527778	PASS	256133	0.341902	6.70352e-05	0.0349975	FBgn0041180	Tep4	INTRON
2L_19551604_SNP	19551604	A	A	C	PASS	211152	0.418733	PASS	29790	0.232558	3.08283e-05	0.0268476	FBgn0041180	Tep4	INTRON
2L_19678761_SNP	19678761	T	T	A	PASS	33268	0.17	PASS	37523	0.0577889	0.00016108	0.0474266	FBgn0000464	Lar	INTRON
2L_19678768_SNP	19678768	A	A	T	PASS	32874	0.18408	PASS	37126	0.0654912	0.00012568	0.0435111	FBgn0000464	Lar	INTRON
2L_19678791_SNP	19678791	C	C	A	PASS	32473	0.183879	PASS	34723	0.0621622	9.142e-05	0.0388901	FBgn0000464	Lar	INTRON
2L_19684511_SNP	19684511	G	G	C	PASS	24876	0.234568	PASS	25322	0.08	3.34461e-05	0.0275571	FBgn0000464	Lar	INTRON
2L_19687954_SNP	19687954	A	A	G	PASS	205121	0.371166	PASS	26061	0.190031	5.22824e-05	0.0323077	FBgn0000464	Lar	INTRON
2L_19687981_SNP	19687981	T	T	A	PASS	20191	0.311644	PASS	26340	0.132013	2.39658e-05	0.0241839	FBgn0000464	Lar	INTRON
2L_19692645_SNP	19692645	G	C	G	PASS	222112	0.335329	PASS	30254	0.151685	1.19925e-05	0.0190605	FBgn0000464	Lar	INTRON
2L_19726118_SNP	19726118	T	C	T	PASS	170117	0.407666	PASS	25669	0.212308	3.185e-05	0.0270939	FBgn0000464	Lar	INTRON
2L_19731406_SNP	19731406	T	T	A	PASS	34126	0.0708447	PASS	27374	0.213256	2.47254e-05	0.0245888	FBgn0000464	Lar	UTR_3_PRIME
2L_19731406_SNP	19731406	T	T	A	PASS	34126	0.0708447	PASS	27374	0.213256	2.47254e-05	0.0245888	FBgn0032815	CG10462	DOWNSTREAM	674
2L_19734011_SNP	19734011	A	C	A	PASS	146147	0.501706	PASS	248107	0.301408	4.31271e-05	0.0303048	FBgn0032815	CG10462	NON_SYNONYMOUS_CODING
2L_19734033_SNP	19734033	T	A	T	PASS	129174	0.574257	PASS	243123	0.336066	1.32497e-06	0.00936423	FBgn0032815	CG10462	SYNONYMOUS_CODING
2L_19734188_SNP	19734188	C	T	C	PASS	153174	0.53211	PASS	207109	0.344937	0.00015857	0.0470403	FBgn0032815	CG10462	NON_SYNONYMOUS_CODING
2L_19734797_SNP	19734797	C	T	C	PASS	163144	0.469055	PASS	22487	0.279743	0.00010936	0.0415085	FBgn0032815	CG10462	NON_SYNONYMOUS_CODING
2L_19747373_SNP	19747373	T	C	T	PASS	164156	0.4875	PASS	22693	0.291536	5.90327e-05	0.0334894	FBgn0032817	CG10631	SYNONYMOUS_CODING
2L_19747463_SNP	19747463	A	G	A	PASS	162151	0.482428	PASS	23397	0.293939	0.00010771	0.0413334	FBgn0032817	CG10631	SYNONYMOUS_CODING
2L_19747491_SNP	19747491	G	G	T	PASS	17398	0.361624	PASS	128161	0.557093	0.00017202	0.048369	FBgn0032817	CG10631	NON_SYNONYMOUS_CODING
2L_19747492_SNP	19747492	A	A	T	PASS	17595	0.351852	PASS	127159	0.555944	8.95048e-05	0.0386458	FBgn0032817	CG10631	NON_SYNONYMOUS_CODING
2L_19749872_SNP	19749872	G	A	G	PASS	164145	0.469256	PASS	19776	0.278388	0.0001319	0.0442048	FBgn0032817	CG10631	SYNONYMOUS_CODING
2L_19753724_SNP	19753724	C	G	C	PASS	144126	0.466667	PASS	18667	0.264822	8.71067e-05	0.0382382	FBgn0032817	CG10631	INTRON
2L_19764170_SNP	19764170	A	A	T	PASS	34488	0.203704	PASS	37734	0.0827251	0.00017933	0.0489326	FBgn0032820	fbp	UPSTREAM	34
2L_19792115_SNP	19792115	A	G	A	PASS	202116	0.36478	PASS	27361	0.182635	3.98785e-05	0.0295343	FBgn0032822	CG10466	START_GAINED
2L_19792115_SNP	19792115	A	G	A	PASS	202116	0.36478	PASS	27361	0.182635	3.98785e-05	0.0295343	FBgn0032821	CdGAPr	UPSTREAM	233
2L_19792115_SNP	19792115	A	G	A	PASS	202116	0.36478	PASS	27361	0.182635	3.98785e-05	0.0295343	FBgn0004811	fs_2_ltoPP43	DOWNSTREAM	658
2L_19792463_SNP	19792463	T	T	G	PASS	223103	0.315951	PASS	28654	0.158824	0.00018526	0.0495773	FBgn0032822	CG10466	INTRON
2L_19792463_SNP	19792463	T	T	G	PASS	223103	0.315951	PASS	28654	0.158824	0.00018526	0.0495773	FBgn0004811	fs_2_ltoPP43	DOWNSTREAM	31
2L_19792463_SNP	19792463	T	T	G	PASS	223103	0.315951	PASS	28654	0.158824	0.00018526	0.0495773	FBgn0032821	CdGAPr	UPSTREAM	581
2L_19792476_SNP	19792476	A	A	G	PASS	228101	0.306991	PASS	29953	0.150568	0.00014781	0.0457651	FBgn0032822	CG10466	INTRON
2L_19792476_SNP	19792476	A	A	G	PASS	228101	0.306991	PASS	29953	0.150568	0.00014781	0.0457651	FBgn0004811	fs_2_ltoPP43	DOWNSTREAM	297
2L_19792476_SNP	19792476	A	A	G	PASS	228101	0.306991	PASS	29953	0.150568	0.00014781	0.0457651	FBgn0032821	CdGAPr	UPSTREAM	594
2L_19799620_SNP	19799620	T	T	G	PASS	123143	0.537594	PASS	19098	0.340278	0.00014811	0.0458059	FBgn0263873	sick	INTRON
2L_19811404_SNP	19811404	G	G	A	PASS	177109	0.381119	PASS	28243	0.132308	2.07017e-08	0.00217814	FBgn0263873	sick	INTRON
2L_19811404_SNP	19811404	G	G	A	PASS	177109	0.381119	PASS	28243	0.132308	2.07017e-08	0.00217814	FBgn0003931	snRNA:U4:38AB	DOWNSTREAM	529
2L_19811404_SNP	19811404	G	G	A	PASS	177109	0.381119	PASS	28243	0.132308	2.07017e-08	0.00217814	FBgn0043022	snRNA:U5:38ABa	DOWNSTREAM	544
2L_19821270_SNP	19821270	C	T	C	PASS	24777	0.237654	PASS	172131	0.432343	4.18657e-05	0.0299695	FBgn0263873	sick	INTRON
2L_19829357_SNP	19829357	C	T	C	PASS	226101	0.308868	PASS	137140	0.505415	8.87656e-05	0.0385259	FBgn0263873	sick	INTRON
2L_19833199_SNP	19833199	A	G	A	PASS	12058	0.325843	PASS	85108	0.559585	9.56535e-05	0.0396616	FBgn0263873	sick	INTRON
2L_19833220_SNP	19833220	C	C	T	PASS	11652	0.309524	PASS	7197	0.577381	1.63782e-05	0.021463	FBgn0263873	sick	INTRON
2L_19855447_SNP	19855447	A	A	T	PASS	20889	0.299663	PASS	31546	0.127424	2.36974e-05	0.024098	FBgn0263873	sick	INTRON
2L_19866488_SNP	19866488	A	A	C	PASS	23198	0.297872	PASS	26634	0.113333	5.66808e-06	0.0153256	FBgn0263873	sick	INTRON
2L_19892776_SNP	19892776	C	C	G	PASS	27719	0.0641892	PASS	25472	0.220859	9.06664e-06	0.0171987	FBgn0263873	sick	INTRON
2L_19892776_SNP	19892776	C	C	G	PASS	27719	0.0641892	PASS	25472	0.220859	9.06664e-06	0.0171987	FBgn0032827	CG10481	UPSTREAM	226
2L_19899148_SNP	19899148	C	C	G	PASS	26527	0.0924657	PASS	24275	0.236593	0.0001308	0.044081	FBgn0263873	sick	INTRON
2L_19918667_SNP	19918667	C	C	G	PASS	22864	0.219178	PASS	150103	0.407115	0.00012224	0.0431774	FBgn0263873	sick	INTRON
2L_19924542_SNP	19924542	G	G	A	PASS	30120	0.0623053	PASS	27169	0.202941	2.82381e-05	0.0259127	FBgn0263873	sick	INTRON
2L_19924542_SNP	19924542	G	G	A	PASS	30120	0.0623053	PASS	27169	0.202941	2.82381e-05	0.0259127	FBgn0264375	CR43827	DOWNSTREAM	968
2L_19938921_SNP	19938921	T	T	A	PASS	21453	0.198502	PASS	170129	0.431438	1.46054e-06	0.0096683	FBgn0263873	sick	INTRON
2L_19949326_SNP	19949326	T	T	C	PASS	22672	0.241611	PASS	171133	0.4375	4.9675e-05	0.0317661	FBgn0263873	sick	INTRON
2L_19966471_SNP	19966471	G	G	A	PASS	193129	0.400621	PASS	155218	0.58445	0.00016636	0.0478609	FBgn0042129	OS9	SYNONYMOUS_CODING
2L_19966471_SNP	19966471	G	G	A	PASS	193129	0.400621	PASS	155218	0.58445	0.00016636	0.0478609	FBgn0014000	Hf	DOWNSTREAM	256
2L_19966471_SNP	19966471	G	G	A	PASS	193129	0.400621	PASS	155218	0.58445	0.00016636	0.0478609	FBgn0032836	CG10680	DOWNSTREAM	769
2L_19972526_SNP	19972526	C	C	T	PASS	26832	0.106667	PASS	20274	0.268116	6.37468e-05	0.0343778	FBgn0264443	CG43861	INTRON
2L_19976008_SNP	19976008	A	A	C	AF	28311	0.037415	PASS	22868	0.22973	3.60706e-08	0.00236313	FBgn0264443	CG43861	INTRON
2L_19976030_SNP	19976030	G	G	C	AF	27814	0.0479452	PASS	23659	0.2	7.15424e-06	0.0161334	FBgn0264443	CG43861	INTRON
2L_19978804_SNP	19978804	G	G	A	PASS	25362	0.196825	PASS	27217	0.0588235	4.99626e-05	0.0318051	FBgn0264443	CG43861	INTRON
2L_19978804_SNP	19978804	G	G	A	PASS	25362	0.196825	PASS	27217	0.0588235	4.99626e-05	0.0318051	FBgn0263611	CR43620	UPSTREAM	25
2L_19985627_SNP	19985627	C	C	A	PASS	26821	0.0726644	PASS	22763	0.217241	6.95554e-05	0.0353931	FBgn0264443	CG43861	INTRON
2L_19994027_SNP	19994027	G	G	A	PASS	24865	0.207668	PASS	30320	0.0619195	2.052e-05	0.0228552	FBgn0264443	CG43861	INTRON
2L_19999823_SNP	19999823	C	C	T	PASS	26683	0.237822	PASS	220153	0.410188	0.00013353	0.0444784	FBgn0264443	CG43861	INTRON
2L_19999823_SNP	19999823	C	C	T	PASS	26683	0.237822	PASS	220153	0.410188	0.00013353	0.0444784	FBgn0266213	CR44908	DOWNSTREAM	299
2L_20000063_SNP	20000063	G	G	A	PASS	26875	0.218659	PASS	209138	0.397695	7.23947e-05	0.0357832	FBgn0264443	CG43861	INTRON
2L_20000063_SNP	20000063	G	G	A	PASS	26875	0.218659	PASS	209138	0.397695	7.23947e-05	0.0357832	FBgn0266213	CR44908	DOWNSTREAM	59
2L_20003679_SNP	20003679	C	C	A	PASS	17491	0.343396	PASS	21732	0.128514	2.46284e-06	0.0110255	FBgn0264443	CG43861	INTRON
2L_20017229_SNP	20017229	T	T	A	PASS	22958	0.202091	PASS	176121	0.407407	1.47667e-05	0.0206247	FBgn0264443	CG43861	START_GAINED
2L_20018104_SNP	20018104	C	C	T	PASS	115110	0.488889	PASS	16161	0.274775	9.19689e-05	0.0390289	FBgn0264443	CG43861	UPSTREAM	822
2L_20030650_SNP	20030650	A	C	A	PASS	169109	0.392086	PASS	27166	0.195846	2.22182e-05	0.023651	FBgn0032840	sNPF	INTRON
2L_20032232_SNP	20032232	G	G	T	PASS	20459	0.224335	PASS	24615	0.0574713	6.95416e-06	0.0161053	FBgn0032840	sNPF	INTRON
2L_20032267_SNP	20032267	C	C	G	PASS	20363	0.236842	PASS	24921	0.0777778	3.696e-05	0.0284938	FBgn0032840	sNPF	INTRON
2L_20032603_SNP	20032603	A	G	A	PASS	273128	0.319202	PASS	175177	0.502841	9.008e-05	0.0386555	FBgn0032840	sNPF	INTRON
2L_200342_SNP	200342	T	C	T	PASS	21079	0.273356	PASS	156150	0.490196	1.29872e-05	0.0197084	FBgn0016977	spen	INTRON
2L_20034527_SNP	20034527	T	T	G	PASS	29231	0.0959752	PASS	28187	0.236413	0.00011442	0.0421902	FBgn0032840	sNPF	INTRON
2L_20042613_SNP	20042613	C	C	A	PASS	20498	0.324503	PASS	132177	0.572816	8.65511e-07	0.00807534	FBgn0032840	sNPF	INTRON
2L_20060772_SNP	20060772	A	A	G	PASS	33138	0.102981	PASS	25688	0.255814	3.86034e-05	0.0290674	FBgn0014127	barr	INTRON
2L_20060772_SNP	20060772	A	A	G	PASS	33138	0.102981	PASS	25688	0.255814	3.86034e-05	0.0290674	FBgn0019686	lok	UPSTREAM	65
2L_20060852_SNP	20060852	A	A	G	PASS	33839	0.103448	PASS	25583	0.245562	0.00010883	0.0414636	FBgn0014127	barr	START_GAINED
2L_20060852_SNP	20060852	A	A	G	PASS	33839	0.103448	PASS	25583	0.245562	0.00010883	0.0414636	FBgn0019686	lok	UPSTREAM	57
2L_20081642_SNP	20081642	A	G	A	PASS	15299	0.394422	PASS	23247	0.168459	2.32326e-06	0.0108388	FBgn0004374	neb	INTRON
2L_20081642_SNP	20081642	A	G	A	PASS	15299	0.394422	PASS	23247	0.168459	2.32326e-06	0.0108388	FBgn0263773	fok	DOWNSTREAM	662
2L_20087429_SNP	20087429	G	G	C	AF	35018	0.048913	PASS	28955	0.159884	0.00017805	0.0488438	FBgn0004374	neb	INTRON
2L_20087441_SNP	20087441	T	T	A	AF	33616	0.0454546	PASS	27252	0.160494	0.00011923	0.0428168	FBgn0004374	neb	INTRON
2L_2011319_SNP	2011319	A	A	G	AF	35914	0.0375335	PASS	31653	0.143631	0.00011046	0.0416249	FBgn0031384	CG4238	INTRON
2L_2011319_SNP	2011319	A	A	G	AF	35914	0.0375335	PASS	31653	0.143631	0.00011046	0.0416249	FBgn0051940	tRNA:CR31940	UPSTREAM	379
2L_2011319_SNP	2011319	A	A	G	AF	35914	0.0375335	PASS	31653	0.143631	0.00011046	0.0416249	FBgn0051939	tRNA:CR31939	UPSTREAM	62
2L_20115951_SNP	20115951	C	C	T	PASS	20049	0.196787	PASS	28818	0.0588235	8.36012e-05	0.0377343	Intergenic	Intergenic
2L_20123827_SNP	20123827	G	G	A	PASS	23655	0.189003	PASS	30119	0.059375	0.00010851	0.0414327	Intergenic	Intergenic
2L_20127474_SNP	20127474	C	C	T	PASS	25983	0.24269	PASS	31234	0.0982659	8.59872e-05	0.0381108	Intergenic	Intergenic
2L_20137475_SNP	20137475	T	T	C	PASS	29833	0.0996979	PASS	28795	0.248691	5.03127e-05	0.0318528	Intergenic	Intergenic
2L_2015258_SNP	2015258	A	T	A	PASS	209117	0.358896	PASS	130186	0.588608	4.13025e-06	0.0139498	FBgn0031384	CG4238	INTRON
2L_2016679_SNP	2016679	G	T	G	PASS	222129	0.367521	PASS	33477	0.187348	2.293e-05	0.0237933	FBgn0031384	CG4238	INTRON
2L_2016724_SNP	2016724	C	T	C	PASS	185147	0.442771	PASS	25492	0.265896	0.00016726	0.0479508	FBgn0031384	CG4238	INTRON
2L_2016728_SNP	2016728	A	G	A	PASS	175150	0.461538	PASS	25498	0.278409	0.00011446	0.0421902	FBgn0031384	CG4238	INTRON
2L_20202933_SNP	20202933	G	G	A	PASS	258198	0.434211	PASS	335124	0.270153	0.00013827	0.0449905	Intergenic	Intergenic
2L_20202958_SNP	20202958	A	A	G	PASS	287208	0.420202	PASS	324106	0.246512	4.22322e-05	0.0300188	Intergenic	Intergenic
2L_20204659_SNP	20204659	C	C	T	PASS	305125	0.290698	PASS	36653	0.126492	1.11616e-05	0.0187401	Intergenic	Intergenic
2L_20206855_SNP	20206855	C	C	G	PASS	176146	0.453416	PASS	28799	0.256477	2.28849e-05	0.0237933	Intergenic	Intergenic
2L_20206896_SNP	20206896	T	T	C	PASS	170163	0.489489	PASS	25498	0.278409	9.37832e-06	0.017362	Intergenic	Intergenic
2L_20228489_SNP	20228489	C	C	G	PASS	26520	0.0701754	PASS	24866	0.210191	7.933e-05	0.0370199	Intergenic	Intergenic
2L_20246792_SNP	20246792	T	T	C	PASS	20850	0.193798	PASS	15194	0.383673	0.00010782	0.0413334	Intergenic	Intergenic
2L_20251854_SNP	20251854	G	G	T	PASS	21644	0.169231	PASS	18298	0.35	9.553e-05	0.0396445	Intergenic	Intergenic
2L_20251855_SNP	20251855	A	A	C	PASS	21946	0.173585	PASS	17796	0.351648	0.00013037	0.0440484	Intergenic	Intergenic
2L_2025936_SNP	2025936	G	G	A	PASS	31854	0.145161	PASS	256116	0.311828	3.25e-05	0.0272843	FBgn0031384	CG4238	INTRON
2L_2025971_SNP	2025971	C	C	G	PASS	27150	0.155763	PASS	230110	0.323529	7.22459e-05	0.0357545	FBgn0031384	CG4238	INTRON
2L_20271354_SNP	20271354	G	A	G	PASS	176138	0.43949	PASS	24084	0.259259	0.00015921	0.0471603	Intergenic	Intergenic
2L_20318703_SNP	20318703	C	C	T	PASS	32725	0.0710227	PASS	29171	0.196133	0.00014321	0.0453898	FBgn0003475	spir	INTRON
2L_20319073_SNP	20319073	C	G	C	PASS	24190	0.271903	PASS	27534	0.110032	3.844e-05	0.0289855	FBgn0003475	spir	INTRON
2L_20353259_SNP	20353259	T	T	C	PASS	32365	0.167526	PASS	35821	0.055409	0.00016829	0.0479956	FBgn0015803	RtGEF	INTRON
2L_20353259_SNP	20353259	T	T	C	PASS	32365	0.167526	PASS	35821	0.055409	0.00016829	0.0479956	FBgn0086040	snoRNA:Me28S-A3365	UPSTREAM	223
2L_20366705_SNP	20366705	C	C	T	PASS	30536	0.105572	PASS	281101	0.264398	2.22015e-05	0.023651	Intergenic	Intergenic
2L_20367395_SNP	20367395	T	C	T	PASS	24073	0.233227	PASS	33130	0.0831025	2.99176e-05	0.0265413	Intergenic	Intergenic
2L_20394745_SNP	20394745	T	T	A	PASS	23959	0.197987	PASS	35826	0.0677083	9.80777e-05	0.0400264	FBgn0032857	CG10947	INTRON
2L_20394785_SNP	20394785	G	G	A	PASS	25664	0.2	PASS	34927	0.0718085	0.00012763	0.0435896	FBgn0032857	CG10947	INTRON
2L_20394796_SNP	20394796	G	G	A	PASS	24260	0.198676	PASS	34225	0.0681199	0.00010378	0.0408308	FBgn0032857	CG10947	INTRON
2L_20395498_SNP	20395498	T	G	T	PASS	29482	0.218085	PASS	222140	0.38674	0.000126	0.0435324	FBgn0032857	CG10947	INTRON
2L_2039910_SNP	2039910	G	G	A	PASS	20278	0.278571	PASS	25235	0.121951	0.00016665	0.0478894	FBgn0003557	Su_dx_	INTRON
2L_20400617_SNP	20400617	C	C	T	PASS	35272	0.169811	PASS	38924	0.0581114	0.00014118	0.0452318	FBgn0032857	CG10947	INTRON
2L_20428713_SNP	20428713	A	A	C	PASS	31680	0.20202	PASS	33526	0.0720222	7.03971e-05	0.0355048	FBgn0263355	CG31688	INTRON
2L_20477836_SNP	20477836	C	C	A	PASS	24518	0.0684411	PASS	20256	0.217054	7.06734e-05	0.0355472	FBgn0266315	CR44980	INTRON
2L_20477836_SNP	20477836	C	C	A	PASS	24518	0.0684411	PASS	20256	0.217054	7.06734e-05	0.0355472	FBgn0262879	CR43234	EXON
2L_20480840_SNP	20480840	G	G	A	PASS	28867	0.188732	PASS	31021	0.0634441	0.00011594	0.0423862	FBgn0266315	CR44980	INTRON
2L_20480843_SNP	20480843	A	A	G	PASS	28666	0.1875	PASS	30821	0.0638298	0.00014361	0.0453977	FBgn0266315	CR44980	INTRON
2L_20482494_SNP	20482494	T	T	G	PASS	35351	0.126238	AF	36311	0.0294118	0.00012743	0.0435505	FBgn0266315	CR44980	INTRON
2L_20548283_SNP	20548283	C	C	T	PASS	28817	0.0557377	PASS	25456	0.180645	0.00013303	0.0443999	Intergenic	Intergenic
2L_20550120_SNP	20550120	G	G	A	PASS	25023	0.0842491	PASS	24171	0.227564	0.00012613	0.0435376	Intergenic	Intergenic
2L_20592889_SNP	20592889	T	T	C	PASS	21065	0.236364	AF	29114	0.0459016	1.17563e-07	0.00383441	FBgn0266214	CR44909	INTRON
2L_20626513_SNP	20626513	T	T	A	PASS	256143	0.358396	PASS	186222	0.544118	6.34271e-05	0.0342935	FBgn0266214	CR44909	UPSTREAM	37
2L_20626517_SNP	20626517	T	T	C	PASS	256140	0.353535	PASS	188226	0.545894	3.35642e-05	0.0275839	FBgn0266214	CR44909	UPSTREAM	311
2L_20680636_SNP	20680636	C	C	T	PASS	25214	0.0526316	PASS	27061	0.18429	7.18048e-05	0.0356468	FBgn0032876	Cen	NON_SYNONYMOUS_CODING
2L_20684243_SNP	20684243	T	T	A	PASS	26772	0.212389	PASS	222138	0.383333	0.00012324	0.0432073	FBgn0014859	Hr38	UTR_3_PRIME
2L_20684243_SNP	20684243	T	T	A	PASS	26772	0.212389	PASS	222138	0.383333	0.00012324	0.0432073	FBgn0032877	CG2617	DOWNSTREAM	614
2L_20691715_SNP	20691715	A	A	C	PASS	27961	0.179412	PASS	37525	0.0625	0.00018413	0.0494309	FBgn0014859	Hr38	INTRON
2L_20751212_SNP	20751212	A	A	T	PASS	28045	0.138462	AF	33210	0.0292398	6.58749e-05	0.0348178	FBgn0032881	CG9319	NON_SYNONYMOUS_CODING
2L_20751212_SNP	20751212	A	A	T	PASS	28045	0.138462	AF	33210	0.0292398	6.58749e-05	0.0348178	FBgn0262743	Fs_2_Ket	DOWNSTREAM	271
2L_20856666_SNP	20856666	G	G	A	PASS	196106	0.350993	PASS	22247	0.174721	0.00011473	0.0422232	FBgn0032895	twit	UTR_3_PRIME
2L_20856666_SNP	20856666	G	G	A	PASS	196106	0.350993	PASS	22247	0.174721	0.00011473	0.0422232	FBgn0032896	CG14400	DOWNSTREAM	321
2L_20872069_SNP	20872069	G	C	G	PASS	249122	0.328841	PASS	36258	0.138095	1.5916e-06	0.00979937	FBgn0263996	CG43739	UTR_3_PRIME
2L_20872069_SNP	20872069	G	C	G	PASS	249122	0.328841	PASS	36258	0.138095	1.5916e-06	0.00979937	FBgn0032900	CG14401	DOWNSTREAM	54
2L_20872069_SNP	20872069	G	C	G	PASS	249122	0.328841	PASS	36258	0.138095	1.5916e-06	0.00979937	FBgn0032901	sky	DOWNSTREAM	926
2L_20873639_SNP	20873639	C	C	T	PASS	25190	0.26393	PASS	171138	0.446602	0.00012687	0.0435409	FBgn0032901	sky	UTR_3_PRIME
2L_20873639_SNP	20873639	C	C	T	PASS	25190	0.26393	PASS	171138	0.446602	0.00012687	0.0435409	FBgn0263996	CG43739	UTR_3_PRIME
2L_20873639_SNP	20873639	C	C	T	PASS	25190	0.26393	PASS	171138	0.446602	0.00012687	0.0435409	FBgn0266316	CR44981	UPSTREAM	475
2L_20877810_SNP	20877810	C	C	A	PASS	28953	0.154971	AF	33716	0.0453258	0.0001797	0.0489326	FBgn0032901	sky	INTRON
2L_20877810_SNP	20877810	C	C	A	PASS	28953	0.154971	AF	33716	0.0453258	0.0001797	0.0489326	FBgn0263996	CG43739	INTRON
2L_20885210_SNP	20885210	G	G	A	PASS	32718	0.0521739	PASS	28258	0.170588	0.00012125	0.0430285	FBgn0263996	CG43739	INTRON
2L_20885210_SNP	20885210	G	G	A	PASS	32718	0.0521739	PASS	28258	0.170588	0.00012125	0.0430285	FBgn0032901	sky	INTRON
2L_2094228_SNP	2094228	A	C	A	PASS	15498	0.388889	PASS	122175	0.589226	0.00014097	0.0452216	FBgn0053516	dpr3	INTRON
2L_20948904_SNP	20948904	G	G	T	PASS	23863	0.209302	PASS	30425	0.0759878	0.00015004	0.0460864	FBgn0265817	CR44606	UPSTREAM	734
2L_20954838_SNP	20954838	C	C	A	PASS	276100	0.265957	PASS	31242	0.118644	0.00010035	0.0403542	Intergenic	Intergenic
2L_2098932_SNP	2098932	G	G	A	PASS	31720	0.0593472	PASS	25260	0.192308	5.70646e-05	0.0331962	FBgn0053516	dpr3	INTRON
2L_2099946_SNP	2099946	G	G	C	PASS	28642	0.128049	PASS	285119	0.294554	2.282e-05	0.0237933	FBgn0053516	dpr3	INTRON
2L_20999515_SNP	20999515	T	T	A	PASS	22754	0.192171	PASS	29318	0.0578778	7.56123e-05	0.0362827	FBgn0250867	CG42238	INTRON
2L_21001901_SNP	21001901	T	T	A	PASS	244120	0.32967	PASS	179195	0.52139	5.14136e-05	0.0321054	FBgn0250867	CG42238	INTRON
2L_21006712_SNP	21006712	T	T	G	PASS	204131	0.391045	PASS	141194	0.579104	0.00013527	0.0446447	FBgn0250867	CG42238	INTRON
2L_21050514_SNP	21050514	T	T	G	PASS	31917	0.0505952	PASS	24955	0.180921	4.69473e-05	0.031145	FBgn0250867	CG42238	INTRON
2L_21052324_SNP	21052324	A	A	G	PASS	29488	0.230366	PASS	33331	0.0851648	3.0162e-05	0.0266832	FBgn0250867	CG42238	UPSTREAM	16
2L_21052324_SNP	21052324	A	A	G	PASS	29488	0.230366	PASS	33331	0.0851648	3.0162e-05	0.0266832	FBgn0010395	Itgbetanu	UPSTREAM	79
2L_21058928_SNP	21058928	A	A	T	PASS	28747	0.140719	AF	33112	0.0349854	0.00014448	0.0454539	FBgn0032910	CG9265	INTRON
2L_21058928_SNP	21058928	A	A	T	PASS	28747	0.140719	AF	33112	0.0349854	0.00014448	0.0454539	FBgn0010395	Itgbetanu	DOWNSTREAM	884
2L_21109188_SNP	21109188	C	C	T	PASS	190131	0.4081	PASS	22668	0.231293	0.0001828	0.049352	FBgn0040297	Nhe2	INTRON
2L_21218207_SNP	21218207	G	G	A	AF	2210	0	PASS	16519	0.103261	6.7344e-05	0.0350233	FBgn0032935	Atg18b	INTRON
2L_21218207_SNP	21218207	G	G	A	AF	2210	0	PASS	16519	0.103261	6.7344e-05	0.0350233	FBgn0032934	CG8679	SYNONYMOUS_CODING
2L_21226599_SNP	21226599	G	G	T	PASS	32624	0.0685714	PASS	30072	0.193548	0.00012243	0.0431848	FBgn0026577	CG8677	INTRON
2L_212317_SNP	212317	A	A	T	PASS	213130	0.379009	PASS	23159	0.203448	0.00012184	0.0431142	FBgn0266557	kis	SYNONYMOUS_CODING
2L_21303435_SNP	21303435	G	A	G	PASS	30573	0.193122	PASS	32624	0.0685714	0.00012325	0.0432073	FBgn0032940	Mio	INTRON
2L_21332589_SNP	21332589	C	C	T	PASS	167172	0.507375	PASS	239116	0.326761	0.00017343	0.0484407	FBgn0023091	dimm	INTRON
2L_21409655_SNP	21409655	G	G	A	PASS	25236	0.125	PASS	207101	0.327922	2.15324e-06	0.0107575	Intergenic	Intergenic
2L_21411976_SNP	21411976	T	G	T	PASS	27245	0.141956	PASS	22998	0.299694	0.00013905	0.0450724	Intergenic	Intergenic
2L_2147461_SNP	2147461	A	A	G	PASS	35628	0.0729167	AF	3490	0	5.08422e-05	0.0318912	FBgn0027509	CG7261	UPSTREAM	57
2L_2147461_SNP	2147461	A	A	G	PASS	35628	0.0729167	AF	3490	0	5.08422e-05	0.0318912	FBgn0031391	CG11723	UPSTREAM	186
2L_2151437_SNP	2151437	C	C	T	AF	3199	0.027439	PASS	30847	0.132394	7.90914e-05	0.0369304	FBgn0027509	CG7261	NON_SYNONYMOUS_CODING
2L_2151437_SNP	2151437	C	C	T	AF	3199	0.027439	PASS	30847	0.132394	7.90914e-05	0.0369304	FBgn0031392	AIF	UPSTREAM	317
2L_2164857_SNP	2164857	A	G	A	PASS	181153	0.458084	PASS	23871	0.229773	1.50096e-06	0.0096683	FBgn0000097	aop	INTRON
2L_21669392_SNP	21669392	G	G	A	PASS	21854	0.198529	PASS	183115	0.385906	7.25132e-05	0.0357998	FBgn0032957	CG2225	SYNONYMOUS_CODING
2L_21805314_SNP	21805314	A	T	A	PASS	157175	0.527108	PASS	283132	0.318072	9.92942e-06	0.017755	Intergenic	Intergenic
2L_2182252_SNP	2182252	C	C	T	PASS	208108	0.341772	PASS	24250	0.171233	0.00012275	0.0431848	FBgn0265017	CR43751	EXON
2L_2185531_SNP	2185531	G	G	A	PASS	23068	0.228188	PASS	33429	0.0798898	3.51734e-05	0.0281357	FBgn0265017	CR43751	DOWNSTREAM	36
2L_2185544_SNP	2185544	T	T	A	PASS	22970	0.234114	PASS	32531	0.0870786	5.71815e-05	0.0332275	FBgn0265017	CR43751	DOWNSTREAM	49
2L_2185553_SNP	2185553	T	T	C	PASS	22071	0.243986	PASS	33029	0.0807799	9.35656e-06	0.0173524	FBgn0265017	CR43751	DOWNSTREAM	58
2L_21857420_SNP	21857420	T	T	G	PASS	32128	0.0802292	PASS	24968	0.214511	0.00012683	0.0435409	FBgn0266222	CR44917	INTRON
2L_21860291_SNP	21860291	C	C	G	PASS	105153	0.593023	PASS	184116	0.386667	8.04086e-05	0.0371064	FBgn0266222	CR44917	INTRON
2L_2187135_SNP	2187135	T	T	A	PASS	17488	0.335878	PASS	21037	0.149798	5.66055e-05	0.033108	FBgn0264875	CR44066	EXON
2L_2187135_SNP	2187135	T	T	A	PASS	17488	0.335878	PASS	21037	0.149798	5.66055e-05	0.033108	FBgn0051946	tRNA:CR31946	DOWNSTREAM	56
2L_21936518_SNP	21936518	A	A	T	PASS	24380	0.247678	PASS	198157	0.442254	3.12665e-05	0.0269355	Intergenic	Intergenic
2L_2208233_SNP	2208233	G	G	A	PASS	219123	0.359649	PASS	28765	0.184659	5.56025e-05	0.0329844	FBgn0053124	CG33124	INTRON
2L_22146388_SNP	22146388	A	A	G	PASS	20451	0.2	PASS	23616	0.0634921	0.00018326	0.0493945	FBgn0261802	CG42748	NON_SYNONYMOUS_CODING
2L_22211532_SNP	22211532	G	G	A	PASS	19163	0.248031	PASS	27221	0.0716723	4.93043e-06	0.0146747	FBgn0259683	Ir40a	INTRON
2L_22217069_SNP	22217069	T	T	C	PASS	250133	0.347258	PASS	31066	0.175532	3.87235e-05	0.0291023	Intergenic	Intergenic
2L_22217415_SNP	22217415	G	G	A	PASS	32178	0.195489	PASS	35625	0.0656168	4.30535e-05	0.0302801	Intergenic	Intergenic
2L_22241685_SNP	22241685	C	C	T	PASS	196122	0.383648	PASS	27660	0.178571	4.39744e-06	0.0141926	FBgn0032986	CG3262	DOWNSTREAM	77
2L_22241737_SNP	22241737	C	C	T	PASS	211115	0.352761	PASS	27862	0.182353	9.75037e-05	0.0399447	FBgn0032986	CG3262	DOWNSTREAM	759
2L_22241798_SNP	22241798	A	A	G	PASS	229124	0.351275	PASS	28563	0.181034	7.45659e-05	0.0360609	FBgn0032986	CG3262	DOWNSTREAM	82
2L_22242251_SNP	22242251	T	T	A	PASS	180162	0.473684	PASS	242101	0.294461	0.00016793	0.0479863	FBgn0032986	CG3262	UTR_3_PRIME
2L_22242294_SNP	22242294	G	G	A	PASS	193183	0.486702	PASS	232102	0.305389	0.00013182	0.0441905	FBgn0032986	CG3262	UTR_3_PRIME
2L_22246695_SNP	22246695	G	G	A	PASS	189116	0.380328	PASS	33487	0.206651	8.387e-05	0.0377552	FBgn0032986	CG3262	UTR_3_PRIME
2L_22246695_SNP	22246695	G	G	A	PASS	189116	0.380328	PASS	33487	0.206651	8.387e-05	0.0377552	FBgn0032987	RpL21	DOWNSTREAM	416
2L_22247152_SNP	22247152	C	C	T	PASS	22654	0.192857	AF	33217	0.0487106	1.1726e-05	0.0189593	FBgn0032987	RpL21	UTR_3_PRIME
2L_22247152_SNP	22247152	C	C	T	PASS	22654	0.192857	AF	33217	0.0487106	1.1726e-05	0.0189593	FBgn0032986	CG3262	DOWNSTREAM	164
2L_22298599_SNP	22298599	G	G	A	PASS	19255	0.222672	PASS	22817	0.0693878	6.8227e-05	0.0350858	Intergenic	Intergenic
2L_22311637_SNP	22311637	G	G	A	PASS	20882	0.282759	PASS	24034	0.124088	0.00015401	0.0465808	FBgn0039972	CG17018	INTRON
2L_22329052_SNP	22329052	C	C	A	PASS	26366	0.200608	PASS	24713	0.05	1.02811e-05	0.018069	FBgn0039972	CG17018	INTRON
2L_22335832_SNP	22335832	T	T	C	PASS	23166	0.222222	PASS	25322	0.08	0.0001285	0.0437132	FBgn0039972	CG17018	INTRON
2L_22343949_SNP	22343949	G	G	C	PASS	21348	0.183908	PASS	26014	0.0510949	9.9497e-05	0.0402537	FBgn0039972	CG17018	INTRON
2L_22360720_SNP	22360720	T	C	T	PASS	19154	0.220408	PASS	25316	0.0594795	1.58615e-05	0.0213433	FBgn0039972	CG17018	INTRON
2L_22401144_SNP	22401144	G	A	G	PASS	23775	0.240385	PASS	27122	0.0750853	8.43542e-06	0.0167496	Intergenic	Intergenic
2L_22422510_SNP	22422510	T	T	C	PASS	32333	0.0926966	PASS	27695	0.256065	7.61878e-06	0.0163557	Intergenic	Intergenic
2L_22450271_SNP	22450271	A	T	A	PASS	29984	0.219321	PASS	256168	0.396226	4.05257e-05	0.0296932	Intergenic	Intergenic
2L_22483732_SNP	22483732	A	A	C	PASS	19514	0.0669856	PASS	14243	0.232432	8.58286e-05	0.0381108	Intergenic	Intergenic
2L_22578308_SNP	22578308	T	T	A	PASS	29424	0.0754717	PASS	26067	0.204893	0.00018648	0.0496534	FBgn0058006	CG40006	INTRON
2L_22612941_SNP	22612941	T	C	T	PASS	11534	0.228188	PASS	121104	0.462222	5.53275e-05	0.0329764	FBgn0058006	CG40006	INTRON
2L_2263242_SNP	2263242	A	C	A	PASS	21552	0.194757	PASS	178113	0.388316	4.63172e-05	0.0310293	FBgn0031407	CG4270	UPSTREAM	2
2L_2263242_SNP	2263242	A	C	A	PASS	21552	0.194757	PASS	178113	0.388316	4.63172e-05	0.0310293	FBgn0054049	CG34049	DOWNSTREAM	989
2L_2267348_SNP	2267348	T	C	T	PASS	21469	0.243816	PASS	158153	0.491961	5.11361e-07	0.0069573	FBgn0250841	CG17242	DOWNSTREAM	758
2L_2267418_SNP	2267418	G	C	G	PASS	20080	0.285714	PASS	136156	0.534247	1.09e-06	0.0085166	FBgn0250841	CG17242	DOWNSTREAM	688
2L_22679171_SNP	22679171	T	T	C	PASS	27779	0.22191	AF	33817	0.0478873	1.43329e-07	0.00443543	Intergenic	Intergenic
2L_22699184_SNP	22699184	A	A	C	PASS	23661	0.205387	PASS	30423	0.0703364	0.00010299	0.0407544	Intergenic	Intergenic
2L_22834618_SNP	22834618	G	G	T	PASS	24051	0.175258	AF	31212	0.037037	9.54149e-06	0.0174304	FBgn0002566	lt	UTR_3_PRIME
2L_22869682_SNP	22869682	C	C	T	PASS	9629	0.232	PASS	5659	0.513043	4.796e-05	0.0313949	Intergenic	Intergenic
2L_22870028_SNP	22870028	C	C	G	PASS	33156	0.144703	AF	45217	0.0362473	3.97376e-05	0.0294853	Intergenic	Intergenic
2L_22872145_SNP	22872145	T	C	T	PASS	210174	0.453125	PASS	264100	0.274725	0.00010162	0.0405521	Intergenic	Intergenic
2L_22940593_SNP	22940593	T	T	G	PASS	173129	0.427152	PASS	25076	0.233129	4.1397e-05	0.0298603	Intergenic	Intergenic
2L_22958040_SNP	22958040	T	T	C	PASS	24760	0.19544	PASS	29818	0.056962	3.55446e-05	0.0281651	Intergenic	Intergenic
2L_22958110_SNP	22958110	C	C	T	PASS	22667	0.228669	PASS	31430	0.0872093	0.00011088	0.0416934	Intergenic	Intergenic
2L_22968225_SNP	22968225	T	T	G	PASS	252166	0.397129	PASS	328100	0.233645	0.00013297	0.0443999	Intergenic	Intergenic
2L_22973553_SNP	22973553	A	A	G	PASS	21342	0.164706	AF	26612	0.0431655	0.00017562	0.0486571	Intergenic	Intergenic
2L_2309752_SNP	2309752	C	C	T	AF	26810	0.0359712	PASS	26863	0.190332	1.70543e-06	0.0100808	FBgn0031413	CG9967	INTRON
2L_2309752_SNP	2309752	C	C	T	AF	26810	0.0359712	PASS	26863	0.190332	1.70543e-06	0.0100808	FBgn0031412	CG16995	DOWNSTREAM	88
2L_2313450_SNP	2313450	A	A	G	PASS	24076	0.240506	PASS	33137	0.100543	0.00014948	0.0460148	FBgn0031413	CG9967	INTRON
2L_2313450_SNP	2313450	A	A	G	PASS	24076	0.240506	PASS	33137	0.100543	0.00014948	0.0460148	FBgn0031414	eys	INTRON
2L_2314665_SNP	2314665	C	C	A	PASS	25768	0.209231	PASS	32228	0.08	0.00018862	0.0499404	FBgn0031413	CG9967	INTRON
2L_2314665_SNP	2314665	C	C	A	PASS	25768	0.209231	PASS	32228	0.08	0.00018862	0.0499404	FBgn0031414	eys	INTRON
2L_2383291_SNP	2383291	T	C	T	AF	36319	0.0497382	PASS	31361	0.163102	0.00011059	0.0416471	FBgn0031422	CG9870	UTR_5_PRIME
2L_2383291_SNP	2383291	T	C	T	AF	36319	0.0497382	PASS	31361	0.163102	0.00011059	0.0416471	FBgn0264672	Eogt	DOWNSTREAM	218
2L_2383292_SNP	2383292	T	A	T	AF	36619	0.0493507	PASS	31360	0.160858	0.00012998	0.0439442	FBgn0031422	CG9870	UTR_5_PRIME
2L_2383292_SNP	2383292	T	A	T	AF	36619	0.0493507	PASS	31360	0.160858	0.00012998	0.0439442	FBgn0264672	Eogt	DOWNSTREAM	219
2L_2396645_SNP	2396645	G	G	A	PASS	29824	0.0745342	AF	2560	0	0.00014877	0.0459289	FBgn0031424	VGlut	INTRON
2L_2398032_SNP	2398032	A	C	A	PASS	19849	0.198381	PASS	178116	0.394558	4.93024e-05	0.0316756	FBgn0031424	VGlut	INTRON
2L_2398033_SNP	2398033	C	G	C	PASS	20151	0.202381	PASS	177120	0.40404	3.08645e-05	0.0268476	FBgn0031424	VGlut	INTRON
2L_2398040_SNP	2398040	A	G	A	PASS	21449	0.186312	PASS	195120	0.380952	3.057e-05	0.0267883	FBgn0031424	VGlut	INTRON
2L_2402190_SNP	2402190	G	G	T	PASS	188107	0.362712	PASS	25554	0.174757	3.1501e-05	0.0270489	FBgn0031424	VGlut	UTR_5_PRIME
2L_2512103_SNP	2512103	C	C	T	PASS	22076	0.256757	PASS	27023	0.0784983	3.35092e-06	0.0128989	Intergenic	Intergenic
2L_2522210_SNP	2522210	T	T	C	PASS	27477	0.219373	PASS	187136	0.421053	1.13257e-05	0.0188611	Intergenic	Intergenic
2L_2522233_SNP	2522233	A	A	T	AF	30814	0.0434783	PASS	24553	0.177852	2.24778e-05	0.0236843	Intergenic	Intergenic
2L_2549587_SNP	2549587	G	G	T	PASS	22382	0.268852	PASS	140124	0.469697	6.29483e-05	0.0342473	Intergenic	Intergenic
2L_2629699_SNP	2629699	A	T	A	PASS	19763	0.242308	PASS	166124	0.427586	0.00018742	0.0497539	Intergenic	Intergenic
2L_2678580_SNP	2678580	C	C	T	PASS	26931	0.103333	PASS	20577	0.27305	2.53627e-05	0.0248007	FBgn0051690	CG31690	INTRON
2L_2678582_SNP	2678582	G	G	T	PASS	26731	0.104027	PASS	20676	0.269504	3.88781e-05	0.0291491	FBgn0051690	CG31690	INTRON
2L_2678589_SNP	2678589	A	A	T	PASS	28032	0.102564	PASS	21483	0.279461	9.45433e-06	0.0173773	FBgn0051690	CG31690	INTRON
2L_268230_SNP	268230	A	A	G	PASS	237131	0.355978	PASS	30768	0.181333	3.74714e-05	0.0286567	FBgn0031238	CG3645	INTRON
2L_268230_SNP	268230	A	A	G	PASS	237131	0.355978	PASS	30768	0.181333	3.74714e-05	0.0286567	FBgn0031239	CG17075	UPSTREAM	725
2L_268230_SNP	268230	A	A	G	PASS	237131	0.355978	PASS	30768	0.181333	3.74714e-05	0.0286567	FBgn0031240	CG3345	UPSTREAM	858
2L_2682632_SNP	2682632	T	A	T	PASS	137199	0.592262	PASS	214140	0.39548	5.64038e-05	0.0330848	FBgn0051690	CG31690	INTRON
2L_2682974_SNP	2682974	C	C	A	PASS	26024	0.084507	PASS	23268	0.226667	0.00013974	0.0451019	FBgn0051690	CG31690	INTRON
2L_2683769_SNP	2683769	A	A	G	AF	32817	0.0492754	PASS	28960	0.17192	6.095e-05	0.0338712	FBgn0051690	CG31690	INTRON
2L_2715457_SNP	2715457	C	C	T	AF	34912	0.033241	PASS	28144	0.135385	0.00017507	0.048574	FBgn0051690	CG31690	INTRON
2L_273778_SNP	273778	A	C	A	PASS	134196	0.593939	PASS	208145	0.410765	0.00018659	0.0496595	FBgn0086856	CG11555	UPSTREAM	58
2L_273778_SNP	273778	A	C	A	PASS	134196	0.593939	PASS	208145	0.410765	0.00018659	0.0496595	FBgn0086912	mbm	UPSTREAM	63
2L_273778_SNP	273778	A	C	A	PASS	134196	0.593939	PASS	208145	0.410765	0.00018659	0.0496595	FBgn0086855	CG17078	DOWNSTREAM	962
2L_2744752_SNP	2744752	G	G	C	PASS	247104	0.296296	PASS	182164	0.473988	0.0001779	0.0488304	FBgn0031451	CG9961	INTRON
2L_2744752_SNP	2744752	G	G	C	PASS	247104	0.296296	PASS	182164	0.473988	0.0001779	0.0488304	FBgn0031452	Cwc25	UPSTREAM	346
2L_2760435_SNP	2760435	T	T	G	PASS	21371	0.25	PASS	19420	0.0934579	0.00014591	0.0455593	FBgn0031456	Trn-SR	SYNONYMOUS_CODING
2L_2760435_SNP	2760435	T	T	G	PASS	21371	0.25	PASS	19420	0.0934579	0.00014591	0.0455593	FBgn0031455	Snapin	UPSTREAM	758
2L_2760435_SNP	2760435	T	T	G	PASS	21371	0.25	PASS	19420	0.0934579	0.00014591	0.0455593	FBgn0031454	CG9960	UPSTREAM	758
2L_2794389_SNP	2794389	C	C	T	PASS	26647	0.15016	PASS	258114	0.306452	0.00014837	0.0458572	FBgn0004242	Syt1	INTRON
2L_2794576_SNP	2794576	T	T	C	PASS	224115	0.339233	PASS	154173	0.529052	0.00010577	0.041095	FBgn0004242	Syt1	INTRON
2L_2794647_SNP	2794647	A	A	G	AF	30212	0.0382166	PASS	30051	0.145299	0.00017675	0.0487351	FBgn0004242	Syt1	INTRON
2L_2798916_SNP	2798916	A	G	A	PASS	188181	0.490515	PASS	260119	0.313984	0.00016051	0.0473597	FBgn0004242	Syt1	INTRON
2L_2798916_SNP	2798916	A	G	A	PASS	188181	0.490515	PASS	260119	0.313984	0.00016051	0.0473597	FBgn0264369	CR43821	DOWNSTREAM	595
2L_2798932_SNP	2798932	A	G	A	PASS	182180	0.497238	PASS	260113	0.302949	3.53323e-05	0.0281357	FBgn0004242	Syt1	INTRON
2L_2798932_SNP	2798932	A	G	A	PASS	182180	0.497238	PASS	260113	0.302949	3.53323e-05	0.0281357	FBgn0264369	CR43821	DOWNSTREAM	611
2L_2812627_SNP	2812627	C	T	C	PASS	154130	0.457746	PASS	19969	0.257463	6.782e-05	0.0350233	FBgn0031462	CG2964	SYNONYMOUS_CODING
2L_2812627_SNP	2812627	C	T	C	PASS	154130	0.457746	PASS	19969	0.257463	6.782e-05	0.0350233	FBgn0031461	daw	DOWNSTREAM	251
2L_2812636_SNP	2812636	C	G	C	PASS	140133	0.487179	PASS	19172	0.273764	3.31362e-05	0.0275299	FBgn0031462	CG2964	SYNONYMOUS_CODING
2L_2812636_SNP	2812636	C	G	C	PASS	140133	0.487179	PASS	19172	0.273764	3.31362e-05	0.0275299	FBgn0031461	daw	DOWNSTREAM	26
2L_2812639_SNP	2812639	T	G	T	PASS	139130	0.483271	PASS	19074	0.280303	8.21841e-05	0.0374656	FBgn0031462	CG2964	SYNONYMOUS_CODING
2L_2812639_SNP	2812639	T	G	T	PASS	139130	0.483271	PASS	19074	0.280303	8.21841e-05	0.0374656	FBgn0031461	daw	DOWNSTREAM	263
2L_2812651_SNP	2812651	A	G	A	PASS	137142	0.508961	PASS	20573	0.26259	1.29288e-06	0.00931721	FBgn0031462	CG2964	SYNONYMOUS_CODING
2L_2812651_SNP	2812651	A	G	A	PASS	137142	0.508961	PASS	20573	0.26259	1.29288e-06	0.00931721	FBgn0031461	daw	DOWNSTREAM	275
2L_2828930_SNP	2828930	A	C	A	PASS	164125	0.432526	PASS	23177	0.25	0.0001668	0.0479024	FBgn0031464	Duox	INTRON
2L_2879228_SNP	2879228	G	G	A	PASS	127135	0.515267	PASS	20591	0.307432	5.411e-05	0.032726	FBgn0028970	betaggt-II	UTR_5_PRIME
2L_2879228_SNP	2879228	G	G	A	PASS	127135	0.515267	PASS	20591	0.307432	5.411e-05	0.032726	FBgn0051950	CG31950	DOWNSTREAM	227
2L_2879228_SNP	2879228	G	G	A	PASS	127135	0.515267	PASS	20591	0.307432	5.411e-05	0.032726	FBgn0031479	Prx6005	UPSTREAM	996
2L_2900515_SNP	2900515	G	A	G	PASS	21994	0.300319	PASS	148155	0.511551	2.141e-05	0.023304	FBgn0041111	lilli	INTRON
2L_2932151_SNP	2932151	A	A	G	PASS	27722	0.0735786	PASS	24565	0.209677	0.00012187	0.0431142	FBgn0041111	lilli	INTRON
2L_2932173_SNP	2932173	T	T	A	PASS	26321	0.0739437	PASS	24165	0.212418	0.0001176	0.0425791	FBgn0041111	lilli	INTRON
2L_2932537_SNP	2932537	C	C	A	PASS	25721	0.0755396	PASS	20268	0.251852	5.81556e-06	0.01536	FBgn0041111	lilli	INTRON
2L_2932768_SNP	2932768	G	G	T	PASS	23725	0.0954199	PASS	21673	0.252595	7.87876e-05	0.0369087	FBgn0041111	lilli	INTRON
2L_2952233_SNP	2952233	G	G	A	PASS	15993	0.369048	PASS	97151	0.608871	9.60529e-06	0.0174648	FBgn0041111	lilli	UTR_3_PRIME
2L_2966638_SNP	2966638	G	G	A	PASS	217129	0.372832	PASS	25153	0.174342	7.88804e-06	0.0165834	FBgn0010263	Rbp9	UTR_3_PRIME
2L_3041436_SNP	3041436	A	A	C	PASS	21572	0.250871	PASS	25625	0.088968	3.33122e-05	0.0275571	FBgn0031500	CG17221	INTRON
2L_3045737_SNP	3045737	G	G	C	PASS	156149	0.488525	PASS	19579	0.288321	7.03662e-05	0.0355048	FBgn0042627	v_2_k05816	NON_SYNONYMOUS_CODING
2L_3096477_SNP	3096477	G	G	C	PASS	35140	0.102302	PASS	25694	0.268571	7.86482e-06	0.0165722	FBgn0015600	toc	INTRON
2L_3097371_SNP	3097371	G	A	G	PASS	22383	0.271242	PASS	149133	0.471631	5.46054e-05	0.0328149	FBgn0015600	toc	INTRON
2L_3098321_SNP	3098321	A	C	A	PASS	152132	0.464789	PASS	24687	0.261261	2.97174e-05	0.0264828	FBgn0015600	toc	INTRON
2L_3098368_SNP	3098368	T	A	T	PASS	148160	0.519481	PASS	238117	0.329577	0.00010515	0.0410573	FBgn0015600	toc	INTRON
2L_3099351_SNP	3099351	C	C	T	PASS	25751	0.165584	PASS	18697	0.342756	7.326e-05	0.0358741	FBgn0015600	toc	INTRON
2L_3106687_SNP	3106687	A	G	A	PASS	157177	0.52994	PASS	226112	0.331361	4.67425e-05	0.0311386	FBgn0015600	toc	INTRON
2L_3121286_SNP	3121286	T	T	G	PASS	30770	0.185676	PASS	33223	0.0647887	0.00014246	0.0453524	FBgn0015600	toc	INTRON
2L_3135904_SNP	3135904	C	C	A	PASS	29523	0.072327	PASS	25771	0.216463	3.91615e-05	0.0292642	FBgn0015600	toc	INTRON
2L_3197889_SNP	3197889	C	C	T	PASS	165111	0.402174	PASS	24368	0.21865	0.00011579	0.0423802	FBgn0085422	CG34393	INTRON
2L_3202144_SNP	3202144	A	A	T	PASS	115109	0.486607	PASS	17670	0.284553	0.00017953	0.0489326	Intergenic	Intergenic
2L_3235329_SNP	3235329	T	T	C	PASS	28628	0.089172	PASS	26478	0.22807	0.00012855	0.0437132	Intergenic	Intergenic
2L_3236461_SNP	3236461	T	T	G	AF	32414	0.0414201	PASS	27951	0.154545	0.00011532	0.0422882	Intergenic	Intergenic
2L_3251113_SNP	3251113	C	C	T	PASS	22953	0.187943	PASS	32121	0.0614035	0.00015124	0.0463021	Intergenic	Intergenic
2L_3274834_SNP	3274834	G	G	A	PASS	226109	0.325373	PASS	30958	0.158038	5.85287e-05	0.0334499	FBgn0031514	CG3332	DOWNSTREAM	966
2L_328341_SNP	328341	T	T	C	PASS	154106	0.407692	PASS	25168	0.213166	4.93442e-05	0.0316756	FBgn0264086	CG43755	INTRON
2L_328341_SNP	328341	T	T	C	PASS	154106	0.407692	PASS	25168	0.213166	4.93442e-05	0.0316756	FBgn0004611	Plc21C	INTRON
2L_3287805_SNP	3287805	T	T	A	AF	35613	0.0352304	PASS	30954	0.14876	4.276e-05	0.030189	FBgn0265678	CR44485	UPSTREAM	17
2L_3321052_SNP	3321052	A	A	G	PASS	29149	0.144118	PASS	21093	0.306931	9.72372e-05	0.0398669	FBgn0031520	CG8837	INTRON
2L_3328857_SNP	3328857	C	C	G	PASS	22253	0.192727	PASS	27716	0.0546075	5.406e-05	0.0327151	FBgn0053282	CG33282	SYNONYMOUS_CODING
2L_3367784_SNP	3367784	T	A	T	PASS	203112	0.355556	PASS	136169	0.554098	7.90567e-05	0.0369304	FBgn0085423	CG34394	INTRON
2L_3391119_SNP	3391119	C	C	G	PASS	199101	0.336667	PASS	24747	0.159864	6.41837e-05	0.034443	Intergenic	Intergenic
2L_3401334_SNP	3401334	C	C	A	PASS	23276	0.246753	PASS	192144	0.428571	0.00011819	0.042703	Intergenic	Intergenic
2L_3409292_SNP	3409292	G	G	A	PASS	30021	0.0654206	PASS	28873	0.202216	4.25237e-05	0.0301092	FBgn0031530	pgant2	INTRON
2L_3417350_SNP	3417350	T	A	T	PASS	16763	0.273913	PASS	21521	0.088983	1.55659e-05	0.0212909	FBgn0051952	CG31952	SYNONYMOUS_CODING
2L_3417350_SNP	3417350	T	A	T	PASS	16763	0.273913	PASS	21521	0.088983	1.55659e-05	0.0212909	FBgn0031530	pgant2	INTRON
2L_3418658_SNP	3418658	C	C	T	PASS	24839	0.135888	AF	34910	0.0278551	8.26837e-05	0.0375523	FBgn0031530	pgant2	INTRON
2L_3418658_SNP	3418658	C	C	T	PASS	24839	0.135888	AF	34910	0.0278551	8.26837e-05	0.0375523	FBgn0051952	CG31952	DOWNSTREAM	59
2L_3462184_SNP	3462184	C	C	T	AF	32917	0.049133	PASS	27957	0.169643	8.24351e-05	0.0375051	FBgn0005616	msl-2	DOWNSTREAM	34
2L_3462184_SNP	3462184	C	C	T	AF	32917	0.049133	PASS	27957	0.169643	8.24351e-05	0.0375051	FBgn0031538	CG3246	UPSTREAM	232
2L_3484958_SNP	3484958	G	G	A	PASS	222111	0.333333	PASS	31857	0.152	1.31112e-05	0.0198144	FBgn0031542	CG15414	INTRON
2L_3484976_SNP	3484976	T	T	G	PASS	209123	0.370482	PASS	31577	0.196429	6.28215e-05	0.0342136	FBgn0031542	CG15414	INTRON
2L_3580098_SNP	3580098	C	C	T	AF	25512	0.0449438	PASS	20049	0.196787	1.41427e-05	0.0202948	FBgn0004892	sob	NON_SYNONYMOUS_CODING
2L_3598741_SNP	3598741	C	C	T	PASS	28724	0.0771704	PASS	23366	0.220736	7.15147e-05	0.0356092	Intergenic	Intergenic
2L_3607761_SNP	3607761	G	G	T	PASS	39231	0.0732861	PASS	31585	0.2125	1.819e-05	0.0222878	Intergenic	Intergenic
2L_3615799_SNP	3615799	C	A	C	PASS	141132	0.483516	PASS	20775	0.265957	1.76e-05	0.0220378	FBgn0265369	CR44310	UPSTREAM	497
2L_3615832_SNP	3615832	T	C	T	PASS	144136	0.485714	PASS	21691	0.296417	0.00016225	0.0475089	FBgn0265369	CR44310	UPSTREAM	464
2L_3615839_SNP	3615839	A	G	A	PASS	154138	0.472603	PASS	21786	0.283828	0.0001427	0.0453534	FBgn0265369	CR44310	UPSTREAM	457
2L_3791562_SNP	3791562	T	T	A	PASS	32426	0.0742857	PASS	29779	0.210106	5.34856e-05	0.0326031	FBgn0031571	CG3921	INTRON
2L_3791611_SNP	3791611	T	T	C	PASS	31926	0.0753623	PASS	27679	0.222535	2.1497e-05	0.0233587	FBgn0031571	CG3921	INTRON
2L_4009454_SNP	4009454	T	T	A	PASS	13586	0.38914	PASS	81129	0.614286	8.02143e-05	0.0370817	FBgn0264296	CG43774	DOWNSTREAM	364
2L_4009470_SNP	4009470	A	C	A	PASS	143126	0.468401	PASS	20677	0.272085	0.00010608	0.0411164	FBgn0264296	CG43774	DOWNSTREAM	38
2L_4048636_SNP	4048636	T	T	G	PASS	211127	0.37574	PASS	146193	0.569322	7.96465e-05	0.0370383	FBgn0000547	ed	INTRON
2L_4127915_SNP	4127915	G	G	A	PASS	203156	0.43454	PASS	25991	0.26	0.00015514	0.0466806	Intergenic	Intergenic
2L_4128066_SNP	4128066	T	T	C	PASS	232143	0.381333	PASS	31786	0.213399	9.82978e-05	0.0400354	Intergenic	Intergenic
2L_4128089_SNP	4128089	G	G	A	PASS	208146	0.412429	PASS	32389	0.216019	8.21675e-06	0.0166964	Intergenic	Intergenic
2L_4132291_SNP	4132291	C	C	T	PASS	147133	0.475	PASS	22180	0.265781	2.676e-05	0.0254026	Intergenic	Intergenic
2L_4164761_SNP	4164761	G	T	G	PASS	206106	0.339744	PASS	156207	0.570248	2.63362e-06	0.0114189	FBgn0026394	Or24a	INTRON
2L_4313724_SNP	4313724	T	A	T	PASS	208135	0.393586	PASS	28784	0.226415	0.00018703	0.0497082	FBgn0010473	tutl	INTRON
2L_4400976_SNP	4400976	A	A	T	PASS	31838	0.106742	PASS	22376	0.254181	0.00011692	0.0424612	FBgn0053003	CG33003	UTR_5_PRIME
2L_4400976_SNP	4400976	A	A	T	PASS	31838	0.106742	PASS	22376	0.254181	0.00011692	0.0424612	FBgn0022153	l_2_k05819	DOWNSTREAM	489
2L_4422251_SNP	4422251	T	T	A	PASS	102148	0.592	PASS	16198	0.378378	7.287e-05	0.0358275	FBgn0031602	CG15431	INTRON
2L_4422254_SNP	4422254	A	A	T	PASS	100155	0.607843	PASS	162103	0.388679	4.18115e-05	0.0299695	FBgn0031602	CG15431	INTRON
2L_4422313_SNP	4422313	A	A	G	PASS	129136	0.513208	PASS	18274	0.289062	1.88925e-05	0.0225068	FBgn0031602	CG15431	INTRON
2L_44679_SNP	44679	A	T	A	PASS	24568	0.217252	PASS	212142	0.40113	5.691e-05	0.0331499	FBgn0051973	Cda5	INTRON
2L_4468395_SNP	4468395	T	T	G	PASS	30767	0.179144	PASS	211116	0.35474	4.57169e-05	0.0309533	FBgn0011603	ine	INTRON
2L_4468395_SNP	4468395	T	T	G	PASS	30767	0.179144	PASS	211116	0.35474	4.57169e-05	0.0309533	FBgn0031611	CG17840	DOWNSTREAM	373
2L_4481649_SNP	4481649	G	A	G	PASS	24636	0.12766	PASS	19585	0.303571	4.07432e-05	0.029704	FBgn0053196	dp	SYNONYMOUS_CODING
2L_4504889_SNP	4504889	A	A	G	PASS	22665	0.223368	PASS	160117	0.422383	4.198e-05	0.0299932	FBgn0053196	dp	INTRON
2L_4555076_SNP	4555076	C	C	T	PASS	164137	0.455149	PASS	26486	0.245714	1.05645e-05	0.0183223	FBgn0053196	dp	INTRON
2L_4555084_SNP	4555084	T	T	G	PASS	168139	0.452769	PASS	26791	0.25419	2.717e-05	0.0255513	FBgn0053196	dp	INTRON
2L_4781004_SNP	4781004	T	T	C	PASS	31736	0.101983	PASS	23677	0.246006	0.00012205	0.0431299	FBgn0031627	CG15630	INTRON
2L_4884093_SNP	4884093	C	T	C	PASS	23161	0.208904	PASS	202125	0.382263	0.00017283	0.0483898	FBgn0031643	CG3008	SYNONYMOUS_CODING
2L_4884093_SNP	4884093	C	T	C	PASS	23161	0.208904	PASS	202125	0.382263	0.00017283	0.0483898	FBgn0000286	Cf2	UPSTREAM	986
2L_4884612_SNP	4884612	T	T	C	PASS	21230	0.123967	PASS	21996	0.304762	2.79311e-05	0.0258599	FBgn0031643	CG3008	SYNONYMOUS_CODING
2L_4973014_SNP	4973014	A	G	A	PASS	21454	0.201493	PASS	175119	0.404762	2.24021e-05	0.0236843	FBgn0010607	l_2_05714	INTRON
2L_4973014_SNP	4973014	A	G	A	PASS	21454	0.201493	PASS	175119	0.404762	2.24021e-05	0.0236843	FBgn0031659	CG14043	SYNONYMOUS_CODING
2L_4973014_SNP	4973014	A	G	A	PASS	21454	0.201493	PASS	175119	0.404762	2.24021e-05	0.0236843	FBgn0031660	mRpL28	UPSTREAM	962
2L_5025945_SNP	5025945	A	A	T	PASS	29944	0.12828	AF	36310	0.0268097	8.6966e-05	0.0382292	FBgn0016075	vkg	INTRON
2L_5111454_SNP	5111454	T	T	A	PASS	24354	0.181818	PASS	30719	0.0582822	0.00016569	0.0477613	FBgn0261836	Msp300	INTRON
2L_5118121_SNP	5118121	T	C	T	PASS	21336	0.144578	PASS	17183	0.326772	7.24364e-05	0.0357926	FBgn0261836	Msp300	INTRON
2L_5118165_SNP	5118165	C	A	C	PASS	23535	0.12963	PASS	18379	0.301527	8.23375e-05	0.0375051	FBgn0261836	Msp300	INTRON
2L_5118166_SNP	5118166	C	G	C	PASS	23634	0.125926	PASS	18583	0.309701	2.555e-05	0.0248399	FBgn0261836	Msp300	INTRON
2L_5118175_SNP	5118175	C	T	C	PASS	22536	0.137931	PASS	18682	0.30597	0.00014362	0.0453977	FBgn0261836	Msp300	INTRON
2L_5118176_SNP	5118176	C	G	C	PASS	23138	0.141264	PASS	18489	0.326007	3.49847e-05	0.028097	FBgn0261836	Msp300	INTRON
2L_5233083_SNP	5233083	C	C	G	PASS	19770	0.262172	PASS	25530	0.105263	0.0001122	0.0418146	FBgn0003716	tkv	INTRON
2L_5278871_SNP	5278871	T	T	A	PASS	32242	0.115385	PASS	297104	0.259352	9.98226e-05	0.0403127	FBgn0031696	Bub1	UPSTREAM	182
2L_5278871_SNP	5278871	T	T	A	PASS	32242	0.115385	PASS	297104	0.259352	9.98226e-05	0.0403127	FBgn0000228	Bsg25D	UPSTREAM	323
2L_5278877_SNP	5278877	A	A	T	PASS	33139	0.105405	PASS	30497	0.241895	0.00013931	0.045084	FBgn0031696	Bub1	UPSTREAM	176
2L_5278877_SNP	5278877	A	A	T	PASS	33139	0.105405	PASS	30497	0.241895	0.00013931	0.045084	FBgn0000228	Bsg25D	UPSTREAM	329
2L_5281335_SNP	5281335	G	G	T	PASS	20036	0.152542	PASS	19193	0.327465	0.0001346	0.0446093	FBgn0031696	Bub1	SYNONYMOUS_CODING
2L_5285804_SNP	5285804	T	T	A	PASS	21873	0.250859	PASS	22623	0.0923695	7.14326e-05	0.0356092	Intergenic	Intergenic
2L_5296237_SNP	5296237	A	C	A	PASS	31488	0.218905	PASS	273175	0.390625	5.04431e-05	0.0318676	FBgn0016076	vri	INTRON
2L_534024_SNP	534024	A	A	T	PASS	147142	0.491349	PASS	17972	0.286853	7.35936e-05	0.0359036	FBgn0003963	ush	INTRON
2L_5400142_SNP	5400142	T	T	C	PASS	135148	0.522968	PASS	220106	0.325153	8.345e-05	0.037705	Intergenic	Intergenic
2L_5412406_SNP	5412406	C	C	T	PASS	28756	0.163265	PASS	219107	0.328221	0.00010288	0.0407544	FBgn0016660	H15	INTRON
2L_5425535_SNP	5425535	G	T	G	PASS	19560	0.235294	PASS	181130	0.418006	0.00018861	0.0499404	Intergenic	Intergenic
2L_5430769_SNP	5430769	C	C	T	AF	28013	0.0443686	PASS	25254	0.176471	3.67566e-05	0.0284226	Intergenic	Intergenic
2L_5453337_SNP	5453337	G	G	A	PASS	27619	0.0644068	PASS	25569	0.212963	2.13323e-05	0.0232992	Intergenic	Intergenic
2L_5460760_SNP	5460760	T	T	A	PASS	36440	0.0990099	PASS	31894	0.228155	0.00017442	0.0485361	FBgn0261963	mid	UPSTREAM	879
2L_5473634_SNP	5473634	C	A	C	PASS	20468	0.25	PASS	114105	0.479452	1.344e-05	0.0199735	Intergenic	Intergenic
2L_5473636_SNP	5473636	A	C	A	PASS	20370	0.25641	PASS	118109	0.480176	1.97776e-05	0.0227171	Intergenic	Intergenic
2L_5480228_SNP	5480228	T	A	T	PASS	14257	0.286432	PASS	19021	0.0995261	4.62022e-05	0.0310293	Intergenic	Intergenic
2L_5499802_SNP	5499802	G	G	A	AF	30915	0.0462963	PASS	24347	0.162069	0.00018636	0.0496438	Intergenic	Intergenic
2L_5512607_SNP	5512607	C	C	T	PASS	30541	0.118497	PASS	284116	0.29	8.60097e-06	0.0168626	Intergenic	Intergenic
2L_5549106_SNP	5549106	A	A	T	PASS	33091	0.216152	PASS	38937	0.0868545	8.93584e-05	0.0386458	FBgn0031717	Oscillin	INTRON
2L_5549106_SNP	5549106	A	A	T	PASS	33091	0.216152	PASS	38937	0.0868545	8.93584e-05	0.0386458	FBgn0031718	CG14014	DOWNSTREAM	63
2L_5558953_SNP	5558953	T	T	C	AF	33411	0.0318841	PASS	37860	0.136986	6.33924e-05	0.0342866	FBgn0004620	GluRIIA	UTR_3_PRIME
2L_5558953_SNP	5558953	T	T	C	AF	33411	0.0318841	PASS	37860	0.136986	6.33924e-05	0.0342866	FBgn0020429	GluRIIB	UPSTREAM	389
2L_5558960_SNP	5558960	C	C	T	AF	33711	0.0316092	PASS	38259	0.133787	8.342e-05	0.037705	FBgn0004620	GluRIIA	UTR_3_PRIME
2L_5558960_SNP	5558960	C	C	T	AF	33711	0.0316092	PASS	38259	0.133787	8.342e-05	0.037705	FBgn0020429	GluRIIB	UPSTREAM	382
2L_5613189_SNP	5613189	T	T	C	PASS	277104	0.272966	PASS	206206	0.5	6.7075e-07	0.00767103	FBgn0031725	CG14010	INTRON
2L_5619093_SNP	5619093	A	A	T	PASS	26835	0.115512	PASS	24186	0.262997	0.00018046	0.0490502	FBgn0266031	CR44796	DOWNSTREAM	71
2L_5623555_SNP	5623555	G	G	A	PASS	19953	0.210317	PASS	150125	0.454545	1.1428e-06	0.00875494	FBgn0031726	Cyp6a16	SYNONYMOUS_CODING
2L_5624536_SNP	5624536	G	G	A	PASS	25763	0.196875	PASS	200115	0.365079	0.00018923	0.0499737	FBgn0031726	Cyp6a16	UPSTREAM	774
2L_563705_SNP	563705	C	C	T	PASS	26267	0.203647	PASS	196123	0.38558	6.17333e-05	0.0340039	FBgn0031264	CG11835	UPSTREAM	358
2L_563705_SNP	563705	C	C	T	PASS	26267	0.203647	PASS	196123	0.38558	6.17333e-05	0.0340039	FBgn0031265	CG2794	UPSTREAM	458
2L_5677229_SNP	5677229	A	A	T	AF	39513	0.0318628	PASS	32249	0.132075	0.00010745	0.0413334	Intergenic	Intergenic
2L_5677243_SNP	5677243	A	A	G	PASS	34359	0.146766	PASS	253113	0.308743	4.54185e-05	0.0308957	Intergenic	Intergenic
2L_5691785_SNP	5691785	G	G	T	PASS	25066	0.208861	PASS	203136	0.40118	2.603e-05	0.0251411	FBgn0266066	CR44819	DOWNSTREAM	15
2L_5691785_SNP	5691785	G	G	T	PASS	25066	0.208861	PASS	203136	0.40118	2.603e-05	0.0251411	FBgn0266067	CR44820	UPSTREAM	364
2L_5764253_SNP	5764253	G	G	C	PASS	22215	0.0632911	PASS	21554	0.200743	0.00017261	0.0483869	FBgn0031737	obst-E	INTRON
2L_5787707_SNP	5787707	T	T	C	AF	30510	0.031746	PASS	26343	0.140523	0.00012289	0.0431848	FBgn0031738	CG9171	INTRON
2L_579478_SNP	579478	T	C	T	PASS	25989	0.255747	PASS	29235	0.107034	8.77441e-05	0.0383093	FBgn0023489	Pph13	UTR_3_PRIME
2L_5863899_SNP	5863899	A	T	A	PASS	161141	0.466887	PASS	26099	0.275766	6.71071e-05	0.0350228	FBgn0031745	rau	INTRON
2L_5870614_SNP	5870614	A	A	T	AF	34313	0.0365168	PASS	26344	0.143322	0.00016432	0.0476957	FBgn0031745	rau	INTRON
2L_5873419_SNP	5873419	G	T	G	PASS	184121	0.396721	PASS	24569	0.219745	0.00014922	0.0459791	FBgn0031745	rau	INTRON
2L_5884335_SNP	5884335	C	A	C	PASS	22471	0.240678	PASS	164133	0.447811	2.108e-05	0.0231437	FBgn0265785	CG44574	UTR_3_PRIME
2L_5884335_SNP	5884335	C	A	C	PASS	22471	0.240678	PASS	164133	0.447811	2.108e-05	0.0231437	FBgn0259959	Sfp26Ac	DOWNSTREAM	15
2L_5884335_SNP	5884335	C	A	C	PASS	22471	0.240678	PASS	164133	0.447811	2.108e-05	0.0231437	FBgn0262814	CG43185	UPSTREAM	553
2L_5885124_SNP	5885124	A	A	G	AF	34017	0.0476191	PASS	30170	0.188679	5.50222e-06	0.0152689	FBgn0262814	CG43185	UTR_5_PRIME
2L_5885124_SNP	5885124	A	A	G	AF	34017	0.0476191	PASS	30170	0.188679	5.50222e-06	0.0152689	FBgn0259959	Sfp26Ac	UPSTREAM	35
2L_5885124_SNP	5885124	A	A	G	AF	34017	0.0476191	PASS	30170	0.188679	5.50222e-06	0.0152689	FBgn0265785	CG44574	DOWNSTREAM	779
2L_5885124_SNP	5885124	A	A	G	AF	34017	0.0476191	PASS	30170	0.188679	5.50222e-06	0.0152689	FBgn0031746	CG9029	UPSTREAM	878
2L_5885502_SNP	5885502	G	A	G	PASS	24264	0.20915	PASS	15199	0.396	0.00010661	0.0412381	FBgn0262814	CG43185	DOWNSTREAM	11
2L_5885502_SNP	5885502	G	A	G	PASS	24264	0.20915	PASS	15199	0.396	0.00010661	0.0412381	FBgn0031746	CG9029	UPSTREAM	5
2L_5885502_SNP	5885502	G	A	G	PASS	24264	0.20915	PASS	15199	0.396	0.00010661	0.0412381	FBgn0259959	Sfp26Ac	UPSTREAM	728
2L_5927882_SNP	5927882	G	A	G	PASS	30136	0.106825	PASS	27294	0.256831	6.31246e-05	0.0342473	FBgn0015381	dsf	INTRON
2L_5927891_SNP	5927891	A	G	A	PASS	23396	0.291793	PASS	195183	0.484127	4.83417e-05	0.0314972	FBgn0015381	dsf	INTRON
2L_5927912_SNP	5927912	A	G	A	PASS	222113	0.337313	PASS	173196	0.531165	5.71554e-05	0.0332246	FBgn0015381	dsf	INTRON
2L_594867_SNP	594867	T	T	G	PASS	24915	0.0568182	PASS	24958	0.188925	0.00010748	0.0413334	FBgn0010323	Gsc	UPSTREAM	182
2L_5961986_SNP	5961986	C	C	T	PASS	31667	0.174935	PASS	256139	0.351899	2.04175e-05	0.0228552	Intergenic	Intergenic
2L_5962761_SNP	5962761	T	T	A	PASS	27591	0.248634	PASS	231184	0.443373	1.4158e-05	0.0202948	FBgn0086265	psd	DOWNSTREAM	326
2L_599679_SNP	599679	T	C	T	PASS	211113	0.348765	PASS	151179	0.542424	8.76213e-05	0.0383043	Intergenic	Intergenic
2L_6001011_SNP	6001011	C	G	C	PASS	28771	0.198324	PASS	176106	0.375887	9.33032e-05	0.0393523	FBgn0031760	Tsp26A	SYNONYMOUS_CODING
2L_6014872_SNP	6014872	T	T	A	PASS	30358	0.160665	AF	37318	0.0460358	7.743e-05	0.0366142	FBgn0001170	H2.0	INTRON
2L_6024134_SNP	6024134	G	G	A	PASS	20155	0.214844	PASS	13694	0.408696	0.00013365	0.0444935	FBgn0031764	CG9107	SYNONYMOUS_CODING
2L_6058693_SNP	6058693	T	C	T	PASS	19094	0.330986	PASS	137151	0.524306	0.0001633	0.0476379	FBgn0031770	CG13995	INTRON
2L_6058742_SNP	6058742	T	C	T	PASS	20978	0.271777	PASS	142125	0.468165	0.0001036	0.0407761	FBgn0031770	CG13995	INTRON
2L_6058773_SNP	6058773	C	T	C	PASS	20185	0.297203	PASS	112119	0.515152	3.71131e-05	0.0285305	FBgn0031770	CG13995	SYNONYMOUS_CODING
2L_6099861_SNP	6099861	T	T	A	AF	36812	0.031579	PASS	29145	0.133929	0.00012289	0.0431848	FBgn0266521	stai	UPSTREAM	516
2L_6099861_SNP	6099861	T	T	A	AF	36812	0.031579	PASS	29145	0.133929	0.00012289	0.0431848	FBgn0031779	CG9175	UPSTREAM	895
2L_6118192_SNP	6118192	A	T	A	PASS	195180	0.48	PASS	268118	0.305699	0.00016961	0.0481441	FBgn0266521	stai	INTRON
2L_6118192_SNP	6118192	A	T	A	PASS	195180	0.48	PASS	268118	0.305699	0.00016961	0.0481441	FBgn0051642	CG31642	UPSTREAM	32
2L_6141600_SNP	6141600	G	A	G	PASS	22652	0.18705	PASS	14791	0.382353	5.645e-05	0.0330848	FBgn0031785	CG13991	SYNONYMOUS_CODING
2L_6152556_SNP	6152556	G	G	C	PASS	10739	0.267123	PASS	15610	0.060241	1.44522e-05	0.0204732	FBgn0040950	Muc26B	NON_SYNONYMOUS_CODING
2L_6167979_SNP	6167979	G	G	A	AF	27610	0.034965	PASS	22943	0.158088	6.629e-05	0.0348763	Intergenic	Intergenic
2L_6182644_SNP	6182644	C	C	T	PASS	25152	0.171617	AF	28813	0.0431894	4.64776e-05	0.0310816	FBgn0085409	CG34380	INTRON
2L_6279870_SNP	6279870	T	G	T	PASS	267113	0.297368	PASS	183168	0.478632	0.00010806	0.0413756	FBgn0053531	Ddr	INTRON
2L_6372513_SNP	6372513	G	G	A	PASS	38129	0.0707317	PASS	32377	0.1925	0.00011154	0.0417449	FBgn0043854	slam	UTR_5_PRIME
2L_6413307_SNP	6413307	T	T	C	PASS	20069	0.256506	PASS	21823	0.0954357	8.69283e-05	0.0382292	FBgn0031811	CG13982	SYNONYMOUS_CODING
2L_6451807_SNP	6451807	A	G	A	PASS	24262	0.203947	PASS	180118	0.395973	3.95521e-05	0.0294029	FBgn0031814	retm	SYNONYMOUS_CODING
2L_6494980_SNP	6494980	T	C	T	PASS	141141	0.5	PASS	20889	0.299663	7.48113e-05	0.0361054	FBgn0051638	CG31638	SYNONYMOUS_CODING
2L_6494980_SNP	6494980	T	C	T	PASS	141141	0.5	PASS	20889	0.299663	7.48113e-05	0.0361054	FBgn0031824	CG9547	UPSTREAM	448
2L_6511845_SNP	6511845	C	C	G	PASS	29954	0.152975	PASS	281123	0.304455	0.00015094	0.0462822	FBgn0051637	CG31637	INTRON
2L_6511848_SNP	6511848	G	G	A	PASS	29453	0.152738	PASS	273120	0.305344	0.00014999	0.0460817	FBgn0051637	CG31637	INTRON
2L_6511849_SNP	6511849	A	A	G	PASS	29553	0.152299	PASS	271125	0.315657	5.48063e-05	0.0328661	FBgn0051637	CG31637	INTRON
2L_6573306_SNP	6573306	G	T	G	PASS	33451	0.132468	PASS	275108	0.281984	9.72173e-05	0.0398669	FBgn0031835	CG11319	INTRON
2L_6588001_SNP	6588001	A	C	A	PASS	158127	0.445614	PASS	25691	0.262248	0.00014014	0.0451293	FBgn0031835	CG11319	INTRON
2L_6621238_SNP	6621238	A	A	T	PASS	36244	0.108374	PASS	26891	0.253482	7.078e-05	0.0355472	FBgn0031837	CG11320	INTRON
2L_662211_SNP	662211	A	A	T	PASS	26070	0.212121	PASS	236143	0.377309	0.00018897	0.0499624	FBgn0000497	ds	INTRON
2L_6625223_SNP	6625223	G	G	A	PASS	32931	0.0861111	PASS	30182	0.214099	0.00017797	0.0488389	FBgn0085374	CG34345	UTR_3_PRIME
2L_6625223_SNP	6625223	G	G	A	PASS	32931	0.0861111	PASS	30182	0.214099	0.00017797	0.0488389	FBgn0051634	Oatp26F	UTR_3_PRIME
2L_665392_SNP	665392	T	T	C	PASS	20784	0.28866	PASS	171154	0.473846	0.0001675	0.0479765	FBgn0000497	ds	INTRON
2L_665400_SNP	665400	A	A	G	PASS	21882	0.273333	PASS	169150	0.470219	5.5719e-05	0.0330027	FBgn0000497	ds	INTRON
2L_6709405_SNP	6709405	T	T	A	PASS	29348	0.140762	AF	32512	0.0356083	0.00016003	0.0472875	FBgn0031850	Tsp	UPSTREAM	319
2L_6762883_SNP	6762883	G	G	T	PASS	183132	0.419048	PASS	21768	0.238596	0.00016956	0.0481441	FBgn0031857	CG11321	SYNONYMOUS_CODING
2L_6777489_SNP	6777489	C	C	T	PASS	143138	0.491103	PASS	24684	0.254545	1.50049e-06	0.0096683	FBgn0031858	CG17378	INTRON
2L_6785634_SNP	6785634	T	T	A	PASS	261128	0.329049	PASS	32366	0.169666	9.34972e-05	0.0393523	FBgn0015776	nrv1	INTRON
2L_6796572_SNP	6796572	C	C	A	AF	36613	0.0343008	PASS	29047	0.139466	0.00011334	0.0420543	FBgn0015777	nrv2	UTR_5_PRIME
2L_6818376_SNP	6818376	T	T	G	PASS	173159	0.478916	PASS	260110	0.297297	0.00012772	0.0436009	Intergenic	Intergenic
2L_6819779_SNP	6819779	C	C	T	PASS	151216	0.588556	PASS	266187	0.412804	0.00016171	0.0474896	Intergenic	Intergenic
2L_682032_SNP	682032	T	T	C	PASS	188162	0.462857	PASS	25692	0.264368	2.25759e-05	0.0236843	FBgn0000497	ds	INTRON
2L_6822112_SNP	6822112	A	G	A	PASS	20932	0.13278	PASS	17782	0.316602	4.88161e-05	0.0315881	FBgn0051632	sens-2	UPSTREAM	25
2L_6866090_SNP	6866090	T	T	A	PASS	20294	0.317568	PASS	22439	0.148289	0.00012791	0.0436383	FBgn0031865	Nha1	INTRON
2L_6868535_SNP	6868535	G	A	G	PASS	15367	0.304545	PASS	118156	0.569343	1.03629e-06	0.00845566	FBgn0031865	Nha1	INTRON
2L_6871053_SNP	6871053	T	T	C	PASS	28651	0.151335	PASS	217103	0.321875	5.23843e-05	0.0323398	FBgn0266220	CR44915	DOWNSTREAM	282
2L_6871053_SNP	6871053	T	T	C	PASS	28651	0.151335	PASS	217103	0.321875	5.23843e-05	0.0323398	FBgn0031865	Nha1	UPSTREAM	664
2L_6899041_SNP	6899041	A	A	T	PASS	27530	0.0983607	PASS	23080	0.258065	3.77127e-05	0.0287395	FBgn0031866	Nlg2	INTRON
2L_6934314_SNP	6934314	G	T	G	PASS	172112	0.394366	PASS	129183	0.586538	0.00017282	0.0483898	FBgn0031869	CG18304	SYNONYMOUS_CODING
2L_6971646_SNP	6971646	T	C	T	PASS	29224	0.0759494	PASS	24270	0.224359	3.62918e-05	0.0283327	FBgn0016978	snRNP-U1-70K	START_GAINED
2L_6971646_SNP	6971646	T	C	T	PASS	29224	0.0759494	PASS	24270	0.224359	3.62918e-05	0.0283327	FBgn0262616	CR43142	UPSTREAM	597
2L_6987585_SNP	6987585	C	C	T	PASS	229111	0.326471	PASS	30461	0.167123	0.00014137	0.0452644	FBgn0031879	uif	INTRON
2L_6987585_SNP	6987585	C	C	T	PASS	229111	0.326471	PASS	30461	0.167123	0.00014137	0.0452644	FBgn0265414	CR44326	DOWNSTREAM	835
2L_7029457_SNP	7029457	G	G	A	PASS	114161	0.585455	PASS	12574	0.371859	0.00012404	0.0433385	FBgn0031881	CG3476	DOWNSTREAM	498
2L_7047626_SNP	7047626	T	T	C	PASS	39331	0.0731132	PASS	29887	0.225974	4.35082e-06	0.0140709	FBgn0262872	milt	INTRON
2L_7077576_SNP	7077576	T	T	C	PASS	298127	0.298824	PASS	183170	0.481586	7.38476e-05	0.0359608	FBgn0031888	Pvf2	INTRON
2L_7077610_SNP	7077610	G	G	A	PASS	266147	0.355932	PASS	175203	0.537037	0.00010455	0.0409849	FBgn0031888	Pvf2	INTRON
2L_7169622_SNP	7169622	C	G	C	PASS	162110	0.404412	PASS	23367	0.223333	0.00016875	0.0480482	Intergenic	Intergenic
2L_738642_SNP	738642	A	G	A	PASS	21038	0.153226	PASS	16492	0.359375	1.257e-05	0.0194659	FBgn0026438	Eaat2	SYNONYMOUS_CODING
2L_738651_SNP	738651	A	G	A	PASS	20938	0.153846	PASS	17592	0.344569	4.06415e-05	0.029704	FBgn0026438	Eaat2	SYNONYMOUS_CODING
2L_7409366_SNP	7409366	G	G	A	PASS	124152	0.550725	PASS	207108	0.342857	4.67969e-05	0.0311386	FBgn0031909	CG5181	SYNONYMOUS_CODING
2L_7409366_SNP	7409366	G	G	A	PASS	124152	0.550725	PASS	207108	0.342857	4.67969e-05	0.0311386	FBgn0031908	CG5177	DOWNSTREAM	766
2L_7412378_SNP	7412378	G	A	G	PASS	233127	0.352778	PASS	158187	0.542029	8.84576e-05	0.038491	FBgn0028387	chm	UPSTREAM	39
2L_7412378_SNP	7412378	G	A	G	PASS	233127	0.352778	PASS	158187	0.542029	8.84576e-05	0.038491	FBgn0031910	CG15818	DOWNSTREAM	149
2L_742778_SNP	742778	T	C	T	PASS	189156	0.452174	PASS	27996	0.256	2.13641e-05	0.0233017	FBgn0026438	Eaat2	INTRON
2L_7443448_SNP	7443448	C	C	T	PASS	21184	0.284746	PASS	26037	0.124579	0.00010753	0.0413334	FBgn0031914	CG5973	INTRON
2L_7467997_SNP	7467997	A	A	T	PASS	165128	0.43686	PASS	22962	0.213058	3.46159e-06	0.0131012	FBgn0031918	CG6055	INTRON
2L_7522294_SNP	7522294	G	G	A	PASS	20988	0.296296	PASS	27740	0.126183	3.92143e-05	0.0292898	FBgn0264895	RapGAP1	INTRON
2L_755197_SNP	755197	G	G	A	PASS	175102	0.368231	PASS	106150	0.585938	4.018e-05	0.0296167	FBgn0031275	GABA-B-R3	SYNONYMOUS_CODING
2L_7554242_SNP	7554242	A	A	T	PASS	25594	0.269341	PASS	196159	0.447887	0.00012645	0.0435409	FBgn0264895	RapGAP1	INTRON
2L_758274_SNP	758274	A	A	T	PASS	175159	0.476048	PASS	24199	0.291176	0.00011193	0.0417882	FBgn0031275	GABA-B-R3	DOWNSTREAM	754
2L_765807_SNP	765807	T	C	T	PASS	224108	0.325301	PASS	153169	0.524845	4.83566e-05	0.0314972	Intergenic	Intergenic
2L_7667386_SNP	7667386	G	G	A	PASS	23463	0.212121	PASS	31124	0.0716418	6.18524e-05	0.0340131	FBgn0264087	Slob	INTRON
2L_7667386_SNP	7667386	G	G	A	PASS	23463	0.212121	PASS	31124	0.0716418	6.18524e-05	0.0340131	FBgn0040299	Myo28B1	INTRON
2L_7706794_SNP	7706794	C	C	T	PASS	28533	0.103774	PASS	26485	0.243553	0.00018774	0.0497951	FBgn0041181	Tep3	SYNONYMOUS_CODING
2L_7707248_SNP	7707248	G	G	A	PASS	18695	0.338078	PASS	29045	0.134328	2.26737e-06	0.0108141	FBgn0041181	Tep3	INTRON
2L_7707248_SNP	7707248	G	G	A	PASS	18695	0.338078	PASS	29045	0.134328	2.26737e-06	0.0108141	FBgn0266325	CR44990	DOWNSTREAM	852
2L_7707259_SNP	7707259	G	G	A	PASS	19091	0.323843	PASS	29239	0.117825	1.02567e-06	0.00845566	FBgn0041181	Tep3	INTRON
2L_7707259_SNP	7707259	G	G	A	PASS	19091	0.323843	PASS	29239	0.117825	1.02567e-06	0.00845566	FBgn0266325	CR44990	DOWNSTREAM	841
2L_7707264_SNP	7707264	C	C	A	PASS	21288	0.293333	PASS	30342	0.121739	2.285e-05	0.0237933	FBgn0041181	Tep3	INTRON
2L_7707264_SNP	7707264	C	C	A	PASS	21288	0.293333	PASS	30342	0.121739	2.285e-05	0.0237933	FBgn0266325	CR44990	DOWNSTREAM	836
2L_7708677_SNP	7708677	T	C	T	PASS	18950	0.209205	PASS	153105	0.406977	8.09354e-05	0.0372272	FBgn0266325	CR44990	INTRON
2L_7708677_SNP	7708677	T	C	T	PASS	18950	0.209205	PASS	153105	0.406977	8.09354e-05	0.0372272	FBgn0041181	Tep3	INTRON
2L_786679_SNP	786679	C	T	C	PASS	23550	0.175439	AF	29915	0.0477707	7.26368e-05	0.0358103	FBgn0000442	Pkg21D	INTRON
2L_786679_SNP	786679	C	T	C	PASS	23550	0.175439	AF	29915	0.0477707	7.26368e-05	0.0358103	FBgn0031279	CG3544	DOWNSTREAM	521
2L_7923090_SNP	7923090	C	A	C	PASS	23566	0.219269	PASS	192126	0.396226	0.00014886	0.0459392	FBgn0085450	Snoo	INTRON
2L_8075004_SNP	8075004	C	C	T	PASS	24261	0.20132	PASS	198121	0.37931	0.00010213	0.0406503	FBgn0264800	Mcr	SYNONYMOUS_CODING
2L_8142218_SNP	8142218	A	A	T	PASS	220108	0.329268	PASS	166177	0.516035	0.00012503	0.0434778	FBgn0031990	CG8552	INTRON
2L_8142218_SNP	8142218	A	A	T	PASS	220108	0.329268	PASS	166177	0.516035	0.00012503	0.0434778	FBgn0263561	mir-4984	UPSTREAM	556
2L_8204097_SNP	8204097	A	A	T	PASS	28383	0.226776	PASS	234157	0.401535	7.501e-05	0.0361473	FBgn0031998	SLC5A11	INTRON
2L_8204097_SNP	8204097	A	A	T	PASS	28383	0.226776	PASS	234157	0.401535	7.501e-05	0.0361473	FBgn0264950	CR44119	INTRON
2L_8311158_SNP	8311158	G	A	G	PASS	27966	0.191304	PASS	237140	0.371353	3.29673e-05	0.027471	FBgn0032017	CG7810	UTR_5_PRIME
2L_8311158_SNP	8311158	G	A	G	PASS	27966	0.191304	PASS	237140	0.371353	3.29673e-05	0.027471	FBgn0032018	CG7806	UPSTREAM	241
2L_8320831_SNP	8320831	T	T	C	PASS	27821	0.0702341	PASS	22057	0.205776	0.00014569	0.0455502	FBgn0032020	CG7787	NON_SYNONYMOUS_CODING
2L_8320831_SNP	8320831	T	T	C	PASS	27821	0.0702341	PASS	22057	0.205776	0.00014569	0.0455502	FBgn0032021	CG7781	DOWNSTREAM	449
2L_8320831_SNP	8320831	T	T	C	PASS	27821	0.0702341	PASS	22057	0.205776	0.00014569	0.0455502	FBgn0262598	mtsh	UPSTREAM	923
2L_8376728_SNP	8376728	T	T	G	PASS	28950	0.147493	AF	35913	0.0349462	5.47587e-05	0.0328628	FBgn0032031	CG13390	NON_SYNONYMOUS_CODING
2L_8376728_SNP	8376728	T	T	G	PASS	28950	0.147493	AF	35913	0.0349462	5.47587e-05	0.0328628	FBgn0032032	CG17294	UPSTREAM	37
2L_8401500_SNP	8401500	A	A	G	PASS	35824	0.0628272	PASS	32887	0.209639	4.92147e-06	0.0146747	FBgn0001084	fy	UTR_3_PRIME
2L_8401500_SNP	8401500	A	A	G	PASS	35824	0.0628272	PASS	32887	0.209639	4.92147e-06	0.0146747	FBgn0051898	CG31898	UTR_3_PRIME
2L_8412656_SNP	8412656	A	A	T	AF	28914	0.0462046	PASS	25677	0.231231	9.35859e-08	0.00347292	FBgn0032042	CG13398	UTR_3_PRIME
2L_8412656_SNP	8412656	A	A	T	AF	28914	0.0462046	PASS	25677	0.231231	9.35859e-08	0.00347292	FBgn0014417	CG13397	UPSTREAM	788
2L_8412724_SNP	8412724	T	T	C	PASS	28823	0.073955	PASS	26984	0.23796	4.95591e-06	0.0146747	FBgn0032042	CG13398	UTR_3_PRIME
2L_8412724_SNP	8412724	T	T	C	PASS	28823	0.073955	PASS	26984	0.23796	4.95591e-06	0.0146747	FBgn0014417	CG13397	UPSTREAM	856
2L_8443188_SNP	8443188	A	A	C	PASS	164215	0.567282	PASS	215135	0.385714	0.00015634	0.0468551	FBgn0051897	CG31897	NON_SYNONYMOUS_CODING
2L_8443188_SNP	8443188	A	A	C	PASS	164215	0.567282	PASS	215135	0.385714	0.00015634	0.0468551	FBgn0002887	mus201	DOWNSTREAM	846
2L_8469881_SNP	8469881	G	G	A	PASS	19693	0.321799	PASS	139152	0.522337	8.315e-05	0.0376833	FBgn0262029	d	INTRON
2L_8469886_SNP	8469886	A	A	T	PASS	19497	0.333333	PASS	140161	0.534884	7.28346e-05	0.0358275	FBgn0262029	d	INTRON
2L_8503782_SNP	8503782	A	A	T	PASS	118159	0.574007	PASS	199121	0.378125	0.00012797	0.0436494	FBgn0032048	Dh31	INTRON
2L_8541300_SNP	8541300	T	T	G	PASS	26579	0.229651	PASS	225151	0.401596	0.00012664	0.0435409	FBgn0028394	CG17834	UTR_3_PRIME
2L_8541300_SNP	8541300	T	T	G	PASS	26579	0.229651	PASS	225151	0.401596	0.00012664	0.0435409	FBgn0051604	tRNA:CR31604	DOWNSTREAM	252
2L_8541300_SNP	8541300	T	T	G	PASS	26579	0.229651	PASS	225151	0.401596	0.00012664	0.0435409	FBgn0051603	tRNA:CR31603	UPSTREAM	461
2L_8541300_SNP	8541300	T	T	G	PASS	26579	0.229651	PASS	225151	0.401596	0.00012664	0.0435409	FBgn0011259	Sema-1a	UPSTREAM	847
2L_8585674_SNP	8585674	T	T	C	PASS	27778	0.219718	PASS	214152	0.415301	1.319e-05	0.0198438	FBgn0011259	Sema-1a	INTRON
2L_8686620_SNP	8686620	G	G	A	PASS	107146	0.577075	PASS	182111	0.37884	0.00016711	0.0479254	FBgn0260861	Trs23	SYNONYMOUS_CODING
2L_8686620_SNP	8686620	G	G	A	PASS	107146	0.577075	PASS	182111	0.37884	0.00016711	0.0479254	FBgn0004914	Hnf4	DOWNSTREAM	66
2L_8686620_SNP	8686620	G	G	A	PASS	107146	0.577075	PASS	182111	0.37884	0.00016711	0.0479254	FBgn0032059	PrBP	UPSTREAM	665
2L_8699618_SNP	8699618	A	T	A	PASS	25984	0.244898	PASS	146126	0.463235	7.14147e-06	0.0161334	FBgn0004914	Hnf4	INTRON
2L_871754_SNP	871754	G	G	T	PASS	178148	0.453988	PASS	21580	0.271186	0.00016746	0.0479765	FBgn0053526	PNUTS	INTRON
2L_8763050_SNP	8763050	A	A	C	PASS	29171	0.196133	PASS	37630	0.0738916	0.00015956	0.0472176	Intergenic	Intergenic
2L_8770745_SNP	8770745	C	C	T	PASS	22546	0.169742	AF	32914	0.0408163	3.65952e-05	0.0283674	FBgn0032067	CG9465	NON_SYNONYMOUS_CODING
2L_8772299_SNP	8772299	G	C	G	PASS	187113	0.376667	PASS	158220	0.582011	3.08258e-05	0.0268476	FBgn0032067	CG9465	NON_SYNONYMOUS_CODING
2L_8772299_SNP	8772299	G	C	G	PASS	187113	0.376667	PASS	158220	0.582011	3.08258e-05	0.0268476	FBgn0032068	CG9466	DOWNSTREAM	647
2L_8779142_SNP	8779142	G	G	A	PASS	22950	0.179211	AF	24311	0.0433071	4.68289e-05	0.0311386	FBgn0032069	CG9468	SYNONYMOUS_CODING
2L_8782549_SNP	8782549	G	A	G	PASS	208109	0.343849	PASS	28863	0.179487	0.0001529	0.0464868	FBgn0261627	CG42710	UPSTREAM	49
2L_8814787_SNP	8814787	C	C	T	PASS	28349	0.14759	PASS	236102	0.301775	0.00017905	0.0489285	Intergenic	Intergenic
2L_885547_SNP	885547	G	T	G	PASS	249101	0.288571	PASS	199178	0.472149	8.507e-05	0.0380236	FBgn0031292	CG15824	UPSTREAM	46
2L_8868261_SNP	8868261	T	T	C	PASS	154154	0.5	PASS	250117	0.318801	0.00018595	0.0496438	FBgn0265587	CR44414	EXON
2L_8868261_SNP	8868261	T	T	C	PASS	154154	0.5	PASS	250117	0.318801	0.00018595	0.0496438	FBgn0032072	CG9483	DOWNSTREAM	575
2L_8868261_SNP	8868261	T	T	C	PASS	154154	0.5	PASS	250117	0.318801	0.00018595	0.0496438	FBgn0266798	CR45260	UPSTREAM	75
2L_8890113_SNP	8890113	T	T	G	PASS	149168	0.529968	PASS	236123	0.342618	0.00012418	0.0433608	Intergenic	Intergenic
2L_8951518_SNP	8951518	T	T	A	PASS	153178	0.537764	PASS	193102	0.345763	0.00012526	0.0434861	FBgn0032078	C1GalTA	UPSTREAM	32
2L_8963150_SNP	8963150	T	T	A	PASS	124153	0.552347	PASS	17183	0.326772	1.90317e-05	0.0225275	FBgn0052985	CG32985	NON_SYNONYMOUS_CODING
2L_8963150_SNP	8963150	T	T	A	PASS	124153	0.552347	PASS	17183	0.326772	1.90317e-05	0.0225275	FBgn0032080	CG9525	UPSTREAM	796
2L_8971020_SNP	8971020	C	C	A	PASS	22562	0.216028	PASS	29420	0.0636943	1.68667e-05	0.0216596	FBgn0032083	CG9541	SYNONYMOUS_CODING
2L_8971020_SNP	8971020	C	C	A	PASS	22562	0.216028	PASS	29420	0.0636943	1.68667e-05	0.0216596	FBgn0032082	CG18088	DOWNSTREAM	393
2L_8985114_SNP	8985114	C	C	T	PASS	154161	0.511111	PASS	253119	0.319892	7.57185e-05	0.0363014	FBgn0032084	CG13101	UPSTREAM	242
2L_8985114_SNP	8985114	C	C	T	PASS	154161	0.511111	PASS	253119	0.319892	7.57185e-05	0.0363014	FBgn0011705	rost	DOWNSTREAM	822
2L_8986592_SNP	8986592	G	G	A	PASS	23483	0.26183	PASS	28637	0.114551	0.00016461	0.047713	FBgn0011705	rost	INTRON
2L_905485_SNP	905485	A	A	G	PASS	29181	0.217742	PASS	227145	0.389785	9.0031e-05	0.0386555	Intergenic	Intergenic
2L_905806_SNP	905806	T	T	C	PASS	24857	0.186885	PASS	208118	0.361963	9.42976e-05	0.0394131	Intergenic	Intergenic
2L_9098814_SNP	9098814	C	C	T	PASS	21464	0.230216	PASS	28127	0.0876623	0.0001518	0.0463948	FBgn0265675	CR44482	UPSTREAM	583
2L_9098814_SNP	9098814	C	C	T	PASS	21464	0.230216	PASS	28127	0.0876623	0.0001518	0.0463948	FBgn0051609	CG31609	DOWNSTREAM	639
2L_9127819_SNP	9127819	C	C	T	PASS	335100	0.229885	PASS	263171	0.394009	0.00010612	0.041122	FBgn0052982	CG32982	INTRON
2L_913379_SNP	913379	G	G	A	PASS	15638	0.195876	PASS	11878	0.397959	0.00018612	0.0496438	FBgn0264870	CR44061	UPSTREAM	74
2L_913379_SNP	913379	G	G	A	PASS	15638	0.195876	PASS	11878	0.397959	0.00018612	0.0496438	FBgn0046113	GluRIIC	UPSTREAM	77
2L_9149542_SNP	9149542	C	C	G	PASS	29141	0.123494	PASS	23191	0.282609	6.83789e-05	0.0351308	FBgn0052982	CG32982	INTRON
2L_9149826_SNP	9149826	T	C	T	PASS	21250	0.19084	PASS	199115	0.366242	0.00016094	0.0474193	FBgn0052982	CG32982	INTRON
2L_9151786_SNP	9151786	C	C	G	PASS	23467	0.222591	PASS	193129	0.400621	0.00013888	0.0450713	FBgn0052982	CG32982	INTRON
2L_9195981_SNP	9195981	T	C	T	PASS	160221	0.580052	PASS	227153	0.402632	0.0001843	0.0494529	FBgn0041092	tai	INTRON
2L_9281728_SNP	9281728	T	T	C	PASS	26399	0.273481	PASS	30042	0.122807	9.97059e-05	0.0402969	FBgn0267252	Ggamma30A	INTRON
2L_936468_SNP	936468	C	C	G	PASS	18593	0.334532	PASS	24741	0.142361	1.454e-05	0.0205	FBgn0028481	CG4341	INTRON
2L_9375721_SNP	9375721	C	G	C	PASS	144124	0.462687	PASS	19067	0.2607	8.0823e-05	0.0371992	FBgn0085395	Shawl	INTRON
2L_938095_SNP	938095	A	A	T	PASS	25821	0.0752688	AF	2770	0	0.00015647	0.0468758	FBgn0028481	CG4341	INTRON
2L_9396730_SNP	9396730	T	T	A	PASS	128111	0.464435	PASS	21473	0.254355	4.17961e-05	0.0299695	FBgn0085395	Shawl	INTRON
2L_9396730_SNP	9396730	T	T	A	PASS	128111	0.464435	PASS	21473	0.254355	4.17961e-05	0.0299695	FBgn0032115	CG4438	DOWNSTREAM	269
2L_9458997_SNP	9458997	G	A	G	PASS	28974	0.203857	PASS	240140	0.368421	0.00013932	0.045084	FBgn0002973	numb	INTRON
2L_951574_SNP	951574	A	T	A	PASS	19447	0.195021	PASS	150111	0.425287	4.30189e-06	0.0140647	FBgn0028481	CG4341	INTRON
2L_9619119_SNP	9619119	A	A	G	PASS	126183	0.592233	PASS	205139	0.40407	0.00015461	0.0466384	FBgn0032135	GlcAT-S	INTRON
2L_9637660_SNP	9637660	G	A	G	PASS	19680	0.289855	PASS	25033	0.116608	3.74837e-05	0.0286567	FBgn0032136	Apoltp	INTRON
2L_9751720_SNP	9751720	T	T	G	PASS	176195	0.525606	PASS	229117	0.33815	8.97453e-05	0.0386555	Intergenic	Intergenic
2L_9751722_SNP	9751722	T	T	C	PASS	179191	0.516216	PASS	233117	0.334286	0.00013678	0.0448222	Intergenic	Intergenic
2L_9757931_SNP	9757931	T	T	C	PASS	170180	0.514286	PASS	252125	0.331565	0.00012122	0.0430285	FBgn0022720	zf30C	UPSTREAM	411
2L_9759512_SNP	9759512	A	G	A	PASS	184113	0.380471	PASS	122173	0.586441	5.795e-05	0.0333916	FBgn0022720	zf30C	INTRON
2L_9881798_SNP	9881798	G	G	C	PASS	19087	0.314079	PASS	28848	0.142857	6.03788e-05	0.0337837	FBgn0032151	nAChRalpha6	INTRON
2L_989985_SNP	989985	G	G	A	PASS	20029	0.126638	PASS	17078	0.314516	3.94084e-05	0.02931	FBgn0266036	CR44801	EXON
2L_9915701_SNP	9915701	A	A	G	PASS	125159	0.559859	PASS	207121	0.368902	0.00016387	0.0476957	FBgn0040064	yip2	SYNONYMOUS_CODING
2L_9915701_SNP	9915701	A	A	G	PASS	125159	0.559859	PASS	207121	0.368902	0.00016387	0.0476957	FBgn0024285	Srp54	DOWNSTREAM	657
2R_10004079_SNP	10004079	T	T	C	AF	3040	0	PASS	29625	0.0778816	6.46785e-05	0.0344949	FBgn0040752	Prosap	INTRON
2R_10006840_SNP	10006840	T	A	T	PASS	127158	0.554386	PASS	16288	0.352	0.00012733	0.0435463	FBgn0040752	Prosap	INTRON
2R_10006934_SNP	10006934	T	T	G	PASS	26560	0.184615	PASS	193113	0.369281	4.004e-05	0.0295656	FBgn0040752	Prosap	INTRON
2R_10008047_SNP	10008047	G	G	A	PASS	29761	0.170391	PASS	269131	0.3275	0.00013304	0.0443999	FBgn0040752	Prosap	INTRON
2R_10008262_SNP	10008262	A	A	G	PASS	27346	0.144201	PASS	18586	0.317343	6.43654e-05	0.0344949	FBgn0040752	Prosap	INTRON
2R_10008263_SNP	10008263	A	A	G	PASS	27348	0.149533	PASS	18687	0.318681	9.896e-05	0.0401307	FBgn0040752	Prosap	INTRON
2R_10009364_SNP	10009364	T	T	G	PASS	169146	0.463492	PASS	22280	0.264901	4.5202e-05	0.0308423	FBgn0040752	Prosap	INTRON
2R_10009438_SNP	10009438	C	C	T	PASS	28764	0.182336	PASS	30017	0.0536278	5.34574e-05	0.0326031	FBgn0040752	Prosap	INTRON
2R_10013811_SNP	10013811	A	A	T	PASS	121168	0.581315	PASS	194122	0.386076	0.00012524	0.0434861	FBgn0040752	Prosap	INTRON
2R_10014760_SNP	10014760	T	T	C	PASS	20983	0.284247	PASS	30943	0.122159	5.696e-05	0.0331595	FBgn0040752	Prosap	INTRON
2R_10014768_SNP	10014768	T	T	A	PASS	22582	0.267101	PASS	31639	0.109859	4.98434e-05	0.0317997	FBgn0040752	Prosap	INTRON
2R_10014779_SNP	10014779	T	G	T	PASS	25254	0.176471	PASS	233120	0.339943	0.0001676	0.0479796	FBgn0040752	Prosap	INTRON
2R_10014784_SNP	10014784	T	T	A	PASS	24685	0.256798	PASS	32141	0.11326	0.00015327	0.0465086	FBgn0040752	Prosap	INTRON
2R_10014800_SNP	10014800	T	A	T	PASS	225138	0.380165	PASS	137215	0.610795	1.82836e-06	0.0102689	FBgn0040752	Prosap	INTRON
2R_10015024_SNP	10015024	A	G	A	PASS	24525	0.0925926	PASS	23373	0.238562	0.00014908	0.0459618	FBgn0040752	Prosap	INTRON
2R_10030130_SNP	10030130	C	C	T	PASS	216149	0.408219	PASS	28687	0.233244	9.0566e-05	0.0387041	Intergenic	Intergenic
2R_10030276_SNP	10030276	G	G	A	PASS	17576	0.302789	PASS	23532	0.11985	2.88444e-05	0.0261327	Intergenic	Intergenic
2R_10030306_SNP	10030306	T	T	A	PASS	20774	0.263345	PASS	28636	0.111801	0.00014235	0.0453524	Intergenic	Intergenic
2R_10033162_SNP	10033162	T	T	A	PASS	234107	0.313783	PASS	170170	0.5	0.00011153	0.0417449	FBgn0262215	mir-989	UPSTREAM	133
2R_10043982_SNP	10043982	T	T	C	PASS	25772	0.218845	PASS	29426	0.08125	0.00010906	0.0414814	FBgn0086895	pea	INTRON
2R_10043982_SNP	10043982	T	T	C	PASS	25772	0.218845	PASS	29426	0.08125	0.00010906	0.0414814	FBgn0040751	CG13018	DOWNSTREAM	573
2R_10060992_SNP	10060992	C	T	C	PASS	26671	0.210682	PASS	29424	0.0754717	0.0001009	0.0404176	FBgn0033907	mRpS16	UTR_5_PRIME
2R_10060992_SNP	10060992	C	T	C	PASS	26671	0.210682	PASS	29424	0.0754717	0.0001009	0.0404176	FBgn0000289	cg	UPSTREAM	26
2R_10060992_SNP	10060992	C	T	C	PASS	26671	0.210682	PASS	29424	0.0754717	0.0001009	0.0404176	FBgn0033906	CG8331	DOWNSTREAM	489
2R_10063870_SNP	10063870	T	T	G	PASS	25195	0.274566	PASS	185169	0.477401	1.67544e-05	0.021572	FBgn0000289	cg	INTRON
2R_10063877_SNP	10063877	C	C	T	PASS	260101	0.279778	PASS	191167	0.46648	6.33012e-05	0.0342724	FBgn0000289	cg	INTRON
2R_10066676_SNP	10066676	G	T	G	PASS	18675	0.287356	PASS	122143	0.539623	1.53031e-06	0.0096683	FBgn0000289	cg	SYNONYMOUS_CODING
2R_10075614_SNP	10075614	A	A	T	PASS	28979	0.214674	PASS	34431	0.0826667	0.00010341	0.0407761	FBgn0050069	CG30069	NON_SYNONYMOUS_CODING
2R_10097128_SNP	10097128	C	C	T	PASS	29793	0.238462	PASS	32134	0.0957747	6.27011e-05	0.0341866	FBgn0005613	Sox15	INTRON
2R_10108843_SNP	10108843	T	T	C	PASS	22122	0.090535	PASS	17056	0.247788	0.00015453	0.046633	FBgn0033913	CG8468	INTRON
2R_10108856_SNP	10108856	T	C	T	PASS	29356	0.160458	PASS	235109	0.31686	0.00016989	0.0481538	FBgn0033913	CG8468	INTRON
2R_10108866_SNP	10108866	A	A	T	PASS	34320	0.0550964	PASS	30161	0.168508	0.00018509	0.0495565	FBgn0033913	CG8468	INTRON
2R_10175147_SNP	10175147	C	C	T	PASS	217174	0.445013	PASS	31085	0.21519	2.01151e-07	0.00473826	FBgn0263397	Ih	INTRON
2R_10175195_SNP	10175195	T	T	G	PASS	203146	0.418338	PASS	23676	0.24359	0.00017866	0.0489198	FBgn0263397	Ih	INTRON
2R_10175224_SNP	10175224	T	T	C	PASS	195151	0.436416	PASS	24684	0.254545	0.00010056	0.0403598	FBgn0263397	Ih	INTRON
2R_10190327_SNP	10190327	A	A	T	PASS	29719	0.0601266	PASS	26365	0.198171	3.72657e-05	0.0285643	FBgn0033921	tej	UPSTREAM	469
2R_10197033_SNP	10197033	T	T	C	PASS	23661	0.205387	PASS	34527	0.0725806	0.00010572	0.041095	FBgn0085408	Shroom	INTRON
2R_10224772_SNP	10224772	A	G	A	PASS	15230	0.164835	PASS	11476	0.4	1.44424e-05	0.0204732	FBgn0085408	Shroom	INTRON
2R_10226438_SNP	10226438	C	C	T	PASS	29217	0.0550162	PASS	23453	0.184669	9.56713e-05	0.0396616	FBgn0085408	Shroom	INTRON
2R_10226785_SNP	10226785	A	A	C	PASS	27416	0.0551724	PASS	21554	0.200743	3.032e-05	0.0267744	FBgn0085408	Shroom	INTRON
2R_10233106_SNP	10233106	A	A	G	PASS	102161	0.612167	PASS	206141	0.40634	5.56138e-05	0.0329844	FBgn0085408	Shroom	INTRON
2R_10233143_SNP	10233143	C	C	A	PASS	122183	0.6	PASS	202141	0.411079	0.0001511	0.0462959	FBgn0085408	Shroom	INTRON
2R_10235456_SNP	10235456	A	A	T	PASS	25424	0.0863309	PASS	18264	0.260163	1.71135e-05	0.0218556	FBgn0085408	Shroom	INTRON
2R_10236505_SNP	10236505	C	C	G	PASS	28498	0.256545	PASS	29237	0.112462	0.0001283	0.0436951	FBgn0085408	Shroom	INTRON
2R_10240193_SNP	10240193	G	C	G	PASS	160150	0.483871	PASS	20879	0.275261	2.63231e-05	0.0252855	FBgn0033924	CG8613	SYNONYMOUS_CODING
2R_10240193_SNP	10240193	G	C	G	PASS	160150	0.483871	PASS	20879	0.275261	2.63231e-05	0.0252855	FBgn0085408	Shroom	DOWNSTREAM	886
2R_1024875_SNP	1024875	G	A	G	PASS	164198	0.546961	PASS	242124	0.338798	1.3093e-05	0.0198119	Intergenic	Intergenic
2R_1024913_SNP	1024913	T	G	T	PASS	135195	0.590909	PASS	199119	0.374214	1.34344e-05	0.0199735	Intergenic	Intergenic
2R_10266686_SNP	10266686	A	A	T	PASS	20853	0.203065	PASS	26418	0.0638298	0.00010382	0.0408308	FBgn0033932	Dh44-R1	INTRON
2R_10275951_SNP	10275951	T	C	T	PASS	28444	0.134146	PASS	23599	0.296407	6.625e-05	0.0348763	Intergenic	Intergenic
2R_10286764_SNP	10286764	G	A	G	PASS	17943	0.193694	PASS	15596	0.38247	0.00016457	0.0477091	Intergenic	Intergenic
2R_10286825_SNP	10286825	A	G	A	PASS	24381	0.25	PASS	187147	0.44012	5.49286e-05	0.0328837	Intergenic	Intergenic
2R_1028943_SNP	1028943	G	T	G	PASS	151187	0.553254	PASS	201116	0.365931	0.00015386	0.0465754	Intergenic	Intergenic
2R_10289956_SNP	10289956	T	G	T	PASS	31736	0.101983	PASS	25285	0.252226	5.64538e-05	0.0330848	Intergenic	Intergenic
2R_10295331_SNP	10295331	T	T	C	PASS	28537	0.114907	PASS	21384	0.282828	3.1694e-05	0.0270801	FBgn0265500	CR44369	UPSTREAM	627
2R_10322551_SNP	10322551	A	A	G	PASS	29066	0.185393	PASS	242132	0.352941	8.44357e-05	0.0378685	FBgn0261613	Oaz	UPSTREAM	853
2R_10323322_SNP	10323322	T	T	C	PASS	24547	0.160959	PASS	17899	0.357401	1.58239e-05	0.0213269	FBgn0261613	Oaz	UPSTREAM	82
2R_10327819_SNP	10327819	A	A	T	PASS	26187	0.25	PASS	205167	0.448925	1.53562e-05	0.0211481	FBgn0261613	Oaz	INTRON
2R_10328045_SNP	10328045	A	A	T	PASS	206103	0.333333	PASS	157189	0.546243	1.58769e-05	0.0213437	FBgn0261613	Oaz	INTRON
2R_10328049_SNP	10328049	T	T	A	PASS	205102	0.332248	PASS	163188	0.535613	3.57937e-05	0.0281975	FBgn0261613	Oaz	INTRON
2R_10339251_SNP	10339251	T	T	C	PASS	27625	0.0830565	PASS	24072	0.230769	6.17552e-05	0.0340039	FBgn0261613	Oaz	INTRON
2R_10339272_SNP	10339272	C	C	A	PASS	29329	0.0900621	PASS	24373	0.231013	0.00012522	0.0434861	FBgn0261613	Oaz	INTRON
2R_10340832_SNP	10340832	A	A	T	PASS	153121	0.441606	PASS	24469	0.220447	4.97336e-06	0.0146988	FBgn0261613	Oaz	INTRON
2R_10347636_SNP	10347636	C	C	G	PASS	29226	0.081761	PASS	23768	0.222951	9.80983e-05	0.0400264	FBgn0261613	Oaz	NON_SYNONYMOUS_CODING
2R_10347684_SNP	10347684	A	A	T	PASS	27922	0.0730897	PASS	24564	0.20712	0.00014281	0.0453534	FBgn0261613	Oaz	NON_SYNONYMOUS_CODING
2R_10352524_SNP	10352524	G	G	C	PASS	16592	0.357977	PASS	108146	0.574803	5.36072e-05	0.0326031	FBgn0261613	Oaz	NON_SYNONYMOUS_CODING
2R_10367257_SNP	10367257	G	G	C	PASS	16086	0.349594	PASS	23746	0.162544	5.7484e-05	0.0333083	Intergenic	Intergenic
2R_10368421_SNP	10368421	G	G	A	PASS	37929	0.0710784	PASS	32178	0.195489	8.755e-05	0.0383043	FBgn0001332	L	UPSTREAM	271
2R_10382575_SNP	10382575	C	G	C	PASS	27849	0.149847	PASS	213102	0.32381	4.21319e-05	0.0300188	FBgn0001332	L	INTRON
2R_10382592_SNP	10382592	A	G	A	PASS	21749	0.184211	PASS	178106	0.373239	5.96647e-05	0.0335967	FBgn0001332	L	INTRON
2R_10383832_SNP	10383832	G	G	A	AF	24412	0.046875	PASS	23650	0.174825	0.00011377	0.042111	FBgn0001332	L	SYNONYMOUS_CODING
2R_10397892_SNP	10397892	G	A	G	PASS	19380	0.29304	PASS	115138	0.545455	1.60018e-06	0.00979937	FBgn0261823	Asx	SYNONYMOUS_CODING
2R_10418544_SNP	10418544	G	G	A	PASS	27522	0.0740741	PASS	21859	0.212996	0.00013047	0.0440596	FBgn0265974	ttv	INTRON
2R_10418747_SNP	10418747	T	T	C	PASS	29919	0.0597484	PASS	28062	0.181287	0.00016492	0.0477352	FBgn0265974	ttv	INTRON
2R_10468770_SNP	10468770	A	A	G	PASS	18279	0.302682	PASS	109141	0.564	9.57453e-07	0.00832208	FBgn0265974	ttv	INTRON
2R_10482083_SNP	10482083	G	G	A	PASS	28343	0.131902	PASS	19097	0.337979	1.67596e-06	0.00998134	FBgn0033943	CG12869	SYNONYMOUS_CODING
2R_10521307_SNP	10521307	C	C	A	AF	31015	0.0461539	PASS	28756	0.163265	0.00010655	0.0412256	Intergenic	Intergenic
2R_10533720_SNP	10533720	A	G	A	PASS	25919	0.0683453	PASS	25365	0.204403	0.00010861	0.0414327	FBgn0033951	CG10139	DOWNSTREAM	64
2R_10541705_SNP	10541705	T	C	T	AF	30214	0.0443038	PASS	29455	0.157593	0.00014319	0.0453898	Intergenic	Intergenic
2R_10564192_SNP	10564192	A	A	G	PASS	281125	0.307882	PASS	200186	0.481865	0.00014863	0.0459046	FBgn0020269	mspo	INTRON
2R_10564192_SNP	10564192	A	A	G	PASS	281125	0.307882	PASS	200186	0.481865	0.00014863	0.0459046	FBgn0050480	CG30480	NON_SYNONYMOUS_CODING
2R_10564192_SNP	10564192	A	A	G	PASS	281125	0.307882	PASS	200186	0.481865	0.00014863	0.0459046	FBgn0050479	CG30479	UTR_5_PRIME
2R_10564420_SNP	10564420	C	C	T	PASS	26786	0.243626	PASS	198162	0.45	7.40764e-06	0.0161948	FBgn0050479	CG30479	UTR_5_PRIME
2R_10564420_SNP	10564420	C	C	T	PASS	26786	0.243626	PASS	198162	0.45	7.40764e-06	0.0161948	FBgn0050480	CG30480	NON_SYNONYMOUS_CODING
2R_10564420_SNP	10564420	C	C	T	PASS	26786	0.243626	PASS	198162	0.45	7.40764e-06	0.0161948	FBgn0020269	mspo	INTRON
2R_10564457_SNP	10564457	G	G	A	PASS	27889	0.242507	PASS	223179	0.445274	6.51105e-06	0.0156973	FBgn0050479	CG30479	UTR_5_PRIME
2R_10564457_SNP	10564457	G	G	A	PASS	27889	0.242507	PASS	223179	0.445274	6.51105e-06	0.0156973	FBgn0050480	CG30480	SYNONYMOUS_CODING
2R_10564457_SNP	10564457	G	G	A	PASS	27889	0.242507	PASS	223179	0.445274	6.51105e-06	0.0156973	FBgn0020269	mspo	INTRON
2R_1058540_SNP	1058540	G	G	A	PASS	25930	0.103806	PASS	25585	0.25	0.00014322	0.0453898	Intergenic	Intergenic
2R_10590559_SNP	10590559	G	G	A	PASS	160173	0.51952	PASS	230115	0.333333	0.00012708	0.0435409	FBgn0020269	mspo	INTRON
2R_10600470_SNP	10600470	T	T	A	PASS	30222	0.0679012	PASS	21656	0.205882	9.03856e-05	0.038674	FBgn0020269	mspo	NON_SYNONYMOUS_CODING
2R_10640773_SNP	10640773	A	A	T	PASS	232140	0.376344	PASS	153200	0.566572	7.56559e-05	0.0362927	FBgn0050476	ave	UTR_3_PRIME
2R_10640773_SNP	10640773	A	A	T	PASS	232140	0.376344	PASS	153200	0.566572	7.56559e-05	0.0362927	FBgn0033960	CG10151	DOWNSTREAM	69
2R_10640773_SNP	10640773	A	A	T	PASS	232140	0.376344	PASS	153200	0.566572	7.56559e-05	0.0362927	FBgn0028689	Rpn6	UPSTREAM	358
2R_10669271_SNP	10669271	G	G	T	PASS	21087	0.292929	PASS	188172	0.477778	0.00013437	0.0445984	FBgn0001319	kn	INTRON
2R_10681336_SNP	10681336	A	A	G	PASS	183133	0.420886	PASS	27988	0.239782	8.7847e-05	0.0383204	FBgn0001319	kn	SYNONYMOUS_CODING
2R_10681393_SNP	10681393	A	T	A	PASS	182152	0.45509	PASS	27895	0.254692	1.60259e-05	0.0214043	FBgn0001319	kn	INTRON
2R_10687480_SNP	10687480	T	C	T	PASS	235145	0.381579	PASS	159208	0.566757	0.00010181	0.0405931	FBgn0001319	kn	INTRON
2R_10687485_SNP	10687485	A	G	A	PASS	224144	0.391304	PASS	154206	0.572222	0.0001661	0.0478274	FBgn0001319	kn	INTRON
2R_10693740_SNP	10693740	C	C	A	PASS	35841	0.102757	PASS	28895	0.248042	4.97357e-05	0.0317792	FBgn0001319	kn	INTRON
2R_10693741_SNP	10693741	A	A	T	PASS	36240	0.0995025	PASS	29096	0.248705	2.81844e-05	0.0259066	FBgn0001319	kn	INTRON
2R_10714492_SNP	10714492	G	G	A	PASS	23030	0.115385	PASS	16063	0.282511	0.00013957	0.0451019	Intergenic	Intergenic
2R_10717919_SNP	10717919	G	G	C	PASS	30027	0.0825688	PASS	24470	0.22293	9.49771e-05	0.03954	Intergenic	Intergenic
2R_10717953_SNP	10717953	T	T	C	PASS	31827	0.0782609	PASS	25379	0.237952	8.45886e-06	0.0167686	Intergenic	Intergenic
2R_10719658_SNP	10719658	T	T	C	PASS	164222	0.57513	PASS	233147	0.386842	6.93635e-05	0.0353439	FBgn0033970	CG10205	UPSTREAM	679
2R_10719664_SNP	10719664	G	G	A	PASS	173228	0.568579	PASS	243148	0.378517	4.95977e-05	0.0317621	FBgn0033970	CG10205	UPSTREAM	673
2R_10746041_SNP	10746041	G	G	T	PASS	30123	0.0709876	PASS	24665	0.209003	7.26842e-05	0.0358103	FBgn0053506	CG33506	SYNONYMOUS_CODING
2R_10746041_SNP	10746041	G	G	T	PASS	30123	0.0709876	PASS	24665	0.209003	7.26842e-05	0.0358103	FBgn0053505	U3-55K	DOWNSTREAM	39
2R_10746284_SNP	10746284	C	A	C	PASS	17882	0.315385	PASS	104144	0.580645	7.55397e-07	0.00789532	FBgn0053505	U3-55K	DOWNSTREAM	66
2R_10746284_SNP	10746284	C	A	C	PASS	17882	0.315385	PASS	104144	0.580645	7.55397e-07	0.00789532	FBgn0053506	CG33506	UPSTREAM	139
2R_10792534_SNP	10792534	G	G	A	PASS	19677	0.282051	PASS	24932	0.113879	5.59511e-05	0.0330355	FBgn0027596	CG10249	SYNONYMOUS_CODING
2R_10806641_SNP	10806641	G	G	C	PASS	23575	0.241935	PASS	28832	0.1	0.00017599	0.0486571	FBgn0027596	CG10249	INTRON
2R_10808492_SNP	10808492	G	G	A	PASS	30921	0.0636364	PASS	26061	0.190031	0.0001345	0.044599	FBgn0027596	CG10249	INTRON
2R_10820394_SNP	10820394	A	A	T	PASS	19682	0.294964	PASS	23433	0.123596	6.33857e-05	0.0342866	FBgn0033983	CG10253	NON_SYNONYMOUS_CODING
2R_10820394_SNP	10820394	A	A	T	PASS	19682	0.294964	PASS	23433	0.123596	6.33857e-05	0.0342866	FBgn0040747	CG12853	UPSTREAM	626
2R_10822466_SNP	10822466	A	A	G	PASS	271111	0.290576	PASS	34859	0.144963	0.00017292	0.0483956	FBgn0033983	CG10253	UPSTREAM	1
2R_10822466_SNP	10822466	A	A	G	PASS	271111	0.290576	PASS	34859	0.144963	0.00017292	0.0483956	FBgn0033984	Lap1	UPSTREAM	699
2R_10842383_SNP	10842383	T	G	T	PASS	152218	0.589189	PASS	222150	0.403226	0.00010015	0.0403206	FBgn0261854	aPKC	INTRON
2R_10889085_SNP	10889085	T	T	C	AF	2470	0	PASS	22428	0.111111	7.7589e-06	0.016481	Intergenic	Intergenic
2R_10910821_SNP	10910821	A	A	G	AF	2560	0	PASS	25222	0.080292	0.00011969	0.0428715	FBgn0029082	hbs	INTRON
2R_10945479_SNP	10945479	G	A	G	PASS	214143	0.40056	PASS	159226	0.587013	9.65778e-05	0.039797	Intergenic	Intergenic
2R_10946071_SNP	10946071	G	G	A	PASS	114164	0.589928	PASS	181117	0.392617	0.00013617	0.0447537	Intergenic	Intergenic
2R_10949488_SNP	10949488	A	C	A	PASS	29225	0.0788643	PASS	28274	0.207865	0.00018776	0.0497951	Intergenic	Intergenic
2R_10949689_SNP	10949689	T	C	T	PASS	33626	0.0718232	PASS	23370	0.231023	7.34703e-06	0.016172	Intergenic	Intergenic
2R_10951536_SNP	10951536	G	T	G	PASS	288119	0.292383	PASS	196176	0.473118	8.06215e-05	0.037172	Intergenic	Intergenic
2R_10987563_SNP	10987563	G	G	A	PASS	27235	0.114007	PASS	21579	0.268707	0.00011586	0.042384	Intergenic	Intergenic
2R_10990721_SNP	10990721	A	A	G	PASS	22363	0.22028	PASS	32428	0.0795455	8.66664e-05	0.0382292	Intergenic	Intergenic
2R_11017968_SNP	11017968	A	A	C	PASS	33620	0.0561798	PASS	30967	0.178191	7.7852e-05	0.0366887	FBgn0015371	chn	INTRON
2R_11029538_SNP	11029538	A	G	A	PASS	130164	0.557823	PASS	17394	0.35206	7.54489e-05	0.0362353	FBgn0015371	chn	NON_SYNONYMOUS_CODING
2R_11037482_SNP	11037482	C	T	C	PASS	127161	0.559028	PASS	226119	0.344928	1.90155e-05	0.0225275	FBgn0033994	CG7544	DOWNSTREAM	268
2R_11044099_SNP	11044099	G	G	C	PASS	29325	0.0786164	PASS	23468	0.225166	5.30615e-05	0.0325248	FBgn0013467	igl	INTRON
2R_1112162_SNP	1112162	C	C	G	PASS	14213	0.083871	PASS	12451	0.291429	2.51072e-05	0.0246689	FBgn0053554	Nipped-A	INTRON
2R_1112163_SNP	1112163	C	C	T	PASS	14213	0.083871	PASS	12552	0.293785	2.04338e-05	0.0228552	FBgn0053554	Nipped-A	INTRON
2R_11139746_SNP	11139746	T	C	T	PASS	12676	0.376238	PASS	98142	0.591667	0.00014453	0.0454539	FBgn0003328	scb	INTRON
2R_11172076_SNP	11172076	C	T	C	PASS	166100	0.37594	PASS	22955	0.193662	0.00012031	0.0429539	FBgn0265194	Trpm	INTRON
2R_11175856_SNP	11175856	C	C	T	AF	33015	0.0434783	PASS	22946	0.167273	7.018e-05	0.0354549	FBgn0265194	Trpm	INTRON
2R_11178186_SNP	11178186	T	T	C	PASS	180136	0.43038	PASS	24683	0.25228	0.00016668	0.0478894	FBgn0265194	Trpm	INTRON
2R_11179798_SNP	11179798	A	A	G	PASS	38025	0.0617284	PASS	34974	0.174941	0.00015481	0.0466493	FBgn0265194	Trpm	INTRON
2R_11187635_SNP	11187635	G	G	T	PASS	155199	0.562147	PASS	252127	0.335092	1.97316e-06	0.0105295	FBgn0265194	Trpm	INTRON
2R_11200536_SNP	11200536	T	T	A	AF	3210	0	PASS	33526	0.0720222	8.21554e-05	0.0374633	FBgn0004698	mus210	DOWNSTREAM	67
2R_11216512_SNP	11216512	T	T	A	AF	3390	0	PASS	33725	0.0690608	0.00010094	0.0404211	FBgn0034011	CG8160	UPSTREAM	736
2R_11304503_SNP	11304503	T	G	T	PASS	153196	0.561605	PASS	200108	0.350649	1.99943e-05	0.0227431	FBgn0263980	CG43729	INTRON
2R_11304512_SNP	11304512	C	T	C	PASS	154199	0.563739	PASS	204112	0.35443	2.09668e-05	0.0230779	FBgn0263980	CG43729	INTRON
2R_11384453_SNP	11384453	C	C	A	AF	21911	0.0478261	PASS	21949	0.182836	0.00010183	0.0405931	FBgn0034022	CG12964	INTRON
2R_11389516_SNP	11389516	T	T	C	PASS	23056	0.195804	PASS	165100	0.377358	0.00013084	0.044081	FBgn0050469	Ir52b	SYNONYMOUS_CODING
2R_11389516_SNP	11389516	T	T	C	PASS	23056	0.195804	PASS	165100	0.377358	0.00013084	0.044081	FBgn0034023	Ir52a	DOWNSTREAM	58
2R_11400417_SNP	11400417	G	G	C	PASS	27293	0.254795	PASS	33643	0.113456	0.00013521	0.0446447	FBgn0034025	GalNAc-T1	INTRON
2R_11407435_SNP	11407435	T	T	A	PASS	31521	0.0625	PASS	28063	0.183673	0.00017252	0.0483869	FBgn0019968	Khc-73	SYNONYMOUS_CODING
2R_1145503_SNP	1145503	G	G	A	PASS	182148	0.448485	PASS	25994	0.266289	0.0001055	0.0410867	Intergenic	Intergenic
2R_11463594_SNP	11463594	C	C	T	PASS	273129	0.320896	PASS	29759	0.16573	0.00014353	0.0453977	Intergenic	Intergenic
2R_11463616_SNP	11463616	C	C	A	PASS	263133	0.335859	PASS	31463	0.167109	3.84857e-05	0.0290064	Intergenic	Intergenic
2R_11463653_SNP	11463653	A	A	G	PASS	252124	0.329787	PASS	30765	0.174731	0.00018182	0.0492874	Intergenic	Intergenic
2R_11464494_SNP	11464494	C	T	C	PASS	25471	0.218462	PASS	181117	0.392617	0.00017916	0.0489285	Intergenic	Intergenic
2R_11464709_SNP	11464709	G	A	G	PASS	14669	0.32093	PASS	87121	0.581731	5.11324e-06	0.0148071	Intergenic	Intergenic
2R_11492042_SNP	11492042	T	A	T	PASS	19087	0.314079	PASS	128145	0.531136	2.84921e-05	0.0259879	Intergenic	Intergenic
2R_11537354_SNP	11537354	A	A	G	PASS	27827	0.0885246	PASS	24275	0.236593	6.984e-05	0.0353931	FBgn0260429	CG42524	INTRON
2R_11537357_SNP	11537357	C	C	T	PASS	27130	0.0996678	PASS	23677	0.246006	0.00013366	0.0444935	FBgn0260429	CG42524	INTRON
2R_11543837_SNP	11543837	G	G	A	PASS	29031	0.0965732	PASS	27184	0.23662	0.00013363	0.0444935	FBgn0260429	CG42524	INTRON
2R_11543837_SNP	11543837	G	G	A	PASS	29031	0.0965732	PASS	27184	0.23662	0.00013363	0.0444935	FBgn0262403	mir-278	UPSTREAM	734
2R_11543837_SNP	11543837	G	G	A	PASS	29031	0.0965732	PASS	27184	0.23662	0.00013363	0.0444935	FBgn0023441	fus	DOWNSTREAM	986
2R_11550631_SNP	11550631	C	T	C	PASS	20567	0.246324	PASS	151116	0.434457	0.00017237	0.0483869	FBgn0023441	fus	SYNONYMOUS_CODING
2R_11573203_SNP	11573203	C	C	A	PASS	27583	0.231844	PASS	193141	0.422156	3.26635e-05	0.0273769	FBgn0053139	Ranbp11	INTRON
2R_11573203_SNP	11573203	C	C	A	PASS	27583	0.231844	PASS	193141	0.422156	3.26635e-05	0.0273769	FBgn0050082	CG30082	SYNONYMOUS_CODING
2R_11573203_SNP	11573203	C	C	A	PASS	27583	0.231844	PASS	193141	0.422156	3.26635e-05	0.0273769	FBgn0263377	CR43429	UPSTREAM	765
2R_11580670_SNP	11580670	C	C	T	PASS	21279	0.271478	PASS	153135	0.46875	7.57513e-05	0.0363028	FBgn0050087	CG30087	INTRON
2R_11580670_SNP	11580670	C	C	T	PASS	21279	0.271478	PASS	153135	0.46875	7.57513e-05	0.0363028	FBgn0265510	CR44372	EXON
2R_11580670_SNP	11580670	C	C	T	PASS	21279	0.271478	PASS	153135	0.46875	7.57513e-05	0.0363028	FBgn0053460	CG33460	UPSTREAM	927
2R_11580670_SNP	11580670	C	C	T	PASS	21279	0.271478	PASS	153135	0.46875	7.57513e-05	0.0363028	FBgn0050088	CG30088	DOWNSTREAM	949
2R_11594824_SNP	11594824	C	T	C	PASS	20887	0.294915	PASS	144143	0.498258	5.512e-05	0.0329644	Intergenic	Intergenic
2R_11595501_SNP	11595501	C	C	T	PASS	24945	0.153061	PASS	231110	0.322581	7.33729e-05	0.0359001	Intergenic	Intergenic
2R_11604746_SNP	11604746	A	A	G	PASS	30518	0.0557276	PASS	24959	0.191558	4.001e-05	0.0295656	Intergenic	Intergenic
2R_11611943_SNP	11611943	T	C	T	PASS	22858	0.202797	PASS	177126	0.415842	7.18462e-06	0.0161334	Intergenic	Intergenic
2R_11611952_SNP	11611952	A	A	G	PASS	23457	0.195876	PASS	185122	0.397394	1.58154e-05	0.0213269	Intergenic	Intergenic
2R_11611956_SNP	11611956	G	G	T	PASS	23562	0.208754	PASS	185123	0.399351	4.70145e-05	0.0311563	Intergenic	Intergenic
2R_11612289_SNP	11612289	G	G	C	PASS	29924	0.0743034	PASS	25278	0.236364	6.732e-06	0.0158341	Intergenic	Intergenic
2R_11613292_SNP	11613292	C	A	C	PASS	11441	0.264516	PASS	7493	0.556886	3.00149e-06	0.0121775	Intergenic	Intergenic
2R_11613297_SNP	11613297	T	C	T	PASS	10941	0.273333	PASS	7296	0.571429	2.3929e-06	0.0109453	Intergenic	Intergenic
2R_11613315_SNP	11613315	C	C	G	PASS	7567	0.471831	PASS	11936	0.232258	0.00013352	0.0444784	Intergenic	Intergenic
2R_11615088_SNP	11615088	C	C	T	PASS	26680	0.231214	PASS	28730	0.0946372	0.00018636	0.0496438	FBgn0050089	CG30089	UTR_5_PRIME
2R_11628135_SNP	11628135	G	G	T	PASS	195116	0.37299	PASS	135178	0.56869	0.0001004	0.0403564	FBgn0050089	CG30089	INTRON
2R_11628137_SNP	11628137	T	T	G	PASS	197111	0.36039	PASS	138178	0.563291	5.40315e-05	0.0327151	FBgn0050089	CG30089	INTRON
2R_11637104_SNP	11637104	A	A	G	PASS	28137	0.116352	PASS	25595	0.271429	7.122e-05	0.0356092	FBgn0050089	CG30089	INTRON
2R_11642853_SNP	11642853	G	G	T	PASS	30420	0.0617284	PASS	24658	0.190789	0.00011269	0.0419173	FBgn0050089	CG30089	INTRON
2R_11651934_SNP	11651934	T	C	T	PASS	21182	0.279863	PASS	152133	0.466667	0.000185	0.0495565	FBgn0265991	Zasp52	INTRON
2R_11652165_SNP	11652165	T	C	T	PASS	26372	0.214925	PASS	213133	0.384393	0.00016284	0.0475908	FBgn0265991	Zasp52	INTRON
2R_11652458_SNP	11652458	T	A	T	PASS	25781	0.239645	PASS	215154	0.417344	9.677e-05	0.0398013	FBgn0265991	Zasp52	INTRON
2R_11690658_SNP	11690658	A	G	A	PASS	27541	0.129747	PASS	23497	0.293051	6.007e-05	0.0336906	FBgn0034046	tun	INTRON
2R_11690658_SNP	11690658	A	G	A	PASS	27541	0.129747	PASS	23497	0.293051	6.007e-05	0.0336906	FBgn0265991	Zasp52	INTRON
2R_11690681_SNP	11690681	G	T	G	PASS	27466	0.194118	PASS	194146	0.429412	2.27147e-07	0.00504918	FBgn0265991	Zasp52	INTRON
2R_11690681_SNP	11690681	G	T	G	PASS	27466	0.194118	PASS	194146	0.429412	2.27147e-07	0.00504918	FBgn0034046	tun	INTRON
2R_1170590_SNP	1170590	A	A	G	PASS	26476	0.223529	PASS	178131	0.423948	1.71585e-05	0.0218564	FBgn0033015	d4	INTRON
2R_11707145_SNP	11707145	T	T	A	PASS	28169	0.197143	PASS	217126	0.367347	0.00010655	0.0412256	FBgn0053465	CG33465	INTRON
2R_11707145_SNP	11707145	T	T	A	PASS	28169	0.197143	PASS	217126	0.367347	0.00010655	0.0412256	FBgn0034046	tun	INTRON
2R_11707210_SNP	11707210	G	G	A	PASS	28972	0.199446	PASS	217129	0.372832	7.66153e-05	0.0364427	FBgn0034046	tun	INTRON
2R_11707210_SNP	11707210	G	G	A	PASS	28972	0.199446	PASS	217129	0.372832	7.66153e-05	0.0364427	FBgn0053465	CG33465	NON_SYNONYMOUS_CODING
2R_11707302_SNP	11707302	A	A	C	PASS	26862	0.187879	PASS	217123	0.361765	7.79933e-05	0.0366887	FBgn0034046	tun	INTRON
2R_11707302_SNP	11707302	A	A	C	PASS	26862	0.187879	PASS	217123	0.361765	7.79933e-05	0.0366887	FBgn0053465	CG33465	INTRON
2R_11707349_SNP	11707349	A	A	G	PASS	28455	0.162242	PASS	245124	0.336043	3.436e-05	0.0278645	FBgn0034046	tun	INTRON
2R_11707349_SNP	11707349	A	A	G	PASS	28455	0.162242	PASS	245124	0.336043	3.436e-05	0.0278645	FBgn0053465	CG33465	NON_SYNONYMOUS_CODING
2R_11707378_SNP	11707378	G	A	G	PASS	28059	0.174041	PASS	234124	0.346369	5.549e-05	0.0329844	FBgn0034046	tun	INTRON
2R_11707378_SNP	11707378	G	A	G	PASS	28059	0.174041	PASS	234124	0.346369	5.549e-05	0.0329844	FBgn0053465	CG33465	SYNONYMOUS_CODING
2R_11707420_SNP	11707420	A	A	C	PASS	27060	0.181818	PASS	219138	0.386555	3.52747e-06	0.0131664	FBgn0034046	tun	INTRON
2R_11707420_SNP	11707420	A	A	C	PASS	27060	0.181818	PASS	219138	0.386555	3.52747e-06	0.0131664	FBgn0053465	CG33465	INTRON
2R_11710680_SNP	11710680	G	T	G	PASS	29748	0.13913	PASS	242102	0.296512	9.59862e-05	0.0397399	FBgn0034046	tun	INTRON
2R_11710693_SNP	11710693	A	T	A	PASS	30537	0.108187	PASS	25598	0.27762	1.06271e-05	0.0183704	FBgn0034046	tun	INTRON
2R_11710708_SNP	11710708	T	C	T	PASS	31137	0.106322	PASS	25393	0.268786	1.98125e-05	0.0227171	FBgn0034046	tun	INTRON
2R_11710759_SNP	11710759	G	A	G	PASS	26033	0.112628	PASS	21483	0.279461	4.218e-05	0.0300188	FBgn0034046	tun	INTRON
2R_11783867_SNP	11783867	G	G	T	PASS	218135	0.382436	PASS	30485	0.218509	0.00018605	0.0496438	FBgn0053463	CG33463	STOP_GAINED
2R_11783867_SNP	11783867	G	G	T	PASS	218135	0.382436	PASS	30485	0.218509	0.00018605	0.0496438	FBgn0264089	sli	INTRON
2R_11783927_SNP	11783927	G	G	A	PASS	232144	0.382979	PASS	31386	0.215539	0.00010779	0.0413334	FBgn0053463	CG33463	SYNONYMOUS_CODING
2R_11783927_SNP	11783927	G	G	A	PASS	232144	0.382979	PASS	31386	0.215539	0.00010779	0.0413334	FBgn0264089	sli	INTRON
2R_11785488_SNP	11785488	G	G	C	PASS	175143	0.449686	PASS	23382	0.260317	8.02045e-05	0.0370817	FBgn0264089	sli	INTRON
2R_11785491_SNP	11785491	A	A	G	PASS	175144	0.451411	PASS	23980	0.250784	2.67926e-05	0.0254026	FBgn0264089	sli	INTRON
2R_11785697_SNP	11785697	A	A	C	PASS	26196	0.268908	PASS	188170	0.47486	1.042e-05	0.0182316	FBgn0264089	sli	INTRON
2R_11798823_SNP	11798823	G	G	A	PASS	253102	0.287324	PASS	172176	0.505747	4.31661e-06	0.0140647	FBgn0264089	sli	INTRON
2R_11806045_SNP	11806045	G	G	A	PASS	227147	0.393048	PASS	27476	0.217143	7.323e-05	0.0358702	FBgn0264089	sli	INTRON
2R_11806056_SNP	11806056	A	A	G	PASS	155200	0.56338	PASS	222136	0.379888	0.0001451	0.0455092	FBgn0264089	sli	INTRON
2R_11810094_SNP	11810094	T	T	C	PASS	217147	0.403846	PASS	145209	0.590395	0.0001114	0.0417449	FBgn0034049	bdg	DOWNSTREAM	451
2R_11810094_SNP	11810094	T	T	C	PASS	217147	0.403846	PASS	145209	0.590395	0.0001114	0.0417449	FBgn0264089	sli	UPSTREAM	471
2R_11818160_SNP	11818160	A	C	A	PASS	30836	0.104651	PASS	22381	0.266447	3.00313e-05	0.0266167	FBgn0034049	bdg	INTRON
2R_11818170_SNP	11818170	A	T	A	PASS	30837	0.107246	PASS	23088	0.27673	1.372e-05	0.0201398	FBgn0034049	bdg	INTRON
2R_11819377_SNP	11819377	A	T	A	PASS	29254	0.156069	PASS	202116	0.36478	1.52692e-06	0.0096683	FBgn0034049	bdg	START_GAINED
2R_11819377_SNP	11819377	A	T	A	PASS	29254	0.156069	PASS	202116	0.36478	1.52692e-06	0.0096683	FBgn0015247	Iap2	DOWNSTREAM	298
2R_11819548_SNP	11819548	T	A	T	PASS	33537	0.0994624	PASS	28993	0.243455	5.95587e-05	0.0335826	FBgn0034049	bdg	UPSTREAM	18
2R_11819548_SNP	11819548	T	A	T	PASS	33537	0.0994624	PASS	28993	0.243455	5.95587e-05	0.0335826	FBgn0015247	Iap2	DOWNSTREAM	127
2R_11822290_SNP	11822290	T	T	G	PASS	31151	0.140884	PASS	21190	0.299003	0.00011844	0.0427545	FBgn0015247	Iap2	INTRON
2R_11822290_SNP	11822290	T	T	G	PASS	31151	0.140884	PASS	21190	0.299003	0.00011844	0.0427545	FBgn0034050	CG8297	UPSTREAM	4
2R_11822326_SNP	11822326	C	C	A	PASS	34238	0.1	PASS	23284	0.265823	1.133e-05	0.0188611	FBgn0015247	Iap2	START_GAINED
2R_11822326_SNP	11822326	C	C	A	PASS	34238	0.1	PASS	23284	0.265823	1.133e-05	0.0188611	FBgn0034050	CG8297	UPSTREAM	4
2R_11822329_SNP	11822329	A	A	C	PASS	35438	0.0969388	PASS	23184	0.266667	6.15918e-06	0.0156029	FBgn0034050	CG8297	UPSTREAM	1
2R_11822329_SNP	11822329	A	A	C	PASS	35438	0.0969388	PASS	23184	0.266667	6.15918e-06	0.0156029	FBgn0015247	Iap2	UPSTREAM	17
2R_11822330_SNP	11822330	G	G	A	PASS	35239	0.0997443	PASS	23386	0.269592	6.6493e-06	0.0157807	FBgn0034050	CG8297	UTR_5_PRIME
2R_11822330_SNP	11822330	G	G	A	PASS	35239	0.0997443	PASS	23386	0.269592	6.6493e-06	0.0157807	FBgn0015247	Iap2	UPSTREAM	18
2R_11832215_SNP	11832215	G	G	A	PASS	13953	0.276042	PASS	17319	0.0989583	0.00013795	0.0449905	FBgn0034053	Cyp4aa1	INTRON
2R_11832215_SNP	11832215	G	G	A	PASS	13953	0.276042	PASS	17319	0.0989583	0.00013795	0.0449905	FBgn0050093	CG30093	DOWNSTREAM	143
2R_11839528_SNP	11839528	C	C	G	PASS	144143	0.498258	PASS	23668	0.223684	2.50627e-08	0.00219749	FBgn0265045	Strn-Mlck	INTRON
2R_11845193_SNP	11845193	C	C	T	PASS	136161	0.542088	PASS	199107	0.349673	0.00014551	0.0455092	FBgn0265045	Strn-Mlck	INTRON
2R_11849730_SNP	11849730	T	T	G	PASS	118163	0.580071	PASS	198119	0.375394	6.17926e-05	0.0340039	FBgn0265045	Strn-Mlck	INTRON
2R_11850097_SNP	11850097	G	G	A	PASS	202172	0.459893	PASS	25188	0.259587	1.626e-05	0.0214482	FBgn0265045	Strn-Mlck	INTRON
2R_1186178_SNP	1186178	G	G	A	PASS	257110	0.299728	PASS	182166	0.477011	0.00016847	0.0480251	Intergenic	Intergenic
2R_11866305_SNP	11866305	A	T	A	PASS	200110	0.354839	PASS	171221	0.563776	1.743e-05	0.0220067	FBgn0265045	Strn-Mlck	SYNONYMOUS_CODING
2R_11868365_SNP	11868365	A	A	G	PASS	159141	0.47	PASS	21485	0.284281	0.00017513	0.048574	FBgn0265045	Strn-Mlck	SYNONYMOUS_CODING
2R_11868822_SNP	11868822	T	T	C	PASS	140150	0.517241	PASS	21997	0.306962	2.70877e-05	0.0255228	FBgn0265045	Strn-Mlck	SYNONYMOUS_CODING
2R_11872317_SNP	11872317	A	A	T	PASS	130150	0.535714	PASS	20797	0.319079	2.12636e-05	0.0232403	FBgn0265045	Strn-Mlck	INTRON
2R_11873566_SNP	11873566	A	A	C	PASS	31340	0.113314	PASS	23085	0.269841	5.66114e-05	0.033108	FBgn0265045	Strn-Mlck	INTRON
2R_11873654_SNP	11873654	G	G	T	PASS	31464	0.169312	PASS	254123	0.32626	0.00013248	0.0443147	FBgn0265045	Strn-Mlck	INTRON
2R_1190973_SNP	1190973	T	T	C	AF	4040	0	PASS	39330	0.070922	3.507e-05	0.0281072	Intergenic	Intergenic
2R_11930845_SNP	11930845	C	C	T	PASS	208139	0.400576	PASS	24472	0.227848	0.00017029	0.0482162	FBgn0034070	SP2353	INTRON
2R_11975773_SNP	11975773	G	A	G	PASS	15693	0.373494	PASS	123167	0.575862	0.00012979	0.0439276	FBgn0034072	Dg	INTRON
2R_11981573_SNP	11981573	A	A	C	PASS	26883	0.236467	PASS	215157	0.422043	4.17372e-05	0.0299695	FBgn0034072	Dg	INTRON
2R_11992831_SNP	11992831	A	A	G	PASS	34465	0.158924	AF	36219	0.0498688	0.00014605	0.0455593	FBgn0014020	Rho1	INTRON
2R_12008664_SNP	12008664	T	T	C	PASS	145127	0.466912	PASS	22688	0.280255	0.00017987	0.0489635	FBgn0010052	Jhe	INTRON
2R_12012101_SNP	12012101	C	C	A	PASS	208119	0.363914	PASS	149192	0.56305	5.20586e-05	0.0322832	FBgn0050095	CG30095	DOWNSTREAM	19
2R_12012101_SNP	12012101	C	C	A	PASS	208119	0.363914	PASS	149192	0.56305	5.20586e-05	0.0322832	FBgn0086676	spin	UPSTREAM	385
2R_12012346_SNP	12012346	C	C	G	PASS	36165	0.152582	PASS	300129	0.300699	0.00011637	0.042398	FBgn0086676	spin	UPSTREAM	14
2R_12012346_SNP	12012346	C	C	G	PASS	36165	0.152582	PASS	300129	0.300699	0.00011637	0.042398	FBgn0050095	CG30095	DOWNSTREAM	264
2R_12016641_SNP	12016641	C	C	T	PASS	183125	0.405844	PASS	23266	0.221477	9.40763e-05	0.0393761	FBgn0086676	spin	INTRON
2R_12016869_SNP	12016869	T	T	G	PASS	125141	0.530075	PASS	224104	0.317073	2.7263e-05	0.0255811	FBgn0086676	spin	INTRON
2R_12056932_SNP	12056932	G	T	G	PASS	31890	0.220588	PASS	242175	0.419664	4.19049e-06	0.0139498	FBgn0034083	lbk	UTR_3_PRIME
2R_12056932_SNP	12056932	G	T	G	PASS	31890	0.220588	PASS	242175	0.419664	4.19049e-06	0.0139498	FBgn0034084	CG8435	DOWNSTREAM	173
2R_12061176_SNP	12061176	T	T	G	PASS	99114	0.535211	PASS	16772	0.301255	2.43727e-05	0.0244384	FBgn0034085	Ptp52F	INTRON
2R_12063244_SNP	12063244	T	T	C	PASS	26345	0.146104	PASS	225100	0.307692	0.00012105	0.0430285	FBgn0034085	Ptp52F	SYNONYMOUS_CODING
2R_12080021_SNP	12080021	T	T	A	PASS	31244	0.123596	PASS	25395	0.272989	0.00011435	0.0421902	FBgn0034087	clu	INTRON
2R_12086688_SNP	12086688	G	A	G	PASS	209106	0.336508	PASS	157177	0.52994	8.86978e-05	0.0385192	FBgn0265178	CG44243	UTR_3_PRIME
2R_12086688_SNP	12086688	G	A	G	PASS	209106	0.336508	PASS	157177	0.52994	8.86978e-05	0.0385192	FBgn0262026	CG42837	UTR_3_PRIME
2R_12086688_SNP	12086688	G	A	G	PASS	209106	0.336508	PASS	157177	0.52994	8.86978e-05	0.0385192	FBgn0015295	shark	DOWNSTREAM	243
2R_12106599_SNP	12106599	T	T	C	PASS	28147	0.143293	PASS	224104	0.317073	3.18074e-05	0.0270939	FBgn0034091	mrj	INTRON
2R_12106599_SNP	12106599	T	T	C	PASS	28147	0.143293	PASS	224104	0.317073	3.18074e-05	0.0270939	FBgn0050238	tRNA:CR30238	DOWNSTREAM	28
2R_12106599_SNP	12106599	T	T	C	PASS	28147	0.143293	PASS	224104	0.317073	3.18074e-05	0.0270939	FBgn0050239	tRNA:CR30239	UPSTREAM	544
2R_12106599_SNP	12106599	T	T	C	PASS	28147	0.143293	PASS	224104	0.317073	3.18074e-05	0.0270939	FBgn0050240	tRNA:CR30240	UPSTREAM	958
2R_12106781_SNP	12106781	T	T	C	PASS	28753	0.155882	PASS	241112	0.31728	9.963e-05	0.0402773	FBgn0034091	mrj	INTRON
2R_12106781_SNP	12106781	T	T	C	PASS	28753	0.155882	PASS	241112	0.31728	9.963e-05	0.0402773	FBgn0050238	tRNA:CR30238	DOWNSTREAM	98
2R_12106781_SNP	12106781	T	T	C	PASS	28753	0.155882	PASS	241112	0.31728	9.963e-05	0.0402773	FBgn0050239	tRNA:CR30239	UPSTREAM	362
2R_12106781_SNP	12106781	T	T	C	PASS	28753	0.155882	PASS	241112	0.31728	9.963e-05	0.0402773	FBgn0050240	tRNA:CR30240	UPSTREAM	776
2R_12106826_SNP	12106826	A	A	G	PASS	27344	0.138801	PASS	20294	0.317568	2.6603e-05	0.0253937	FBgn0034091	mrj	INTRON
2R_12106826_SNP	12106826	A	A	G	PASS	27344	0.138801	PASS	20294	0.317568	2.6603e-05	0.0253937	FBgn0050238	tRNA:CR30238	DOWNSTREAM	53
2R_12106826_SNP	12106826	A	A	G	PASS	27344	0.138801	PASS	20294	0.317568	2.6603e-05	0.0253937	FBgn0050239	tRNA:CR30239	UPSTREAM	317
2R_12106826_SNP	12106826	A	A	G	PASS	27344	0.138801	PASS	20294	0.317568	2.6603e-05	0.0253937	FBgn0050240	tRNA:CR30240	UPSTREAM	731
2R_12107494_SNP	12107494	T	A	T	PASS	21877	0.261017	PASS	182161	0.469388	1.59069e-05	0.0213595	FBgn0034091	mrj	INTRON
2R_12107494_SNP	12107494	T	A	T	PASS	21877	0.261017	PASS	182161	0.469388	1.59069e-05	0.0213595	FBgn0050240	tRNA:CR30240	UPSTREAM	63
2R_12107494_SNP	12107494	T	A	T	PASS	21877	0.261017	PASS	182161	0.469388	1.59069e-05	0.0213595	FBgn0050239	tRNA:CR30239	DOWNSTREAM	28
2R_12107494_SNP	12107494	T	A	T	PASS	21877	0.261017	PASS	182161	0.469388	1.59069e-05	0.0213595	FBgn0050238	tRNA:CR30238	UPSTREAM	544
2R_12111264_SNP	12111264	T	C	T	PASS	129129	0.5	PASS	20067	0.250936	1.41222e-06	0.0094486	FBgn0034093	CG15706	SYNONYMOUS_CODING
2R_12111264_SNP	12111264	T	C	T	PASS	129129	0.5	PASS	20067	0.250936	1.41222e-06	0.0094486	FBgn0264496	CR43898	DOWNSTREAM	572
2R_12113260_SNP	12113260	T	T	A	PASS	146162	0.525974	PASS	263123	0.318653	1.813e-05	0.0222498	FBgn0034093	CG15706	INTRON
2R_12113260_SNP	12113260	T	T	A	PASS	146162	0.525974	PASS	263123	0.318653	1.813e-05	0.0222498	FBgn0034094	Tsf3	UPSTREAM	746
2R_1211559_SNP	1211559	C	C	A	PASS	21057	0.213483	PASS	29622	0.0691824	5.92621e-05	0.0335232	FBgn0261403	sxc	INTRON
2R_12131173_SNP	12131173	C	C	A	PASS	26959	0.179878	PASS	15195	0.386179	1.11369e-05	0.0187401	FBgn0261612	CngA	UTR_3_PRIME
2R_12138325_SNP	12138325	A	T	A	PASS	23977	0.243671	PASS	28230	0.0961538	9.43544e-05	0.0394264	FBgn0261612	CngA	INTRON
2R_12138795_SNP	12138795	A	C	A	PASS	222136	0.379888	PASS	29679	0.210667	0.00011087	0.0416934	FBgn0261612	CngA	INTRON
2R_12156661_SNP	12156661	C	C	A	PASS	19789	0.311189	PASS	167178	0.515942	3.662e-05	0.0283674	FBgn0001308	Khc	SYNONYMOUS_CODING
2R_12173244_SNP	12173244	C	C	A	PASS	30056	0.157303	PASS	238114	0.323864	5.84023e-05	0.0334499	FBgn0034106	CG9068	SYNONYMOUS_CODING
2R_12173244_SNP	12173244	C	C	A	PASS	30056	0.157303	PASS	238114	0.323864	5.84023e-05	0.0334499	FBgn0263976	CR43728	DOWNSTREAM	58
2R_12185548_SNP	12185548	G	G	T	PASS	22324	0.097166	PASS	19775	0.275735	1.868e-05	0.0224496	FBgn0262946	CG43265	STOP_GAINED
2R_12185548_SNP	12185548	G	G	T	PASS	22324	0.097166	PASS	19775	0.275735	1.868e-05	0.0224496	FBgn0034110	Atg9	DOWNSTREAM	811
2R_1219517_SNP	1219517	T	T	C	PASS	17866	0.270492	PASS	26333	0.111486	0.00013469	0.044622	Intergenic	Intergenic
2R_1220321_SNP	1220321	G	G	A	PASS	26793	0.258333	PASS	28032	0.102564	4.02957e-05	0.0296347	Intergenic	Intergenic
2R_1221546_SNP	1221546	T	T	G	PASS	22577	0.254967	PASS	28623	0.0744337	1.61476e-06	0.00983967	Intergenic	Intergenic
2R_1221872_SNP	1221872	G	G	A	PASS	22063	0.222615	PASS	20115	0.0694444	7.07e-05	0.0355472	Intergenic	Intergenic
2R_12227395_SNP	12227395	T	T	G	PASS	19823	0.104072	PASS	17062	0.267241	0.00018354	0.0494065	FBgn0010611	Hmgs	SYNONYMOUS_CODING
2R_12255615_SNP	12255615	G	G	C	PASS	23232	0.121212	PASS	21585	0.283333	0.00010846	0.0414327	Intergenic	Intergenic
2R_12291273_SNP	12291273	C	C	A	PASS	169154	0.47678	PASS	22993	0.28882	0.00010604	0.0411164	FBgn0264273	Sema-2b	INTRON
2R_12291286_SNP	12291286	T	T	G	PASS	26744	0.141479	PASS	21598	0.313099	4.85055e-05	0.0315293	FBgn0264273	Sema-2b	INTRON
2R_12291310_SNP	12291310	A	A	T	PASS	25841	0.137124	PASS	234108	0.315789	2.00017e-05	0.0227431	FBgn0264273	Sema-2b	INTRON
2R_12293561_SNP	12293561	C	G	C	PASS	12975	0.367647	PASS	92136	0.596491	6.048e-05	0.0337837	FBgn0264273	Sema-2b	INTRON
2R_12293575_SNP	12293575	A	A	T	PASS	19713	0.0619048	PASS	17660	0.254237	3.02295e-06	0.0122019	FBgn0264273	Sema-2b	INTRON
2R_12319408_SNP	12319408	A	A	G	PASS	29444	0.130178	PASS	258101	0.281337	0.00012427	0.0433608	FBgn0264273	Sema-2b	DOWNSTREAM	145
2R_12319408_SNP	12319408	A	A	G	PASS	29444	0.130178	PASS	258101	0.281337	0.00012427	0.0433608	FBgn0034126	CG4398	UPSTREAM	341
2R_1232113_SNP	1232113	G	G	A	AF	31816	0.0479042	PASS	29858	0.162921	0.00012706	0.0435409	Intergenic	Intergenic
2R_12325704_SNP	12325704	A	A	G	PASS	28655	0.16129	PASS	273131	0.324257	7.13227e-05	0.0356092	Intergenic	Intergenic
2R_12325725_SNP	12325725	A	A	T	PASS	27368	0.199413	PASS	257161	0.385167	1.8087e-05	0.022249	Intergenic	Intergenic
2R_12351607_SNP	12351607	A	A	T	PASS	28935	0.108025	PASS	22878	0.254902	0.00014987	0.0460695	Intergenic	Intergenic
2R_12389977_SNP	12389977	T	T	G	PASS	20949	0.189922	PASS	190112	0.370861	0.00011733	0.0425184	FBgn0011260	Sema-2a	INTRON
2R_12392648_SNP	12392648	A	A	T	PASS	230142	0.38172	PASS	163241	0.596535	5.32144e-06	0.0151443	FBgn0011260	Sema-2a	INTRON
2R_1239781_SNP	1239781	A	A	C	PASS	24159	0.196667	PASS	32823	0.0655271	9.66872e-05	0.0397975	FBgn0050441	CG30441	UPSTREAM	154
2R_1239781_SNP	1239781	A	A	C	PASS	24159	0.196667	PASS	32823	0.0655271	9.66872e-05	0.0397975	FBgn0033019	CG10395	DOWNSTREAM	34
2R_12413145_SNP	12413145	C	C	T	PASS	23696	0.289157	PASS	187171	0.477654	7.309e-05	0.0358501	FBgn0011260	Sema-2a	INTRON
2R_12425844_SNP	12425844	C	A	C	PASS	226135	0.373961	PASS	169218	0.563307	6.98714e-05	0.0353931	Intergenic	Intergenic
2R_12438385_SNP	12438385	G	G	A	PASS	93137	0.595652	PASS	14081	0.366516	4.46758e-05	0.0307228	Intergenic	Intergenic
2R_12438421_SNP	12438421	T	T	C	PASS	128115	0.473251	PASS	19873	0.269373	8.65526e-05	0.0381992	Intergenic	Intergenic
2R_12543069_SNP	12543069	T	T	G	PASS	338102	0.231818	PASS	243160	0.397022	0.00011407	0.042178	FBgn0024315	Picot	UTR_3_PRIME
2R_12543069_SNP	12543069	T	T	G	PASS	338102	0.231818	PASS	243160	0.397022	0.00011407	0.042178	FBgn0024319	Nach	UPSTREAM	518
2R_12560327_SNP	12560327	G	G	C	PASS	116175	0.601375	PASS	218130	0.373563	5.51837e-06	0.0152689	FBgn0085487	CG34458	SYNONYMOUS_CODING
2R_12560327_SNP	12560327	G	G	C	PASS	116175	0.601375	PASS	218130	0.373563	5.51837e-06	0.0152689	FBgn0050463	CG30463	DOWNSTREAM	413
2R_12560327_SNP	12560327	G	G	C	PASS	116175	0.601375	PASS	218130	0.373563	5.51837e-06	0.0152689	FBgn0085486	CG34457	DOWNSTREAM	986
2R_12560435_SNP	12560435	G	G	T	PASS	165197	0.544199	PASS	256147	0.364764	0.00014476	0.0454848	FBgn0085487	CG34458	DOWNSTREAM	41
2R_12560435_SNP	12560435	G	G	T	PASS	165197	0.544199	PASS	256147	0.364764	0.00014476	0.0454848	FBgn0050463	CG30463	DOWNSTREAM	35
2R_12560436_SNP	12560436	T	T	A	PASS	160198	0.553073	PASS	254149	0.369727	0.00010816	0.0413804	FBgn0085487	CG34458	DOWNSTREAM	42
2R_12560436_SNP	12560436	T	T	A	PASS	160198	0.553073	PASS	254149	0.369727	0.00010816	0.0413804	FBgn0050463	CG30463	DOWNSTREAM	34
2R_12560510_SNP	12560510	T	T	C	PASS	149186	0.555224	PASS	241133	0.355615	3.59412e-05	0.0282348	FBgn0085487	CG34458	DOWNSTREAM	116
2R_12560510_SNP	12560510	T	T	C	PASS	149186	0.555224	PASS	241133	0.355615	3.59412e-05	0.0282348	FBgn0050463	CG30463	DOWNSTREAM	23
2R_12571501_SNP	12571501	A	A	G	PASS	160190	0.542857	PASS	233127	0.352778	7.95558e-05	0.0370383	FBgn0050463	CG30463	INTRON
2R_12586585_SNP	12586585	A	A	G	PASS	25756	0.178914	PASS	212112	0.345679	0.00015358	0.0465142	FBgn0050463	CG30463	SYNONYMOUS_CODING
2R_12669763_SNP	12669763	T	C	T	PASS	144111	0.435294	PASS	22069	0.238754	8.11966e-05	0.037257	FBgn0034157	resilin	SYNONYMOUS_CODING
2R_12687183_SNP	12687183	G	G	A	PASS	25548	0.158416	PASS	19596	0.329897	9.6977e-05	0.0398367	Intergenic	Intergenic
2R_12687379_SNP	12687379	C	C	T	PASS	22251	0.186813	PASS	209122	0.36858	7.09118e-05	0.0355626	Intergenic	Intergenic
2R_12810026_SNP	12810026	A	A	C	PASS	24745	0.15411	PASS	20997	0.316993	0.00017247	0.0483869	Intergenic	Intergenic
2R_12832475_SNP	12832475	C	C	A	PASS	243116	0.32312	PASS	173210	0.548303	2.04906e-06	0.0106632	FBgn0003091	Pkc53E	UTR_3_PRIME
2R_12832475_SNP	12832475	C	C	A	PASS	243116	0.32312	PASS	173210	0.548303	2.04906e-06	0.0106632	FBgn0034168	CG15614	UPSTREAM	585
2R_12853960_SNP	12853960	A	A	G	PASS	199100	0.334448	PASS	167188	0.529577	7.59788e-05	0.0363459	Intergenic	Intergenic
2R_12853982_SNP	12853982	A	A	T	PASS	20097	0.326599	PASS	176193	0.523035	6.10488e-05	0.0339139	Intergenic	Intergenic
2R_12853987_SNP	12853987	A	A	G	PASS	203101	0.332237	PASS	174194	0.527174	6.70228e-05	0.0349975	Intergenic	Intergenic
2R_12877233_SNP	12877233	A	A	G	PASS	211103	0.328025	PASS	168179	0.51585	0.00012379	0.0433208	FBgn0004580	Cbp53E	INTRON
2R_13104690_SNP	13104690	G	C	G	AF	31711	0.0335366	PASS	27653	0.161094	1.43145e-05	0.0203895	FBgn0265487	mbl	INTRON
2R_1310843_SNP	1310843	G	G	T	PASS	32047	0.128065	AF	37012	0.0314136	0.00018275	0.049352	FBgn0259247	laccase2	INTRON
2R_13136278_SNP	13136278	A	A	T	PASS	19994	0.320819	PASS	28148	0.145897	4.23353e-05	0.0300562	FBgn0265487	mbl	INTRON
2R_13143369_SNP	13143369	A	T	A	PASS	25356	0.18123	PASS	213114	0.348624	0.00015379	0.0465686	FBgn0265487	mbl	INTRON
2R_13143369_SNP	13143369	A	T	A	PASS	25356	0.18123	PASS	213114	0.348624	0.00015379	0.0465686	FBgn0262961	CG43272	DOWNSTREAM	127
2R_13143369_SNP	13143369	A	T	A	PASS	25356	0.18123	PASS	213114	0.348624	0.00015379	0.0465686	FBgn0263708	CR43660	UPSTREAM	76
2R_13180423_SNP	13180423	T	A	T	PASS	198105	0.346535	PASS	146173	0.54232	9.456e-05	0.039439	FBgn0265487	mbl	INTRON
2R_13206353_SNP	13206353	C	C	T	PASS	21877	0.261017	PASS	29538	0.114114	0.0001865	0.0496534	FBgn0265487	mbl	INTRON
2R_13273147_SNP	13273147	T	T	A	AF	3550	0	PASS	31826	0.0755814	4.65811e-05	0.0310918	Intergenic	Intergenic
2R_13357955_SNP	13357955	C	G	C	PASS	216175	0.44757	PASS	22483	0.270358	0.00015851	0.0470403	FBgn0022987	qkr54B	INTRON
2R_13389295_SNP	13389295	T	A	T	PASS	12210	0.0757576	PASS	9238	0.292308	5.07371e-05	0.0318912	FBgn0262720	CG43164	UPSTREAM	564
2R_13389299_SNP	13389299	G	T	G	PASS	1308	0.057971	PASS	10238	0.271429	1.92849e-05	0.0225955	FBgn0262720	CG43164	UPSTREAM	56
2R_1342533_SNP	1342533	G	G	T	PASS	27193	0.255495	PASS	31340	0.113314	0.00014733	0.045718	FBgn0259247	laccase2	DOWNSTREAM	734
2R_13437953_SNP	13437953	T	T	G	PASS	18452	0.220339	AF	23912	0.0478088	3.69447e-06	0.0135284	FBgn0034240	MESR4	NON_SYNONYMOUS_CODING
2R_13459369_SNP	13459369	T	T	C	PASS	23727	0.102273	PASS	24687	0.261261	5.934e-05	0.0335315	FBgn0040294	POSH	SYNONYMOUS_CODING
2R_13459369_SNP	13459369	T	T	C	PASS	23727	0.102273	PASS	24687	0.261261	5.934e-05	0.0335315	FBgn0034245	CG14482	DOWNSTREAM	232
2R_13459369_SNP	13459369	T	T	C	PASS	23727	0.102273	PASS	24687	0.261261	5.934e-05	0.0335315	FBgn0250868	CG42239	UPSTREAM	965
2R_13499447_SNP	13499447	G	G	A	PASS	278138	0.331731	PASS	32769	0.174242	0.00010081	0.0404001	FBgn0034253	CG10936	INTRON
2R_13511910_SNP	13511910	C	T	C	PASS	136154	0.531034	PASS	206106	0.339744	0.00015518	0.0466806	FBgn0034253	CG10936	INTRON
2R_13511917_SNP	13511917	A	C	A	PASS	134152	0.531469	PASS	214110	0.339506	0.00013968	0.0451019	FBgn0034253	CG10936	INTRON
2R_13515248_SNP	13515248	A	A	C	PASS	168178	0.514451	PASS	222105	0.321101	6.86582e-05	0.0351929	FBgn0034253	CG10936	INTRON
2R_13515248_SNP	13515248	A	A	C	PASS	168178	0.514451	PASS	222105	0.321101	6.86582e-05	0.0351929	FBgn0004400	rhi	DOWNSTREAM	748
2R_13526197_SNP	13526197	A	G	A	PASS	211101	0.323718	PASS	142174	0.550633	5.43071e-06	0.0152689	FBgn0034253	CG10936	INTRON
2R_13526226_SNP	13526226	T	T	A	PASS	152165	0.520505	PASS	222105	0.321101	5.19616e-05	0.0322649	FBgn0034253	CG10936	INTRON
2R_13526235_SNP	13526235	G	A	G	PASS	20599	0.325658	PASS	133167	0.556667	4.92099e-06	0.0146747	FBgn0034253	CG10936	INTRON
2R_13529643_SNP	13529643	G	G	A	PASS	29738	0.113433	PASS	324109	0.251732	0.00016707	0.0479235	Intergenic	Intergenic
2R_13557062_SNP	13557062	T	G	T	PASS	24360	0.19802	PASS	32922	0.0626781	5.34063e-05	0.0326031	FBgn0050108	CG30108	SYNONYMOUS_CODING
2R_13557062_SNP	13557062	T	G	T	PASS	24360	0.19802	PASS	32922	0.0626781	5.34063e-05	0.0326031	FBgn0034258	eIF3-S8	DOWNSTREAM	282
2R_13557062_SNP	13557062	T	G	T	PASS	24360	0.19802	PASS	32922	0.0626781	5.34063e-05	0.0326031	FBgn0050109	CG30109	UPSTREAM	525
2R_13572114_SNP	13572114	A	A	G	PASS	204117	0.364486	PASS	29271	0.195592	0.00012559	0.0435111	FBgn0034261	HPS4	INTRON
2R_13572114_SNP	13572114	A	A	G	PASS	204117	0.364486	PASS	29271	0.195592	0.00012559	0.0435111	FBgn0260763	CG42561	UPSTREAM	246
2R_13650876_SNP	13650876	C	C	A	PASS	140122	0.465649	PASS	23088	0.27673	0.00015791	0.0470403	FBgn0027572	CG5009	SYNONYMOUS_CODING
2R_13664540_SNP	13664540	C	C	G	PASS	23985	0.262346	PASS	32143	0.118132	0.00017452	0.0485361	FBgn0250851	CG33981	UTR_3_PRIME
2R_13664540_SNP	13664540	C	C	G	PASS	23985	0.262346	PASS	32143	0.118132	0.00017452	0.0485361	FBgn0028741	fab1	NON_SYNONYMOUS_CODING
2R_1366714_SNP	1366714	G	A	G	PASS	26337	0.123333	PASS	23593	0.283537	7.697e-05	0.0365212	FBgn0050440	CG30440	INTRON
2R_13710577_SNP	13710577	C	C	T	AF	3809	0.0231363	PASS	37549	0.115566	9.41143e-05	0.0393761	FBgn0259211	grh	INTRON
2R_13769072_SNP	13769072	G	G	A	PASS	185156	0.457478	PASS	25686	0.251462	1.11233e-05	0.0187401	FBgn0050110	CG30110	SYNONYMOUS_CODING
2R_13769072_SNP	13769072	G	G	A	PASS	185156	0.457478	PASS	25686	0.251462	1.11233e-05	0.0187401	FBgn0011589	Elk	INTRON
2R_13782550_SNP	13782550	T	T	C	PASS	177144	0.448598	PASS	22579	0.259868	9.00952e-05	0.0386555	FBgn0011589	Elk	INTRON
2R_13782550_SNP	13782550	T	T	C	PASS	177144	0.448598	PASS	22579	0.259868	9.00952e-05	0.0386555	FBgn0034284	CG14491	UPSTREAM	33
2R_13782550_SNP	13782550	T	T	C	PASS	177144	0.448598	PASS	22579	0.259868	9.00952e-05	0.0386555	FBgn0034283	CG14492	UPSTREAM	73
2R_13788980_SNP	13788980	A	A	C	PASS	21396	0.31068	PASS	27746	0.142415	6.24635e-05	0.0341694	FBgn0011589	Elk	INTRON
2R_13810822_SNP	13810822	T	T	A	PASS	25168	0.213166	PASS	224140	0.384615	0.00013554	0.0446815	FBgn0011589	Elk	INTRON
2R_13810824_SNP	13810824	A	A	T	PASS	24768	0.215873	PASS	216139	0.391549	0.00010858	0.0414327	FBgn0011589	Elk	INTRON
2R_13815025_SNP	13815025	A	A	G	AF	31014	0.0432099	PASS	30163	0.173077	1.94119e-05	0.0226665	FBgn0011589	Elk	DOWNSTREAM	825
2R_13868347_SNP	13868347	C	C	A	PASS	18846	0.196581	PASS	145100	0.408163	2.82567e-05	0.0259127	FBgn0034286	dpr13	INTRON
2R_13873992_SNP	13873992	G	C	G	PASS	138167	0.547541	PASS	209118	0.360856	0.00018899	0.0499624	FBgn0034286	dpr13	INTRON
2R_14009482_SNP	14009482	G	A	G	PASS	23157	0.197917	PASS	24715	0.0572519	5.99739e-05	0.0336625	FBgn0003520	stau	SYNONYMOUS_CODING
2R_1402592_SNP	1402592	A	A	G	PASS	19542	0.177215	AF	23511	0.0447154	0.00012032	0.0429539	FBgn0050438	CG30438	INTRON
2R_14076743_SNP	14076743	G	A	G	PASS	21663	0.225806	PASS	182127	0.411003	0.00011035	0.0416249	FBgn0053958	CG33958	INTRON
2R_14076743_SNP	14076743	G	A	G	PASS	21663	0.225806	PASS	182127	0.411003	0.00011035	0.0416249	FBgn0034318	CG14500	SYNONYMOUS_CODING
2R_14076743_SNP	14076743	G	A	G	PASS	21663	0.225806	PASS	182127	0.411003	0.00011035	0.0416249	FBgn0034317	CG14499	DOWNSTREAM	949
2R_14107503_SNP	14107503	G	G	T	PASS	34667	0.162228	AF	31511	0.0337423	6.91332e-06	0.0160798	Intergenic	Intergenic
2R_14120351_SNP	14120351	A	A	T	PASS	18851	0.213389	PASS	27119	0.0655172	6.30775e-05	0.0342473	FBgn0000658	fj	UTR_5_PRIME
2R_14190494_SNP	14190494	A	A	G	AF	28011	0.0378007	PASS	26448	0.153846	0.00010998	0.041577	FBgn0010575	sbb	INTRON
2R_14190494_SNP	14190494	A	A	G	AF	28011	0.0378007	PASS	26448	0.153846	0.00010998	0.041577	FBgn0034327	CG14505	UTR_3_PRIME
2R_14281353_SNP	14281353	T	G	T	AF	23312	0.0489796	PASS	22350	0.18315	9.343e-05	0.0393523	FBgn0064237	Idgf5	INTRON
2R_14281355_SNP	14281355	A	T	A	PASS	23713	0.052	PASS	22750	0.180505	0.00016888	0.0480654	FBgn0064237	Idgf5	INTRON
2R_14282252_SNP	14282252	T	C	T	PASS	25014	0.0530303	PASS	23155	0.192308	5.3079e-05	0.0325248	FBgn0064237	Idgf5	SYNONYMOUS_CODING
2R_14283540_SNP	14283540	T	C	T	PASS	220116	0.345238	PASS	140162	0.536424	0.00012125	0.0430285	FBgn0063499	GstE10	DOWNSTREAM	63
2R_14283540_SNP	14283540	T	C	T	PASS	220116	0.345238	PASS	140162	0.536424	0.00012125	0.0430285	FBgn0064237	Idgf5	DOWNSTREAM	753
2R_14397215_SNP	14397215	G	G	A	PASS	33924	0.0661157	PASS	26267	0.203647	3.77024e-05	0.0287395	Intergenic	Intergenic
2R_14397218_SNP	14397218	A	A	C	AF	34117	0.047486	PASS	26657	0.176471	3.09761e-05	0.0268613	Intergenic	Intergenic
2R_14397229_SNP	14397229	A	A	G	PASS	32120	0.058651	PASS	26766	0.198198	2.25312e-05	0.0236843	Intergenic	Intergenic
2R_14397243_SNP	14397243	T	T	G	PASS	31727	0.0784884	PASS	27373	0.210983	0.00011616	0.042398	Intergenic	Intergenic
2R_14461492_SNP	14461492	T	T	C	PASS	21581	0.273649	PASS	31637	0.104816	1.56942e-05	0.0213266	FBgn0050115	GEFmeso	INTRON
2R_14462133_SNP	14462133	G	A	G	PASS	107134	0.556017	PASS	19398	0.33677	3.43752e-05	0.0278645	FBgn0050115	GEFmeso	INTRON
2R_14462443_SNP	14462443	A	A	C	PASS	20196	0.323232	PASS	23443	0.155235	0.00014347	0.0453977	FBgn0050115	GEFmeso	INTRON
2R_14511117_SNP	14511117	G	G	A	AF	35015	0.0410959	PASS	32957	0.147668	0.00013057	0.0440688	FBgn0034366	Atg7	INTRON
2R_14511117_SNP	14511117	G	G	A	AF	35015	0.0410959	PASS	32957	0.147668	0.00013057	0.0440688	FBgn0034365	CG5335	DOWNSTREAM	626
2R_14511144_SNP	14511144	C	C	A	AF	34417	0.0470914	PASS	30957	0.155738	0.00018284	0.049352	FBgn0034366	Atg7	SPLICE_SITE_REGION
2R_14511144_SNP	14511144	C	C	A	AF	34417	0.0470914	PASS	30957	0.155738	0.00018284	0.049352	FBgn0034365	CG5335	DOWNSTREAM	653
2R_14580695_SNP	14580695	T	T	A	PASS	30968	0.180371	PASS	38424	0.0588235	6.86368e-05	0.0351929	FBgn0262103	Sik3	INTRON
2R_14648343_SNP	14648343	A	G	A	AF	28511	0.0371622	PASS	24944	0.150171	0.00015829	0.0470403	FBgn0259682	Jabba	INTRON
2R_14648343_SNP	14648343	A	G	A	AF	28511	0.0371622	PASS	24944	0.150171	0.00015829	0.0470403	FBgn0034389	Mctp	UPSTREAM	92
2R_14648346_SNP	14648346	G	A	G	AF	28914	0.0462046	PASS	24749	0.165541	0.00014582	0.0455537	FBgn0259682	Jabba	INTRON
2R_14648346_SNP	14648346	G	A	G	AF	28914	0.0462046	PASS	24749	0.165541	0.00014582	0.0455537	FBgn0034389	Mctp	UPSTREAM	917
2R_14658603_SNP	14658603	A	G	A	PASS	29217	0.0550162	PASS	25555	0.177419	0.00015718	0.0469516	FBgn0034389	Mctp	INTRON
2R_14658603_SNP	14658603	A	G	A	PASS	29217	0.0550162	PASS	25555	0.177419	0.00015718	0.0469516	FBgn0050229	tRNA:CR30229	DOWNSTREAM	886
2R_14658620_SNP	14658620	A	G	A	PASS	16315	0.0842697	PASS	11052	0.320988	2.31205e-06	0.0108388	FBgn0034389	Mctp	INTRON
2R_14658620_SNP	14658620	A	G	A	PASS	16315	0.0842697	PASS	11052	0.320988	2.31205e-06	0.0108388	FBgn0050229	tRNA:CR30229	DOWNSTREAM	93
2R_14658622_SNP	14658622	A	G	A	PASS	16118	0.100559	PASS	11051	0.31677	1.97966e-05	0.0227171	FBgn0034389	Mctp	INTRON
2R_14658622_SNP	14658622	A	G	A	PASS	16118	0.100559	PASS	11051	0.31677	1.97966e-05	0.0227171	FBgn0050229	tRNA:CR30229	DOWNSTREAM	95
2R_14658623_SNP	14658623	T	A	T	PASS	16218	0.1	PASS	10952	0.322981	1.168e-05	0.0189593	FBgn0034389	Mctp	INTRON
2R_14658623_SNP	14658623	T	A	T	PASS	16218	0.1	PASS	10952	0.322981	1.168e-05	0.0189593	FBgn0050229	tRNA:CR30229	DOWNSTREAM	96
2R_14700060_SNP	14700060	C	T	C	PASS	13832	0.188235	PASS	10782	0.433862	1.40264e-05	0.0202755	FBgn0034394	CG15096	INTRON
2R_14740173_SNP	14740173	G	G	T	PASS	22769	0.233108	PASS	218151	0.409214	0.00014325	0.0453905	FBgn0034403	CG18190	NON_SYNONYMOUS_CODING
2R_14740173_SNP	14740173	G	G	T	PASS	22769	0.233108	PASS	218151	0.409214	0.00014325	0.0453905	FBgn0034402	CG15084	DOWNSTREAM	75
2R_14740173_SNP	14740173	G	G	T	PASS	22769	0.233108	PASS	218151	0.409214	0.00014325	0.0453905	FBgn0010053	Jheh1	DOWNSTREAM	766
2R_14748952_SNP	14748952	G	A	G	PASS	95141	0.597458	PASS	172111	0.392226	0.00013113	0.0441177	FBgn0034406	Jheh3	SYNONYMOUS_CODING
2R_15071750_SNP	15071750	G	C	G	PASS	14478	0.351351	PASS	91131	0.59009	2.29178e-05	0.0237933	FBgn0263395	hppy	INTRON
2R_15071752_SNP	15071752	A	G	A	PASS	14586	0.372294	PASS	93135	0.592105	8.14423e-05	0.0372998	FBgn0263395	hppy	INTRON
2R_15147014_SNP	15147014	T	T	A	PASS	27060	0.181818	AF	23512	0.048583	6.064e-05	0.0337942	FBgn0265614	CR44432	EXON
2R_15147014_SNP	15147014	T	T	A	PASS	27060	0.181818	AF	23512	0.048583	6.064e-05	0.0337942	FBgn0034423	CG7229	UPSTREAM	4
2R_15269064_SNP	15269064	A	A	G	PASS	28083	0.22865	PASS	33029	0.0807799	2.21282e-05	0.0236129	FBgn0034440	CG10073	INTRON
2R_15270514_SNP	15270514	T	T	A	PASS	25753	0.170968	PASS	227115	0.336257	0.0001344	0.0445984	FBgn0034440	CG10073	INTRON
2R_15278270_SNP	15278270	G	G	A	AF	2998	0.0260586	PASS	27745	0.139752	4.12922e-05	0.0298255	FBgn0034442	CG11257	SYNONYMOUS_CODING
2R_15293288_SNP	15293288	G	A	G	PASS	33375	0.183824	PASS	239136	0.362667	2.02744e-05	0.0228552	FBgn0263391	hts	INTRON
2R_1539510_SNP	1539510	G	G	C	AF	29410	0.0328947	PASS	25543	0.144295	0.00012049	0.0429771	FBgn0033028	CG11665	INTRON
2R_15484539_SNP	15484539	G	G	A	AF	31512	0.0366973	PASS	29049	0.144543	0.0001429	0.0453586	FBgn0003435	sm	INTRON
2R_15484539_SNP	15484539	G	G	A	AF	31512	0.0366973	PASS	29049	0.144543	0.0001429	0.0453586	FBgn0034459	CG16716	DOWNSTREAM	168
2R_15545633_SNP	15545633	C	C	T	AF	30714	0.0436137	PASS	27953	0.159639	0.00011169	0.041746	FBgn0034463	CG15125	INTRON
2R_15545633_SNP	15545633	C	C	T	AF	30714	0.0436137	PASS	27953	0.159639	0.00011169	0.041746	FBgn0265145	CR44214	UPSTREAM	288
2R_15559930_SNP	15559930	A	A	G	PASS	17165	0.275424	PASS	25426	0.0928571	1.18076e-05	0.0189593	FBgn0028372	isopeptidase-T-3	SYNONYMOUS_CODING
2R_15661766_SNP	15661766	A	G	A	PASS	23948	0.167247	AF	28714	0.0465116	0.00014272	0.0453534	Intergenic	Intergenic
2R_15702333_SNP	15702333	T	G	T	PASS	27141	0.13141	PASS	22496	0.3	4.455e-05	0.03069	FBgn0034475	Obp56h	UPSTREAM	726
2R_15702342_SNP	15702342	A	G	A	PASS	25759	0.186709	PASS	210121	0.365559	5.98778e-05	0.0336555	FBgn0034475	Obp56h	UPSTREAM	717
2R_15818520_SNP	15818520	T	T	C	PASS	187106	0.361775	PASS	28265	0.18732	9.607e-05	0.0397463	Intergenic	Intergenic
2R_15836349_SNP	15836349	G	T	G	PASS	19578	0.285714	PASS	149137	0.479021	0.00013989	0.0451125	FBgn0050447	CG30447	DOWNSTREAM	764
2R_15838899_SNP	15838899	A	A	T	PASS	25248	0.16	AF	34516	0.0443213	0.00011916	0.0428168	FBgn0034478	CG10822	UTR_5_PRIME
2R_15838975_SNP	15838975	A	A	G	PASS	26363	0.193252	PASS	35320	0.0536193	1.327e-05	0.0198513	FBgn0034478	CG10822	NON_SYNONYMOUS_CODING
2R_15839018_SNP	15839018	T	T	C	PASS	25782	0.241888	PASS	34832	0.0842105	9.93365e-06	0.017755	FBgn0034478	CG10822	INTRON
2R_15840896_SNP	15840896	T	T	A	PASS	24955	0.180921	AF	28710	0.03367	3.10069e-06	0.0123297	FBgn0265833	CG44622	UPSTREAM	44
2R_15874899_SNP	15874899	G	G	A	PASS	26447	0.151125	AF	32513	0.0384615	0.00011301	0.0419874	Intergenic	Intergenic
2R_15917060_SNP	15917060	C	C	T	PASS	24059	0.197324	PASS	31319	0.0572289	2.89858e-05	0.0262007	Intergenic	Intergenic
2R_15917070_SNP	15917070	T	T	C	PASS	25963	0.195652	PASS	32421	0.0608696	4.47837e-05	0.0307465	Intergenic	Intergenic
2R_16040479_SNP	16040479	G	G	C	PASS	23285	0.268139	PASS	29439	0.117117	0.00011941	0.042828	Intergenic	Intergenic
2R_1615759_SNP	1615759	A	A	G	AF	32410	0.0299401	PASS	32554	0.14248	3.481e-05	0.0280878	FBgn0000099	ap	UPSTREAM	729
2R_16175282_SNP	16175282	A	A	G	PASS	231101	0.304217	PASS	29749	0.141619	6.99483e-05	0.0353931	FBgn0085228	CG34199	NON_SYNONYMOUS_CODING
2R_16175282_SNP	16175282	A	A	G	PASS	231101	0.304217	PASS	29749	0.141619	6.99483e-05	0.0353931	FBgn0034499	Cpr56F	DOWNSTREAM	594
2R_16175282_SNP	16175282	A	A	G	PASS	231101	0.304217	PASS	29749	0.141619	6.99483e-05	0.0353931	FBgn0034498	CG16868	UPSTREAM	683
2R_1626632_SNP	1626632	G	G	A	PASS	24495	0.280236	PASS	30041	0.120235	4.62424e-05	0.0310293	Intergenic	Intergenic
2R_16281490_SNP	16281490	A	A	G	PASS	23595	0.287879	PASS	155144	0.481605	7.58484e-05	0.0363098	Intergenic	Intergenic
2R_1628817_SNP	1628817	A	C	A	PASS	156177	0.531532	PASS	22096	0.303797	3.5372e-06	0.0131664	Intergenic	Intergenic
2R_1628819_SNP	1628819	T	C	T	PASS	155177	0.533133	PASS	219104	0.321981	1.71817e-05	0.0218683	Intergenic	Intergenic
2R_1628831_SNP	1628831	A	T	A	PASS	156182	0.538462	PASS	224109	0.327327	1.532e-05	0.0211339	Intergenic	Intergenic
2R_1628841_SNP	1628841	G	T	G	PASS	150187	0.554896	PASS	206108	0.343949	2.02958e-05	0.0228552	Intergenic	Intergenic
2R_16317510_SNP	16317510	G	G	A	PASS	238118	0.331461	PASS	34068	0.166667	5.95917e-05	0.0335892	FBgn0086604	CG12484	INTRON
2R_16321630_SNP	16321630	G	G	A	PASS	11025	0.185185	PASS	7052	0.42623	0.00016934	0.0481243	FBgn0086604	CG12484	INTRON
2R_1635458_SNP	1635458	G	G	A	PASS	21460	0.218978	PASS	168119	0.414634	5.55e-05	0.0329844	Intergenic	Intergenic
2R_1635460_SNP	1635460	A	A	G	PASS	21060	0.222222	PASS	169120	0.415225	7.3505e-05	0.0359001	Intergenic	Intergenic
2R_16362333_SNP	16362333	A	A	G	PASS	25277	0.234043	PASS	27126	0.0875421	7.5801e-05	0.0363071	FBgn0086604	CG12484	INTRON
2R_16362367_SNP	16362367	G	G	A	PASS	182151	0.453453	PASS	21764	0.227758	2.7341e-06	0.0116509	FBgn0086604	CG12484	INTRON
2R_16362380_SNP	16362380	C	C	T	PASS	187153	0.45	PASS	21168	0.243728	1.90933e-05	0.0225275	FBgn0086604	CG12484	INTRON
2R_16391148_SNP	16391148	A	G	A	PASS	246110	0.308989	PASS	33857	0.144304	3.69672e-05	0.0284938	FBgn0034509	Obp57c	UTR_5_PRIME
2R_16391148_SNP	16391148	A	G	A	PASS	246110	0.308989	PASS	33857	0.144304	3.69672e-05	0.0284938	FBgn0043534	Obp57b	UPSTREAM	68
2R_16406374_SNP	16406374	A	C	A	AF	28715	0.0496689	PASS	23661	0.205387	4.84331e-06	0.0146559	Intergenic	Intergenic
2R_16438890_SNP	16438890	G	G	T	PASS	27489	0.245179	PASS	30234	0.10119	9.3108e-05	0.0392968	FBgn0034519	CG18065	UTR_3_PRIME
2R_16438890_SNP	16438890	G	G	T	PASS	27489	0.245179	PASS	30234	0.10119	9.3108e-05	0.0392968	FBgn0034518	CG13430	UPSTREAM	43
2R_16488811_SNP	16488811	G	G	T	PASS	26432	0.108108	PASS	19973	0.268382	8.0003e-05	0.0370383	FBgn0015907	bl	INTRON
2R_16576375_SNP	16576375	C	C	A	PASS	31118	0.0547113	PASS	30767	0.179144	6.87178e-05	0.0352053	Intergenic	Intergenic
2R_16722315_SNP	16722315	A	A	C	PASS	177134	0.430868	PASS	24681	0.247706	0.00011156	0.0417449	FBgn0016984	sktl	INTRON
2R_16722315_SNP	16722315	A	A	C	PASS	177134	0.430868	PASS	24681	0.247706	0.00011156	0.0417449	FBgn0011674	insc	INTRON
2R_16734849_SNP	16734849	A	T	A	PASS	28125	0.0816994	PASS	24274	0.234177	3.421e-05	0.0278452	FBgn0034552	CG17999	DOWNSTREAM	636
2R_1690958_SNP	1690958	G	A	G	PASS	168117	0.410526	PASS	22461	0.214035	4.38726e-05	0.0304731	Intergenic	Intergenic
2R_1692816_SNP	1692816	A	T	A	PASS	16392	0.360784	PASS	24353	0.179054	9.84266e-05	0.0400568	FBgn0085414	dpr12	UTR_5_PRIME
2R_1694843_SNP	1694843	A	A	G	PASS	171156	0.477064	PASS	23197	0.295732	0.00017614	0.0486601	FBgn0085414	dpr12	INTRON
2R_16957801_SNP	16957801	T	T	C	AF	39412	0.0295567	PASS	40155	0.120614	0.0001641	0.0476957	FBgn0034583	CG10527	DOWNSTREAM	72
2R_16957801_SNP	16957801	T	T	C	AF	39412	0.0295567	PASS	40155	0.120614	0.0001641	0.0476957	FBgn0265915	CR44704	UPSTREAM	453
2R_16957801_SNP	16957801	T	T	C	AF	39412	0.0295567	PASS	40155	0.120614	0.0001641	0.0476957	FBgn0265914	CR44703	DOWNSTREAM	851
2R_17070347_SNP	17070347	G	G	A	AF	2120	0	PASS	25225	0.0902527	7.61143e-05	0.0363688	FBgn0011872	tRNA:G3:57BCb	UPSTREAM	14
2R_17070347_SNP	17070347	G	G	A	AF	2120	0	PASS	25225	0.0902527	7.61143e-05	0.0363688	FBgn0050209	tRNA:CR30209	UPSTREAM	93
2R_17070347_SNP	17070347	G	G	A	AF	2120	0	PASS	25225	0.0902527	7.61143e-05	0.0363688	FBgn0003162	Pu	DOWNSTREAM	234
2R_17070347_SNP	17070347	G	G	A	AF	2120	0	PASS	25225	0.0902527	7.61143e-05	0.0363688	FBgn0003891	tud	UPSTREAM	48
2R_17105407_SNP	17105407	G	T	G	PASS	37175	0.168161	PASS	298137	0.314943	0.00016578	0.0477706	FBgn0034606	ASPP	UTR_3_PRIME
2R_17105407_SNP	17105407	G	T	G	PASS	37175	0.168161	PASS	298137	0.314943	0.00016578	0.0477706	FBgn0034605	CG15661	UPSTREAM	123
2R_17191071_SNP	17191071	C	C	T	PASS	28045	0.138462	PASS	21993	0.298077	0.00011435	0.0421902	FBgn0261554	CG42672	INTRON
2R_17221612_SNP	17221612	C	T	C	PASS	25563	0.198113	PASS	220145	0.39726	9.11027e-06	0.0172291	FBgn0020306	dom	INTRON
2R_17221612_SNP	17221612	C	T	C	PASS	25563	0.198113	PASS	220145	0.39726	9.11027e-06	0.0172291	FBgn0083046	snoRNA:Psi18S-1389a	DOWNSTREAM	15
2R_17221612_SNP	17221612	C	T	C	PASS	25563	0.198113	PASS	220145	0.39726	9.11027e-06	0.0172291	FBgn0083045	snoRNA:Psi18S-1389b	UPSTREAM	38
2R_17232111_SNP	17232111	T	T	A	AF	32615	0.0439883	PASS	32859	0.152455	0.00015307	0.0464868	FBgn0034622	CG15666	INTRON
2R_17252316_SNP	17252316	C	C	T	PASS	26142	0.138614	PASS	19985	0.299296	0.00015742	0.0469516	FBgn0000395	cv-2	INTRON
2R_17252335_SNP	17252335	A	A	G	PASS	31440	0.112994	PASS	23784	0.261682	0.00010831	0.0414204	FBgn0000395	cv-2	INTRON
2R_17255510_SNP	17255510	A	A	C	PASS	138114	0.452381	PASS	19969	0.257463	0.00014065	0.0451754	FBgn0000395	cv-2	INTRON
2R_17270130_SNP	17270130	T	T	C	PASS	17574	0.297189	PASS	112118	0.513043	6.47016e-05	0.0344949	FBgn0034626	CG10795	DOWNSTREAM	62
2R_17270135_SNP	17270135	T	T	C	PASS	16977	0.313008	PASS	112129	0.53527	3.9301e-05	0.0292991	FBgn0034626	CG10795	DOWNSTREAM	597
2R_17296051_SNP	17296051	A	A	T	PASS	141174	0.552381	PASS	203113	0.357595	9.849e-05	0.0400621	FBgn0010415	Sdc	INTRON
2R_1730419_SNP	1730419	C	C	T	PASS	23033	0.125475	PASS	21291	0.30033	4.12785e-05	0.0298255	FBgn0085414	dpr12	INTRON
2R_17308275_SNP	17308275	A	T	A	PASS	27154	0.166154	PASS	253121	0.323529	0.00017342	0.0484407	FBgn0010415	Sdc	INTRON
2R_17368106_SNP	17368106	A	G	A	PASS	18191	0.334559	PASS	120137	0.533074	0.00016643	0.0478609	FBgn0010415	Sdc	INTRON
2R_17370641_SNP	17370641	G	G	C	PASS	30453	0.148459	PASS	241110	0.31339	5.42316e-05	0.0327444	FBgn0026369	Sara	INTRON
2R_17370661_SNP	17370661	A	A	G	PASS	31434	0.0977012	PASS	24883	0.250755	3.97782e-05	0.0295016	FBgn0026369	Sara	INTRON
2R_17370669_SNP	17370669	G	G	T	PASS	31943	0.118785	PASS	246110	0.308989	1.55168e-06	0.00969152	FBgn0026369	Sara	INTRON
2R_17370743_SNP	17370743	C	C	G	PASS	27443	0.135647	AF	34111	0.03125	0.0001314	0.0441512	FBgn0026369	Sara	NON_SYNONYMOUS_CODING
2R_17392758_SNP	17392758	T	T	C	PASS	27375	0.215517	PASS	207139	0.401734	3.57979e-05	0.0281975	FBgn0043070	MESK2	INTRON
2R_17443516_SNP	17443516	A	A	C	PASS	24053	0.180887	PASS	165118	0.416961	6.16027e-07	0.00753671	FBgn0003731	Egfr	SYNONYMOUS_CODING
2R_17444490_SNP	17444490	A	G	A	PASS	108123	0.532468	PASS	16279	0.327801	0.00018527	0.0495773	FBgn0003731	Egfr	SYNONYMOUS_CODING
2R_17463821_SNP	17463821	A	A	G	PASS	24524	0.0892193	PASS	21976	0.257627	1.96526e-05	0.0227171	FBgn0034636	CG10440	UPSTREAM	281
2R_17463824_SNP	17463824	G	G	A	PASS	25021	0.0774908	PASS	21863	0.224199	9.2821e-05	0.0392436	FBgn0034636	CG10440	UPSTREAM	284
2R_17467455_SNP	17467455	T	C	T	PASS	17796	0.351648	PASS	127163	0.562069	5.05169e-05	0.031878	Intergenic	Intergenic
2R_1749571_SNP	1749571	A	G	A	PASS	27761	0.180473	PASS	33120	0.0569801	9.416e-05	0.0393761	Intergenic	Intergenic
2R_17552471_SNP	17552471	G	G	A	PASS	32759	0.15285	PASS	237114	0.324786	2.5914e-05	0.0250756	FBgn0259709	CG42363	UTR_5_PRIME
2R_17552471_SNP	17552471	G	G	A	PASS	32759	0.15285	PASS	237114	0.324786	2.5914e-05	0.0250756	FBgn0259708	CG42362	SYNONYMOUS_CODING
2R_17552471_SNP	17552471	G	G	A	PASS	32759	0.15285	PASS	237114	0.324786	2.5914e-05	0.0250756	FBgn0259710	CG42364	UPSTREAM	974
2R_17569637_SNP	17569637	T	T	G	PASS	26435	0.117057	PASS	223104	0.318043	1.33346e-06	0.00936423	FBgn0050263	CG30263	INTRON
2R_17595729_SNP	17595729	G	G	T	PASS	187137	0.42284	PASS	24078	0.245283	0.00016452	0.0477042	FBgn0004362	HmgD	INTRON
2R_17595729_SNP	17595729	G	G	T	PASS	187137	0.42284	PASS	24078	0.245283	0.00016452	0.0477042	FBgn0010228	HmgZ	UPSTREAM	363
2R_17595729_SNP	17595729	G	G	T	PASS	187137	0.42284	PASS	24078	0.245283	0.00016452	0.0477042	FBgn0265962	CR44749	DOWNSTREAM	721
2R_17595786_SNP	17595786	C	C	G	PASS	23061	0.209622	PASS	181124	0.406557	3.05213e-05	0.0267744	FBgn0004362	HmgD	INTRON
2R_17595786_SNP	17595786	C	C	G	PASS	23061	0.209622	PASS	181124	0.406557	3.05213e-05	0.0267744	FBgn0010228	HmgZ	UPSTREAM	42
2R_17595786_SNP	17595786	C	C	G	PASS	23061	0.209622	PASS	181124	0.406557	3.05213e-05	0.0267744	FBgn0265962	CR44749	DOWNSTREAM	664
2R_17614230_SNP	17614230	A	A	T	PASS	21523	0.0966387	PASS	19766	0.250951	0.00017253	0.0483869	FBgn0265963	CR44750	DOWNSTREAM	77
2R_1761989_SNP	1761989	A	T	A	PASS	9695	0.497382	PASS	13839	0.220339	1.80357e-06	0.0102391	Intergenic	Intergenic
2R_17652040_SNP	17652040	A	A	T	PASS	15441	0.210256	PASS	23115	0.0609756	0.00012689	0.0435409	FBgn0264714	CG43982	NON_SYNONYMOUS_CODING
2R_17652040_SNP	17652040	A	A	T	PASS	15441	0.210256	PASS	23115	0.0609756	0.00012689	0.0435409	FBgn0264716	CR43984	DOWNSTREAM	461
2R_17652040_SNP	17652040	A	A	T	PASS	15441	0.210256	PASS	23115	0.0609756	0.00012689	0.0435409	FBgn0264715	CR43983	UPSTREAM	541
2R_17652040_SNP	17652040	A	A	T	PASS	15441	0.210256	PASS	23115	0.0609756	0.00012689	0.0435409	FBgn0050395	CG30395	UPSTREAM	954
2R_17661174_SNP	17661174	A	G	A	PASS	25148	0.160535	PASS	198102	0.34	4.96626e-05	0.0317661	FBgn0034659	CG4021	SYNONYMOUS_CODING
2R_17674772_SNP	17674772	A	A	T	PASS	25254	0.176471	PASS	202129	0.389728	2.30661e-06	0.0108388	Intergenic	Intergenic
2R_17681602_SNP	17681602	T	C	T	PASS	176123	0.411371	PASS	23470	0.230263	0.00014041	0.0451293	Intergenic	Intergenic
2R_17681700_SNP	17681700	C	C	T	AF	28714	0.0465116	PASS	27858	0.172619	5.63332e-05	0.0330848	Intergenic	Intergenic
2R_17684280_SNP	17684280	C	T	C	PASS	20863	0.232472	PASS	177131	0.425325	7.16366e-05	0.0356092	FBgn0085233	CG34204	SYNONYMOUS_CODING
2R_1772238_SNP	1772238	C	C	T	PASS	27959	0.174556	AF	30916	0.0492308	5.84578e-05	0.0334499	FBgn0264956	CR44125	UPSTREAM	161
2R_17730267_SNP	17730267	G	G	T	PASS	177141	0.443396	PASS	24376	0.238245	1.54711e-05	0.0212137	FBgn0050407	tRNA:CR30407	DOWNSTREAM	335
2R_17731532_SNP	17731532	A	A	T	PASS	30923	0.0692771	PASS	29280	0.215054	1.75434e-05	0.0220378	FBgn0050407	tRNA:CR30407	UPSTREAM	859
2R_17740204_SNP	17740204	C	C	G	PASS	175110	0.385965	PASS	24364	0.208469	0.00015238	0.0464558	Intergenic	Intergenic
2R_17740220_SNP	17740220	A	A	T	PASS	179122	0.405316	PASS	24871	0.222571	9.71771e-05	0.0398669	Intergenic	Intergenic
2R_17747463_SNP	17747463	A	A	C	PASS	24865	0.207668	PASS	228138	0.377049	0.00015337	0.0465142	FBgn0034666	CG9294	UPSTREAM	867
2R_17749554_SNP	17749554	T	T	C	PASS	28019	0.0635451	PASS	21965	0.228873	5.58227e-06	0.0152689	FBgn0034666	CG9294	DOWNSTREAM	55
2R_17749567_SNP	17749567	T	T	C	PASS	28918	0.0586319	PASS	23163	0.214286	8.81114e-06	0.0170417	FBgn0034666	CG9294	DOWNSTREAM	68
2R_17753033_SNP	17753033	C	C	A	PASS	27416	0.0551724	PASS	25455	0.177994	0.00017925	0.0489285	FBgn0034667	comr	SYNONYMOUS_CODING
2R_17780470_SNP	17780470	G	A	G	PASS	241104	0.301449	PASS	165170	0.507463	1.897e-05	0.0225264	FBgn0085397	Fili	INTRON
2R_17790621_SNP	17790621	A	A	G	PASS	22376	0.254181	PASS	183149	0.448795	5.01959e-05	0.0318445	FBgn0085397	Fili	INTRON
2R_17794852_SNP	17794852	T	G	T	PASS	15264	0.296296	PASS	133136	0.505576	0.00010338	0.0407761	FBgn0085397	Fili	INTRON
2R_17848406_SNP	17848406	G	G	C	PASS	21331	0.127049	PASS	16273	0.310638	5.4368e-05	0.0327652	Intergenic	Intergenic
2R_17906369_SNP	17906369	T	T	C	PASS	28220	0.0662252	PASS	25867	0.206154	5.083e-05	0.0318912	FBgn0085399	CG34370	INTRON
2R_17914007_SNP	17914007	C	C	T	PASS	22426	0.104	PASS	16861	0.266376	0.0001462	0.0455718	FBgn0085399	CG34370	INTRON
2R_17921103_SNP	17921103	G	G	C	PASS	25616	0.0588235	PASS	19654	0.216	1.947e-05	0.0226825	FBgn0085399	CG34370	INTRON
2R_17940951_SNP	17940951	A	G	A	PASS	22340	0.152091	PASS	20097	0.326599	9.08089e-05	0.038766	Intergenic	Intergenic
2R_17975145_SNP	17975145	T	T	G	PASS	230100	0.30303	PASS	31253	0.145205	0.00010489	0.0410348	FBgn0034692	CG13502	INTRON
2R_17979620_SNP	17979620	A	G	A	PASS	169115	0.40493	PASS	21457	0.210332	5.63964e-05	0.0330848	FBgn0034693	CG11073	INTRON
2R_17979620_SNP	17979620	A	G	A	PASS	169115	0.40493	PASS	21457	0.210332	5.63964e-05	0.0330848	FBgn0265046	CG44163	UPSTREAM	72
2R_18062668_SNP	18062668	C	C	T	AF	2509	0.034749	PASS	24444	0.152778	0.00012003	0.0429157	FBgn0034704	CG6758	SYNONYMOUS_CODING
2R_18062668_SNP	18062668	C	C	T	AF	2509	0.034749	PASS	24444	0.152778	0.00012003	0.0429157	FBgn0266644	CR45151	EXON
2R_18062668_SNP	18062668	C	C	T	AF	2509	0.034749	PASS	24444	0.152778	0.00012003	0.0429157	FBgn0034703	CG3045	UPSTREAM	472
2R_18065846_SNP	18065846	C	C	T	PASS	20596	0.318937	PASS	24043	0.151943	0.00013242	0.0443054	FBgn0034705	CG11170	SYNONYMOUS_CODING
2R_18065846_SNP	18065846	C	C	T	PASS	20596	0.318937	PASS	24043	0.151943	0.00013242	0.0443054	FBgn0034704	CG6758	DOWNSTREAM	913
2R_18072278_SNP	18072278	G	G	A	PASS	105155	0.596154	PASS	185107	0.366438	1.19e-05	0.0190076	FBgn0034707	MED16	SYNONYMOUS_CODING
2R_18072533_SNP	18072533	C	A	C	PASS	15787	0.356557	PASS	103144	0.582996	3.18725e-05	0.0270939	FBgn0034707	MED16	SYNONYMOUS_CODING
2R_18072533_SNP	18072533	C	A	C	PASS	15787	0.356557	PASS	103144	0.582996	3.18725e-05	0.0270939	FBgn0034708	Vps35	UPSTREAM	944
2R_18086154_SNP	18086154	C	C	A	PASS	26647	0.15016	AF	35014	0.0384615	0.00010356	0.0407761	FBgn0034709	Swim	INTRON
2R_18095055_SNP	18095055	G	T	G	PASS	18961	0.244	PASS	153118	0.435424	0.00015755	0.0469714	FBgn0034711	CG3290	INTRON
2R_18095055_SNP	18095055	G	T	G	PASS	18961	0.244	PASS	153118	0.435424	0.00015755	0.0469714	FBgn0034712	CG3264	DOWNSTREAM	914
2R_18132986_SNP	18132986	A	A	G	PASS	19856	0.220472	PASS	30226	0.0792683	0.00013457	0.0446077	FBgn0020307	dve	INTRON
2R_18137061_SNP	18137061	G	G	A	PASS	25253	0.17377	AF	27714	0.04811	9.18152e-05	0.038987	FBgn0020307	dve	INTRON
2R_18158646_SNP	18158646	T	T	A	PASS	224106	0.321212	PASS	25948	0.156352	0.00011356	0.0420717	FBgn0020307	dve	INTRON
2R_18166302_SNP	18166302	G	G	A	PASS	22565	0.224138	PASS	24920	0.0743494	5.73461e-05	0.0332619	FBgn0020307	dve	INTRON
2R_18168159_SNP	18168159	A	A	C	PASS	189102	0.350515	PASS	136163	0.54515	0.00013667	0.0448222	FBgn0020307	dve	INTRON
2R_18168389_SNP	18168389	C	T	C	PASS	22656	0.198582	PASS	161101	0.385496	9.64067e-05	0.0397893	FBgn0020307	dve	INTRON
2R_18230564_SNP	18230564	C	C	A	PASS	23934	0.124542	PASS	19179	0.292593	8.74427e-05	0.0383043	FBgn0034720	Liprin-gamma	INTRON
2R_18244225_SNP	18244225	G	G	A	PASS	29825	0.0773994	PASS	29377	0.208108	0.00013145	0.0441596	FBgn0034720	Liprin-gamma	INTRON
2R_18262456_SNP	18262456	T	G	T	PASS	26994	0.258953	PASS	187152	0.448378	4.60884e-05	0.0310293	FBgn0265980	CR44759	EXON
2R_18262456_SNP	18262456	T	G	T	PASS	26994	0.258953	PASS	187152	0.448378	4.60884e-05	0.0310293	FBgn0034722	Rtf1	UPSTREAM	139
2R_18274270_SNP	18274270	G	G	T	PASS	29667	0.184573	PASS	34220	0.0552486	3.54412e-05	0.0281501	FBgn0034723	CG13506	INTRON
2R_18274270_SNP	18274270	G	G	T	PASS	29667	0.184573	PASS	34220	0.0552486	3.54412e-05	0.0281501	FBgn0265978	CR44757	UPSTREAM	63
2R_18360515_SNP	18360515	A	T	A	PASS	29188	0.23219	PASS	27929	0.0941558	0.00014151	0.045288	FBgn0034731	CG10384	DOWNSTREAM	15
2R_18360515_SNP	18360515	A	T	A	PASS	29188	0.23219	PASS	27929	0.0941558	0.00014151	0.045288	FBgn0266432	CG45062	DOWNSTREAM	271
2R_18400169_SNP	18400169	T	T	C	PASS	34658	0.143564	AF	37312	0.0311688	2.25837e-05	0.0236843	FBgn0003175	px	INTRON
2R_1840118_SNP	1840118	T	C	T	PASS	25495	0.272206	PASS	26537	0.122517	0.0001601	0.0472952	Intergenic	Intergenic
2R_1840175_SNP	1840175	A	G	A	PASS	200103	0.339934	PASS	26339	0.129139	1.02167e-06	0.00845566	Intergenic	Intergenic
2R_18402909_SNP	18402909	T	A	T	PASS	25696	0.272727	PASS	182149	0.450151	0.00016528	0.0477352	FBgn0003175	px	INTRON
2R_1843726_SNP	1843726	G	G	C	PASS	25960	0.188088	PASS	32020	0.0588235	7.36632e-05	0.0359264	Intergenic	Intergenic
2R_18449777_SNP	18449777	T	T	A	PASS	23395	0.289634	PASS	29241	0.123123	3.242e-05	0.0272593	FBgn0034737	CG11362	UPSTREAM	35
2R_18449777_SNP	18449777	T	T	A	PASS	23395	0.289634	PASS	29241	0.123123	3.242e-05	0.0272593	FBgn0003175	px	UPSTREAM	27
2R_18449777_SNP	18449777	T	T	A	PASS	23395	0.289634	PASS	29241	0.123123	3.242e-05	0.0272593	FBgn0260866	dnr1	DOWNSTREAM	88
2R_18449809_SNP	18449809	A	A	T	PASS	24995	0.276163	PASS	30044	0.127907	0.00015961	0.0472176	FBgn0034737	CG11362	UPSTREAM	3
2R_18449809_SNP	18449809	A	A	T	PASS	24995	0.276163	PASS	30044	0.127907	0.00015961	0.0472176	FBgn0003175	px	UPSTREAM	239
2R_18449809_SNP	18449809	A	A	T	PASS	24995	0.276163	PASS	30044	0.127907	0.00015961	0.0472176	FBgn0260866	dnr1	DOWNSTREAM	848
2R_18456371_SNP	18456371	C	C	A	PASS	20344	0.178138	AF	28113	0.0442177	5.68514e-05	0.0331499	FBgn0260866	dnr1	INTRON
2R_18458271_SNP	18458271	A	A	T	PASS	27659	0.176119	PASS	33020	0.0571429	0.00015394	0.0465754	FBgn0260866	dnr1	INTRON
2R_1851853_SNP	1851853	T	T	C	PASS	31881	0.203008	PASS	36628	0.071066	4.289e-05	0.030259	FBgn0033048	CG7881	INTRON
2R_18563710_SNP	18563710	T	T	C	PASS	109137	0.556911	PASS	14977	0.340708	8.527e-05	0.0380585	Intergenic	Intergenic
2R_18563712_SNP	18563712	C	C	T	PASS	104135	0.564854	PASS	14880	0.350877	0.00010913	0.0414814	Intergenic	Intergenic
2R_18611752_SNP	18611752	T	C	T	PASS	28373	0.205056	PASS	233156	0.401028	8.08794e-06	0.0166922	FBgn0028371	jbug	INTRON
2R_18611772_SNP	18611772	G	G	C	PASS	27972	0.205128	PASS	246143	0.367609	0.00017445	0.0485361	FBgn0028371	jbug	INTRON
2R_18679154_SNP	18679154	G	G	A	PASS	107130	0.548523	PASS	16172	0.309013	1.23915e-05	0.0194208	FBgn0259145	CG42260	INTRON
2R_18696370_SNP	18696370	C	C	T	PASS	25885	0.247813	PASS	25122	0.0805861	8.92388e-06	0.017123	FBgn0086408	stl	SYNONYMOUS_CODING
2R_18702684_SNP	18702684	T	T	G	PASS	172104	0.376812	PASS	18944	0.188841	0.00011139	0.0417449	FBgn0086408	stl	SYNONYMOUS_CODING
2R_18727_SNP	18727	G	G	A	PASS	28660	0.17341	PASS	35119	0.0513513	6.3812e-05	0.0343778	FBgn0262115	CG17683	NON_SYNONYMOUS_CODING
2R_18798100_SNP	18798100	G	G	T	PASS	22725	0.0992063	PASS	21171	0.251773	0.00015743	0.0469516	FBgn0034797	nahoda	SYNONYMOUS_CODING
2R_18860896_SNP	18860896	C	C	G	PASS	234198	0.458333	PASS	25699	0.278873	7.90718e-05	0.0369304	Intergenic	Intergenic
2R_18860912_SNP	18860912	G	G	T	PASS	217200	0.479616	PASS	243100	0.291545	4.9354e-05	0.0316756	Intergenic	Intergenic
2R_18864888_SNP	18864888	G	G	T	PASS	32525	0.0714286	PASS	27272	0.209302	4.71725e-05	0.0312026	Intergenic	Intergenic
2R_18883151_SNP	18883151	G	G	C	PASS	33132	0.0881543	PASS	26186	0.247839	1.04073e-05	0.01823	FBgn0034808	CG9896	INTRON
2R_18883151_SNP	18883151	G	G	C	PASS	33132	0.0881543	PASS	26186	0.247839	1.04073e-05	0.01823	FBgn0003900	twi	INTRON
[truncated: 5,477 more rows]

## Sheet: Male
S2 Table: Extreme QTL analysis for adult male resistance to cadmium exposure. Filter 1, Count 1 and Frequency 1 are filter, count and frequency of minor alleles from the resistant population, respectively. Filter 2, Count 2 and Frequency 2 are filter, count and frequency of minor alleles from the control population, respectively.
SNP ID	Chromosome Position	Reference Allele	Major Allele	Minor Allele	Filter 1	Count 1	Frequency 1	Filter 2	Count 2	Frequency 2	P-value	FDR	Flybase ID	Gene Symbol	Site Class	Position (bp Upstream or Downstream)
2L_10132823_SNP	10132823	C	C	T	PASS	26582	0.236311	PASS	32327	0.0771429	7.17719e-06	0.0271426	FBgn0265002	CG44153	INTRON
2L_10480639_SNP	10480639	G	G	A	PASS	29258	0.165714	PASS	220134	0.378531	8.79517e-07	0.017284	FBgn0032256	RluA-2	INTRON
2L_10480643_SNP	10480643	T	T	G	PASS	29262	0.175141	PASS	224136	0.377778	2.89202e-06	0.0214465	FBgn0032256	RluA-2	INTRON
2L_10536770_SNP	10536770	C	C	T	PASS	22669	0.233898	PASS	154130	0.457746	5.30264e-06	0.0248548	FBgn0032266	CG18302	DOWNSTREAM	183
2L_10637181_SNP	10637181	T	T	A	PASS	32240	0.110497	PASS	24791	0.269231	3.28083e-05	0.0433718	FBgn0032271	CG7329	INTRON
2L_10865320_SNP	10865320	C	C	G	PASS	207133	0.391176	PASS	31571	0.183938	2.07786e-06	0.0193111	FBgn0264351	CR43807	UPSTREAM	623
2L_11003436_SNP	11003436	A	A	T	PASS	219133	0.377841	PASS	150204	0.576271	4.34234e-05	0.0475732	FBgn0015756	RpL9	INTRON
2L_11003436_SNP	11003436	A	A	T	PASS	219133	0.377841	PASS	150204	0.576271	4.34234e-05	0.0475732	FBgn0040096	lectin-33A	DOWNSTREAM	698
2L_11198024_SNP	11198024	T	T	A	PASS	1425	0.641026	PASS	409	0.183673	3.15072e-05	0.0427136	FBgn0259822	Ca-beta	INTRON
2L_11426222_SNP	11426222	T	T	C	PASS	24679	0.243077	PASS	37239	0.0948905	4.069e-05	0.0466244	Intergenic	Intergenic
2L_12151656_SNP	12151656	T	T	A	PASS	177162	0.477876	PASS	25497	0.276353	2.14519e-05	0.0386269	FBgn0051760	CG31760	INTRON
2L_12299872_SNP	12299872	G	G	A	PASS	250150	0.375	PASS	36280	0.180995	2.7829e-06	0.0211358	FBgn0000114	aret	INTRON
2L_12404066_SNP	12404066	C	T	C	PASS	29290	0.235602	PASS	38534	0.0811456	6.33792e-06	0.0260159	FBgn0043841	vir-1	NON_SYNONYMOUS_CODING
2L_12424051_SNP	12424051	C	T	C	PASS	223114	0.338279	PASS	28852	0.152941	1.21337e-05	0.0319528	FBgn0043841	vir-1	UPSTREAM	612
2L_12424051_SNP	12424051	C	T	C	PASS	223114	0.338279	PASS	28852	0.152941	1.21337e-05	0.0319528	FBgn0032428	CG6405	UPSTREAM	853
2L_12449436_SNP	12449436	A	A	G	PASS	168178	0.514451	PASS	241113	0.319209	4.809e-05	0.0495102	FBgn0032435	Oatp33Eb	INTRON
2L_12640920_SNP	12640920	C	T	C	PASS	114159	0.582418	PASS	230139	0.376694	4.36048e-05	0.0475843	FBgn0032439	Ref2	UTR_5_PRIME
2L_12829289_SNP	12829289	T	T	A	AF	3980	0	PASS	34535	0.0921053	3.27701e-06	0.0221762	Intergenic	Intergenic
2L_13153514_SNP	13153514	A	A	T	PASS	25848	0.156863	PASS	202102	0.335526	4.50783e-05	0.0484619	Intergenic	Intergenic
2L_13253832_SNP	13253832	T	T	C	PASS	32559	0.153646	AF	32410	0.0299401	9.64236e-06	0.0298715	FBgn0051728	CG31728	INTRON
2L_13697510_SNP	13697510	G	G	T	PASS	30642	0.12069	PASS	25398	0.279202	4.77445e-05	0.0493719	FBgn0051814	CG31814	INTRON
2L_13835260_SNP	13835260	C	T	C	PASS	19094	0.330986	PASS	164190	0.536723	3.69024e-05	0.0447468	FBgn0260407	mRpS23	UPSTREAM	188
2L_13835260_SNP	13835260	C	T	C	PASS	19094	0.330986	PASS	164190	0.536723	3.69024e-05	0.0447468	FBgn0028509	CenG1A	UPSTREAM	34
2L_13835260_SNP	13835260	C	T	C	PASS	19094	0.330986	PASS	164190	0.536723	3.69024e-05	0.0447468	FBgn0026373	RpII33	DOWNSTREAM	954
2L_13957732_SNP	13957732	A	A	T	PASS	28384	0.228883	PASS	213152	0.416438	3e-05	0.0420361	FBgn0261514	NimA	UPSTREAM	53
2L_14013265_SNP	14013265	G	G	C	PASS	33751	0.131443	PASS	290123	0.297821	1.51836e-05	0.0340058	FBgn0027348	bgm	INTRON
2L_14013285_SNP	14013285	G	G	A	PASS	33043	0.115281	PASS	280113	0.287532	5.98757e-06	0.0253045	FBgn0027348	bgm	INTRON
2L_14013315_SNP	14013315	T	T	A	PASS	29145	0.133929	PASS	270123	0.312977	8.2806e-06	0.0283005	FBgn0027348	bgm	INTRON
2L_14013324_SNP	14013324	G	G	C	PASS	28844	0.13253	PASS	270119	0.305913	1.478e-05	0.0339863	FBgn0027348	bgm	INTRON
2L_14014599_SNP	14014599	A	G	A	PASS	22075	0.254237	PASS	184156	0.458824	2.1512e-05	0.0386512	FBgn0027348	bgm	INTRON
2L_14184469_SNP	14184469	C	C	T	PASS	184179	0.493113	PASS	28483	0.226158	7.3797e-09	0.00656537	FBgn0016930	Dyrk2	DOWNSTREAM	9
2L_1470680_SNP	1470680	T	T	C	PASS	21096	0.313725	PASS	161182	0.530612	1.082e-05	0.030619	Intergenic	Intergenic
2L_14708004_SNP	14708004	T	T	C	PASS	22895	0.294118	PASS	31948	0.13079	4.58472e-05	0.0488003	Intergenic	Intergenic
2L_14980933_SNP	14980933	T	T	A	PASS	225116	0.340176	PASS	33961	0.1525	5.65496e-06	0.0252733	FBgn0086711	mol	INTRON
2L_15123127_SNP	15123127	G	T	G	PASS	261105	0.286885	PASS	185170	0.478873	4.314e-05	0.0474897	Intergenic	Intergenic
2L_1564976_SNP	1564976	G	G	A	PASS	31357	0.154054	AF	35314	0.0381471	4.14548e-05	0.0469912	FBgn0261509	haf	INTRON
2L_16057947_SNP	16057947	T	T	C	PASS	157127	0.447183	PASS	25682	0.242604	2.13918e-05	0.0386121	FBgn0013433	beat-Ia	INTRON
2L_16581312_SNP	16581312	C	C	G	PASS	153182	0.543284	PASS	260127	0.328165	7.19884e-06	0.0271426	FBgn0259735	CG42389	INTRON
2L_16581363_SNP	16581363	C	C	T	PASS	198126	0.388889	PASS	29969	0.1875	5.55077e-06	0.0252733	FBgn0259735	CG42389	INTRON
2L_16581365_SNP	16581365	A	A	T	PASS	146180	0.552147	PASS	243127	0.343243	1.71e-05	0.0353447	FBgn0259735	CG42389	INTRON
2L_16581386_SNP	16581386	C	C	T	PASS	155183	0.54142	PASS	252129	0.338583	2.40268e-05	0.0400893	FBgn0259735	CG42389	INTRON
2L_16596982_SNP	16596982	A	T	A	PASS	11718	0.133333	PASS	12371	0.365979	2.60822e-05	0.0411789	FBgn0259735	CG42389	INTRON
2L_16608912_SNP	16608912	A	A	T	PASS	31470	0.182292	PASS	305175	0.364583	8.77038e-06	0.0289264	FBgn0032590	CG4631	NON_SYNONYMOUS_CODING
2L_16608912_SNP	16608912	A	A	T	PASS	31470	0.182292	PASS	305175	0.364583	8.77038e-06	0.0289264	FBgn0259735	CG42389	INTRON
2L_16721706_SNP	16721706	G	G	T	PASS	188170	0.47486	PASS	26789	0.25	1.36385e-06	0.0189627	FBgn0000409	Cyt-c-p	INTRON
2L_16726572_SNP	16726572	A	A	T	PASS	216192	0.470588	PASS	280107	0.276486	1.91479e-05	0.0374191	FBgn0027779	VhaSFD	INTRON
2L_16732892_SNP	16732892	T	T	C	PASS	135110	0.44898	PASS	21165	0.235507	2.68072e-05	0.0412052	FBgn0032597	CG17904	SYNONYMOUS_CODING
2L_16732892_SNP	16732892	T	T	C	PASS	135110	0.44898	PASS	21165	0.235507	2.68072e-05	0.0412052	FBgn0015391	glu	DOWNSTREAM	725
2L_16732892_SNP	16732892	T	T	C	PASS	135110	0.44898	PASS	21165	0.235507	2.68072e-05	0.0412052	FBgn0032596	Prosbeta4	UPSTREAM	759
2L_16948304_SNP	16948304	T	T	A	PASS	149155	0.509868	PASS	236106	0.309942	4.75924e-05	0.0493719	FBgn0265543	CR44393	INTRON
2L_17068148_SNP	17068148	T	T	G	PASS	161108	0.401487	PASS	22752	0.18638	7.25166e-06	0.0271426	Intergenic	Intergenic
2L_17112634_SNP	17112634	G	T	G	PASS	22194	0.298413	PASS	30746	0.130312	3.45429e-05	0.0442196	Intergenic	Intergenic
2L_17217460_SNP	17217460	G	G	A	PASS	20950	0.19305	PASS	14495	0.39749	3.756e-05	0.0450048	FBgn0032629	beat-IIIc	INTRON
2L_17244002_SNP	17244002	C	C	A	PASS	15799	0.386719	PASS	18739	0.172566	1.44885e-05	0.0337951	FBgn0032629	beat-IIIc	INTRON
2L_17261746_SNP	17261746	A	A	T	PASS	24390	0.27027	PASS	32440	0.10989	2.816e-05	0.0414531	Intergenic	Intergenic
2L_17268675_SNP	17268675	T	T	A	PASS	21137	0.149194	PASS	17489	0.338403	4.322e-05	0.0474897	Intergenic	Intergenic
2L_17304801_SNP	17304801	C	C	G	PASS	187102	0.352941	PASS	24542	0.146341	4.02248e-06	0.023543	Intergenic	Intergenic
2L_17304846_SNP	17304846	A	G	A	PASS	146111	0.431907	PASS	25665	0.202492	2.06179e-06	0.0193111	Intergenic	Intergenic
2L_17314369_SNP	17314369	A	T	A	PASS	19855	0.217391	PASS	175147	0.456522	1.1715e-06	0.0188391	Intergenic	Intergenic
2L_17329286_SNP	17329286	C	T	C	PASS	22786	0.27476	PASS	219206	0.484706	7.46639e-06	0.0271426	Intergenic	Intergenic
2L_17329302_SNP	17329302	C	G	C	PASS	210105	0.333333	PASS	198224	0.530806	3.64132e-05	0.044693	Intergenic	Intergenic
2L_17333864_SNP	17333864	C	C	T	PASS	196103	0.344482	PASS	30059	0.164345	3.24558e-05	0.0431319	Intergenic	Intergenic
2L_17359993_SNP	17359993	C	C	T	PASS	25394	0.270893	PASS	32040	0.111111	2.85815e-05	0.0416057	Intergenic	Intergenic
2L_17374702_SNP	17374702	C	C	A	PASS	26179	0.232353	PASS	223162	0.420779	3.13938e-05	0.0427136	FBgn0032633	Lrch	SYNONYMOUS_CODING
2L_17429505_SNP	17429505	T	T	C	PASS	144215	0.598886	PASS	205130	0.38806	1.59044e-05	0.0348244	FBgn0011274	Dif	INTRON
2L_17429505_SNP	17429505	T	T	C	PASS	144215	0.598886	PASS	205130	0.38806	1.59044e-05	0.0348244	FBgn0265582	CR44409	UPSTREAM	21
2L_17429544_SNP	17429544	G	A	G	PASS	238144	0.376963	PASS	150210	0.583333	1.6099e-05	0.0349585	FBgn0011274	Dif	INTRON
2L_17429544_SNP	17429544	G	A	G	PASS	238144	0.376963	PASS	150210	0.583333	1.6099e-05	0.0349585	FBgn0265582	CR44409	UPSTREAM	162
2L_17429550_SNP	17429550	C	A	C	PASS	224135	0.376045	PASS	150206	0.578652	2.78638e-05	0.0413762	FBgn0011274	Dif	INTRON
2L_17429550_SNP	17429550	C	A	C	PASS	224135	0.376045	PASS	150206	0.578652	2.78638e-05	0.0413762	FBgn0265582	CR44409	UPSTREAM	156
2L_17468271_SNP	17468271	C	G	C	PASS	145150	0.508475	PASS	22181	0.268212	1.46383e-06	0.0189627	FBgn0000183	BicD	INTRON
2L_17565526_SNP	17565526	C	C	A	PASS	162107	0.39777	PASS	23553	0.184028	6.98778e-06	0.0270585	FBgn0262398	mir-124	UPSTREAM	844
2L_17576449_SNP	17576449	C	C	T	PASS	29079	0.214092	PASS	33126	0.0728291	2.89513e-05	0.0418685	FBgn0266898	CR45358	UPSTREAM	959
2L_17576450_SNP	17576450	T	T	G	PASS	29080	0.216216	PASS	33026	0.0730337	2.39967e-05	0.0400893	FBgn0266898	CR45358	UPSTREAM	96
2L_17601281_SNP	17601281	T	T	A	PASS	200104	0.342105	PASS	27452	0.159509	2.85735e-05	0.0416057	FBgn0261089	Sytalpha	INTRON
2L_17745682_SNP	17745682	G	T	G	PASS	20391	0.309524	PASS	29247	0.138643	4.65736e-05	0.0492398	FBgn0015609	CadN	INTRON
2L_17745699_SNP	17745699	A	T	A	PASS	17991	0.337037	PASS	28351	0.152695	2.80416e-05	0.0414531	FBgn0015609	CadN	INTRON
2L_17989755_SNP	17989755	A	A	G	AF	33811	0.0315186	PASS	27354	0.165138	5.20333e-06	0.0247458	FBgn0051742	Prosbeta5R2	UPSTREAM	663
2L_18107441_SNP	18107441	A	A	G	PASS	138193	0.583082	PASS	226135	0.373961	1.87042e-05	0.0370347	Intergenic	Intergenic
2L_1817192_SNP	1817192	A	A	T	PASS	21551	0.191729	AF	30515	0.046875	1.50386e-05	0.0340058	Intergenic	Intergenic
2L_18455459_SNP	18455459	T	T	C	PASS	24095	0.283582	PASS	35048	0.120603	2.50325e-05	0.0406116	FBgn0032680	Ntf-2r	DOWNSTREAM	4
2L_18455459_SNP	18455459	T	T	C	PASS	24095	0.283582	PASS	35048	0.120603	2.50325e-05	0.0406116	FBgn0263049	let-7-C	UPSTREAM	258
2L_18455459_SNP	18455459	T	T	C	PASS	24095	0.283582	PASS	35048	0.120603	2.50325e-05	0.0406116	FBgn0032679	bsf	UPSTREAM	872
2L_18516147_SNP	18516147	C	C	A	PASS	23585	0.265625	PASS	30635	0.102639	2.23077e-05	0.0391326	Intergenic	Intergenic
2L_18593732_SNP	18593732	T	T	A	PASS	187143	0.433333	PASS	25883	0.243402	4.75113e-05	0.0493719	FBgn0032688	CG15160	SYNONYMOUS_CODING
2L_18593756_SNP	18593756	G	G	T	PASS	165135	0.45	PASS	24471	0.225397	2.82531e-06	0.0212525	FBgn0032688	CG15160	SYNONYMOUS_CODING
2L_18624654_SNP	18624654	C	C	G	PASS	20298	0.326667	PASS	26642	0.136364	9.2777e-06	0.0296141	FBgn0032694	MESR3	INTRON
2L_18624675_SNP	18624675	C	C	T	PASS	20593	0.312081	PASS	24738	0.133333	3.11655e-05	0.0427136	FBgn0032694	MESR3	INTRON
2L_18722642_SNP	18722642	G	A	G	PASS	128147	0.534545	PASS	229106	0.316418	1.51425e-05	0.0340058	FBgn0032707	CG10348	INTRON
2L_18755808_SNP	18755808	T	T	G	PASS	30635	0.102639	PASS	21075	0.263158	3.995e-05	0.0462841	Intergenic	Intergenic
2L_18955225_SNP	18955225	C	T	C	PASS	118154	0.566176	PASS	193105	0.352349	3.672e-05	0.0447468	FBgn0265954	CR44741	DOWNSTREAM	255
2L_18955225_SNP	18955225	C	T	C	PASS	118154	0.566176	PASS	193105	0.352349	3.672e-05	0.0447468	FBgn0032727	CG10623	DOWNSTREAM	256
2L_18955225_SNP	18955225	C	T	C	PASS	118154	0.566176	PASS	193105	0.352349	3.672e-05	0.0447468	FBgn0032726	CG10621	UPSTREAM	794
2L_19001082_SNP	19001082	A	A	T	PASS	27491	0.249315	PASS	204157	0.434903	4.91789e-05	0.0498136	FBgn0051792	CG31792	INTRON
2L_19080426_SNP	19080426	G	G	T	PASS	95154	0.618474	PASS	183109	0.373288	3.65296e-06	0.0230194	FBgn0002023	Lim3	SYNONYMOUS_CODING
2L_19102138_SNP	19102138	T	T	A	PASS	217104	0.323988	PASS	25041	0.140893	1.996e-05	0.037917	FBgn0002023	Lim3	INTRON
2L_19102138_SNP	19102138	T	T	A	PASS	217104	0.323988	PASS	25041	0.140893	1.996e-05	0.037917	FBgn0032755	CG17344	INTRON
2L_19102138_SNP	19102138	T	T	A	PASS	217104	0.323988	PASS	25041	0.140893	1.996e-05	0.037917	FBgn0263982	CG43731	INTRON
2L_19215148_SNP	19215148	C	C	T	PASS	22021	0.0871369	PASS	19467	0.256705	3.40269e-05	0.0440651	Intergenic	Intergenic
2L_19516198_SNP	19516198	A	A	G	PASS	21462	0.224638	PASS	29522	0.0694006	1.98077e-05	0.0378377	FBgn0032797	CG10186	INTRON
2L_19582077_SNP	19582077	C	C	T	PASS	7077	0.52381	PASS	11739	0.25	1.60948e-05	0.0349585	FBgn0032812	Hakai	SYNONYMOUS_CODING
2L_19582077_SNP	19582077	C	C	T	PASS	7077	0.52381	PASS	11739	0.25	1.60948e-05	0.0349585	FBgn0032813	CG10262	DOWNSTREAM	746
2L_19637830_SNP	19637830	C	C	A	PASS	6711	0.141026	PASS	3538	0.520548	3.58e-06	0.0227868	FBgn0000464	Lar	INTRON
2L_19637831_SNP	19637831	T	T	G	PASS	6713	0.1625	PASS	3342	0.56	1.51721e-06	0.0189627	FBgn0000464	Lar	INTRON
2L_19683794_SNP	19683794	C	T	C	PASS	25338	0.130584	PASS	18096	0.347826	9.97943e-07	0.0182573	FBgn0000464	Lar	INTRON
2L_19683797_SNP	19683797	T	G	T	PASS	25642	0.14094	PASS	17897	0.352727	2.20747e-06	0.0194067	FBgn0000464	Lar	INTRON
2L_19701186_SNP	19701186	C	C	A	PASS	201150	0.42735	PASS	28673	0.203343	6.71032e-07	0.017284	FBgn0000464	Lar	INTRON
2L_19701186_SNP	19701186	C	C	A	PASS	201150	0.42735	PASS	28673	0.203343	6.71032e-07	0.017284	FBgn0005590	scw	UPSTREAM	218
2L_19702698_SNP	19702698	C	T	C	PASS	97158	0.619608	PASS	171110	0.391459	1.70025e-05	0.0353447	FBgn0000464	Lar	INTRON
2L_19722820_SNP	19722820	C	T	C	PASS	127180	0.586319	PASS	217126	0.367347	1.106e-05	0.0308477	FBgn0000464	Lar	INTRON
2L_19729959_SNP	19729959	A	C	A	PASS	144158	0.523179	PASS	21199	0.319355	4.808e-05	0.0495102	FBgn0000464	Lar	SYNONYMOUS_CODING
2L_19732962_SNP	19732962	A	G	A	PASS	169155	0.478395	PASS	23588	0.272446	2.02684e-05	0.0380333	FBgn0032815	CG10462	SYNONYMOUS_CODING
2L_19732962_SNP	19732962	A	G	A	PASS	169155	0.478395	PASS	23588	0.272446	2.02684e-05	0.0380333	FBgn0000464	Lar	DOWNSTREAM	893
2L_19749872_SNP	19749872	G	A	G	PASS	136152	0.527778	PASS	19685	0.302491	1.09258e-05	0.0307278	FBgn0032817	CG10631	SYNONYMOUS_CODING
2L_19759527_SNP	19759527	T	T	C	PASS	27048	0.150943	PASS	210116	0.355828	2.43801e-06	0.0201731	FBgn0032819	CG10463	INTRON
2L_19759527_SNP	19759527	T	T	C	PASS	27048	0.150943	PASS	210116	0.355828	2.43801e-06	0.0201731	FBgn0032818	CG10628	UPSTREAM	912
2L_19759528_SNP	19759528	C	C	A	PASS	26847	0.149206	PASS	214114	0.347561	4.41558e-06	0.0237736	FBgn0032819	CG10463	INTRON
2L_19759528_SNP	19759528	C	C	A	PASS	26847	0.149206	PASS	214114	0.347561	4.41558e-06	0.0237736	FBgn0032818	CG10628	UPSTREAM	913
2L_19781328_SNP	19781328	T	C	T	PASS	137174	0.559486	PASS	221122	0.355685	3.959e-05	0.0461736	FBgn0032821	CdGAPr	SYNONYMOUS_CODING
2L_19812163_SNP	19812163	A	G	A	PASS	15379	0.340517	PASS	98131	0.572052	3.10673e-05	0.0427074	FBgn0263873	sick	INTRON
2L_19812163_SNP	19812163	A	G	A	PASS	15379	0.340517	PASS	98131	0.572052	3.10673e-05	0.0427074	FBgn0043022	snRNA:U5:38ABa	UPSTREAM	89
2L_19812163_SNP	19812163	A	G	A	PASS	15379	0.340517	PASS	98131	0.572052	3.10673e-05	0.0427074	FBgn0003923	snRNA:U2:38ABb	UPSTREAM	483
2L_19839537_SNP	19839537	A	A	T	PASS	229139	0.377717	PASS	31877	0.194937	2.07985e-05	0.0383645	FBgn0263873	sick	INTRON
2L_20029397_SNP	20029397	T	T	C	PASS	19724	0.108597	AF	2870	0	1.01289e-05	0.030293	FBgn0032840	sNPF	INTRON
2L_20099059_SNP	20099059	C	G	C	PASS	24674	0.23125	PASS	213164	0.435013	9.7382e-06	0.0298925	FBgn0032850	Kua	INTRON
2L_20099066_SNP	20099066	T	C	T	PASS	22971	0.236667	PASS	203159	0.439227	1.63255e-05	0.0352344	FBgn0032850	Kua	INTRON
2L_20334365_SNP	20334365	A	G	A	PASS	278121	0.303258	PASS	32654	0.142105	4.086e-05	0.046753	FBgn0003475	spir	INTRON
2L_20371058_SNP	20371058	T	T	C	PASS	27534	0.110032	PASS	23996	0.286567	9.50851e-06	0.0298515	Intergenic	Intergenic
2L_20972780_SNP	20972780	T	T	G	PASS	24650	0.168919	AF	32714	0.0410557	3.27965e-05	0.0433718	FBgn0250867	CG42238	INTRON
2L_21006971_SNP	21006971	A	A	G	PASS	134180	0.573248	PASS	19080	0.296296	6.30746e-08	0.007083	FBgn0250867	CG42238	INTRON
2L_21076617_SNP	21076617	G	G	A	PASS	173156	0.474164	PASS	25496	0.274286	2.67372e-05	0.0411789	FBgn0032911	tadr	INTRON
2L_21188421_SNP	21188421	A	G	A	PASS	20191	0.311644	PASS	26337	0.123333	8.69132e-06	0.0288878	FBgn0011829	Ret	SYNONYMOUS_CODING
2L_21724463_SNP	21724463	A	G	A	PASS	155193	0.554598	PASS	229115	0.334302	5.76141e-06	0.0252733	FBgn0051619	CG31619	INTRON
2L_21816556_SNP	21816556	C	C	T	PASS	26798	0.268493	PASS	31938	0.106443	1.69617e-05	0.0353447	Intergenic	Intergenic
2L_21870695_SNP	21870695	T	T	A	PASS	32153	0.141711	PASS	230106	0.315476	2.02578e-05	0.0380333	FBgn0266225	CR44920	UPSTREAM	43
2L_21870695_SNP	21870695	T	T	A	PASS	32153	0.141711	PASS	230106	0.315476	2.02578e-05	0.0380333	FBgn0266222	CR44917	DOWNSTREAM	936
2L_22557460_SNP	22557460	C	G	C	PASS	19781	0.291367	PASS	26035	0.118644	3.72455e-05	0.0448634	FBgn0058006	CG40006	INTRON
2L_22557479_SNP	22557479	A	C	A	PASS	17782	0.316602	PASS	25639	0.132203	2.56345e-05	0.0409562	FBgn0058006	CG40006	INTRON
2L_22642265_SNP	22642265	A	A	G	PASS	28820	0.0649351	PASS	33284	0.201923	3.33572e-05	0.0436095	FBgn0058006	CG40006	INTRON
2L_2271530_SNP	2271530	T	T	G	PASS	164151	0.479365	PASS	303116	0.27685	1.54689e-05	0.0342537	FBgn0264084	CR43753	EXON
2L_22835737_SNP	22835737	A	A	G	PASS	203127	0.384848	PASS	25659	0.187302	1.21249e-05	0.0319528	FBgn0002566	lt	DOWNSTREAM	782
2L_2351295_SNP	2351295	G	C	G	PASS	14890	0.378151	PASS	105161	0.605263	2.7508e-05	0.0412052	FBgn0031414	eys	INTRON
2L_2351295_SNP	2351295	G	C	G	PASS	14890	0.378151	PASS	105161	0.605263	2.7508e-05	0.0412052	FBgn0031413	CG9967	INTRON
2L_2466530_SNP	2466530	A	A	G	PASS	178176	0.497175	PASS	259103	0.28453	6.67979e-06	0.0265191	Intergenic	Intergenic
2L_2466607_SNP	2466607	C	C	T	PASS	144140	0.492958	PASS	23997	0.28869	3.62411e-05	0.044693	Intergenic	Intergenic
2L_2509404_SNP	2509404	A	A	G	PASS	29658	0.163842	PASS	269142	0.345499	1.15067e-05	0.0312579	Intergenic	Intergenic
2L_2509414_SNP	2509414	A	A	T	AF	33811	0.0315186	PASS	33960	0.150376	1.547e-05	0.0342537	Intergenic	Intergenic
2L_2509415_SNP	2509415	T	T	A	AF	33712	0.034384	PASS	33662	0.155779	1.52186e-05	0.0340339	Intergenic	Intergenic
2L_2560539_SNP	2560539	C	C	A	PASS	19580	0.290909	PASS	173170	0.495627	3.72625e-05	0.0448634	Intergenic	Intergenic
2L_2585870_SNP	2585870	A	A	T	PASS	35230	0.078534	PASS	26574	0.218289	4.76651e-05	0.0493719	FBgn0026479	Drp1	UPSTREAM	44
2L_2601883_SNP	2601883	C	C	T	PASS	156133	0.460208	PASS	24885	0.255255	2.38444e-05	0.0400841	FBgn0266024	CR44789	UPSTREAM	162
2L_2711257_SNP	2711257	T	T	G	PASS	27422	0.0743243	PASS	23870	0.227273	2.78019e-05	0.0413514	FBgn0051690	CG31690	NON_SYNONYMOUS_CODING
2L_2711639_SNP	2711639	G	A	G	PASS	27239	0.125402	PASS	22997	0.297546	2.63259e-05	0.0411789	FBgn0051690	CG31690	SYNONYMOUS_CODING
2L_2916343_SNP	2916343	C	C	A	PASS	26952	0.161994	PASS	219113	0.340361	3.58467e-05	0.0445854	FBgn0041111	lilli	INTRON
2L_2944115_SNP	2944115	T	T	C	PASS	26363	0.193252	PASS	225138	0.380165	2.45681e-05	0.0404573	FBgn0041111	lilli	INTRON
2L_2944116_SNP	2944116	T	T	A	PASS	26365	0.198171	PASS	222138	0.383333	3.16947e-05	0.0428392	FBgn0041111	lilli	INTRON
2L_3265035_SNP	3265035	T	C	T	PASS	238118	0.331461	PASS	161187	0.537356	1.94631e-05	0.0375402	FBgn0267270	CR45706	EXON
2L_3286376_SNP	3286376	C	C	T	PASS	26485	0.243553	PASS	203163	0.445355	1.153e-05	0.0312579	Intergenic	Intergenic
2L_3530255_SNP	3530255	C	C	T	PASS	33029	0.0807799	PASS	32593	0.222488	2.97557e-05	0.0420186	FBgn0031549	Spindly	NON_SYNONYMOUS_CODING
2L_3530255_SNP	3530255	C	C	T	PASS	33029	0.0807799	PASS	32593	0.222488	2.97557e-05	0.0420186	FBgn0031550	Che-13	UPSTREAM	534
2L_3916225_SNP	3916225	A	A	G	PASS	166106	0.389706	PASS	24759	0.19281	2.84644e-05	0.0416057	FBgn0051774	fred	INTRON
2L_4384957_SNP	4384957	G	G	A	PASS	21949	0.182836	AF	32313	0.0386905	7.26662e-06	0.0271426	FBgn0031598	CG3338	SYNONYMOUS_CODING
2L_4422342_SNP	4422342	A	A	T	PASS	20881	0.280277	PASS	23429	0.110266	4.46554e-05	0.0481182	FBgn0031602	CG15431	INTRON
2L_5623914_SNP	5623914	C	C	G	PASS	213134	0.386167	PASS	153214	0.583106	4.739e-05	0.0493719	FBgn0031726	Cyp6a16	UPSTREAM	152
2L_604442_SNP	604442	C	C	T	PASS	36724	0.0613811	PASS	27969	0.198276	2.19057e-05	0.0389138	FBgn0031270	CG13689	DOWNSTREAM	12
2L_604444_SNP	604444	A	A	G	PASS	34145	0.11658	PASS	25497	0.276353	2.805e-05	0.0414531	FBgn0031270	CG13689	DOWNSTREAM	14
2L_6316285_SNP	6316285	G	G	C	PASS	22190	0.289389	PASS	28838	0.116564	1.8345e-05	0.0368832	FBgn0053531	Ddr	INTRON
2L_6775984_SNP	6775984	T	T	C	PASS	26343	0.140523	PASS	21397	0.312903	4.85551e-05	0.0496084	FBgn0031858	CG17378	SYNONYMOUS_CODING
2L_8773478_SNP	8773478	G	G	A	PASS	21552	0.194757	PASS	29316	0.0517799	2.751e-05	0.0412052	FBgn0032068	CG9466	SYNONYMOUS_CODING
2L_9016955_SNP	9016955	A	A	C	AF	3090	0	PASS	35547	0.116915	3.17294e-07	0.0125304	Intergenic	Intergenic
2L_921992_SNP	921992	C	T	C	PASS	306113	0.26969	PASS	35548	0.119107	4.2651e-05	0.0473874	FBgn0028481	CG4341	UPSTREAM	81
2R_10210098_SNP	10210098	C	C	T	PASS	21185	0.287162	PASS	169168	0.498516	1.69675e-05	0.0353447	FBgn0085408	Shroom	INTRON
2R_10490759_SNP	10490759	A	G	A	PASS	35442	0.106061	PASS	27396	0.260163	2.70153e-05	0.0412052	FBgn0003742	tra2	SYNONYMOUS_CODING
2R_10490759_SNP	10490759	A	G	A	PASS	35442	0.106061	PASS	27396	0.260163	2.70153e-05	0.0412052	FBgn0263487	scaRNA:PsiU5-44	UPSTREAM	13
2R_10511989_SNP	10511989	C	C	T	AF	4200	0	PASS	39032	0.0758294	1.711e-05	0.0353447	FBgn0083123	Uhg5	EXON
2R_10511989_SNP	10511989	C	C	T	AF	4200	0	PASS	39032	0.0758294	1.711e-05	0.0353447	FBgn0082919	snoRNA:Or-CD4	DOWNSTREAM	154
2R_10511989_SNP	10511989	C	C	T	AF	4200	0	PASS	39032	0.0758294	1.711e-05	0.0353447	FBgn0082929	snoRNA:Me28S-G2703c	DOWNSTREAM	393
2R_10511989_SNP	10511989	C	C	T	AF	4200	0	PASS	39032	0.0758294	1.711e-05	0.0353447	FBgn0082930	snoRNA:Me28S-G2703b	DOWNSTREAM	634
2R_10511989_SNP	10511989	C	C	T	AF	4200	0	PASS	39032	0.0758294	1.711e-05	0.0353447	FBgn0082931	snoRNA:Me28S-G2703a	DOWNSTREAM	877
2R_10681219_SNP	10681219	A	G	A	PASS	26959	0.179878	PASS	214121	0.361194	3.77551e-05	0.0450692	FBgn0001319	kn	SYNONYMOUS_CODING
2R_10915638_SNP	10915638	T	A	T	AF	33813	0.037037	PASS	30365	0.17663	2.93566e-06	0.0216255	FBgn0029082	hbs	INTRON
2R_11295537_SNP	11295537	T	T	G	PASS	152206	0.575419	PASS	252152	0.376238	2.746e-05	0.0412052	FBgn0263980	CG43729	INTRON
2R_11295537_SNP	11295537	T	T	G	PASS	152206	0.575419	PASS	252152	0.376238	2.746e-05	0.0412052	FBgn0014865	Mtk	UPSTREAM	814
2R_11295552_SNP	11295552	G	G	A	PASS	162218	0.573684	PASS	279159	0.363014	5.93599e-06	0.0252733	FBgn0263980	CG43729	INTRON
2R_11295552_SNP	11295552	G	G	A	PASS	162218	0.573684	PASS	279159	0.363014	5.93599e-06	0.0252733	FBgn0014865	Mtk	UPSTREAM	799
2R_11564249_SNP	11564249	T	A	T	PASS	26221	0.074205	PASS	24572	0.227129	2.92836e-05	0.0420186	FBgn0266636	CR45143	EXON
2R_11564249_SNP	11564249	T	A	T	PASS	26221	0.074205	PASS	24572	0.227129	2.92836e-05	0.0420186	FBgn0023441	fus	UPSTREAM	75
2R_11564249_SNP	11564249	T	A	T	PASS	26221	0.074205	PASS	24572	0.227129	2.92836e-05	0.0420186	FBgn0034035	CG8207	DOWNSTREAM	474
2R_1190045_SNP	1190045	A	A	C	AF	33116	0.0461095	PASS	27257	0.173252	3.60246e-05	0.0446344	Intergenic	Intergenic
2R_11953366_SNP	11953366	A	G	A	PASS	22495	0.297806	PASS	160163	0.504644	2.46017e-05	0.0404573	FBgn0262446	mir-137	UPSTREAM	517
2R_11964783_SNP	11964783	G	G	A	PASS	21056	0.210526	PASS	192130	0.403727	4.90771e-05	0.0497991	FBgn0263334	CR43415	DOWNSTREAM	917
2R_11990965_SNP	11990965	C	C	A	PASS	22076	0.256757	PASS	127115	0.475207	1.96731e-05	0.0377142	FBgn0014020	Rho1	INTRON
2R_11990965_SNP	11990965	C	C	A	PASS	22076	0.256757	PASS	127115	0.475207	1.96731e-05	0.0377142	FBgn0034073	CG8414	UPSTREAM	852
2R_12061524_SNP	12061524	T	T	G	PASS	27040	0.129032	PASS	21594	0.304207	2.63845e-05	0.0411789	FBgn0034085	Ptp52F	NON_SYNONYMOUS_CODING
2R_12275493_SNP	12275493	G	G	A	PASS	22971	0.236667	PASS	185141	0.432515	3.882e-05	0.0457479	FBgn0264273	Sema-2b	INTRON
2R_12321580_SNP	12321580	A	A	T	PASS	15396	0.385542	PASS	23754	0.185567	2.93951e-05	0.0420186	FBgn0034127	CG7848	NON_SYNONYMOUS_CODING
2R_12321580_SNP	12321580	A	A	T	PASS	15396	0.385542	PASS	23754	0.185567	2.93951e-05	0.0420186	FBgn0034126	CG4398	DOWNSTREAM	892
2R_12336293_SNP	12336293	G	G	T	PASS	144202	0.583815	PASS	231138	0.373984	1.43944e-05	0.0337047	Intergenic	Intergenic
2R_12336324_SNP	12336324	T	T	C	PASS	150188	0.556213	PASS	230127	0.355742	3.75937e-05	0.0450048	Intergenic	Intergenic
2R_12336325_SNP	12336325	C	C	A	PASS	151188	0.554572	PASS	230126	0.353933	3.67942e-05	0.0447468	Intergenic	Intergenic
2R_12339416_SNP	12339416	T	T	C	PASS	200151	0.430199	PASS	26277	0.227139	9.97212e-06	0.0302655	Intergenic	Intergenic
2R_12372233_SNP	12372233	G	G	A	PASS	27489	0.245179	PASS	239187	0.438967	1.45647e-05	0.0338245	FBgn0034131	CG15712	DOWNSTREAM	113
2R_12374633_SNP	12374633	A	A	G	PASS	129206	0.614925	PASS	221130	0.37037	6.04471e-07	0.017284	FBgn0053458	CG33458	SYNONYMOUS_CODING
2R_12374633_SNP	12374633	A	A	G	PASS	129206	0.614925	PASS	221130	0.37037	6.04471e-07	0.017284	FBgn0053459	CG33459	UPSTREAM	925
2R_12549978_SNP	12549978	G	G	T	PASS	31249	0.135734	PASS	287124	0.301703	2.26575e-05	0.0393165	FBgn0024315	Picot	INTRON
2R_12571479_SNP	12571479	A	A	G	PASS	28562	0.178674	PASS	218129	0.371758	9.59188e-06	0.0298596	FBgn0050463	CG30463	INTRON
2R_12637574_SNP	12637574	G	A	G	PASS	147128	0.465455	PASS	24285	0.259939	2.94819e-05	0.0420186	FBgn0015584	Acp53Ea	SYNONYMOUS_CODING
2R_12637574_SNP	12637574	G	A	G	PASS	147128	0.465455	PASS	24285	0.259939	2.94819e-05	0.0420186	FBgn0034153	Acp53C14b	UPSTREAM	69
2R_12637574_SNP	12637574	G	A	G	PASS	147128	0.465455	PASS	24285	0.259939	2.94819e-05	0.0420186	FBgn0053530	Acp53C14c	DOWNSTREAM	77
2R_12637613_SNP	12637613	A	A	G	PASS	180113	0.385666	PASS	27668	0.197674	3.85239e-05	0.0455718	FBgn0015584	Acp53Ea	SYNONYMOUS_CODING
2R_12637613_SNP	12637613	A	A	G	PASS	180113	0.385666	PASS	27668	0.197674	3.85239e-05	0.0455718	FBgn0034153	Acp53C14b	UPSTREAM	648
2R_12637613_SNP	12637613	A	A	G	PASS	180113	0.385666	PASS	27668	0.197674	3.85239e-05	0.0455718	FBgn0053530	Acp53C14c	DOWNSTREAM	668
2R_12641513_SNP	12641513	C	C	T	PASS	259103	0.28453	PASS	30533	0.0976331	1.07184e-06	0.0188391	FBgn0267002	unc-104	SYNONYMOUS_CODING
2R_12641513_SNP	12641513	C	C	T	PASS	259103	0.28453	PASS	30533	0.0976331	1.07184e-06	0.0188391	FBgn0085218	CG34189	UPSTREAM	436
2R_12662152_SNP	12662152	C	A	C	PASS	109170	0.609319	PASS	214106	0.33125	5.30736e-08	0.007083	FBgn0011743	Arp53D	SYNONYMOUS_CODING
2R_12662152_SNP	12662152	C	A	C	PASS	109170	0.609319	PASS	214106	0.33125	5.30736e-08	0.007083	FBgn0010213	Sod2	UPSTREAM	732
2R_12665608_SNP	12665608	A	A	G	PASS	17592	0.344569	PASS	107151	0.585271	6.17333e-06	0.025812	FBgn0053544	Vkor	UPSTREAM	262
2R_12668615_SNP	12668615	G	G	C	PASS	15834	0.177083	PASS	14193	0.397436	2.34377e-05	0.0397489	FBgn0034157	resilin	NON_SYNONYMOUS_CODING
2R_12668694_SNP	12668694	C	C	T	PASS	71107	0.601124	PASS	13969	0.331731	5.86246e-06	0.0252733	FBgn0034157	resilin	SYNONYMOUS_CODING
2R_12679538_SNP	12679538	C	C	T	PASS	153214	0.583106	PASS	238150	0.386598	3.68e-05	0.0447468	FBgn0034158	CG5522	DOWNSTREAM	58
2R_12679538_SNP	12679538	C	C	T	PASS	153214	0.583106	PASS	238150	0.386598	3.68e-05	0.0447468	FBgn0040743	CG15919	UPSTREAM	69
2R_12702702_SNP	12702702	T	T	G	PASS	26361	0.188272	PASS	257154	0.374696	1.71228e-05	0.0353447	FBgn0265530	CR44380	EXON
2R_12759726_SNP	12759726	A	A	G	PASS	22978	0.254072	PASS	157133	0.458621	3.02329e-05	0.0422024	FBgn0025827	CG6421	UPSTREAM	29
2R_12759726_SNP	12759726	A	A	G	PASS	22978	0.254072	PASS	157133	0.458621	3.02329e-05	0.0422024	FBgn0034162	CG6426	DOWNSTREAM	37
2R_12759726_SNP	12759726	A	A	G	PASS	22978	0.254072	PASS	157133	0.458621	3.02329e-05	0.0422024	FBgn0046999	CG6429	UPSTREAM	794
2R_12766168_SNP	12766168	A	A	C	PASS	293100	0.254453	PASS	36241	0.101737	2.095e-05	0.0383645	FBgn0025833	CG8910	INTRON
2R_12772110_SNP	12772110	G	C	G	PASS	160202	0.558011	PASS	256131	0.338501	3.81457e-06	0.0232443	FBgn0025833	CG8910	INTRON
2R_12772110_SNP	12772110	G	C	G	PASS	160202	0.558011	PASS	256131	0.338501	3.81457e-06	0.0232443	FBgn0034166	CG6472	UTR_3_PRIME
2R_12772265_SNP	12772265	T	A	T	PASS	134192	0.588957	PASS	250124	0.331551	1.19855e-07	0.00856496	FBgn0025833	CG8910	INTRON
2R_12772265_SNP	12772265	T	A	T	PASS	134192	0.588957	PASS	250124	0.331551	1.19855e-07	0.00856496	FBgn0034166	CG6472	DOWNSTREAM	65
2R_12772290_SNP	12772290	G	A	G	PASS	127179	0.584967	PASS	221124	0.35942	5.87364e-06	0.0252733	FBgn0025833	CG8910	INTRON
2R_12772290_SNP	12772290	G	A	G	PASS	127179	0.584967	PASS	221124	0.35942	5.87364e-06	0.0252733	FBgn0034166	CG6472	DOWNSTREAM	9
2R_12772292_SNP	12772292	A	G	A	PASS	126182	0.590909	PASS	216126	0.368421	7.99673e-06	0.0278758	FBgn0025833	CG8910	INTRON
2R_12772292_SNP	12772292	A	G	A	PASS	126182	0.590909	PASS	216126	0.368421	7.99673e-06	0.0278758	FBgn0034166	CG6472	DOWNSTREAM	92
2R_12772362_SNP	12772362	G	G	A	PASS	211123	0.368263	PASS	158206	0.565934	4.883e-05	0.0496858	FBgn0025833	CG8910	INTRON
2R_12772362_SNP	12772362	G	G	A	PASS	211123	0.368263	PASS	158206	0.565934	4.883e-05	0.0496858	FBgn0034166	CG6472	DOWNSTREAM	162
2R_12772399_SNP	12772399	T	A	T	PASS	171203	0.542781	PASS	244116	0.322222	3.57944e-06	0.0227868	FBgn0025833	CG8910	INTRON
2R_12772399_SNP	12772399	T	A	T	PASS	171203	0.542781	PASS	244116	0.322222	3.57944e-06	0.0227868	FBgn0034166	CG6472	DOWNSTREAM	199
2R_12793268_SNP	12793268	G	G	A	PASS	126156	0.553191	PASS	211110	0.342679	3.41981e-05	0.0441414	Intergenic	Intergenic
2R_12978796_SNP	12978796	A	A	C	PASS	200101	0.335548	PASS	149179	0.545732	2.637e-05	0.0411789	FBgn0010591	Sply	INTRON
2R_12978796_SNP	12978796	A	A	C	PASS	200101	0.335548	PASS	149179	0.545732	2.637e-05	0.0411789	FBgn0034191	CG6984	UPSTREAM	693
2R_12985419_SNP	12985419	G	G	C	PASS	195134	0.407295	PASS	29482	0.218085	2.75464e-05	0.0412052	FBgn0010226	GstS1	INTRON
2R_12985457_SNP	12985457	T	T	C	PASS	195154	0.441261	PASS	31589	0.220297	8.71603e-07	0.017284	FBgn0010226	GstS1	INTRON
2R_12985483_SNP	12985483	A	A	T	PASS	206152	0.424581	PASS	31790	0.22113	4.65321e-06	0.0243065	FBgn0010226	GstS1	INTRON
2R_13016545_SNP	13016545	C	C	G	PASS	243121	0.332418	PASS	33257	0.14653	4.93531e-06	0.0245537	FBgn0034197	Cda9	NON_SYNONYMOUS_CODING
2R_13044615_SNP	13044615	C	C	T	PASS	143169	0.541667	PASS	229111	0.326471	1.30826e-05	0.0325438	FBgn0034202	CG17287	UTR_3_PRIME
2R_13044615_SNP	13044615	C	C	T	PASS	143169	0.541667	PASS	229111	0.326471	1.30826e-05	0.0325438	FBgn0034201	CG17290	UTR_3_PRIME
2R_13164336_SNP	13164336	G	G	T	PASS	31454	0.146739	PASS	256117	0.313673	3.47281e-05	0.0442196	FBgn0265487	mbl	INTRON
2R_13427151_SNP	13427151	G	G	A	PASS	118158	0.572464	PASS	221119	0.35	1.141e-05	0.0312579	FBgn0263113	CG43370	NON_SYNONYMOUS_CODING
2R_13427151_SNP	13427151	G	G	A	PASS	118158	0.572464	PASS	221119	0.35	1.141e-05	0.0312579	FBgn0034237	eIF3-S9	DOWNSTREAM	54
2R_13427159_SNP	13427159	A	A	C	PASS	119159	0.571942	PASS	230123	0.348442	9.05116e-06	0.0294001	FBgn0263113	CG43370	SYNONYMOUS_CODING
2R_13427159_SNP	13427159	A	A	C	PASS	119159	0.571942	PASS	230123	0.348442	9.05116e-06	0.0294001	FBgn0034237	eIF3-S9	DOWNSTREAM	512
2R_13433014_SNP	13433014	G	G	A	PASS	21161	0.224265	PASS	195155	0.442857	4.97059e-06	0.0245581	FBgn0028382	cyp33	INTRON
2R_13433014_SNP	13433014	G	G	A	PASS	21161	0.224265	PASS	195155	0.442857	4.97059e-06	0.0245581	FBgn0085223	CG34194	DOWNSTREAM	464
2R_13433014_SNP	13433014	G	G	A	PASS	21161	0.224265	PASS	195155	0.442857	4.97059e-06	0.0245581	FBgn0010409	RpL18A	DOWNSTREAM	897
2R_13540184_SNP	13540184	T	C	T	PASS	198130	0.396341	PASS	24762	0.200647	2.01259e-05	0.037984	FBgn0050106	CCHa1-R	INTRON
2R_13573630_SNP	13573630	A	A	C	PASS	204154	0.430168	PASS	27584	0.233983	1.65623e-05	0.0352714	FBgn0260764	CG42562	SYNONYMOUS_CODING
2R_13573630_SNP	13573630	A	A	C	PASS	204154	0.430168	PASS	27584	0.233983	1.65623e-05	0.0352714	FBgn0034261	HPS4	INTRON
2R_13573630_SNP	13573630	A	A	C	PASS	204154	0.430168	PASS	27584	0.233983	1.65623e-05	0.0352714	FBgn0260763	CG42561	DOWNSTREAM	577
2R_13573631_SNP	13573631	A	A	G	PASS	205149	0.420904	PASS	27582	0.229692	2.56267e-05	0.0409562	FBgn0034261	HPS4	INTRON
2R_13573631_SNP	13573631	A	A	G	PASS	205149	0.420904	PASS	27582	0.229692	2.56267e-05	0.0409562	FBgn0260764	CG42562	NON_SYNONYMOUS_CODING
2R_13573631_SNP	13573631	A	A	G	PASS	205149	0.420904	PASS	27582	0.229692	2.56267e-05	0.0409562	FBgn0260763	CG42561	DOWNSTREAM	578
2R_13656085_SNP	13656085	A	A	G	PASS	147119	0.447368	PASS	22372	0.244068	4.32263e-05	0.0474897	FBgn0034279	CG18635	SYNONYMOUS_CODING
2R_13656085_SNP	13656085	A	A	G	PASS	147119	0.447368	PASS	22372	0.244068	4.32263e-05	0.0474897	FBgn0034278	CG14488	UPSTREAM	794
2R_13661990_SNP	13661990	C	C	T	PASS	21243	0.168627	AF	2449	0.0355731	4.67589e-05	0.0492484	FBgn0250851	CG33981	DOWNSTREAM	638
2R_13661990_SNP	13661990	C	C	T	PASS	21243	0.168627	AF	2449	0.0355731	4.67589e-05	0.0492484	FBgn0028741	fab1	DOWNSTREAM	638
2R_13692426_SNP	13692426	C	A	C	PASS	183164	0.472622	PASS	25785	0.248538	1.86581e-06	0.0189627	FBgn0259211	grh	INTRON
2R_13712237_SNP	13712237	G	G	T	AF	42615	0.0340136	PASS	34257	0.142857	3.38641e-05	0.0439273	FBgn0259211	grh	INTRON
2R_13810780_SNP	13810780	A	A	G	PASS	212116	0.353659	PASS	30059	0.164345	1.04318e-05	0.0304287	FBgn0011589	Elk	INTRON
2R_13810798_SNP	13810798	C	C	T	PASS	217104	0.323988	PASS	31051	0.141274	1.08481e-05	0.030619	FBgn0011589	Elk	INTRON
2R_13818561_SNP	13818561	A	A	T	PASS	26867	0.2	AF	33017	0.0489914	3.19572e-06	0.0221327	Intergenic	Intergenic
2R_13819914_SNP	13819914	A	A	T	PASS	190151	0.442815	PASS	23875	0.239617	1.658e-05	0.0352714	Intergenic	Intergenic
2R_13820006_SNP	13820006	T	C	T	PASS	163122	0.42807	PASS	21863	0.224199	2.96458e-05	0.0420186	Intergenic	Intergenic
2R_13847254_SNP	13847254	T	T	A	PASS	212109	0.339564	PASS	148177	0.544615	3.54456e-05	0.0443994	Intergenic	Intergenic
2R_13906093_SNP	13906093	T	T	A	AF	3609	0.0243902	PASS	40259	0.127983	2.70365e-05	0.0412052	FBgn0034288	CG5084	UPSTREAM	77
2R_13926568_SNP	13926568	C	C	T	PASS	30840	0.114943	PASS	255107	0.29558	4.02832e-06	0.023543	Intergenic	Intergenic
2R_14064825_SNP	14064825	G	G	A	AF	34117	0.047486	PASS	33971	0.173171	2.37229e-05	0.039974	FBgn0034313	CG5726	INTRON
2R_14074699_SNP	14074699	T	T	C	PASS	36035	0.0886076	PASS	303105	0.257353	1.86956e-06	0.0189627	FBgn0053958	CG33958	SYNONYMOUS_CODING
2R_14074699_SNP	14074699	T	T	C	PASS	36035	0.0886076	PASS	303105	0.257353	1.86956e-06	0.0189627	FBgn0034317	CG14499	UPSTREAM	528
2R_14074728_SNP	14074728	A	A	G	AF	40014	0.0338164	PASS	33956	0.141772	4.42032e-05	0.047984	FBgn0053958	CG33958	SYNONYMOUS_CODING
2R_14074728_SNP	14074728	A	A	G	AF	40014	0.0338164	PASS	33956	0.141772	4.42032e-05	0.047984	FBgn0034317	CG14499	UPSTREAM	499
2R_14077117_SNP	14077117	C	C	T	PASS	223103	0.315951	PASS	29950	0.143266	3.08784e-05	0.0425461	FBgn0053958	CG33958	INTRON
2R_14077117_SNP	14077117	C	C	T	PASS	223103	0.315951	PASS	29950	0.143266	3.08784e-05	0.0425461	FBgn0034318	CG14500	UTR_3_PRIME
2R_14109060_SNP	14109060	G	A	G	PASS	182190	0.510753	PASS	241107	0.307471	1.88132e-05	0.0371103	Intergenic	Intergenic
2R_14201223_SNP	14201223	A	A	G	AF	29811	0.0355987	PASS	30772	0.189974	6.77917e-07	0.017284	FBgn0010575	sbb	INTRON
2R_14201229_SNP	14201229	T	T	C	AF	29010	0.0333333	PASS	30070	0.189189	5.62906e-07	0.017284	FBgn0010575	sbb	INTRON
2R_14208279_SNP	14208279	A	A	T	PASS	27342	0.133333	PASS	227111	0.328402	3.31485e-06	0.0221762	FBgn0010575	sbb	INTRON
2R_14261258_SNP	14261258	C	C	G	PASS	29127	0.0849057	PASS	26179	0.232353	4.82181e-05	0.0495253	Intergenic	Intergenic
2R_14267581_SNP	14267581	T	G	T	PASS	27616	0.0547945	PASS	21452	0.195489	4.87462e-05	0.0496858	Intergenic	Intergenic
2R_14313772_SNP	14313772	T	T	C	PASS	37229	0.0723192	PASS	28675	0.207756	4.04769e-05	0.0465255	FBgn0034345	CG5174	DOWNSTREAM	46
2R_14313772_SNP	14313772	T	T	C	PASS	37229	0.0723192	PASS	28675	0.207756	4.04769e-05	0.0465255	FBgn0034346	CG12263	UPSTREAM	154
2R_14526245_SNP	14526245	G	C	G	PASS	16695	0.363985	PASS	25952	0.167203	1.84536e-05	0.0368832	FBgn0050122	CG30122	INTRON
2R_14526245_SNP	14526245	G	C	G	PASS	16695	0.363985	PASS	25952	0.167203	1.84536e-05	0.0368832	FBgn0050227	tRNA:CR30227	UPSTREAM	817
2R_14526245_SNP	14526245	G	C	G	PASS	16695	0.363985	PASS	25952	0.167203	1.84536e-05	0.0368832	FBgn0011868	tRNA:G3:55E	DOWNSTREAM	986
2R_1485036_SNP	1485036	T	T	C	PASS	8269	0.456954	PASS	14639	0.210811	3.3e-05	0.0433718	Intergenic	Intergenic
2R_14852699_SNP	14852699	G	G	T	PASS	34433	0.0875332	PASS	25890	0.258621	2.74729e-06	0.0210688	Intergenic	Intergenic
2R_14886461_SNP	14886461	C	C	A	PASS	31767	0.174479	PASS	222118	0.347059	4.677e-05	0.0492484	FBgn0265356	tn	INTRON
2R_15072551_SNP	15072551	G	G	A	PASS	31543	0.120112	PASS	294114	0.279412	2.72881e-05	0.0412052	FBgn0263395	hppy	INTRON
2R_15090010_SNP	15090010	T	T	C	PASS	167113	0.403571	PASS	25959	0.185535	3.01823e-06	0.0216757	FBgn0263395	hppy	INTRON
2R_15090012_SNP	15090012	G	G	C	PASS	156124	0.442857	PASS	24765	0.208333	1.10513e-06	0.0188391	FBgn0263395	hppy	INTRON
2R_15090052_SNP	15090052	A	A	T	PASS	184101	0.354386	PASS	25951	0.164516	2.389e-05	0.0400841	FBgn0263395	hppy	INTRON
2R_15297860_SNP	15297860	T	T	A	PASS	24528	0.102564	PASS	19676	0.279412	1.979e-05	0.0378377	FBgn0263391	hts	NON_SYNONYMOUS_CODING
2R_15303971_SNP	15303971	G	G	A	PASS	25630	0.104895	PASS	25291	0.265306	4.27821e-05	0.0473992	FBgn0263391	hts	INTRON
2R_15326059_SNP	15326059	G	G	T	PASS	25733	0.113793	PASS	21487	0.289037	2.093e-05	0.0383645	FBgn0040273	Spt5	INTRON
2R_15330915_SNP	15330915	C	C	T	PASS	30333	0.0982143	PASS	303104	0.255528	1.73745e-05	0.0354201	FBgn0013325	RpL11	SYNONYMOUS_CODING
2R_15330915_SNP	15330915	C	C	T	PASS	30333	0.0982143	PASS	303104	0.255528	1.73745e-05	0.0354201	FBgn0082987	snoRNA:Psi28S-2444	DOWNSTREAM	154
2R_15330915_SNP	15330915	C	C	T	PASS	30333	0.0982143	PASS	303104	0.255528	1.73745e-05	0.0354201	FBgn0034446	Arl6	UPSTREAM	769
2R_15360762_SNP	15360762	A	A	T	PASS	26480	0.232558	PASS	30126	0.0795107	1.92786e-05	0.0374539	FBgn0260934	par-1	INTRON
2R_15458750_SNP	15458750	G	A	G	PASS	20794	0.312292	PASS	30851	0.142061	4.38e-05	0.0476544	FBgn0003435	sm	INTRON
2R_15522316_SNP	15522316	T	T	C	PASS	25394	0.270893	PASS	33241	0.10992	2.21e-05	0.0390908	FBgn0265696	CR44503	DOWNSTREAM	216
2R_15522316_SNP	15522316	T	T	C	PASS	25394	0.270893	PASS	33241	0.10992	2.21e-05	0.0390908	FBgn0261807	CG42753	UPSTREAM	468
2R_15522323_SNP	15522323	A	A	G	PASS	25192	0.268222	PASS	33637	0.0991957	6.52898e-06	0.0263191	FBgn0265696	CR44503	DOWNSTREAM	223
2R_15522323_SNP	15522323	A	A	G	PASS	25192	0.268222	PASS	33637	0.0991957	6.52898e-06	0.0263191	FBgn0261807	CG42753	UPSTREAM	461
2R_15548697_SNP	15548697	A	G	A	PASS	159154	0.492013	PASS	27183	0.234463	6.27962e-08	0.007083	FBgn0262408	mir-5	EXON
2R_15548697_SNP	15548697	A	G	A	PASS	159154	0.492013	PASS	27183	0.234463	6.27962e-08	0.007083	FBgn0265697	CR44504	EXON
2R_15548697_SNP	15548697	A	G	A	PASS	159154	0.492013	PASS	27183	0.234463	6.27962e-08	0.007083	FBgn0262414	mir-4	DOWNSTREAM	97
2R_15548697_SNP	15548697	A	G	A	PASS	159154	0.492013	PASS	27183	0.234463	6.27962e-08	0.007083	FBgn0262464	mir-6-1	UPSTREAM	18
2R_15548697_SNP	15548697	A	G	A	PASS	159154	0.492013	PASS	27183	0.234463	6.27962e-08	0.007083	FBgn0262443	mir-286	DOWNSTREAM	23
2R_15548697_SNP	15548697	A	G	A	PASS	159154	0.492013	PASS	27183	0.234463	6.27962e-08	0.007083	FBgn0262410	mir-6-2	UPSTREAM	25
2R_15548697_SNP	15548697	A	G	A	PASS	159154	0.492013	PASS	27183	0.234463	6.27962e-08	0.007083	FBgn0262418	mir-6-3	UPSTREAM	397
2R_15548697_SNP	15548697	A	G	A	PASS	159154	0.492013	PASS	27183	0.234463	6.27962e-08	0.007083	FBgn0262372	mir-3	DOWNSTREAM	43
2R_15548697_SNP	15548697	A	G	A	PASS	159154	0.492013	PASS	27183	0.234463	6.27962e-08	0.007083	FBgn0262380	mir-309	DOWNSTREAM	514
2R_15565382_SNP	15565382	G	G	A	PASS	26222	0.0774648	PASS	25990	0.25788	1.66307e-06	0.0189627	Intergenic	Intergenic
2R_15586310_SNP	15586310	C	C	G	PASS	21797	0.308917	PASS	201205	0.504926	3.95631e-05	0.0461736	FBgn0046880	Obp56b	UTR_3_PRIME
2R_15586310_SNP	15586310	C	C	G	PASS	21797	0.308917	PASS	201205	0.504926	3.95631e-05	0.0461736	FBgn0034468	Obp56a	DOWNSTREAM	297
2R_1565074_SNP	1565074	G	A	G	PASS	224106	0.321212	PASS	175198	0.530831	1.349e-05	0.0330363	FBgn0033033	scaf	UTR_3_PRIME
2R_15823252_SNP	15823252	A	T	A	PASS	158141	0.471572	PASS	24684	0.254545	7.48642e-06	0.0271426	FBgn0265838	CR44627	DOWNSTREAM	752
2R_15832471_SNP	15832471	G	G	C	PASS	25924	0.0848056	PASS	21885	0.280528	8.76387e-07	0.017284	FBgn0262824	CG43195	UTR_5_PRIME
2R_15832471_SNP	15832471	G	G	C	PASS	25924	0.0848056	PASS	21885	0.280528	8.76387e-07	0.017284	FBgn0261580	CG42690	UTR_3_PRIME
2R_15832471_SNP	15832471	G	G	C	PASS	25924	0.0848056	PASS	21885	0.280528	8.76387e-07	0.017284	FBgn0261581	CG42691	DOWNSTREAM	765
2R_15918716_SNP	15918716	T	C	T	PASS	23064	0.217687	PASS	29622	0.0691824	3.04514e-05	0.0423662	Intergenic	Intergenic
2R_15935191_SNP	15935191	C	A	C	PASS	31253	0.145205	AF	41112	0.0283688	1.06234e-05	0.0304772	Intergenic	Intergenic
2R_15935203_SNP	15935203	C	T	C	PASS	31851	0.138211	AF	41513	0.0303738	3.59141e-05	0.0445987	Intergenic	Intergenic
2R_1612142_SNP	1612142	T	T	A	AF	33012	0.0350877	PASS	29956	0.157746	2.04676e-05	0.038132	FBgn0000099	ap	INTRON
2R_16122649_SNP	16122649	A	A	C	PASS	131158	0.546713	PASS	205104	0.33657	3.54712e-05	0.0443994	FBgn0265835	CG44624	NON_SYNONYMOUS_CODING
2R_16122649_SNP	16122649	A	A	C	PASS	131158	0.546713	PASS	205104	0.33657	3.54712e-05	0.0443994	FBgn0034484	CG11044	DOWNSTREAM	217
2R_16122649_SNP	16122649	A	A	C	PASS	131158	0.546713	PASS	205104	0.33657	3.54712e-05	0.0443994	FBgn0265836	CG44625	UPSTREAM	41
2R_16148306_SNP	16148306	T	T	G	PASS	25869	0.211009	PASS	33925	0.0686813	2.761e-05	0.0412347	FBgn0034491	Hsl	INTRON
2R_16148306_SNP	16148306	T	T	G	PASS	25869	0.211009	PASS	33925	0.0686813	2.761e-05	0.0412347	FBgn0005655	PCNA	DOWNSTREAM	953
2R_16310923_SNP	16310923	T	T	C	PASS	223125	0.359195	PASS	30463	0.171662	1.15243e-05	0.0312579	FBgn0086604	CG12484	UPSTREAM	92
2R_16349115_SNP	16349115	A	A	G	PASS	224126	0.36	PASS	30970	0.184697	4.32154e-05	0.0474897	FBgn0086604	CG12484	INTRON
2R_16421085_SNP	16421085	C	C	A	PASS	145155	0.516667	PASS	256117	0.313673	3.13536e-05	0.0427136	FBgn0050154	CG30154	SYNONYMOUS_CODING
2R_16421085_SNP	16421085	C	C	A	PASS	145155	0.516667	PASS	256117	0.313673	3.13536e-05	0.0427136	FBgn0265862	CR44651	DOWNSTREAM	611
2R_16421085_SNP	16421085	C	C	A	PASS	145155	0.516667	PASS	256117	0.313673	3.13536e-05	0.0427136	FBgn0034512	CG18067	UPSTREAM	665
2R_16434593_SNP	16434593	C	A	C	PASS	171193	0.53022	PASS	266131	0.329975	2.10576e-05	0.0384453	FBgn0050148	CG30148	UTR_3_PRIME
2R_16434593_SNP	16434593	C	A	C	PASS	171193	0.53022	PASS	266131	0.329975	2.10576e-05	0.0384453	FBgn0050145	Obp57e	DOWNSTREAM	728
2R_16443531_SNP	16443531	T	C	T	PASS	204166	0.448649	PASS	23176	0.247557	1.885e-05	0.0371346	FBgn0034520	lms	UPSTREAM	851
2R_16466466_SNP	16466466	A	G	A	PASS	23285	0.268139	PASS	194168	0.464088	3.60621e-05	0.0446344	FBgn0028622	qsm	INTRON
2R_16487101_SNP	16487101	G	C	G	PASS	117105	0.472973	PASS	16246	0.221154	3.76702e-06	0.0231065	FBgn0015907	bl	INTRON
2R_16626355_SNP	16626355	C	A	C	PASS	155167	0.518634	PASS	21498	0.314103	3.61e-05	0.0446344	FBgn0040726	dpr	INTRON
2R_16646074_SNP	16646074	T	T	G	PASS	128131	0.505792	PASS	18961	0.244	5.35916e-07	0.017284	Intergenic	Intergenic
2R_16652053_SNP	16652053	C	C	T	PASS	19363	0.246094	PASS	158133	0.457045	2.79e-05	0.0413795	Intergenic	Intergenic
2R_16819247_SNP	16819247	C	A	C	PASS	153112	0.422642	PASS	22865	0.221843	4.067e-05	0.0466244	FBgn0020617	Rx	INTRON
2R_16855239_SNP	16855239	G	G	A	PASS	22422	0.0894309	PASS	18066	0.268293	1.8926e-05	0.0371463	Intergenic	Intergenic
2R_17637328_SNP	17637328	G	G	A	PASS	29927	0.0828221	PASS	23273	0.239344	2.31614e-05	0.0396223	Intergenic	Intergenic
2R_17745079_SNP	17745079	C	A	C	PASS	211121	0.364458	PASS	25756	0.178914	2.98483e-05	0.0420186	Intergenic	Intergenic
2R_19092721_SNP	19092721	C	C	T	PASS	22357	0.203571	PASS	207137	0.398256	2.76972e-05	0.0412347	Intergenic	Intergenic
2R_1911462_SNP	1911462	C	T	C	PASS	254111	0.30411	PASS	191188	0.496042	4.22935e-05	0.0471841	FBgn0033051	dream	UPSTREAM	813
2R_19148770_SNP	19148770	C	C	T	PASS	18151	0.219828	PASS	26517	0.0602837	2.0226e-05	0.0380333	Intergenic	Intergenic
2R_19773850_SNP	19773850	C	T	C	PASS	139232	0.625337	PASS	249147	0.371212	8.39929e-08	0.00776755	FBgn0034920	CG5597	UPSTREAM	646
2R_19774003_SNP	19774003	T	T	C	PASS	222135	0.378151	PASS	125211	0.627976	3.18812e-07	0.0125304	FBgn0034920	CG5597	UPSTREAM	493
2R_2087497_SNP	2087497	C	C	G	PASS	231125	0.351124	PASS	187223	0.543902	4.48059e-05	0.0482176	FBgn0033069	CG8335	UPSTREAM	861
2R_21054915_SNP	21054915	T	T	C	PASS	23389	0.276398	PASS	35247	0.117794	3.87511e-05	0.045703	FBgn0054038	CG34038	UPSTREAM	267
2R_2118776_SNP	2118776	C	C	T	PASS	28527	0.0865385	PASS	26490	0.254237	6.66183e-06	0.0265147	FBgn0263144	bin3	INTRON
2R_2620914_SNP	2620914	T	T	A	AF	3620	0	PASS	37632	0.0784314	2.02971e-05	0.0380333	FBgn0010482	l_2_01289	INTRON
2R_2874592_SNP	2874592	T	T	C	PASS	26876	0.22093	PASS	35026	0.0691489	8.22517e-06	0.0282339	FBgn0033122	CG17002	INTRON
2R_2953431_SNP	2953431	A	A	T	PASS	27451	0.156923	PASS	225122	0.351585	5.87442e-06	0.0252733	FBgn0033139	Tsp42Er	SPLICE_SITE_REGION
2R_2953440_SNP	2953440	C	C	T	PASS	26852	0.1625	PASS	234119	0.33711	4.34742e-05	0.0475843	FBgn0033139	Tsp42Er	SYNONYMOUS_CODING
2R_3000375_SNP	3000375	A	A	T	PASS	20088	0.305556	PASS	29142	0.126126	1.65083e-05	0.0352714	FBgn0263934	esn	INTRON
2R_3022896_SNP	3022896	G	G	A	PASS	23758	0.19661	AF	29313	0.0424837	3.30679e-06	0.0221762	FBgn0265636	CR44443	DOWNSTREAM	296
2R_3286415_SNP	3286415	G	G	A	PASS	25223	0.0836364	PASS	24175	0.237342	4.669e-05	0.0492446	FBgn0033166	Eaf	SYNONYMOUS_CODING
2R_3346977_SNP	3346977	T	C	T	PASS	227179	0.440887	PASS	27997	0.257979	4.76989e-05	0.0493719	FBgn0033177	CG11141	DOWNSTREAM	213
2R_3346977_SNP	3346977	T	C	T	PASS	227179	0.440887	PASS	27997	0.257979	4.76989e-05	0.0493719	FBgn0025885	Inos	UPSTREAM	598
2R_3390901_SNP	3390901	T	T	G	PASS	29224	0.0759494	PASS	29885	0.221932	2.72428e-05	0.0412052	FBgn0261397	didum	INTRON
2R_3418888_SNP	3418888	C	C	G	PASS	30667	0.179625	PASS	37422	0.0555556	4.826e-05	0.0495253	FBgn0033188	Drat	INTRON
2R_3436860_SNP	3436860	A	A	T	PASS	149203	0.576705	PASS	239129	0.350543	2.67806e-06	0.0210317	FBgn0033192	Corin	INTRON
2R_3436947_SNP	3436947	G	G	A	PASS	158193	0.549858	PASS	234127	0.351801	4.017e-05	0.046433	FBgn0033192	Corin	INTRON
2R_3436955_SNP	3436955	A	A	G	PASS	159190	0.544413	PASS	232118	0.337143	1.83978e-05	0.0368832	FBgn0033192	Corin	INTRON
2R_3437823_SNP	3437823	C	C	T	PASS	118166	0.584507	PASS	210123	0.369369	2.19529e-05	0.0389536	FBgn0033192	Corin	INTRON
2R_3666423_SNP	3666423	G	A	G	PASS	17031	0.154229	PASS	14984	0.360515	3.60379e-05	0.0446344	FBgn0266526	CG45093	UTR_5_PRIME
2R_3666423_SNP	3666423	G	A	G	PASS	17031	0.154229	PASS	14984	0.360515	3.60379e-05	0.0446344	FBgn0050497	CG30497	NON_SYNONYMOUS_CODING
2R_3740792_SNP	3740792	T	C	T	PASS	24593	0.275148	PASS	184166	0.474286	2.66258e-05	0.0411789	FBgn0085390	Dgk	INTRON
2R_3763314_SNP	3763314	C	C	G	PASS	30844	0.125	PASS	260114	0.304813	5.58473e-06	0.0252733	FBgn0085390	Dgk	INTRON
2R_3936069_SNP	3936069	A	A	G	PASS	33566	0.164589	PASS	274138	0.334951	2.44276e-05	0.0403822	Intergenic	Intergenic
2R_3936439_SNP	3936439	C	C	T	PASS	32665	0.16624	PASS	229124	0.351275	1.02027e-05	0.030293	Intergenic	Intergenic
2R_3969938_SNP	3969938	G	G	A	PASS	222174	0.439394	PASS	27893	0.250674	2.84773e-05	0.0416057	FBgn0025469	slv	INTRON
2R_3969938_SNP	3969938	G	G	A	PASS	222174	0.439394	PASS	27893	0.250674	2.84773e-05	0.0416057	FBgn0028563	sut1	UPSTREAM	543
2R_3979601_SNP	3979601	C	C	T	PASS	179126	0.413115	PASS	21353	0.199248	8.12033e-06	0.0281433	FBgn0033257	CG8713	START_GAINED
2R_3979601_SNP	3979601	C	C	T	PASS	179126	0.413115	PASS	21353	0.199248	8.12033e-06	0.0281433	FBgn0028561	sut3	DOWNSTREAM	799
2R_399916_SNP	399916	G	A	G	PASS	204110	0.350318	PASS	165221	0.572539	5.08895e-06	0.0247458	Intergenic	Intergenic
2R_4069248_SNP	4069248	G	G	A	PASS	27521	0.0709459	PASS	20972	0.256228	1.30293e-06	0.0189627	FBgn0053087	LRP1	INTRON
2R_4104626_SNP	4104626	A	A	G	PASS	24272	0.229299	PASS	25020	0.0740741	2.78712e-05	0.0413762	FBgn0053087	LRP1	SYNONYMOUS_CODING
2R_4182572_SNP	4182572	C	C	G	PASS	25228	0.1	PASS	21685	0.282392	7.11712e-06	0.0271426	Intergenic	Intergenic
2R_4204995_SNP	4204995	C	G	C	PASS	121146	0.546816	PASS	222109	0.329305	1.95788e-05	0.0376752	Intergenic	Intergenic
2R_4297452_SNP	4297452	A	A	T	PASS	23798	0.292537	PASS	28740	0.122324	2.27179e-05	0.0393345	FBgn0033289	CG2121	INTRON
2R_4310063_SNP	4310063	G	G	C	PASS	34519	0.0521978	PASS	31473	0.18863	1.11915e-05	0.0309764	FBgn0028836	CSN7	INTRON
2R_4381989_SNP	4381989	T	T	A	PASS	30642	0.12069	PASS	270107	0.28382	2.54588e-05	0.0408761	FBgn0050361	mtt	INTRON
2R_4381993_SNP	4381993	A	A	G	PASS	31439	0.110482	PASS	266106	0.284946	5.54576e-06	0.0252733	FBgn0050361	mtt	INTRON
2R_4381995_SNP	4381995	C	C	T	PASS	30043	0.125364	PASS	251110	0.304709	7.20158e-06	0.0271426	FBgn0050361	mtt	INTRON
2R_4381997_SNP	4381997	T	T	C	PASS	30940	0.114613	PASS	260109	0.295393	3.64538e-06	0.0230194	FBgn0050361	mtt	INTRON
2R_440923_SNP	440923	C	C	T	PASS	106169	0.614545	PASS	191119	0.383871	7.71664e-06	0.0274471	FBgn0046692	Stlk	INTRON
2R_4436324_SNP	4436324	C	A	C	PASS	23890	0.27439	PASS	29937	0.110119	2.547e-05	0.0408761	Intergenic	Intergenic
2R_4472973_SNP	4472973	A	T	A	PASS	33928	0.0762943	PASS	28685	0.229111	9.41816e-06	0.0298515	FBgn0259226	CG42326	UPSTREAM	689
2R_4531263_SNP	4531263	G	T	G	PASS	104126	0.547826	PASS	210105	0.333333	4.812e-05	0.0495102	Intergenic	Intergenic
2R_4653999_SNP	4653999	G	G	A	PASS	19686	0.304965	PASS	23834	0.125	2.953e-05	0.0420186	Intergenic	Intergenic
2R_4762841_SNP	4762841	T	T	A	PASS	154172	0.527607	PASS	239106	0.307246	5.97513e-06	0.0253045	FBgn0011286	RyR	INTRON
2R_4767109_SNP	4767109	T	T	C	PASS	23518	0.0711462	PASS	19669	0.260377	2.08816e-06	0.0193111	FBgn0011286	RyR	SYNONYMOUS_CODING
2R_5105085_SNP	5105085	C	C	T	PASS	25550	0.163934	AF	31511	0.0337423	1.45189e-05	0.0338159	Intergenic	Intergenic
2R_5126432_SNP	5126432	G	G	A	PASS	29722	0.0689655	PASS	21165	0.235507	6.2807e-06	0.0258713	FBgn0010114	hig	INTRON
2R_5126432_SNP	5126432	G	G	A	PASS	29722	0.0689655	PASS	21165	0.235507	6.2807e-06	0.0258713	FBgn0033395	Cyp4p2	NON_SYNONYMOUS_CODING
2R_5362914_SNP	5362914	G	G	A	PASS	23374	0.241042	PASS	28824	0.0769231	9.17959e-06	0.0296141	FBgn0259234	Camta	INTRON
2R_5429445_SNP	5429445	C	C	T	PASS	167219	0.567358	PASS	234136	0.367568	2.61512e-05	0.0411789	FBgn0033421	CG1888	DOWNSTREAM	7
2R_5429445_SNP	5429445	C	C	T	PASS	167219	0.567358	PASS	234136	0.367568	2.61512e-05	0.0411789	FBgn0259246	brp	DOWNSTREAM	375
2R_5517572_SNP	5517572	A	A	G	PASS	236110	0.317919	PASS	28749	0.145833	3.28981e-05	0.0433718	FBgn0033438	Mmp2	INTRON
2R_5522369_SNP	5522369	T	T	A	PASS	26274	0.220238	PASS	206141	0.40634	4.35674e-05	0.0475843	FBgn0033438	Mmp2	INTRON
2R_5538037_SNP	5538037	C	C	A	PASS	22924	0.0948617	AF	2910	0	2.405e-05	0.0400893	FBgn0033438	Mmp2	INTRON
2R_5583068_SNP	5583068	T	A	T	PASS	137171	0.555195	PASS	215105	0.328125	5.64855e-06	0.0252733	Intergenic	Intergenic
2R_5670241_SNP	5670241	A	A	T	PASS	10711	0.0932203	PASS	5833	0.362637	2.52135e-05	0.040823	FBgn0027589	CG1688	INTRON
2R_5673950_SNP	5673950	A	A	G	PASS	20175	0.271739	PASS	145138	0.487633	2.09512e-05	0.0383645	FBgn0027589	CG1688	INTRON
2R_5696462_SNP	5696462	T	T	C	PASS	210136	0.393064	PASS	129200	0.607903	1.29255e-05	0.0324612	Intergenic	Intergenic
2R_5741204_SNP	5741204	T	T	C	PASS	28765	0.184659	AF	34216	0.0446927	5.94804e-06	0.0252733	FBgn0027580	CG1516	INTRON
2R_585483_SNP	585483	C	C	T	PASS	222116	0.343195	PASS	148186	0.556886	1.33228e-05	0.0328507	FBgn0026401	Nipped-B	INTRON
2R_6123297_SNP	6123297	A	A	G	PASS	19195	0.332168	PASS	152183	0.546269	2.04954e-05	0.038132	FBgn0000448	Hr46	INTRON
2R_6209302_SNP	6209302	G	G	A	PASS	29693	0.239075	PASS	36534	0.085213	9.14278e-06	0.0295755	FBgn0026403	Ndg	UTR_3_PRIME
2R_6209302_SNP	6209302	G	G	A	PASS	29693	0.239075	PASS	36534	0.085213	9.14278e-06	0.0295755	FBgn0261698	CG42732	DOWNSTREAM	398
2R_6294825_SNP	6294825	A	G	A	PASS	23960	0.200669	AF	31114	0.0430769	1.83918e-06	0.0189627	FBgn0261698	CG42732	INTRON
2R_6294825_SNP	6294825	A	G	A	PASS	23960	0.200669	AF	31114	0.0430769	1.83918e-06	0.0189627	FBgn0033516	CG12898	SYNONYMOUS_CODING
2R_6299009_SNP	6299009	T	T	C	PASS	22674	0.246667	PASS	185150	0.447761	2.62181e-05	0.0411789	FBgn0261698	CG42732	INTRON
2R_6299009_SNP	6299009	T	T	C	PASS	22674	0.246667	PASS	185150	0.447761	2.62181e-05	0.0411789	FBgn0053475	CG33475	UPSTREAM	291
2R_6299009_SNP	6299009	T	T	C	PASS	22674	0.246667	PASS	185150	0.447761	2.62181e-05	0.0411789	FBgn0053476	CG33476	UPSTREAM	934
2R_6331983_SNP	6331983	A	A	G	PASS	149202	0.575499	PASS	213128	0.375367	4.14741e-05	0.0469912	FBgn0001122	Galphao	INTRON
2R_6342267_SNP	6342267	C	C	T	PASS	270116	0.300518	PASS	165165	0.5	2.66926e-05	0.0411789	FBgn0001122	Galphao	INTRON
2R_6342267_SNP	6342267	C	C	T	PASS	270116	0.300518	PASS	165165	0.5	2.66926e-05	0.0411789	FBgn0033524	Cyp49a1	INTRON
2R_6361758_SNP	6361758	C	T	C	PASS	119179	0.600671	PASS	234144	0.380952	8.79628e-06	0.0289264	FBgn0261862	whd	INTRON
2R_6471982_SNP	6471982	T	T	A	PASS	112138	0.552	PASS	21483	0.279461	1.61884e-07	0.010068	FBgn0263102	psq	INTRON
2R_6472312_SNP	6472312	G	G	T	PASS	182143	0.44	PASS	27088	0.24581	3.11041e-05	0.0427074	FBgn0263102	psq	INTRON
2R_6560457_SNP	6560457	T	C	T	PASS	138181	0.567398	PASS	217116	0.348348	1.00722e-05	0.030293	FBgn0024836	stan	UPSTREAM	393
2R_6560594_SNP	6560594	A	G	A	PASS	129217	0.627168	PASS	226129	0.36338	6.03482e-08	0.007083	FBgn0024836	stan	UPSTREAM	256
2R_6562058_SNP	6562058	A	A	G	PASS	205169	0.451872	PASS	301100	0.249377	7.21449e-06	0.0271426	FBgn0024836	stan	INTRON
2R_6686445_SNP	6686445	T	T	G	PASS	176181	0.507003	PASS	281109	0.279487	1.10759e-06	0.0188391	FBgn0053144	CG33144	UPSTREAM	231
2R_6701374_SNP	6701374	T	T	A	PASS	230105	0.313433	PASS	29640	0.119048	1.71036e-06	0.0189627	FBgn0033551	CG7222	INTRON
2R_6701374_SNP	6701374	T	T	A	PASS	230105	0.313433	PASS	29640	0.119048	1.71036e-06	0.0189627	FBgn0033550	CG12341	UPSTREAM	559
2R_6734165_SNP	6734165	C	C	T	PASS	20287	0.301038	PASS	32447	0.126685	1.98347e-05	0.0378434	FBgn0050015	CG30015	INTRON
2R_6734266_SNP	6734266	T	T	C	PASS	182187	0.506775	PASS	265119	0.309896	2.65676e-05	0.0411789	FBgn0050015	CG30015	INTRON
2R_6784875_SNP	6784875	G	G	A	PASS	181132	0.421725	PASS	27279	0.225071	2.212e-05	0.0390908	FBgn0033570	CG7712	SYNONYMOUS_CODING
2R_6784875_SNP	6784875	G	G	A	PASS	181132	0.421725	PASS	27279	0.225071	2.212e-05	0.0390908	FBgn0033569	CG12942	DOWNSTREAM	148
2R_6784875_SNP	6784875	G	G	A	PASS	181132	0.421725	PASS	27279	0.225071	2.212e-05	0.0390908	FBgn0033571	Rpb5	DOWNSTREAM	661
2R_6808884_SNP	6808884	C	C	T	PASS	24762	0.200647	PASS	35020	0.054054	8.14508e-06	0.0281433	Intergenic	Intergenic
2R_6861869_SNP	6861869	T	T	A	PASS	175140	0.444444	PASS	24576	0.23676	1.25447e-05	0.0321288	Intergenic	Intergenic
2R_6873061_SNP	6873061	C	C	A	PASS	245144	0.37018	PASS	159217	0.577128	1.258e-05	0.0321288	FBgn0040765	luna	INTRON
2R_6879115_SNP	6879115	C	C	T	PASS	14986	0.365957	PASS	19839	0.164557	3.76159e-05	0.0450048	FBgn0040765	luna	INTRON
2R_6894922_SNP	6894922	T	T	G	PASS	176135	0.434084	PASS	23069	0.230769	2.185e-05	0.0389012	FBgn0040765	luna	INTRON
2R_6949155_SNP	6949155	T	C	T	PASS	19571	0.266917	PASS	27931	0.1	3.22114e-05	0.0430619	FBgn0040765	luna	INTRON
2R_6973764_SNP	6973764	C	C	T	PASS	192122	0.388535	PASS	26855	0.170279	1.2328e-06	0.0189627	FBgn0262817	CG43188	INTRON
2R_6973764_SNP	6973764	C	C	T	PASS	192122	0.388535	PASS	26855	0.170279	1.2328e-06	0.0189627	FBgn0262818	CG43189	UTR_3_PRIME
2R_6973764_SNP	6973764	C	C	T	PASS	192122	0.388535	PASS	26855	0.170279	1.2328e-06	0.0189627	FBgn0040765	luna	INTRON
2R_7064023_SNP	7064023	C	T	C	PASS	198241	0.548975	PASS	328171	0.342685	3.77726e-06	0.0231065	FBgn0003396	shn	INTRON
2R_7064034_SNP	7064034	T	G	T	PASS	202243	0.546067	PASS	321169	0.344898	6.57e-06	0.0264164	FBgn0003396	shn	INTRON
2R_7069091_SNP	7069091	A	A	T	PASS	32122	0.0641399	PASS	30279	0.207349	1.47937e-05	0.0339863	FBgn0003396	shn	INTRON
2R_7101374_SNP	7101374	G	G	A	PASS	202116	0.36478	PASS	136189	0.581538	1.41271e-05	0.0336998	FBgn0003396	shn	SYNONYMOUS_CODING
2R_7102750_SNP	7102750	C	A	C	PASS	118140	0.542636	PASS	23896	0.287425	5.17094e-07	0.017284	FBgn0003396	shn	SYNONYMOUS_CODING
2R_7102774_SNP	7102774	G	C	G	PASS	128120	0.483871	PASS	24592	0.272997	2.80839e-05	0.0414531	FBgn0003396	shn	SYNONYMOUS_CODING
2R_7107126_SNP	7107126	T	A	T	PASS	181176	0.492997	PASS	276116	0.295918	2.43723e-05	0.0403333	FBgn0037084	Syx6	UPSTREAM	313
2R_7107126_SNP	7107126	T	A	T	PASS	181176	0.492997	PASS	276116	0.295918	2.43723e-05	0.0403333	FBgn0033582	CG9084	UPSTREAM	38
2R_7137747_SNP	7137747	T	T	G	PASS	28752	0.153392	AF	38015	0.0379747	4.54418e-05	0.0486309	FBgn0026386	Or47a	UPSTREAM	126
2R_7137747_SNP	7137747	T	T	G	PASS	28752	0.153392	AF	38015	0.0379747	4.54418e-05	0.0486309	FBgn0262572	CG43112	DOWNSTREAM	39
2R_7137751_SNP	7137751	A	A	G	PASS	28552	0.154303	AF	37815	0.0381679	4.38844e-05	0.0477125	FBgn0026386	Or47a	UPSTREAM	122
2R_7137751_SNP	7137751	A	A	G	PASS	28552	0.154303	AF	37815	0.0381679	4.38844e-05	0.0477125	FBgn0262572	CG43112	DOWNSTREAM	313
2R_7137755_SNP	7137755	A	A	G	PASS	28353	0.157738	AF	38716	0.0397022	3.82158e-05	0.0454417	FBgn0026386	Or47a	UPSTREAM	118
2R_7137755_SNP	7137755	A	A	G	PASS	28353	0.157738	AF	38716	0.0397022	3.82158e-05	0.0454417	FBgn0262572	CG43112	DOWNSTREAM	317
2R_7137792_SNP	7137792	T	T	C	PASS	27898	0.260638	PASS	35834	0.0867347	1.28382e-06	0.0189627	FBgn0026386	Or47a	UPSTREAM	81
2R_7137792_SNP	7137792	T	T	C	PASS	27898	0.260638	PASS	35834	0.0867347	1.28382e-06	0.0189627	FBgn0262572	CG43112	DOWNSTREAM	354
2R_7163593_SNP	7163593	A	T	A	PASS	197164	0.454294	PASS	27198	0.265583	4.37969e-05	0.0476544	FBgn0010423	TpnC47D	UPSTREAM	82
2R_7394393_SNP	7394393	T	C	T	PASS	125179	0.588816	PASS	206121	0.370031	1.3458e-05	0.0330363	FBgn0001269	inv	SYNONYMOUS_CODING
2R_7426884_SNP	7426884	T	T	C	PASS	212109	0.339564	PASS	154187	0.548387	2.23149e-05	0.0391326	Intergenic	Intergenic
2R_7463719_SNP	7463719	A	A	T	PASS	172178	0.508571	PASS	274117	0.299233	8.58299e-06	0.028804	Intergenic	Intergenic
2R_7463750_SNP	7463750	A	T	A	PASS	222142	0.39011	PASS	151224	0.597333	1.53552e-05	0.034145	Intergenic	Intergenic
2R_7463763_SNP	7463763	C	C	A	PASS	29368	0.188366	PASS	220134	0.378531	1.30756e-05	0.0325438	Intergenic	Intergenic
2R_7488701_SNP	7488701	T	T	A	PASS	269104	0.27882	PASS	32138	0.10585	4.99889e-06	0.0245592	FBgn0033636	tou	INTRON
2R_7497535_SNP	7497535	C	C	A	PASS	198138	0.410714	PASS	29283	0.221333	2.70367e-05	0.0412052	FBgn0033636	tou	INTRON
2R_7510879_SNP	7510879	A	A	G	PASS	18177	0.29845	PASS	26931	0.103333	3.38129e-06	0.0224298	FBgn0033638	CG9005	SYNONYMOUS_CODING
2R_7513862_SNP	7513862	A	A	C	PASS	26395	0.265363	PASS	32039	0.108635	3.24143e-05	0.0431319	FBgn0033638	CG9005	INTRON
2R_7521127_SNP	7521127	C	C	T	PASS	22789	0.281646	PASS	28437	0.115265	3.18276e-05	0.0428645	FBgn0033638	CG9005	INTRON
2R_7568122_SNP	7568122	T	C	T	PASS	210128	0.378698	PASS	27666	0.192982	2.88456e-05	0.0417966	FBgn0040491	Buffy	INTRON
2R_7575850_SNP	7575850	A	T	A	PASS	228115	0.335277	PASS	27552	0.159021	3.501e-05	0.0442196	FBgn0040491	Buffy	INTRON
2R_7575850_SNP	7575850	A	T	A	PASS	228115	0.335277	PASS	27552	0.159021	3.501e-05	0.0442196	FBgn0010516	wal	DOWNSTREAM	224
2R_7579743_SNP	7579743	G	G	A	PASS	29485	0.224274	PASS	32625	0.0712251	7.42484e-06	0.0271426	FBgn0062449	CG13197	INTRON
2R_7585299_SNP	7585299	C	C	T	PASS	27147	0.147799	AF	36010	0.027027	1.30767e-05	0.0325438	FBgn0062449	CG13197	DOWNSTREAM	9
2R_7586127_SNP	7586127	A	A	G	PASS	215142	0.397759	PASS	33179	0.192683	2.19341e-06	0.0194067	FBgn0053471	Ir48a	DOWNSTREAM	47
2R_7586127_SNP	7586127	A	A	G	PASS	215142	0.397759	PASS	33179	0.192683	2.19341e-06	0.0194067	FBgn0062449	CG13197	DOWNSTREAM	837
2R_7623966_SNP	7623966	T	A	T	PASS	225109	0.326347	PASS	33450	0.130208	1.39e-06	0.0189627	Intergenic	Intergenic
2R_7637159_SNP	7637159	A	A	G	PASS	281144	0.338824	PASS	209243	0.537611	1.15115e-05	0.0312579	Intergenic	Intergenic
2R_7651875_SNP	7651875	T	T	C	PASS	27593	0.252717	PASS	173145	0.455975	1.50179e-05	0.0340058	FBgn0033652	ths	INTRON
2R_7651877_SNP	7651877	G	G	C	PASS	27393	0.254098	PASS	171143	0.455414	1.92169e-05	0.0374191	FBgn0033652	ths	INTRON
2R_7772658_SNP	7772658	T	T	C	PASS	22650	0.181159	PASS	197120	0.378549	1.86953e-05	0.0370347	FBgn0033661	CG13185	NON_SYNONYMOUS_CODING
2R_7772658_SNP	7772658	T	T	C	PASS	22650	0.181159	PASS	197120	0.378549	1.86953e-05	0.0370347	FBgn0260932	cuff	UPSTREAM	914
2R_7886263_SNP	7886263	T	T	G	PASS	22597	0.301242	PASS	153163	0.515823	1.32972e-05	0.0328507	Intergenic	Intergenic
2R_7886265_SNP	7886265	A	A	T	PASS	22497	0.302181	PASS	152162	0.515924	1.48515e-05	0.0339863	Intergenic	Intergenic
2R_7889961_SNP	7889961	C	C	T	PASS	20367	0.248148	PASS	28928	0.0883281	3.429e-05	0.0442196	FBgn0004839	otk	SYNONYMOUS_CODING
2R_7935047_SNP	7935047	A	A	G	PASS	23082	0.262821	PASS	32537	0.10221	2.528e-05	0.0408761	FBgn0024732	Drep-1	INTRON
2R_7952757_SNP	7952757	G	G	A	PASS	15062	0.292453	PASS	20323	0.10177	2.473e-05	0.0404921	FBgn0033679	CG8888	INTRON
2R_7977207_SNP	7977207	C	T	C	PASS	149143	0.489726	PASS	21781	0.271812	1.255e-05	0.0321288	FBgn0086677	jeb	DOWNSTREAM	928
2R_8092092_SNP	8092092	G	G	A	PASS	25638	0.129252	PASS	21398	0.315113	1.15712e-05	0.0313109	Intergenic	Intergenic
2R_8121312_SNP	8121312	A	A	G	PASS	284106	0.271795	PASS	213184	0.463476	2.404e-05	0.0400893	FBgn0265372	CR44313	DOWNSTREAM	188
2R_8121508_SNP	8121508	T	C	T	PASS	18394	0.33935	PASS	135166	0.551495	3.71161e-05	0.0448169	FBgn0265372	CR44313	EXON
2R_8121509_SNP	8121509	G	T	G	PASS	18594	0.336918	PASS	133163	0.550676	3.29927e-05	0.0433718	FBgn0265372	CR44313	EXON
2R_8121604_SNP	8121604	G	A	G	PASS	21987	0.284314	PASS	175163	0.482249	4.68962e-05	0.049283	FBgn0265372	CR44313	EXON
2R_8129610_SNP	8129610	T	T	C	PASS	249145	0.36802	PASS	182255	0.583524	3.28111e-06	0.0221762	FBgn0263020	CG43315	DOWNSTREAM	233
2R_8129610_SNP	8129610	T	T	C	PASS	249145	0.36802	PASS	182255	0.583524	3.28111e-06	0.0221762	FBgn0263021	CG43316	UPSTREAM	441
2R_8132371_SNP	8132371	C	C	A	PASS	229117	0.33815	PASS	176203	0.53562	3.67158e-05	0.0447468	FBgn0262889	CG43244	UPSTREAM	165
2R_8132391_SNP	8132391	A	A	G	PASS	230109	0.321534	PASS	179191	0.516216	4.83073e-05	0.0495406	FBgn0262889	CG43244	UPSTREAM	185
2R_8188903_SNP	8188903	G	G	T	PASS	27958	0.172107	PASS	219121	0.355882	2.27083e-05	0.0393345	FBgn0033708	CG8850	INTRON
2R_8188903_SNP	8188903	G	G	T	PASS	27958	0.172107	PASS	219121	0.355882	2.27083e-05	0.0393345	FBgn0261611	CG42700	DOWNSTREAM	63
2R_8252492_SNP	8252492	G	G	T	PASS	15192	0.378601	PASS	23752	0.179931	3.2349e-05	0.0431319	FBgn0053013	CR33013	EXON
2R_8268897_SNP	8268897	T	T	C	PASS	187139	0.42638	PASS	28172	0.203966	1.13482e-06	0.0188391	FBgn0033723	CG13155	UPSTREAM	966
2R_8272529_SNP	8272529	A	A	T	PASS	18889	0.3213	PASS	26037	0.124579	5.16949e-06	0.0247458	FBgn0033724	CG8501	DOWNSTREAM	54
2R_8274666_SNP	8274666	C	A	C	PASS	20497	0.322259	PASS	28145	0.138037	1.42044e-05	0.0337047	FBgn0033725	Cpr49Ac	INTRON
2R_8282554_SNP	8282554	A	A	T	PASS	25482	0.244048	PASS	188147	0.438806	3.15255e-05	0.0427136	FBgn0050048	CG30048	UTR_5_PRIME
2R_8282554_SNP	8282554	A	A	T	PASS	25482	0.244048	PASS	188147	0.438806	3.15255e-05	0.0427136	FBgn0033727	Or49a	DOWNSTREAM	27
2R_8585981_SNP	8585981	C	C	T	PASS	21282	0.278912	PASS	148150	0.503356	7.42054e-06	0.0271426	Intergenic	Intergenic
2R_8620591_SNP	8620591	T	T	A	PASS	17168	0.284519	PASS	22122	0.090535	6.11298e-06	0.0256964	FBgn0261545	CG42663	INTRON
2R_8670512_SNP	8670512	A	A	G	PASS	9513	0.12037	PASS	8554	0.388489	1.50366e-05	0.0340058	FBgn0003326	sca	INTRON
2R_8670512_SNP	8670512	A	A	G	PASS	9513	0.12037	PASS	8554	0.388489	1.50366e-05	0.0340058	FBgn0266630	CR45137	DOWNSTREAM	64
2R_9064379_SNP	9064379	T	T	A	PASS	198114	0.365385	PASS	159218	0.578249	1.39713e-05	0.033483	FBgn0053182	Kdm4B	UTR_3_PRIME
2R_9064379_SNP	9064379	T	T	A	PASS	198114	0.365385	PASS	159218	0.578249	1.39713e-05	0.033483	FBgn0028991	seq	UTR_3_PRIME
2R_9064379_SNP	9064379	T	T	A	PASS	198114	0.365385	PASS	159218	0.578249	1.39713e-05	0.033483	FBgn0033802	CG17724	UTR_3_PRIME
2R_9064379_SNP	9064379	T	T	A	PASS	198114	0.365385	PASS	159218	0.578249	1.39713e-05	0.033483	FBgn0053137	CG33137	DOWNSTREAM	799
2R_9090768_SNP	9090768	A	A	T	PASS	22142	0.159696	PASS	208110	0.345912	3.51027e-05	0.0442196	FBgn0085344	CG34315	UTR_3_PRIME
2R_9090768_SNP	9090768	A	A	T	PASS	22142	0.159696	PASS	208110	0.345912	3.51027e-05	0.0442196	FBgn0005654	lat	SYNONYMOUS_CODING
2R_9090768_SNP	9090768	A	A	T	PASS	22142	0.159696	PASS	208110	0.345912	3.51027e-05	0.0442196	FBgn0027079	Aats-val	DOWNSTREAM	554
2R_9423070_SNP	9423070	C	G	C	PASS	161127	0.440972	PASS	22763	0.217241	4.15148e-06	0.0235621	FBgn0011896	tRNA:K2:50C	DOWNSTREAM	48
2R_9586156_SNP	9586156	G	G	A	PASS	24079	0.247649	PASS	194158	0.448864	1.89562e-05	0.0371594	FBgn0000633	fas	INTRON
2R_9739701_SNP	9739701	A	A	C	PASS	16085	0.346939	PASS	122169	0.580756	1.0253e-05	0.0303563	FBgn0050485	CG30485	NON_SYNONYMOUS_CODING
2R_9739701_SNP	9739701	A	A	C	PASS	16085	0.346939	PASS	122169	0.580756	1.0253e-05	0.0303563	FBgn0033879	CG6543	DOWNSTREAM	751
2R_9749590_SNP	9749590	A	G	A	PASS	191162	0.458924	PASS	23481	0.257143	2.08981e-05	0.0383645	FBgn0033884	CG13344	UTR_5_PRIME
2R_9749590_SNP	9749590	A	G	A	PASS	191162	0.458924	PASS	23481	0.257143	2.08981e-05	0.0383645	FBgn0033883	CG16935	UPSTREAM	83
2R_9749615_SNP	9749615	C	G	C	PASS	174150	0.462963	PASS	22679	0.259016	2.48e-05	0.0404921	FBgn0033884	CG13344	INTRON
2R_9749615_SNP	9749615	C	G	C	PASS	174150	0.462963	PASS	22679	0.259016	2.48e-05	0.0404921	FBgn0033883	CG16935	UPSTREAM	18
2R_9792632_SNP	9792632	A	A	G	PASS	21793	0.3	PASS	148158	0.51634	1.403e-05	0.0335212	FBgn0013733	shot	SYNONYMOUS_CODING
2R_9792686_SNP	9792686	G	G	A	PASS	197113	0.364516	PASS	138195	0.585586	9.61045e-06	0.0298596	FBgn0013733	shot	INTRON
3L_10006039_SNP	10006039	T	T	G	PASS	29156	0.161383	PASS	276148	0.349057	5.809e-06	0.0252733	FBgn0040823	dpr6	INTRON
3L_10045263_SNP	10045263	A	A	T	PASS	31226	0.0769231	PASS	24369	0.221154	4.86172e-05	0.0496318	FBgn0040823	dpr6	INTRON
3L_10092898_SNP	10092898	A	A	G	PASS	23733	0.122222	PASS	20887	0.294915	4.56389e-05	0.0486775	FBgn0040823	dpr6	INTRON
3L_10092898_SNP	10092898	A	A	G	PASS	23733	0.122222	PASS	20887	0.294915	4.56389e-05	0.0486775	FBgn0262008	CG42826	SYNONYMOUS_CODING
3L_10106310_SNP	10106310	A	A	G	PASS	33924	0.0661157	PASS	31579	0.200508	3.30075e-05	0.0433718	FBgn0040823	dpr6	INTRON
3L_10143025_SNP	10143025	G	G	T	PASS	31698	0.236715	PASS	35136	0.0930233	3.56936e-05	0.0445179	FBgn0052057	dpr10	INTRON
3L_10156351_SNP	10156351	G	G	C	AF	26613	0.046595	PASS	24755	0.182119	3.75164e-05	0.0449904	FBgn0052057	dpr10	INTRON
3L_10159369_SNP	10159369	C	C	T	PASS	208141	0.404011	PASS	27569	0.200581	5.81351e-06	0.0252733	FBgn0036072	CG6628	SYNONYMOUS_CODING
3L_10159369_SNP	10159369	C	C	T	PASS	208141	0.404011	PASS	27569	0.200581	5.81351e-06	0.0252733	FBgn0052057	dpr10	INTRON
3L_10159375_SNP	10159375	G	G	A	PASS	218133	0.378917	PASS	27666	0.192982	2.54467e-05	0.0408761	FBgn0036072	CG6628	SYNONYMOUS_CODING
3L_10159375_SNP	10159375	G	G	A	PASS	218133	0.378917	PASS	27666	0.192982	2.54467e-05	0.0408761	FBgn0052057	dpr10	INTRON
3L_10165349_SNP	10165349	T	G	T	PASS	117157	0.572993	PASS	196108	0.355263	2.46951e-05	0.0404921	FBgn0052057	dpr10	INTRON
3L_10167274_SNP	10167274	T	C	T	PASS	22883	0.266881	PASS	181158	0.466077	3.381e-05	0.0439273	FBgn0052057	dpr10	INTRON
3L_10194270_SNP	10194270	A	A	T	PASS	36020	0.0526316	PASS	34376	0.181384	1.94316e-05	0.0375402	FBgn0000451	ect	INTRON
3L_10195824_SNP	10195824	C	C	T	PASS	30523	0.070122	PASS	27674	0.211429	3.64165e-05	0.044693	FBgn0000451	ect	UPSTREAM	887
3L_10214134_SNP	10214134	A	C	A	PASS	19793	0.32069	PASS	164180	0.523256	4.60452e-05	0.0488787	FBgn0052056	scramb1	UTR_3_PRIME
3L_10214134_SNP	10214134	A	C	A	PASS	19793	0.32069	PASS	164180	0.523256	4.60452e-05	0.0488787	FBgn0052055	CG32055	UPSTREAM	87
3L_10226750_SNP	10226750	T	T	A	PASS	33951	0.130769	PASS	286121	0.297297	1.49937e-05	0.0340058	Intergenic	Intergenic
3L_10226757_SNP	10226757	A	A	T	PASS	32546	0.123989	PASS	263107	0.289189	2.04369e-05	0.038132	Intergenic	Intergenic
3L_10226846_SNP	10226846	G	T	G	PASS	137149	0.520979	PASS	244104	0.298851	7.33361e-06	0.0271426	Intergenic	Intergenic
3L_10278430_SNP	10278430	T	A	T	PASS	133174	0.566775	PASS	204113	0.356467	2.92212e-05	0.0420186	Intergenic	Intergenic
3L_10278434_SNP	10278434	T	A	T	PASS	173124	0.417508	PASS	25462	0.196203	2.28561e-06	0.0195288	Intergenic	Intergenic
3L_10292364_SNP	10292364	G	A	G	PASS	137136	0.498169	PASS	24490	0.269461	4.14119e-06	0.0235621	Intergenic	Intergenic
3L_10311195_SNP	10311195	T	T	C	PASS	17594	0.349442	PASS	27252	0.160494	2.50129e-05	0.0406116	Intergenic	Intergenic
3L_10389531_SNP	10389531	G	G	A	PASS	129130	0.50193	PASS	22995	0.29321	3.81473e-05	0.0454364	Intergenic	Intergenic
3L_10398331_SNP	10398331	C	A	C	PASS	25781	0.239645	PASS	195151	0.436416	2.23563e-05	0.0391394	Intergenic	Intergenic
3L_10418539_SNP	10418539	G	T	G	PASS	26454	0.169811	PASS	205117	0.363354	1.23523e-05	0.0320653	Intergenic	Intergenic
3L_10418540_SNP	10418540	A	T	A	PASS	26052	0.166667	PASS	201116	0.365931	7.54709e-06	0.0272134	Intergenic	Intergenic
3L_10418553_SNP	10418553	T	C	T	PASS	28035	0.111111	PASS	22393	0.294304	5.87747e-06	0.0252733	Intergenic	Intergenic
3L_10434724_SNP	10434724	G	G	C	PASS	27357	0.172727	AF	37819	0.0478589	3.66275e-05	0.0447468	Intergenic	Intergenic
3L_10434728_SNP	10434728	T	T	A	PASS	27157	0.17378	AF	37319	0.0484694	3.82737e-05	0.0454417	Intergenic	Intergenic
3L_10444145_SNP	10444145	A	G	A	PASS	26929	0.0973154	PASS	26193	0.262712	1.60132e-05	0.0348683	Intergenic	Intergenic
3L_10445599_SNP	10445599	T	T	A	PASS	110130	0.541667	PASS	17481	0.317647	3.25841e-05	0.0432658	Intergenic	Intergenic
3L_10456502_SNP	10456502	A	T	A	PASS	28158	0.171091	PASS	253133	0.34456	3.98485e-05	0.0462342	FBgn0011802	Gem3	UPSTREAM	31
3L_10456502_SNP	10456502	A	T	A	PASS	28158	0.171091	PASS	253133	0.34456	3.98485e-05	0.0462342	FBgn0052061	CG32061	UPSTREAM	414
3L_10458140_SNP	10458140	T	A	T	PASS	254113	0.307902	PASS	176193	0.523035	5.40068e-06	0.0251947	FBgn0045770	S-Lap3	UPSTREAM	147
3L_10458140_SNP	10458140	T	A	T	PASS	254113	0.307902	PASS	176193	0.523035	5.40068e-06	0.0251947	FBgn0052061	CG32061	DOWNSTREAM	45
3L_10509314_SNP	10509314	A	G	A	PASS	188111	0.371237	PASS	121173	0.588435	2.25279e-05	0.0392245	FBgn0052062	A2bp1	INTRON
3L_10510235_SNP	10510235	T	T	C	PASS	188157	0.455072	PASS	292105	0.264484	3.449e-05	0.0442196	FBgn0052062	A2bp1	INTRON
3L_10514492_SNP	10514492	A	A	T	PASS	25043	0.146758	AF	34411	0.0309859	4.75816e-05	0.0493719	FBgn0052062	A2bp1	INTRON
3L_10521420_SNP	10521420	G	G	A	PASS	140181	0.563863	PASS	216116	0.349398	1.51553e-05	0.0340058	FBgn0052062	A2bp1	INTRON
3L_10545760_SNP	10545760	A	A	C	PASS	203113	0.357595	PASS	27755	0.165663	1.20241e-05	0.0317708	FBgn0052062	A2bp1	INTRON
3L_10627984_SNP	10627984	A	A	G	PASS	197120	0.378549	PASS	130199	0.604863	5.79839e-06	0.0252733	FBgn0000629	E_z_	SYNONYMOUS_CODING
3L_10627984_SNP	10627984	A	A	G	PASS	197120	0.378549	PASS	130199	0.604863	5.79839e-06	0.0252733	FBgn0054001	CG34001	DOWNSTREAM	272
3L_10627984_SNP	10627984	A	A	G	PASS	197120	0.378549	PASS	130199	0.604863	5.79839e-06	0.0252733	FBgn0001179	hay	DOWNSTREAM	915
3L_10627987_SNP	10627987	T	T	C	PASS	198126	0.388889	PASS	132200	0.60241	1.727e-05	0.0353447	FBgn0000629	E_z_	SYNONYMOUS_CODING
3L_10627987_SNP	10627987	T	T	C	PASS	198126	0.388889	PASS	132200	0.60241	1.727e-05	0.0353447	FBgn0054001	CG34001	DOWNSTREAM	275
3L_10627987_SNP	10627987	T	T	C	PASS	198126	0.388889	PASS	132200	0.60241	1.727e-05	0.0353447	FBgn0001179	hay	DOWNSTREAM	918
3L_10628858_SNP	10628858	G	G	A	PASS	159155	0.493631	PASS	24089	0.270517	4.39691e-06	0.0237545	FBgn0000629	E_z_	SYNONYMOUS_CODING
3L_10728776_SNP	10728776	C	C	T	PASS	33233	0.090411	PASS	29289	0.233596	4.81059e-05	0.0495102	Intergenic	Intergenic
3L_10749270_SNP	10749270	T	C	T	PASS	179103	0.365248	PASS	26753	0.165625	9.73696e-06	0.0298925	Intergenic	Intergenic
3L_10782412_SNP	10782412	T	C	T	PASS	194157	0.447293	PASS	27194	0.257534	4.05e-05	0.0465255	FBgn0265738	CR44545	UPSTREAM	22
3L_11026439_SNP	11026439	C	C	T	PASS	21919	0.0798319	PASS	20976	0.266667	4.10265e-06	0.0235621	Intergenic	Intergenic
3L_11057948_SNP	11057948	T	T	A	PASS	31060	0.162162	PASS	266137	0.33995	1.48169e-05	0.0339863	FBgn0052075	CG32075	UPSTREAM	111
3L_11057948_SNP	11057948	T	T	A	PASS	31060	0.162162	PASS	266137	0.33995	1.48169e-05	0.0339863	FBgn0266540	CG45101	UPSTREAM	143
3L_11057948_SNP	11057948	T	T	A	PASS	31060	0.162162	PASS	266137	0.33995	1.48169e-05	0.0339863	FBgn0025355	SuUR	UPSTREAM	143
3L_11057954_SNP	11057954	A	A	T	PASS	31863	0.165354	PASS	264140	0.346535	1.04927e-05	0.0304772	FBgn0052075	CG32075	UPSTREAM	117
3L_11057954_SNP	11057954	A	A	T	PASS	31863	0.165354	PASS	264140	0.346535	1.04927e-05	0.0304772	FBgn0266540	CG45101	UPSTREAM	137
3L_11057954_SNP	11057954	A	A	T	PASS	31863	0.165354	PASS	264140	0.346535	1.04927e-05	0.0304772	FBgn0025355	SuUR	UPSTREAM	137
3L_11058039_SNP	11058039	G	G	A	PASS	33863	0.157107	PASS	252127	0.335092	1.19833e-05	0.0317162	FBgn0266540	CG45101	UPSTREAM	52
3L_11058039_SNP	11058039	G	G	A	PASS	33863	0.157107	PASS	252127	0.335092	1.19833e-05	0.0317162	FBgn0025355	SuUR	UPSTREAM	52
3L_11058039_SNP	11058039	G	G	A	PASS	33863	0.157107	PASS	252127	0.335092	1.19833e-05	0.0317162	FBgn0052075	CG32075	UPSTREAM	22
3L_11133199_SNP	11133199	C	C	T	PASS	24671	0.223975	PASS	217153	0.413514	3.412e-05	0.0441414	FBgn0052082	CG32082	INTRON
3L_11147132_SNP	11147132	G	G	A	AF	23310	0.0411523	PASS	24355	0.184564	1.92315e-05	0.0374191	FBgn0052082	CG32082	INTRON
3L_1115707_SNP	1115707	T	T	A	PASS	27988	0.239782	PASS	31522	0.0652819	6.10583e-07	0.017284	Intergenic	Intergenic
3L_1115893_SNP	1115893	G	G	C	PASS	25158	0.187702	PASS	26414	0.0503597	3.82866e-05	0.0454417	Intergenic	Intergenic
3L_11183025_SNP	11183025	T	T	C	PASS	30428	0.0843374	PASS	292100	0.255102	2.51189e-06	0.0204613	FBgn0036144	GlcAT-P	INTRON
3L_11234522_SNP	11234522	G	G	A	PASS	20061	0.233716	PASS	130126	0.492188	5.45946e-07	0.017284	Intergenic	Intergenic
3L_11283807_SNP	11283807	G	G	T	PASS	26823	0.0790378	PASS	22971	0.236667	2.555e-05	0.0409472	FBgn0036152	CG6175	INTRON
3L_11283815_SNP	11283815	G	G	T	PASS	27024	0.0816327	PASS	22576	0.252492	7.82549e-06	0.0275846	FBgn0036152	CG6175	INTRON
3L_11350546_SNP	11350546	G	G	A	PASS	226112	0.331361	PASS	170193	0.53168	3.2986e-05	0.0433718	Intergenic	Intergenic
3L_11366288_SNP	11366288	G	A	G	PASS	265125	0.320513	PASS	219236	0.518681	1.38777e-05	0.0333603	Intergenic	Intergenic
3L_11382048_SNP	11382048	G	G	T	PASS	249138	0.356589	PASS	172209	0.548556	4.72675e-05	0.0493719	Intergenic	Intergenic
3L_11394992_SNP	11394992	T	T	A	PASS	20964	0.234432	PASS	32026	0.0751445	1.47084e-05	0.0339554	Intergenic	Intergenic
3L_11408568_SNP	11408568	T	C	T	PASS	22352	0.189091	PASS	156107	0.406844	6.93273e-06	0.0269782	Intergenic	Intergenic
3L_11408583_SNP	11408583	A	T	A	PASS	18480	0.30303	PASS	126140	0.526316	2.05276e-05	0.0381468	Intergenic	Intergenic
3L_11410529_SNP	11410529	T	T	C	PASS	168171	0.504425	PASS	238105	0.306122	3.89588e-05	0.0458448	Intergenic	Intergenic
3L_11417823_SNP	11417823	C	T	C	PASS	26964	0.192192	PASS	239148	0.382429	1.39511e-05	0.033483	FBgn0036157	CG7560	UPSTREAM	435
3L_11428720_SNP	11428720	G	A	G	PASS	103166	0.6171	PASS	175104	0.37276	3.43084e-06	0.0224755	FBgn0265741	CR44548	UPSTREAM	3
3L_11428720_SNP	11428720	G	A	G	PASS	103166	0.6171	PASS	175104	0.37276	3.43084e-06	0.0224755	FBgn0036158	CG6149	UPSTREAM	144
3L_11428724_SNP	11428724	C	T	C	PASS	103163	0.612782	PASS	175106	0.377224	7.71426e-06	0.0274471	FBgn0265741	CR44548	UPSTREAM	26
3L_11428724_SNP	11428724	C	T	C	PASS	103163	0.612782	PASS	175106	0.377224	7.71426e-06	0.0274471	FBgn0036158	CG6149	UPSTREAM	148
3L_11435929_SNP	11435929	T	A	T	PASS	193106	0.354515	PASS	146197	0.574344	1.08367e-05	0.030619	Intergenic	Intergenic
3L_11445896_SNP	11445896	C	A	C	PASS	22275	0.252525	PASS	182151	0.453453	2.99343e-05	0.0420186	Intergenic	Intergenic
3L_11447610_SNP	11447610	C	C	A	PASS	142143	0.501754	PASS	22993	0.28882	1.932e-05	0.0374539	Intergenic	Intergenic
3L_11452493_SNP	11452493	T	T	C	PASS	97152	0.610442	PASS	169100	0.371747	8.56842e-06	0.028804	FBgn0036161	CG7551	SYNONYMOUS_CODING
3L_11452493_SNP	11452493	T	T	C	PASS	97152	0.610442	PASS	169100	0.371747	8.56842e-06	0.028804	FBgn0036160	CG12289	UPSTREAM	923
3L_11470336_SNP	11470336	C	C	T	PASS	219147	0.401639	PASS	26574	0.218289	4.57331e-05	0.0487449	Intergenic	Intergenic
3L_11475160_SNP	11475160	T	C	T	PASS	237181	0.433014	PASS	30398	0.244389	1.85018e-05	0.0368832	Intergenic	Intergenic
3L_11526784_SNP	11526784	C	C	T	PASS	38231	0.0750605	PASS	29780	0.212202	3.23044e-05	0.0431319	FBgn0259481	Mob2	INTRON
3L_11543150_SNP	11543150	G	G	C	PASS	28267	0.191977	PASS	222144	0.393443	4.80283e-06	0.0245537	FBgn0259481	Mob2	INTRON
3L_11543200_SNP	11543200	T	T	A	PASS	28065	0.188406	PASS	215143	0.399441	1.92843e-06	0.0191255	FBgn0259481	Mob2	INTRON
3L_11547252_SNP	11547252	T	T	C	PASS	36721	0.0541237	PASS	31181	0.206633	1.58872e-06	0.0189627	FBgn0259481	Mob2	INTRON
3L_11547279_SNP	11547279	T	T	A	AF	36217	0.0448549	PASS	30271	0.190349	2.18314e-06	0.0194067	FBgn0259481	Mob2	INTRON
3L_11551614_SNP	11551614	C	C	A	PASS	22820	0.0806452	PASS	22889	0.280757	6.79626e-07	0.017284	FBgn0259481	Mob2	INTRON
3L_11551653_SNP	11551653	G	G	T	PASS	20012	0.0566038	PASS	19166	0.256809	7.46473e-07	0.017284	FBgn0259481	Mob2	INTRON
3L_11553334_SNP	11553334	C	C	T	AF	34813	0.0360111	PASS	28354	0.160237	1.85812e-05	0.0369046	FBgn0259481	Mob2	INTRON
3L_11570966_SNP	11570966	A	A	T	PASS	232110	0.321637	PASS	34656	0.139303	6.27564e-06	0.0258713	FBgn0053270	CG33270	DOWNSTREAM	37
3L_11570966_SNP	11570966	A	A	T	PASS	232110	0.321637	PASS	34656	0.139303	6.27564e-06	0.0258713	FBgn0053271	CG33271	UPSTREAM	371
3L_11570966_SNP	11570966	A	A	T	PASS	232110	0.321637	PASS	34656	0.139303	6.27564e-06	0.0258713	FBgn0053489	CG33489	UPSTREAM	822
3L_11574152_SNP	11574152	T	T	G	PASS	24988	0.261128	PASS	33140	0.107817	4.734e-05	0.0493719	FBgn0263248	CG43391	UPSTREAM	33
3L_11574152_SNP	11574152	T	T	G	PASS	24988	0.261128	PASS	33140	0.107817	4.734e-05	0.0493719	FBgn0053269	CG33269	DOWNSTREAM	363
3L_11574159_SNP	11574159	T	T	C	PASS	24692	0.272189	PASS	32542	0.114441	4.006e-05	0.0463769	FBgn0263248	CG43391	UPSTREAM	4
3L_11574159_SNP	11574159	T	T	C	PASS	24692	0.272189	PASS	32542	0.114441	4.006e-05	0.0463769	FBgn0053269	CG33269	DOWNSTREAM	356
3L_11591014_SNP	11591014	G	C	G	PASS	141100	0.414938	PASS	19951	0.204	2.9355e-05	0.0420186	FBgn0036179	CG7368	INTRON
3L_11596536_SNP	11596536	C	C	T	PASS	20397	0.323333	PASS	161182	0.530612	2.84847e-05	0.0416057	FBgn0036179	CG7368	SYNONYMOUS_CODING
3L_11605842_SNP	11605842	G	G	A	PASS	35835	0.0890585	PASS	29188	0.23219	3.81783e-05	0.0454364	FBgn0036181	Muc68Ca	NON_SYNONYMOUS_CODING
3L_11633856_SNP	11633856	T	A	T	PASS	25070	0.21875	PASS	176123	0.411371	4.19546e-05	0.0470563	FBgn0052091	CG32091	SYNONYMOUS_CODING
3L_11641794_SNP	11641794	T	T	A	PASS	188175	0.482094	PASS	289103	0.262755	1.92962e-06	0.0191255	FBgn0036188	CG7339	UPSTREAM	62
3L_11641794_SNP	11641794	T	T	A	PASS	188175	0.482094	PASS	289103	0.262755	1.92962e-06	0.0191255	FBgn0036187	RIOK1	UPSTREAM	22
3L_11641800_SNP	11641800	T	T	A	PASS	186172	0.480447	PASS	300104	0.257426	1.17417e-06	0.0188391	FBgn0036188	CG7339	UPSTREAM	56
3L_11641800_SNP	11641800	T	T	A	PASS	186172	0.480447	PASS	300104	0.257426	1.17417e-06	0.0188391	FBgn0036187	RIOK1	UPSTREAM	226
3L_11641812_SNP	11641812	T	T	C	PASS	195176	0.474394	PASS	301109	0.265854	4.75304e-06	0.0244998	FBgn0036188	CG7339	UPSTREAM	44
3L_11641812_SNP	11641812	T	T	C	PASS	195176	0.474394	PASS	301109	0.265854	4.75304e-06	0.0244998	FBgn0036187	RIOK1	UPSTREAM	238
3L_11641831_SNP	11641831	A	A	C	PASS	188176	0.483516	PASS	28895	0.248042	3.13264e-07	0.0125304	FBgn0036188	CG7339	UPSTREAM	25
3L_11641831_SNP	11641831	A	A	C	PASS	188176	0.483516	PASS	28895	0.248042	3.13264e-07	0.0125304	FBgn0036187	RIOK1	UPSTREAM	257
3L_11641859_SNP	11641859	G	G	T	PASS	192168	0.466667	PASS	25798	0.276056	4.59666e-05	0.0488283	FBgn0036188	CG7339	START_GAINED
3L_11641859_SNP	11641859	G	G	T	PASS	192168	0.466667	PASS	25798	0.276056	4.59666e-05	0.0488283	FBgn0036187	RIOK1	UPSTREAM	285
3L_11641860_SNP	11641860	G	G	T	PASS	186170	0.477528	PASS	25599	0.279661	2.60714e-05	0.0411789	FBgn0036188	CG7339	UTR_5_PRIME
3L_11641860_SNP	11641860	G	G	T	PASS	186170	0.477528	PASS	25599	0.279661	2.60714e-05	0.0411789	FBgn0036187	RIOK1	UPSTREAM	286
3L_11651301_SNP	11651301	C	C	A	PASS	30925	0.0748503	PASS	29596	0.245524	1.44982e-06	0.0189627	FBgn0052085	CG32085	INTRON
3L_11666669_SNP	11666669	T	T	C	PASS	24069	0.223301	PASS	25318	0.0664207	1.64345e-05	0.0352714	FBgn0052085	CG32085	INTRON
3L_11734112_SNP	11734112	C	T	C	PASS	25579	0.236527	PASS	190163	0.461756	1.42563e-06	0.0189627	FBgn0036202	CG6024	INTRON
3L_11734116_SNP	11734116	T	C	T	PASS	25385	0.251479	PASS	194154	0.442529	4.23179e-05	0.0471841	FBgn0036202	CG6024	INTRON
3L_11741504_SNP	11741504	T	T	C	AF	32616	0.0467836	PASS	27861	0.179941	1.90686e-05	0.0373331	FBgn0036202	CG6024	INTRON
3L_11751859_SNP	11751859	C	C	A	PASS	157190	0.54755	PASS	239121	0.336111	1.17e-05	0.0313687	FBgn0036202	CG6024	INTRON
3L_11809566_SNP	11809566	G	G	A	PASS	193192	0.498701	PASS	244108	0.306818	4.58821e-05	0.0488044	FBgn0036210	CG14130	SYNONYMOUS_STOP
3L_11809566_SNP	11809566	G	G	A	PASS	193192	0.498701	PASS	244108	0.306818	4.58821e-05	0.0488044	FBgn0036211	CG5946	DOWNSTREAM	229
3L_11836606_SNP	11836606	C	C	G	PASS	196149	0.431884	PASS	26381	0.235465	2.08562e-05	0.0383645	Intergenic	Intergenic
3L_11836633_SNP	11836633	C	C	T	PASS	221100	0.311526	PASS	27239	0.125402	7.44685e-06	0.0271426	Intergenic	Intergenic
3L_11839286_SNP	11839286	A	G	A	PASS	27968	0.195965	PASS	202132	0.39521	8.81286e-06	0.0289264	Intergenic	Intergenic
3L_11840220_SNP	11840220	C	G	C	PASS	262106	0.288043	PASS	158150	0.487013	3.502e-05	0.0442196	FBgn0040816	CG12521	DOWNSTREAM	263
3L_11841588_SNP	11841588	A	C	A	PASS	20397	0.323333	PASS	122178	0.593333	1.14129e-07	0.00856496	FBgn0040816	CG12521	UPSTREAM	685
3L_11854585_SNP	11854585	C	C	G	PASS	35036	0.0932643	PASS	306103	0.251834	7.8044e-06	0.0275846	FBgn0266100	CG44837	INTRON
3L_11884715_SNP	11884715	A	A	T	PASS	180193	0.517426	PASS	267130	0.327456	4.92072e-05	0.0498136	FBgn0266100	CG44837	INTRON
3L_11900681_SNP	11900681	G	G	C	AF	32511	0.0327381	PASS	27154	0.166154	6.90185e-06	0.0269782	FBgn0266100	CG44837	INTRON
3L_11921839_SNP	11921839	G	G	A	PASS	22321	0.0860656	PASS	18468	0.269841	1.0089e-05	0.030293	FBgn0011723	byn	INTRON
3L_11921839_SNP	11921839	G	G	A	PASS	22321	0.0860656	PASS	18468	0.269841	1.0089e-05	0.030293	FBgn0266100	CG44837	INTRON
3L_11922777_SNP	11922777	A	T	A	PASS	32347	0.127027	PASS	261104	0.284932	4.77076e-05	0.0493719	FBgn0266100	CG44837	INTRON
3L_11922777_SNP	11922777	A	T	A	PASS	32347	0.127027	PASS	261104	0.284932	4.77076e-05	0.0493719	FBgn0011723	byn	INTRON
3L_11929692_SNP	11929692	T	T	C	PASS	31217	0.0516717	PASS	23264	0.216216	1.71092e-06	0.0189627	FBgn0266100	CG44837	INTRON
3L_11929692_SNP	11929692	T	T	C	PASS	31217	0.0516717	PASS	23264	0.216216	1.71092e-06	0.0189627	FBgn0011723	byn	DOWNSTREAM	673
3L_11931568_SNP	11931568	T	T	A	PASS	172189	0.523546	PASS	227109	0.324405	3.63651e-05	0.044693	FBgn0266100	CG44837	UTR_5_PRIME
3L_11945175_SNP	11945175	T	C	T	PASS	193109	0.360927	PASS	134194	0.591463	4.54432e-06	0.0241362	FBgn0036227	CG17826	SYNONYMOUS_CODING
3L_11945175_SNP	11945175	T	C	T	PASS	193109	0.360927	PASS	134194	0.591463	4.54432e-06	0.0241362	FBgn0036228	obst-G	DOWNSTREAM	226
3L_11945397_SNP	11945397	T	T	G	PASS	243121	0.332418	PASS	36670	0.16055	2.166e-05	0.0386977	FBgn0036228	obst-G	DOWNSTREAM	4
3L_11945397_SNP	11945397	T	T	G	PASS	243121	0.332418	PASS	36670	0.16055	2.166e-05	0.0386977	FBgn0036227	CG17826	DOWNSTREAM	72
3L_11950657_SNP	11950657	G	T	G	PASS	27030	0.1	PASS	21878	0.263514	3.47035e-05	0.0442196	FBgn0036230	CG11570	INTRON
3L_11950657_SNP	11950657	G	T	G	PASS	27030	0.1	PASS	21878	0.263514	3.47035e-05	0.0442196	FBgn0262986	CG43294	UPSTREAM	734
3L_11950657_SNP	11950657	G	T	G	PASS	27030	0.1	PASS	21878	0.263514	3.47035e-05	0.0442196	FBgn0036229	CG7248	DOWNSTREAM	777
3L_11950658_SNP	11950658	G	T	G	PASS	27130	0.0996678	PASS	21980	0.267559	2.20178e-05	0.0390249	FBgn0036230	CG11570	INTRON
3L_11950658_SNP	11950658	G	T	G	PASS	27130	0.0996678	PASS	21980	0.267559	2.20178e-05	0.0390249	FBgn0262986	CG43294	UPSTREAM	733
3L_11950658_SNP	11950658	G	T	G	PASS	27130	0.0996678	PASS	21980	0.267559	2.20178e-05	0.0390249	FBgn0036229	CG7248	DOWNSTREAM	778
3L_11952868_SNP	11952868	A	G	A	PASS	25531	0.108392	PASS	22285	0.276873	3.1374e-05	0.0427136	FBgn0028573	prc	NON_SYNONYMOUS_CODING
3L_11952868_SNP	11952868	A	G	A	PASS	25531	0.108392	PASS	22285	0.276873	3.1374e-05	0.0427136	FBgn0262986	CG43294	DOWNSTREAM	859
3L_11965312_SNP	11965312	C	T	C	PASS	505	0.0909091	PASS	3632	0.470588	1.02124e-05	0.030293	FBgn0053265	Muc68E	SYNONYMOUS_CODING
3L_11965312_SNP	11965312	C	T	C	PASS	505	0.0909091	PASS	3632	0.470588	1.02124e-05	0.030293	FBgn0259748	CG42397	DOWNSTREAM	873
3L_11980672_SNP	11980672	T	C	T	PASS	24662	0.201299	PASS	180118	0.395973	2.97539e-05	0.0420186	FBgn0036235	CG6938	SYNONYMOUS_CODING
3L_11981374_SNP	11981374	C	G	C	PASS	25968	0.207951	PASS	211136	0.391931	4.63749e-05	0.0491037	FBgn0036235	CG6938	INTRON
3L_1198984_SNP	1198984	C	C	G	PASS	28663	0.180516	PASS	37421	0.0531646	3.48417e-05	0.0442196	FBgn0040281	Aplip1	UTR_3_PRIME
3L_12026109_SNP	12026109	C	A	C	PASS	35653	0.129584	PASS	23997	0.28869	4.51737e-05	0.0484885	FBgn0041096	rols	INTRON
3L_12026109_SNP	12026109	C	A	C	PASS	35653	0.129584	PASS	23997	0.28869	4.51737e-05	0.0484885	FBgn0264725	CG43993	DOWNSTREAM	1
3L_12026191_SNP	12026191	A	T	A	PASS	35322	0.0586667	PASS	29070	0.194444	2.11014e-05	0.0384453	FBgn0041096	rols	INTRON
3L_12026191_SNP	12026191	A	T	A	PASS	35322	0.0586667	PASS	29070	0.194444	2.11014e-05	0.0384453	FBgn0264725	CG43993	DOWNSTREAM	92
3L_12026206_SNP	12026206	G	C	G	PASS	34118	0.0501393	PASS	29967	0.18306	1.73931e-05	0.0354201	FBgn0041096	rols	INTRON
3L_12026206_SNP	12026206	G	C	G	PASS	34118	0.0501393	PASS	29967	0.18306	1.73931e-05	0.0354201	FBgn0264725	CG43993	DOWNSTREAM	17
3L_12121574_SNP	12121574	T	T	C	PASS	29691	0.235142	PASS	38334	0.0815348	6.92081e-06	0.0269782	FBgn0250825	CG34241	DOWNSTREAM	13
3L_12121574_SNP	12121574	T	T	C	PASS	29691	0.235142	PASS	38334	0.0815348	6.92081e-06	0.0269782	FBgn0002565	Lsp2	UPSTREAM	919
3L_12147000_SNP	12147000	C	C	T	PASS	33074	0.183168	PASS	272153	0.36	1.819e-05	0.0367112	FBgn0013997	Nrx-IV	INTRON
3L_12151335_SNP	12151335	A	A	G	PASS	27594	0.254743	PASS	240204	0.459459	4.8654e-06	0.0245537	FBgn0036259	CG9760	SYNONYMOUS_CODING
3L_12153251_SNP	12153251	C	C	A	PASS	435169	0.279801	PASS	393331	0.457182	8.39739e-06	0.0285137	FBgn0036259	CG9760	INTRON
3L_12160764_SNP	12160764	A	A	T	PASS	158209	0.569482	PASS	239132	0.355795	7.8584e-06	0.0276387	FBgn0036260	Rh7	INTRON
3L_12161480_SNP	12161480	A	A	C	PASS	24933	0.117021	PASS	17586	0.329502	1.35661e-06	0.0189627	FBgn0036260	Rh7	UTR_5_PRIME
3L_12163670_SNP	12163670	C	C	T	PASS	32527	0.0767045	PASS	24897	0.281159	4.54753e-08	0.007083	FBgn0036260	Rh7	INTRON
3L_12179605_SNP	12179605	G	G	T	PASS	10718	0.144	PASS	10167	0.39881	1.681e-05	0.0353447	FBgn0036262	CG6910	INTRON
3L_12190402_SNP	12190402	C	C	A	PASS	26175	0.223214	PASS	245176	0.418052	1.24526e-05	0.0321288	FBgn0036264	CG11529	UPSTREAM	489
3L_12194261_SNP	12194261	G	G	T	PASS	24551	0.172297	PASS	228145	0.38874	1.18633e-06	0.0188391	FBgn0022709	Adk1	INTRON
3L_12194280_SNP	12194280	T	T	G	PASS	26050	0.16129	PASS	244136	0.357895	4.90234e-06	0.0245537	FBgn0022709	Adk1	INTRON
3L_12202922_SNP	12202922	G	G	A	PASS	311158	0.336887	PASS	40878	0.160494	4.82812e-06	0.0245537	FBgn0260941	app	INTRON
3L_12205733_SNP	12205733	G	G	A	PASS	26035	0.118644	PASS	18278	0.3	2.15689e-05	0.0386651	FBgn0260941	app	DOWNSTREAM	315
3L_12206516_SNP	12206516	A	G	A	PASS	214118	0.355422	PASS	142194	0.577381	6.71429e-06	0.0265291	FBgn0260941	app	SYNONYMOUS_CODING
3L_12251524_SNP	12251524	C	C	T	PASS	27381	0.228814	PASS	30824	0.0722892	8.04e-06	0.0279647	FBgn0260941	app	INTRON
3L_12282614_SNP	12282614	C	C	T	PASS	23962	0.20598	PASS	174118	0.40411	2.73089e-05	0.0412052	FBgn0267218	CR45658	EXON
3L_12330742_SNP	12330742	C	T	C	PASS	26360	0.185759	PASS	212126	0.372781	2.61839e-05	0.0411789	FBgn0266993	CR45444	EXON
3L_12330742_SNP	12330742	C	T	C	PASS	26360	0.185759	PASS	212126	0.372781	2.61839e-05	0.0411789	FBgn0036277	CG10418	DOWNSTREAM	46
3L_12410928_SNP	12410928	G	G	A	PASS	5057	0.53271	PASS	6316	0.202532	1.99935e-05	0.037917	FBgn0020655	ArfGAP1	UPSTREAM	248
3L_12410938_SNP	12410938	A	A	T	PASS	4873	0.603306	PASS	5920	0.253165	6.71607e-06	0.0265291	FBgn0020655	ArfGAP1	UPSTREAM	258
3L_12410948_SNP	12410948	C	C	T	PASS	5279	0.603053	PASS	6325	0.284091	2.0962e-05	0.0383645	FBgn0020655	ArfGAP1	UPSTREAM	268
3L_12419769_SNP	12419769	A	A	T	PASS	183163	0.471098	PASS	25898	0.275281	3.19274e-05	0.0428645	FBgn0036285	toe	INTRON
3L_12437213_SNP	12437213	C	C	T	PASS	23247	0.168459	AF	30712	0.0376175	2.65665e-05	0.0411789	Intergenic	Intergenic
3L_12444747_SNP	12444747	A	C	A	PASS	32130	0.0854701	PASS	27482	0.230337	4.31146e-05	0.0474897	Intergenic	Intergenic
3L_12497808_SNP	12497808	C	C	A	AF	28811	0.0367893	PASS	24951	0.17	1.87718e-05	0.0371103	FBgn0264848	vih	INTRON
3L_12497808_SNP	12497808	C	C	A	AF	28811	0.0367893	PASS	24951	0.17	1.87718e-05	0.0371103	FBgn0036294	CG10654	DOWNSTREAM	666
3L_12497808_SNP	12497808	C	C	A	AF	28811	0.0367893	PASS	24951	0.17	1.87718e-05	0.0371103	FBgn0036292	CG10646	UPSTREAM	814
3L_12518785_SNP	12518785	C	C	A	PASS	25640	0.135135	PASS	238106	0.30814	3.28879e-05	0.0433718	FBgn0004926	eIF-2beta	INTRON
3L_12518785_SNP	12518785	C	C	A	PASS	25640	0.135135	PASS	238106	0.30814	3.28879e-05	0.0433718	FBgn0262524	ver	DOWNSTREAM	535
3L_12520345_SNP	12520345	A	A	T	PASS	29185	0.226064	PASS	247176	0.416076	1.43543e-05	0.0337047	FBgn0036298	nst	UTR_3_PRIME
3L_12520345_SNP	12520345	A	A	T	PASS	29185	0.226064	PASS	247176	0.416076	1.43543e-05	0.0337047	FBgn0004926	eIF-2beta	UPSTREAM	514
3L_12569511_SNP	12569511	A	A	T	AF	40011	0.026764	PASS	37755	0.127315	4.42256e-05	0.047984	Intergenic	Intergenic
3L_12569515_SNP	12569515	G	G	A	AF	40811	0.026253	PASS	38055	0.126437	4.10865e-05	0.0468842	Intergenic	Intergenic
3L_12657442_SNP	12657442	G	G	A	PASS	248103	0.293447	PASS	31548	0.132231	4.768e-05	0.0493719	Intergenic	Intergenic
3L_12657485_SNP	12657485	G	G	C	PASS	194138	0.415663	PASS	27668	0.197674	1.57758e-06	0.0189627	Intergenic	Intergenic
3L_12657498_SNP	12657498	G	G	A	PASS	204125	0.379939	PASS	27857	0.170149	2.07864e-06	0.0193111	Intergenic	Intergenic
3L_12657577_SNP	12657577	T	T	A	PASS	237163	0.4075	PASS	26777	0.223837	3.7307e-05	0.0448751	Intergenic	Intergenic
3L_12657586_SNP	12657586	C	C	T	PASS	236177	0.428571	PASS	27483	0.232493	1.11254e-05	0.0308477	Intergenic	Intergenic
3L_12717428_SNP	12717428	A	G	A	PASS	147196	0.571429	PASS	239129	0.350543	4.91913e-06	0.0245537	Intergenic	Intergenic
3L_13347376_SNP	13347376	A	A	G	AF	32816	0.0465116	PASS	25155	0.179739	2.48242e-05	0.0404921	FBgn0036348	CG17687	SYNONYMOUS_CODING
3L_13398698_SNP	13398698	T	T	C	PASS	23952	0.178694	AF	29010	0.0333333	4.26884e-06	0.0236255	Intergenic	Intergenic
3L_13425527_SNP	13425527	C	C	A	PASS	21876	0.258503	PASS	178171	0.489971	1.81621e-06	0.0189627	FBgn0036360	CG10713	INTRON
3L_13425527_SNP	13425527	C	C	A	PASS	21876	0.258503	PASS	178171	0.489971	1.81621e-06	0.0189627	FBgn0012010	tRNA:V4:70BCb	UPSTREAM	621
3L_13697231_SNP	13697231	C	T	C	PASS	16392	0.360784	PASS	97162	0.625483	8.45719e-07	0.017284	FBgn0264001	bru-3	INTRON
3L_13842858_SNP	13842858	T	A	T	PASS	23658	0.197279	PASS	218137	0.385915	3.30226e-05	0.0433718	FBgn0029167	Hml	INTRON
3L_13842876_SNP	13842876	A	T	A	PASS	24356	0.187291	PASS	218146	0.401099	2.32031e-06	0.0197181	FBgn0029167	Hml	INTRON
3L_14086955_SNP	14086955	T	C	T	AF	28414	0.0469799	PASS	23953	0.181507	3.85559e-05	0.0455753	FBgn0000639	Fbp1	DOWNSTREAM	734
3L_1417651_SNP	1417651	T	T	C	PASS	20474	0.266187	PASS	27827	0.0885246	6.58791e-06	0.0264212	FBgn0003138	Ptp61F	INTRON
3L_1417651_SNP	1417651	T	T	C	PASS	20474	0.266187	PASS	27827	0.0885246	6.58791e-06	0.0264212	FBgn0035217	FucTD	SYNONYMOUS_CODING
3L_14480556_SNP	14480556	A	G	A	PASS	28166	0.190202	PASS	194121	0.384127	1.54268e-05	0.0342537	FBgn0087007	bbg	INTRON
3L_1473255_SNP	1473255	C	C	A	PASS	148153	0.508306	PASS	20383	0.29021	1.51588e-05	0.0340058	FBgn0003138	Ptp61F	UTR_5_PRIME
3L_15093217_SNP	15093217	G	G	A	PASS	140146	0.51049	PASS	21995	0.302548	3.47569e-05	0.0442196	FBgn0266452	CTPsyn	INTRON
3L_15093217_SNP	15093217	G	G	A	PASS	140146	0.51049	PASS	21995	0.302548	3.47569e-05	0.0442196	FBgn0264703	CR43972	EXON
3L_15093217_SNP	15093217	G	G	A	PASS	140146	0.51049	PASS	21995	0.302548	3.47569e-05	0.0442196	FBgn0264704	CR43973	UPSTREAM	615
3L_15780974_SNP	15780974	C	C	T	PASS	27142	0.134185	PASS	22299	0.308411	2.92855e-05	0.0420186	Intergenic	Intergenic
3L_16112890_SNP	16112890	A	G	A	PASS	28125	0.0816994	PASS	24393	0.276786	3.75354e-07	0.0137234	FBgn0010280	Taf4	SYNONYMOUS_CODING
3L_1657237_SNP	1657237	G	G	T	PASS	154130	0.457746	PASS	23577	0.246795	1.6383e-05	0.0352344	FBgn0035253	CG7971	SYNONYMOUS_CODING
3L_17692847_SNP	17692847	G	G	A	PASS	159171	0.518182	PASS	231103	0.308383	1.68012e-05	0.0353447	FBgn0052183	Ccn	INTRON
3L_17764698_SNP	17764698	C	T	C	PASS	225111	0.330357	PASS	179202	0.530184	3.075e-05	0.0425183	Intergenic	Intergenic
3L_17932328_SNP	17932328	T	T	A	PASS	158153	0.491961	PASS	23698	0.293413	4.72972e-05	0.0493719	FBgn0262793	CG43174	INTRON
3L_17932334_SNP	17932334	T	T	A	PASS	159141	0.47	PASS	22782	0.265372	3.01553e-05	0.0421407	FBgn0262793	CG43174	INTRON
3L_17932344_SNP	17932344	C	C	T	PASS	166131	0.441077	PASS	23572	0.234528	1.85045e-05	0.0368832	FBgn0262793	CG43174	INTRON
3L_17932352_SNP	17932352	C	C	G	PASS	164121	0.424561	PASS	22660	0.20979	8.8071e-06	0.0289264	FBgn0262793	CG43174	INTRON
3L_17932363_SNP	17932363	A	A	G	PASS	164105	0.390335	PASS	23655	0.189003	2.18247e-05	0.0389012	FBgn0262793	CG43174	INTRON
3L_18090668_SNP	18090668	C	C	T	PASS	192145	0.430267	PASS	29689	0.231169	1.1945e-05	0.0316682	FBgn0036773	CG13698	INTRON
3L_18148635_SNP	18148635	C	A	C	PASS	27551	0.156442	PASS	199102	0.33887	2.76957e-05	0.0412347	FBgn0036781	CG13699	SYNONYMOUS_CODING
3L_18859161_SNP	18859161	T	T	C	PASS	149185	0.553892	PASS	230125	0.352113	3.475e-05	0.0442196	FBgn0036818	CG14074	UPSTREAM	164
3L_18859161_SNP	18859161	T	T	C	PASS	149185	0.553892	PASS	230125	0.352113	3.475e-05	0.0442196	FBgn0036817	CG6865	DOWNSTREAM	547
3L_19030559_SNP	19030559	A	A	G	PASS	25680	0.238095	PASS	238179	0.429257	2.2544e-05	0.0392245	FBgn0002945	nkd	INTRON
3L_19086467_SNP	19086467	T	T	C	PASS	211130	0.381232	PASS	151209	0.580556	4.20536e-05	0.0470563	FBgn0036846	MESR6	INTRON
3L_19086468_SNP	19086468	A	A	T	PASS	215128	0.373178	PASS	150209	0.582173	1.72428e-05	0.0353447	FBgn0036846	MESR6	INTRON
3L_19118817_SNP	19118817	T	T	A	PASS	196106	0.350993	PASS	164209	0.560322	2.11284e-05	0.0384453	FBgn0036851	CG14082	INTRON
3L_1919213_SNP	1919213	T	T	A	PASS	131185	0.585443	PASS	195117	0.375	2.893e-05	0.0418685	Intergenic	Intergenic
3L_19270690_SNP	19270690	C	T	C	PASS	32647	0.126005	PASS	23897	0.289552	3.34858e-05	0.0436882	FBgn0036860	CG14086	INTRON
3L_19275162_SNP	19275162	A	A	T	PASS	32187	0.213235	PASS	34927	0.0718085	1.77514e-05	0.0361031	FBgn0036862	Gbs-76A	UTR_3_PRIME
3L_19355628_SNP	19355628	T	G	T	PASS	20677	0.272085	PASS	143140	0.4947	1.09826e-05	0.0308325	FBgn0052206	CG32206	INTRON
3L_19512034_SNP	19512034	G	G	T	PASS	178156	0.467066	PASS	279104	0.27154	2.87921e-05	0.0417576	FBgn0036878	Cpr76Ba	UPSTREAM	62
3L_19512034_SNP	19512034	G	G	T	PASS	178156	0.467066	PASS	279104	0.27154	2.87921e-05	0.0417576	FBgn0036879	Cpr76Bb	UPSTREAM	715
3L_19641590_SNP	19641590	A	A	G	PASS	32972	0.179551	PASS	262141	0.349876	3.67751e-05	0.0447468	FBgn0022774	Oat	INTRON
3L_1978591_SNP	1978591	C	C	T	PASS	21263	0.229091	PASS	27823	0.076412	4.2e-05	0.0470563	Intergenic	Intergenic
3L_2049960_SNP	2049960	T	T	C	PASS	165211	0.56117	PASS	262123	0.319481	3.01565e-07	0.0125304	FBgn0086906	sls	NON_SYNONYMOUS_CODING
3L_20680492_SNP	20680492	C	C	T	PASS	30177	0.203704	PASS	193149	0.435673	2.67225e-07	0.0125304	Intergenic	Intergenic
3L_21053371_SNP	21053371	C	C	T	PASS	29622	0.0691824	PASS	29482	0.218085	1.44055e-05	0.0337047	FBgn0026179	siz	INTRON
3L_21535441_SNP	21535441	T	T	G	PASS	246137	0.357702	PASS	31767	0.174479	1.22841e-05	0.0320653	FBgn0053290	CG33290	UPSTREAM	18
3L_21618178_SNP	21618178	G	G	C	PASS	205147	0.417614	PASS	25776	0.228228	3.63744e-05	0.044693	FBgn0037107	CG7166	INTRON
3L_21618178_SNP	21618178	G	G	C	PASS	205147	0.417614	PASS	25776	0.228228	3.63744e-05	0.044693	FBgn0037108	CG11306	UPSTREAM	728
3L_21642605_SNP	21642605	A	A	G	PASS	29917	0.0537975	PASS	27767	0.194767	1.6628e-05	0.0353263	FBgn0264711	CG43980	INTRON
3L_22403052_SNP	22403052	A	A	G	PASS	182106	0.368056	PASS	23747	0.165493	1.018e-05	0.030293	Intergenic	Intergenic
3L_22403053_SNP	22403053	A	A	G	PASS	182105	0.365854	PASS	23547	0.166667	1.45764e-05	0.0338245	Intergenic	Intergenic
3L_22484072_SNP	22484072	T	T	C	PASS	28797	0.252604	PASS	37740	0.0959233	1.04148e-05	0.0304287	Intergenic	Intergenic
3L_23469492_SNP	23469492	C	C	T	PASS	14184	0.373333	PASS	20541	0.166667	2.672e-05	0.0411789	Intergenic	Intergenic
3L_24075432_SNP	24075432	C	C	T	PASS	207119	0.365031	PASS	26258	0.18125	3.61132e-05	0.0446344	FBgn0011288	Snap25	INTRON
3L_24075459_SNP	24075459	C	C	T	PASS	170140	0.451613	PASS	25689	0.257971	4.75175e-05	0.0493719	FBgn0011288	Snap25	INTRON
3L_2439399_SNP	2439399	T	T	C	AF	36412	0.0319149	PASS	28148	0.145897	3.88473e-05	0.0457479	FBgn0266696	CG45186	INTRON
3L_24503423_SNP	24503423	A	A	G	PASS	186124	0.4	PASS	24564	0.20712	3.38646e-05	0.0439273	Intergenic	Intergenic
3L_24508832_SNP	24508832	A	A	G	PASS	138140	0.503597	PASS	21888	0.287582	1.84819e-05	0.0368832	Intergenic	Intergenic
3L_2458119_SNP	2458119	C	C	T	PASS	27527	0.089404	PASS	24893	0.272727	1.97515e-06	0.019287	FBgn0266696	CG45186	INTRON
3L_2662225_SNP	2662225	G	G	T	AF	27314	0.0487805	PASS	25362	0.196825	1.00738e-05	0.030293	FBgn0264606	Fife	INTRON
3L_2662225_SNP	2662225	G	G	T	AF	27314	0.0487805	PASS	25362	0.196825	1.00738e-05	0.030293	FBgn0053234	CG33234	SYNONYMOUS_CODING
3L_2662225_SNP	2662225	G	G	T	AF	27314	0.0487805	PASS	25362	0.196825	1.00738e-05	0.030293	FBgn0053233	CG33233	DOWNSTREAM	724
3L_2664490_SNP	2664490	T	T	G	PASS	129156	0.547368	PASS	249116	0.317808	3.69644e-06	0.0230608	FBgn0264606	Fife	INTRON
3L_2664490_SNP	2664490	T	T	G	PASS	129156	0.547368	PASS	249116	0.317808	3.69644e-06	0.0230608	FBgn0053234	CG33234	DOWNSTREAM	868
3L_2812471_SNP	2812471	C	C	T	PASS	18297	0.34767	PASS	130172	0.569536	1.63127e-05	0.0352344	FBgn0263392	CG43444	INTRON
3L_2812504_SNP	2812504	T	T	A	PASS	191102	0.348123	PASS	122170	0.582192	5.2378e-06	0.0248029	FBgn0263392	CG43444	INTRON
3L_2854239_SNP	2854239	G	A	G	PASS	25245	0.151515	PASS	245126	0.339623	1.05325e-05	0.0304772	FBgn0263392	CG43444	INTRON
3L_2869862_SNP	2869862	C	C	A	PASS	21559	0.215328	PASS	179137	0.433544	5.9186e-06	0.0252733	FBgn0263392	CG43444	INTRON
3L_2869876_SNP	2869876	T	T	G	PASS	25117	0.0634328	PASS	22891	0.285266	1.44839e-08	0.00656537	FBgn0263392	CG43444	INTRON
3L_2878403_SNP	2878403	A	T	A	PASS	30987	0.219697	PASS	219157	0.417553	7.2663e-06	0.0271426	FBgn0263392	CG43444	INTRON
3L_2898214_SNP	2898214	G	G	T	PASS	29317	0.0548387	PASS	28172	0.203966	7.46025e-06	0.0271426	FBgn0262593	Shab	INTRON
3L_2901213_SNP	2901213	A	A	G	PASS	245121	0.330601	PASS	32061	0.160105	3.38277e-05	0.0439273	FBgn0262593	Shab	INTRON
3L_2909164_SNP	2909164	G	G	T	PASS	31422	0.0654762	PASS	26868	0.202381	4.59237e-05	0.0488157	FBgn0262593	Shab	INTRON
3L_2913892_SNP	2913892	G	G	A	PASS	143168	0.540193	PASS	222110	0.331325	2.53733e-05	0.0408761	FBgn0262593	Shab	INTRON
3L_2917588_SNP	2917588	G	G	A	PASS	29924	0.0743034	PASS	26281	0.236152	6.25342e-06	0.0258713	FBgn0262593	Shab	INTRON
3L_2917588_SNP	2917588	G	G	A	PASS	29924	0.0743034	PASS	26281	0.236152	6.25342e-06	0.0258713	FBgn0035380	CG9970	UPSTREAM	934
3L_2917597_SNP	2917597	A	A	G	PASS	28924	0.0766773	PASS	24380	0.247678	3.7731e-06	0.0231065	FBgn0262593	Shab	INTRON
3L_2917597_SNP	2917597	A	A	G	PASS	28924	0.0766773	PASS	24380	0.247678	3.7731e-06	0.0231065	FBgn0035380	CG9970	UPSTREAM	943
3L_2918650_SNP	2918650	T	T	C	PASS	27823	0.076412	PASS	24271	0.226837	3.56664e-05	0.0445179	FBgn0262593	Shab	INTRON
3L_2919884_SNP	2919884	C	C	T	PASS	137142	0.508961	PASS	19680	0.289855	1.96759e-05	0.0377142	FBgn0262593	Shab	INTRON
3L_2951710_SNP	2951710	T	A	T	PASS	23619	0.0745098	PASS	23771	0.230519	3.35545e-05	0.0437415	FBgn0262593	Shab	INTRON
3L_2951710_SNP	2951710	T	A	T	PASS	23619	0.0745098	PASS	23771	0.230519	3.35545e-05	0.0437415	FBgn0052846	CG32846	UPSTREAM	92
3L_2954533_SNP	2954533	C	C	T	PASS	24859	0.192182	PASS	211128	0.377581	3.94023e-05	0.046125	FBgn0262593	Shab	INTRON
3L_2954537_SNP	2954537	A	A	T	PASS	24852	0.173333	PASS	202120	0.372671	9.55328e-06	0.029859	FBgn0262593	Shab	INTRON
3L_2979442_SNP	2979442	A	A	T	AF	36017	0.0450928	PASS	34469	0.16707	2.548e-05	0.0408761	Intergenic	Intergenic
3L_2982887_SNP	2982887	C	C	T	PASS	20953	0.20229	PASS	168122	0.42069	7.18638e-06	0.0271426	FBgn0035383	CG2107	SYNONYMOUS_CODING
3L_2999686_SNP	2999686	C	C	T	PASS	27686	0.237569	PASS	210166	0.441489	7.12469e-06	0.0271426	Intergenic	Intergenic
3L_2999695_SNP	2999695	A	A	G	PASS	25684	0.247059	PASS	207163	0.440541	2.70488e-05	0.0412052	Intergenic	Intergenic
3L_3036437_SNP	3036437	G	G	A	AF	33911	0.0314286	PASS	27055	0.169231	3.24644e-06	0.0221762	FBgn0035388	CG2162	INTRON
3L_3036536_SNP	3036536	C	C	T	AF	30716	0.0495356	PASS	24360	0.19802	7.8119e-06	0.0275846	FBgn0035388	CG2162	SYNONYMOUS_CODING
3L_3037030_SNP	3037030	G	G	A	AF	30411	0.0349206	PASS	27261	0.183183	1.8653e-06	0.0189627	FBgn0035388	CG2162	INTRON
3L_3042620_SNP	3042620	A	A	T	AF	32214	0.0416667	PASS	34666	0.160194	4.013e-05	0.0464238	FBgn0040308	Jafrac2	INTRON
3L_3055804_SNP	3055804	T	T	C	AF	38520	0.0493827	PASS	24460	0.197368	4.06021e-06	0.0235621	FBgn0035393	CG16753	UTR_3_PRIME
3L_3055804_SNP	3055804	T	T	C	AF	38520	0.0493827	PASS	24460	0.197368	4.06021e-06	0.0235621	FBgn0266918	CG32486	DOWNSTREAM	14
3L_3055804_SNP	3055804	T	T	C	AF	38520	0.0493827	PASS	24460	0.197368	4.06021e-06	0.0235621	FBgn0035392	CG1271	DOWNSTREAM	898
3L_3070950_SNP	3070950	G	G	A	AF	35714	0.0377359	PASS	28177	0.215084	2.94907e-08	0.007083	FBgn0266918	CG32486	UPSTREAM	111
3L_3070950_SNP	3070950	G	G	A	AF	35714	0.0377359	PASS	28177	0.215084	2.94907e-08	0.007083	FBgn0035397	CG11486	UPSTREAM	183
3L_3077090_SNP	3077090	G	G	T	PASS	28627	0.086262	PASS	21678	0.265306	3.86431e-06	0.0233663	FBgn0035397	CG11486	INTRON
3L_3084332_SNP	3084332	G	G	A	PASS	30523	0.070122	PASS	27975	0.211864	3.382e-05	0.0439273	FBgn0035397	CG11486	INTRON
3L_3095378_SNP	3095378	T	T	A	PASS	34521	0.057377	PASS	30488	0.22449	4.51522e-07	0.0157745	FBgn0035398	Cht7	INTRON
3L_3095378_SNP	3095378	T	T	A	PASS	34521	0.057377	PASS	30488	0.22449	4.51522e-07	0.0157745	FBgn0052288	tRNA:CR32288	UPSTREAM	359
3L_3095378_SNP	3095378	T	T	A	PASS	34521	0.057377	PASS	30488	0.22449	4.51522e-07	0.0157745	FBgn0052289	tRNA:CR32289	UPSTREAM	613
3L_3095378_SNP	3095378	T	T	A	PASS	34521	0.057377	PASS	30488	0.22449	4.51522e-07	0.0157745	FBgn0052287	tRNA:CR32287	UPSTREAM	991
3L_3100289_SNP	3100289	C	C	G	PASS	188125	0.399361	PASS	28066	0.190751	4.10265e-06	0.0235621	FBgn0035398	Cht7	INTRON
3L_3126110_SNP	3126110	T	T	C	PASS	36532	0.0806045	PASS	27784	0.232687	1.1096e-05	0.0308477	FBgn0026189	prominin-like	INTRON
3L_3131764_SNP	3131764	T	T	C	PASS	38055	0.126437	PASS	301119	0.283333	2.36581e-05	0.0399504	FBgn0035400	CG11537	INTRON
3L_3136062_SNP	3136062	C	C	T	AF	34417	0.0470914	PASS	29973	0.196237	2.05689e-06	0.0193111	FBgn0035400	CG11537	INTRON
3L_3136067_SNP	3136067	C	C	A	AF	33616	0.0454546	PASS	29670	0.191257	3.04185e-06	0.0216757	FBgn0035400	CG11537	INTRON
3L_3144273_SNP	3144273	G	T	G	PASS	21875	0.255973	PASS	153132	0.463158	2.98965e-05	0.0420186	FBgn0035401	CG1291	NON_SYNONYMOUS_CODING
3L_3144273_SNP	3144273	G	T	G	PASS	21875	0.255973	PASS	153132	0.463158	2.98965e-05	0.0420186	FBgn0035400	CG11537	UPSTREAM	816
3L_3168720_SNP	3168720	T	T	C	AF	34116	0.0448179	PASS	31063	0.168901	2.99e-05	0.0420186	FBgn0052280	CG32280	UTR_3_PRIME
3L_3168720_SNP	3168720	T	T	C	AF	34116	0.0448179	PASS	31063	0.168901	2.99e-05	0.0420186	FBgn0052278	CG32278	UPSTREAM	566
3L_3168720_SNP	3168720	T	T	C	AF	34116	0.0448179	PASS	31063	0.168901	2.99e-05	0.0420186	FBgn0052281	CG32281	UPSTREAM	655
3L_3290392_SNP	3290392	A	A	C	PASS	23557	0.195205	PASS	25815	0.0549451	4.7442e-05	0.0493719	FBgn0035429	CG12017	SYNONYMOUS_CODING
3L_3290398_SNP	3290398	A	A	G	PASS	23364	0.215488	PASS	25518	0.0659341	3.513e-05	0.0442196	FBgn0035429	CG12017	SYNONYMOUS_CODING
3L_3291888_SNP	3291888	G	A	G	PASS	24782	0.24924	PASS	217174	0.445013	2.16065e-05	0.0386884	FBgn0035430	CG12009	INTRON
3L_3291888_SNP	3291888	G	A	G	PASS	24782	0.24924	PASS	217174	0.445013	2.16065e-05	0.0386884	FBgn0035429	CG12017	DOWNSTREAM	992
3L_3303393_SNP	3303393	G	G	C	PASS	28268	0.194286	PASS	29619	0.0603175	4.94e-05	0.0499445	FBgn0035431	CG14968	UPSTREAM	281
3L_3303393_SNP	3303393	G	G	C	PASS	28268	0.194286	PASS	29619	0.0603175	4.94e-05	0.0499445	FBgn0035432	ZnT63C	UPSTREAM	315
3L_3400763_SNP	3400763	G	G	T	PASS	186147	0.441441	PASS	20061	0.233716	2.00421e-05	0.037917	FBgn0014388	sty	DOWNSTREAM	39
3L_3917775_SNP	3917775	G	G	A	PASS	24817	0.0641509	PASS	21160	0.221402	2.23814e-05	0.0391397	FBgn0004910	Eip63F-1	INTRON
3L_4492063_SNP	4492063	G	G	T	PASS	27463	0.186944	PASS	214137	0.390313	4.59568e-06	0.0243065	Intergenic	Intergenic
3L_4609124_SNP	4609124	C	T	C	PASS	152156	0.506494	PASS	246108	0.305085	3.5778e-05	0.0445352	FBgn0262733	Src64B	INTRON
3L_4836596_SNP	4836596	A	A	T	PASS	123168	0.57732	PASS	248134	0.350785	4.6185e-06	0.0243065	Intergenic	Intergenic
3L_5003581_SNP	5003581	C	C	G	PASS	137191	0.582317	PASS	206123	0.37386	2.64947e-05	0.0411789	FBgn0005775	Con	INTRON
3L_5119267_SNP	5119267	G	G	A	PASS	150102	0.404762	PASS	20952	0.199234	3.17345e-05	0.0428392	Intergenic	Intergenic
3L_5168040_SNP	5168040	C	C	T	PASS	235124	0.345404	PASS	29762	0.172702	4.55777e-05	0.0486775	FBgn0052423	shep	INTRON
3L_5213559_SNP	5213559	A	A	G	PASS	19151	0.210744	PASS	161122	0.431095	1.021e-05	0.030293	FBgn0052423	shep	INTRON
3L_5240429_SNP	5240429	A	A	T	PASS	199105	0.345395	PASS	30450	0.141243	1.71802e-06	0.0189627	FBgn0052423	shep	INTRON
3L_5240431_SNP	5240431	C	C	A	PASS	202103	0.337705	PASS	30151	0.144886	5.89533e-06	0.0252733	FBgn0052423	shep	INTRON
3L_5340848_SNP	5340848	C	C	T	AF	35715	0.0403226	PASS	32360	0.156658	4.16354e-05	0.0469912	FBgn0016031	lama	INTRON
3L_5350642_SNP	5350642	C	T	C	PASS	21536	0.143426	PASS	17992	0.339483	1.85916e-05	0.0369046	FBgn0004380	Klp64D	SYNONYMOUS_CODING
3L_5350642_SNP	5350642	C	T	C	PASS	21536	0.143426	PASS	17992	0.339483	1.85916e-05	0.0369046	FBgn0052421	tRNA:CR32421	UPSTREAM	88
3L_5402626_SNP	5402626	G	G	C	PASS	18518	0.0886699	PASS	15771	0.311404	1.13367e-06	0.0188391	Intergenic	Intergenic
3L_5422772_SNP	5422772	A	G	A	AF	36813	0.0341207	PASS	30462	0.169399	2.84113e-06	0.0212577	FBgn0085420	CG34391	INTRON
3L_5430673_SNP	5430673	G	G	C	AF	31912	0.0362538	PASS	32068	0.175258	3.036e-06	0.0216757	FBgn0085420	CG34391	INTRON
3L_566634_SNP	566634	G	A	G	PASS	26763	0.190909	PASS	200129	0.392097	8.14e-06	0.0281433	FBgn0035142	hipk	INTRON
3L_5809296_SNP	5809296	G	G	A	PASS	29393	0.240933	PASS	237185	0.438389	8.17431e-06	0.028169	FBgn0003984	vn	INTRON
3L_5809299_SNP	5809299	G	G	T	PASS	28885	0.227882	PASS	226179	0.441975	1.57691e-06	0.0189627	FBgn0003984	vn	INTRON
3L_5834149_SNP	5834149	T	T	G	PASS	34522	0.0599455	PASS	29972	0.19407	2.66625e-05	0.0411789	FBgn0003984	vn	INTRON
3L_5834199_SNP	5834199	A	A	G	AF	32214	0.0416667	PASS	30662	0.168478	2.14166e-05	0.0386121	FBgn0003984	vn	INTRON
3L_5835173_SNP	5835173	T	T	A	PASS	26925	0.085034	PASS	19063	0.249012	3.08587e-05	0.0425461	FBgn0003984	vn	INTRON
3L_5840002_SNP	5840002	T	T	C	PASS	23155	0.192308	PASS	205130	0.38806	2.05715e-05	0.0381832	Intergenic	Intergenic
3L_5906922_SNP	5906922	C	T	C	PASS	286163	0.363029	PASS	171210	0.551181	4.77973e-05	0.0493719	FBgn0035648	CG13288	INTRON
3L_5907014_SNP	5907014	G	A	G	PASS	256124	0.326316	PASS	180195	0.52	3.867e-05	0.0456752	FBgn0035648	CG13288	INTRON
3L_5939424_SNP	5939424	T	T	C	PASS	19141	0.176724	PASS	188111	0.371237	4.52012e-05	0.0484885	FBgn0053993	CG33993	INTRON
3L_5941352_SNP	5941352	C	C	T	PASS	20462	0.233083	PASS	161135	0.456081	7.06892e-06	0.0271426	FBgn0053993	CG33993	INTRON
3L_5954467_SNP	5954467	A	A	T	PASS	29444	0.130178	PASS	240120	0.333333	7.95701e-07	0.017284	Intergenic	Intergenic
3L_5968567_SNP	5968567	C	C	G	PASS	25041	0.140893	PASS	257118	0.314667	3.065e-05	0.0424604	FBgn0035656	CG10479	INTRON
3L_5975255_SNP	5975255	C	C	A	PASS	25845	0.148515	PASS	225107	0.322289	4.54284e-05	0.0486309	Intergenic	Intergenic
3L_6022947_SNP	6022947	C	A	C	PASS	67120	0.641711	PASS	14479	0.35426	8.29532e-07	0.017284	Intergenic	Intergenic
3L_6022956_SNP	6022956	G	T	G	PASS	73115	0.611702	PASS	15066	0.305556	1.56825e-07	0.010068	Intergenic	Intergenic
3L_6022965_SNP	6022965	G	T	G	PASS	71108	0.603352	PASS	14767	0.313084	8.7724e-07	0.017284	Intergenic	Intergenic
3L_6023005_SNP	6023005	G	G	A	PASS	28981	0.218919	PASS	193137	0.415152	1.52835e-05	0.0340819	Intergenic	Intergenic
3L_6026734_SNP	6026734	C	C	T	PASS	26994	0.258953	PASS	198171	0.463415	9.51689e-06	0.0298515	FBgn0035661	CG10477	UTR_3_PRIME
3L_6026747_SNP	6026747	G	G	A	PASS	25090	0.264706	PASS	197173	0.467568	1.434e-05	0.0337047	FBgn0035661	CG10477	UTR_3_PRIME
3L_6058575_SNP	6058575	C	T	C	PASS	33663	0.157895	PASS	268127	0.321519	4.45588e-05	0.0481173	FBgn0259164	CG42269	UPSTREAM	821
3L_6071003_SNP	6071003	C	C	T	PASS	27641	0.129338	PASS	216107	0.331269	1.67e-06	0.0189627	FBgn0035676	CG6619	INTRON
3L_6072255_SNP	6072255	A	A	G	PASS	20770	0.252708	PASS	182153	0.456716	2.82553e-05	0.0414882	FBgn0035676	CG6619	SYNONYMOUS_CODING
3L_6074049_SNP	6074049	T	T	C	AF	22411	0.0468085	PASS	23560	0.20339	9.48248e-06	0.0298515	FBgn0035676	CG6619	SYNONYMOUS_CODING
3L_6097756_SNP	6097756	C	C	T	PASS	32224	0.0693642	PASS	32483	0.203931	4.10163e-05	0.0468628	FBgn0005658	Ets65A	INTRON
3L_6102523_SNP	6102523	G	G	T	PASS	33126	0.0728291	PASS	28376	0.211699	3.9835e-05	0.0462342	FBgn0005658	Ets65A	INTRON
3L_6246104_SNP	6246104	T	T	A	PASS	32124	0.0695652	PASS	29282	0.219251	1.0613e-05	0.0304772	FBgn0035696	Best2	INTRON
3L_6250780_SNP	6250780	G	G	C	PASS	23264	0.216216	PASS	148132	0.471429	2.12545e-07	0.0119339	FBgn0035697	CG10163	SYNONYMOUS_CODING
3L_6250783_SNP	6250783	C	C	T	PASS	23163	0.214286	PASS	156137	0.467577	2.07725e-07	0.0119339	FBgn0035697	CG10163	SYNONYMOUS_CODING
3L_6250854_SNP	6250854	T	T	A	PASS	29855	0.155807	PASS	220125	0.362319	1.33783e-06	0.0189627	FBgn0035697	CG10163	INTRON
3L_6258411_SNP	6258411	G	G	A	PASS	25753	0.170968	PASS	217119	0.354167	3.075e-05	0.0425183	Intergenic	Intergenic
3L_6274936_SNP	6274936	G	G	A	PASS	27131	0.102649	PASS	23190	0.280374	7.7677e-06	0.0275664	Intergenic	Intergenic
3L_6316414_SNP	6316414	A	A	G	PASS	175103	0.370504	PASS	127177	0.582237	4.0345e-05	0.0464673	Intergenic	Intergenic
3L_6349749_SNP	6349749	A	G	A	PASS	26563	0.192073	PASS	195133	0.405488	2.7029e-06	0.0210317	Intergenic	Intergenic
3L_6349759_SNP	6349759	G	C	G	PASS	22076	0.256757	PASS	151145	0.489865	2.65457e-06	0.0210317	Intergenic	Intergenic
3L_6349761_SNP	6349761	G	A	G	PASS	23558	0.197952	PASS	168128	0.432432	9.12764e-07	0.0174999	Intergenic	Intergenic
3L_6349762_SNP	6349762	C	T	C	PASS	21974	0.25256	PASS	154139	0.474403	7.4929e-06	0.0271426	Intergenic	Intergenic
3L_6364405_SNP	6364405	T	T	C	PASS	23316	0.064257	PASS	23675	0.241158	2.76715e-06	0.0211181	FBgn0266968	CR45419	UPSTREAM	714
3L_6380395_SNP	6380395	T	T	A	PASS	30119	0.059375	PASS	26672	0.213018	6.44861e-06	0.0261967	Intergenic	Intergenic
3L_6473996_SNP	6473996	G	G	A	PASS	19286	0.309353	PASS	134165	0.551839	2.24212e-06	0.0194067	FBgn0261801	CG42747	INTRON
3L_6476702_SNP	6476702	A	G	A	PASS	23734	0.125461	PASS	20392	0.311864	1.50336e-05	0.0340058	FBgn0261801	CG42747	INTRON
3L_6492909_SNP	6492909	A	A	G	PASS	30340	0.116618	PASS	23797	0.290419	1.15318e-05	0.0312579	FBgn0020251	sfl	INTRON
3L_6551431_SNP	6551431	T	A	T	PASS	30454	0.150838	PASS	268134	0.333333	7.58e-06	0.0272696	FBgn0042185	CG18769	INTRON
3L_6551456_SNP	6551456	A	G	A	PASS	30543	0.123563	PASS	265113	0.298942	8.33971e-06	0.0283792	FBgn0042185	CG18769	INTRON
3L_6551472_SNP	6551472	G	A	G	PASS	31457	0.153639	PASS	240128	0.347826	2.95855e-06	0.0216255	FBgn0042185	CG18769	INTRON
3L_6554041_SNP	6554041	C	C	T	PASS	27921	0.07	PASS	24970	0.219436	2.71e-05	0.0412052	FBgn0042185	CG18769	INTRON
3L_6559673_SNP	6559673	A	A	T	PASS	27238	0.122581	PASS	243103	0.297688	1.55e-05	0.0342751	FBgn0263973	jv	SYNONYMOUS_CODING
3L_6559673_SNP	6559673	A	A	T	PASS	27238	0.122581	PASS	243103	0.297688	1.55e-05	0.0342751	FBgn0042185	CG18769	INTRON
3L_6566098_SNP	6566098	G	G	T	PASS	24716	0.0608365	PASS	23467	0.222591	8.90204e-06	0.0291567	FBgn0042185	CG18769	INTRON
3L_6566098_SNP	6566098	G	G	T	PASS	24716	0.0608365	PASS	23467	0.222591	8.90204e-06	0.0291567	FBgn0263973	jv	INTRON
3L_6573493_SNP	6573493	G	G	C	PASS	30218	0.05625	PASS	25866	0.203704	1.14632e-05	0.0312579	FBgn0263973	jv	INTRON
3L_6573493_SNP	6573493	G	G	C	PASS	30218	0.05625	PASS	25866	0.203704	1.14632e-05	0.0312579	FBgn0042185	CG18769	INTRON
3L_6581153_SNP	6581153	C	C	G	PASS	30220	0.0621118	PASS	27269	0.202346	2.93023e-05	0.0420186	FBgn0263973	jv	INTRON
3L_6581153_SNP	6581153	C	C	G	PASS	30220	0.0621118	PASS	27269	0.202346	2.93023e-05	0.0420186	FBgn0042185	CG18769	INTRON
3L_6586892_SNP	6586892	A	A	G	PASS	34035	0.0933333	PASS	279100	0.263852	2.98621e-06	0.0216347	FBgn0042185	CG18769	UTR_3_PRIME
3L_6586892_SNP	6586892	A	A	G	PASS	34035	0.0933333	PASS	279100	0.263852	2.98621e-06	0.0216347	FBgn0002926	ndl	DOWNSTREAM	146
3L_6587164_SNP	6587164	C	C	T	PASS	31434	0.0977012	PASS	28596	0.251968	2.47166e-05	0.0404921	FBgn0002926	ndl	SYNONYMOUS_CODING
3L_6587164_SNP	6587164	C	C	T	PASS	31434	0.0977012	PASS	28596	0.251968	2.47166e-05	0.0404921	FBgn0042185	CG18769	DOWNSTREAM	124
3L_6587203_SNP	6587203	T	T	C	PASS	29549	0.142442	PASS	242125	0.340599	1.81321e-06	0.0189627	FBgn0002926	ndl	SYNONYMOUS_CODING
3L_6587203_SNP	6587203	T	T	C	PASS	29549	0.142442	PASS	242125	0.340599	1.81321e-06	0.0189627	FBgn0042185	CG18769	DOWNSTREAM	163
3L_6587206_SNP	6587206	A	A	C	PASS	30652	0.145251	PASS	236124	0.344444	1.65623e-06	0.0189627	FBgn0002926	ndl	SYNONYMOUS_CODING
3L_6587206_SNP	6587206	A	A	C	PASS	30652	0.145251	PASS	236124	0.344444	1.65623e-06	0.0189627	FBgn0042185	CG18769	DOWNSTREAM	166
3L_6597183_SNP	6597183	T	T	A	PASS	38527	0.065534	PASS	31282	0.208122	9.0958e-06	0.0294842	FBgn0035707	CG8368	UTR_5_PRIME
3L_6597183_SNP	6597183	T	T	A	PASS	38527	0.065534	PASS	31282	0.208122	9.0958e-06	0.0294842	FBgn0024177	zpg	DOWNSTREAM	283
3L_6597183_SNP	6597183	T	T	A	PASS	38527	0.065534	PASS	31282	0.208122	9.0958e-06	0.0294842	FBgn0002926	ndl	UPSTREAM	717
3L_6635127_SNP	6635127	G	G	T	PASS	24246	0.159722	PASS	15797	0.38189	2.27682e-06	0.0195288	FBgn0266774	CR45239	UPSTREAM	223
3L_6635127_SNP	6635127	G	G	T	PASS	24246	0.159722	PASS	15797	0.38189	2.27682e-06	0.0195288	FBgn0266773	CR45238	DOWNSTREAM	513
3L_6660082_SNP	6660082	T	A	T	PASS	33943	0.112565	PASS	287125	0.303398	5.55267e-07	0.017284	FBgn0041232	CG32395	NON_SYNONYMOUS_CODING
3L_6660082_SNP	6660082	T	A	T	PASS	33943	0.112565	PASS	287125	0.303398	5.55267e-07	0.017284	FBgn0266683	CR45173	UPSTREAM	371
3L_6660409_SNP	6660409	C	C	G	PASS	34824	0.0645161	PASS	30384	0.217054	4.01452e-06	0.023543	FBgn0041232	CG32395	NON_SYNONYMOUS_CODING
3L_6660409_SNP	6660409	C	C	G	PASS	34824	0.0645161	PASS	30384	0.217054	4.01452e-06	0.023543	FBgn0266683	CR45173	UPSTREAM	698
3L_6696839_SNP	6696839	T	T	C	PASS	28320	0.0660066	PASS	25772	0.218845	1.37361e-05	0.0332475	FBgn0035710	SP1173	UPSTREAM	218
3L_6704037_SNP	6704037	G	G	A	PASS	23333	0.12406	PASS	22194	0.298413	3.67015e-05	0.0447468	Intergenic	Intergenic
3L_6831680_SNP	6831680	A	A	C	PASS	25823	0.0818505	PASS	19877	0.28	8.91631e-07	0.0173058	Intergenic	Intergenic
3L_6909102_SNP	6909102	G	G	T	PASS	20273	0.265455	PASS	185168	0.475921	1.66961e-05	0.0353447	Intergenic	Intergenic
3L_6938549_SNP	6938549	A	A	G	PASS	191131	0.406832	PASS	25871	0.215805	3.44515e-05	0.0442196	FBgn0035719	tow	INTRON
3L_6954676_SNP	6954676	T	T	C	PASS	33219	0.054131	PASS	31976	0.192405	1.10536e-05	0.0308477	FBgn0261445	sgl	INTRON
3L_6976049_SNP	6976049	A	C	A	PASS	214128	0.374269	PASS	149205	0.579096	2.646e-05	0.0411789	FBgn0250849	CG32388	DOWNSTREAM	524
3L_6976049_SNP	6976049	A	C	A	PASS	214128	0.374269	PASS	149205	0.579096	2.646e-05	0.0411789	FBgn0263387	CG43439	DOWNSTREAM	524
3L_6976065_SNP	6976065	A	A	C	PASS	133201	0.601796	PASS	217138	0.388732	1.3476e-05	0.0330363	FBgn0250849	CG32388	DOWNSTREAM	58
3L_6976065_SNP	6976065	A	A	C	PASS	133201	0.601796	PASS	217138	0.388732	1.3476e-05	0.0330363	FBgn0263387	CG43439	DOWNSTREAM	58
3L_6976075_SNP	6976075	A	A	G	PASS	133184	0.580442	PASS	228129	0.361345	8.61114e-06	0.028804	FBgn0250849	CG32388	DOWNSTREAM	498
3L_6976075_SNP	6976075	A	A	G	PASS	133184	0.580442	PASS	228129	0.361345	8.61114e-06	0.028804	FBgn0263387	CG43439	DOWNSTREAM	498
3L_6976076_SNP	6976076	G	G	T	PASS	131186	0.586751	PASS	227129	0.36236	5.28248e-06	0.0248548	FBgn0263387	CG43439	DOWNSTREAM	497
3L_6976076_SNP	6976076	G	G	T	PASS	131186	0.586751	PASS	227129	0.36236	5.28248e-06	0.0248548	FBgn0250849	CG32388	DOWNSTREAM	497
3L_6979602_SNP	6979602	T	T	G	PASS	28572	0.201681	PASS	239167	0.41133	1.73122e-06	0.0189627	Intergenic	Intergenic
3L_6979624_SNP	6979624	T	T	A	PASS	28074	0.20904	PASS	235173	0.42402	1.18602e-06	0.0188391	Intergenic	Intergenic
3L_6988629_SNP	6988629	G	A	G	PASS	5782	0.589928	PASS	10650	0.320513	4.06769e-05	0.0466244	Intergenic	Intergenic
3L_6988669_SNP	6988669	A	A	C	PASS	18133	0.154206	PASS	13592	0.405286	8.07457e-07	0.017284	Intergenic	Intergenic
3L_6988702_SNP	6988702	C	C	T	PASS	20135	0.148305	PASS	17597	0.356618	9.20815e-06	0.0296141	Intergenic	Intergenic
3L_7141895_SNP	7141895	T	T	A	PASS	28750	0.148368	PASS	281130	0.316302	3.3108e-05	0.0434115	FBgn0259173	corn	INTRON
3L_7223191_SNP	7223191	G	C	G	PASS	25367	0.209375	PASS	32123	0.0668605	3.0362e-05	0.0423167	Intergenic	Intergenic
3L_7398653_SNP	7398653	T	T	A	PASS	217130	0.37464	PASS	161217	0.574074	3.46252e-05	0.0442196	FBgn0063083	pncr015:3L	UPSTREAM	77
3L_7534649_SNP	7534649	T	T	A	PASS	31650	0.136612	AF	38912	0.0299252	4.70583e-05	0.0493719	FBgn0052376	CG32376	DOWNSTREAM	33
3L_7534649_SNP	7534649	T	T	A	PASS	31650	0.136612	AF	38912	0.0299252	4.70583e-05	0.0493719	FBgn0052374	CG32374	UPSTREAM	381
3L_7591459_SNP	7591459	G	A	G	PASS	171109	0.389286	PASS	23855	0.187713	1.79533e-05	0.0362791	FBgn0035802	CG33275	INTRON
3L_797877_SNP	797877	G	G	C	PASS	27079	0.226361	PASS	33722	0.0612813	1.26509e-06	0.0189627	Intergenic	Intergenic
3L_7989598_SNP	7989598	C	G	C	PASS	179152	0.459215	PASS	25489	0.259475	2.40049e-05	0.0400893	FBgn0011817	nmo	INTRON
3L_800763_SNP	800763	C	C	T	PASS	143102	0.416327	PASS	25470	0.216049	3.8363e-05	0.0454499	Intergenic	Intergenic
3L_810757_SNP	810757	C	C	A	PASS	23295	0.29052	PASS	30738	0.110145	4.92503e-06	0.0245537	Intergenic	Intergenic
3L_815080_SNP	815080	T	A	T	PASS	22577	0.254967	PASS	185161	0.465318	1.15028e-05	0.0312579	FBgn0265730	CR44537	DOWNSTREAM	593
3L_8393139_SNP	8393139	T	T	C	PASS	23848	0.167832	PASS	171102	0.373626	9.47219e-06	0.0298515	FBgn0035888	CG7120	INTRON
3L_8514204_SNP	8514204	A	A	C	PASS	19453	0.214575	PASS	29618	0.0573248	1.22747e-05	0.0320653	FBgn0086348	se	SYNONYMOUS_CODING
3L_8514204_SNP	8514204	A	A	C	PASS	19453	0.214575	PASS	29618	0.0573248	1.22747e-05	0.0320653	FBgn0035906	GstO2	DOWNSTREAM	325
3L_8514204_SNP	8514204	A	A	C	PASS	19453	0.214575	PASS	29618	0.0573248	1.22747e-05	0.0320653	FBgn0035904	GstO3	DOWNSTREAM	89
3L_8514210_SNP	8514210	T	T	A	PASS	17956	0.238298	PASS	29419	0.0607029	2.5946e-06	0.0208116	FBgn0086348	se	SYNONYMOUS_CODING
3L_8514210_SNP	8514210	T	T	A	PASS	17956	0.238298	PASS	29419	0.0607029	2.5946e-06	0.0208116	FBgn0035906	GstO2	DOWNSTREAM	319
3L_8514210_SNP	8514210	T	T	A	PASS	17956	0.238298	PASS	29419	0.0607029	2.5946e-06	0.0208116	FBgn0035904	GstO3	DOWNSTREAM	815
3L_8514231_SNP	8514231	G	G	A	PASS	16549	0.228972	PASS	28719	0.0620915	1.232e-05	0.0320653	FBgn0086348	se	SYNONYMOUS_CODING
3L_8514231_SNP	8514231	G	G	A	PASS	16549	0.228972	PASS	28719	0.0620915	1.232e-05	0.0320653	FBgn0035906	GstO2	DOWNSTREAM	298
3L_8514231_SNP	8514231	G	G	A	PASS	16549	0.228972	PASS	28719	0.0620915	1.232e-05	0.0320653	FBgn0035904	GstO3	DOWNSTREAM	836
3L_8571049_SNP	8571049	A	T	A	PASS	28382	0.224658	PASS	212166	0.439153	1.94645e-06	0.0191255	FBgn0262508	CG43078	UPSTREAM	793
3L_8601412_SNP	8601412	C	C	G	PASS	157193	0.551429	PASS	231120	0.34188	1.50123e-05	0.0340058	FBgn0035914	CG6282	INTRON
3L_8615463_SNP	8615463	A	A	C	PASS	29063	0.17847	AF	31815	0.0450451	1.56469e-05	0.0345008	FBgn0035916	GAPsec	INTRON
3L_8615463_SNP	8615463	A	A	C	PASS	29063	0.17847	AF	31815	0.0450451	1.56469e-05	0.0345008	FBgn0052351	S-Lap2	DOWNSTREAM	272
3L_8617181_SNP	8617181	C	C	A	PASS	242180	0.42654	PASS	26385	0.244253	4.79519e-05	0.049499	FBgn0035916	GAPsec	UPSTREAM	18
3L_8617181_SNP	8617181	C	C	A	PASS	242180	0.42654	PASS	26385	0.244253	4.79519e-05	0.049499	FBgn0035917	Zasp66	UPSTREAM	29
3L_8881445_SNP	8881445	A	A	G	PASS	25679	0.235821	PASS	31324	0.0712166	3.66778e-06	0.0230194	FBgn0263930	dally	INTRON
3L_8881445_SNP	8881445	A	A	G	PASS	25679	0.235821	PASS	31324	0.0712166	3.66778e-06	0.0230194	FBgn0262788	CG43169	SYNONYMOUS_CODING
3L_8897442_SNP	8897442	G	G	A	PASS	31176	0.196382	PASS	243150	0.381679	1.47973e-05	0.0339863	FBgn0035934	TrpA1	INTRON
3L_8897442_SNP	8897442	G	G	A	PASS	31176	0.196382	PASS	243150	0.381679	1.47973e-05	0.0339863	FBgn0052034	tRNA:T:Psi	DOWNSTREAM	92
3L_9104260_SNP	9104260	T	C	T	PASS	22944	0.161172	PASS	191101	0.34589	4.62653e-05	0.0490792	FBgn0011206	bol	INTRON
3L_9518930_SNP	9518930	A	A	G	PASS	14992	0.381743	PASS	25357	0.183871	3.17451e-05	0.0428392	FBgn0053700	CG33700	UPSTREAM	286
3L_9616675_SNP	9616675	A	A	G	PASS	23286	0.27044	PASS	167157	0.484568	1.00766e-05	0.030293	FBgn0267348	LanB2	UTR_3_PRIME
3L_9616675_SNP	9616675	A	A	G	PASS	23286	0.27044	PASS	167157	0.484568	1.00766e-05	0.030293	FBgn0036018	CG3335	UPSTREAM	662
3L_9616708_SNP	9616708	C	C	T	PASS	25370	0.216718	PASS	181148	0.449848	6.78021e-07	0.017284	FBgn0267348	LanB2	UTR_3_PRIME
3L_9616708_SNP	9616708	C	C	T	PASS	25370	0.216718	PASS	181148	0.449848	6.78021e-07	0.017284	FBgn0036018	CG3335	UPSTREAM	629
3L_9648700_SNP	9648700	T	G	T	PASS	21792	0.297735	PASS	27235	0.114007	7.33165e-06	0.0271426	FBgn0053696	CG33696	INTRON
3L_9648700_SNP	9648700	T	G	T	PASS	21792	0.297735	PASS	27235	0.114007	7.33165e-06	0.0271426	FBgn0016081	fry	INTRON
3L_9740360_SNP	9740360	G	G	A	PASS	23957	0.192568	PASS	174118	0.40411	6.95098e-06	0.0269825	FBgn0259163	CG42268	SYNONYMOUS_CODING
3L_9753446_SNP	9753446	A	A	G	PASS	136197	0.591592	PASS	227126	0.356941	1.64225e-06	0.0189627	FBgn0259163	CG42268	UTR_5_PRIME
3L_9753446_SNP	9753446	A	A	G	PASS	136197	0.591592	PASS	227126	0.356941	1.64225e-06	0.0189627	FBgn0266956	CR45407	UPSTREAM	554
3L_9808249_SNP	9808249	C	C	G	PASS	31526	0.0762463	PASS	30283	0.215584	4.28641e-05	0.0474105	FBgn0264489	CG43897	INTRON
3L_9813874_SNP	9813874	C	C	G	PASS	165154	0.482759	PASS	24185	0.260736	4.24386e-06	0.0236255	FBgn0264489	CG43897	INTRON
3L_9870554_SNP	9870554	A	A	T	PASS	257144	0.359102	PASS	32372	0.182278	2.21611e-05	0.0390908	Intergenic	Intergenic
3L_9896797_SNP	9896797	G	G	C	PASS	19798	0.332203	PASS	25443	0.144781	1.82612e-05	0.0368065	FBgn0036059	nudE	DOWNSTREAM	666
3L_9953430_SNP	9953430	C	C	T	PASS	37422	0.0555556	PASS	28267	0.191977	1.51344e-05	0.0340058	FBgn0085385	CG34356	INTRON
3R_10001625_SNP	10001625	C	A	C	PASS	18484	0.313433	PASS	137154	0.52921	2.9508e-05	0.0420186	FBgn0011582	Dop1R1	UTR_3_PRIME
3R_10032531_SNP	10032531	T	T	A	PASS	13388	0.39819	PASS	24946	0.155932	5.55032e-07	0.017284	FBgn0011582	Dop1R1	INTRON
3R_10034303_SNP	10034303	T	T	G	PASS	232113	0.327536	PASS	152170	0.52795	4.20342e-05	0.0470563	FBgn0011582	Dop1R1	INTRON
3R_10074000_SNP	10074000	C	A	C	PASS	34478	0.184834	PASS	254143	0.360202	2.325e-05	0.0396526	Intergenic	Intergenic
3R_10074014_SNP	10074014	T	A	T	PASS	34375	0.179426	PASS	257139	0.35101	3.065e-05	0.0424604	Intergenic	Intergenic
3R_10080904_SNP	10080904	G	G	T	PASS	31157	0.154891	PASS	250125	0.333333	1.42314e-05	0.0337047	FBgn0027083	Aats-met	INTRON
3R_10080904_SNP	10080904	G	G	T	PASS	31157	0.154891	PASS	250125	0.333333	1.42314e-05	0.0337047	FBgn0262808	CG43179	UPSTREAM	926
3R_10080970_SNP	10080970	C	C	T	AF	39215	0.036855	PASS	31162	0.16622	5.72308e-06	0.0252733	FBgn0027083	Aats-met	INTRON
3R_10080970_SNP	10080970	C	C	T	AF	39215	0.036855	PASS	31162	0.16622	5.72308e-06	0.0252733	FBgn0262808	CG43179	UPSTREAM	86
3R_10135601_SNP	10135601	A	A	C	PASS	234102	0.303571	PASS	29845	0.131195	2.13474e-05	0.0386121	FBgn0004855	RpII15	DOWNSTREAM	35
3R_10135601_SNP	10135601	A	A	C	PASS	234102	0.303571	PASS	29845	0.131195	2.13474e-05	0.0386121	FBgn0051321	CG31321	UPSTREAM	483
3R_10140270_SNP	10140270	G	T	G	PASS	177165	0.482456	PASS	24494	0.278107	1.843e-05	0.0368832	FBgn0051321	CG31321	DOWNSTREAM	136
3R_10140270_SNP	10140270	G	T	G	PASS	177165	0.482456	PASS	24494	0.278107	1.843e-05	0.0368832	FBgn0013767	Crz	UPSTREAM	36
3R_10146240_SNP	10146240	A	A	T	PASS	30628	0.0838323	PASS	28989	0.23545	1.99071e-05	0.037917	FBgn0011474	pr-set7	DOWNSTREAM	24
3R_10146240_SNP	10146240	A	A	T	PASS	30628	0.0838323	PASS	28989	0.23545	1.99071e-05	0.037917	FBgn0038223	Afti	DOWNSTREAM	559
3R_10175259_SNP	10175259	A	A	C	PASS	25581	0.241071	PASS	184154	0.455621	4.88634e-06	0.0245537	FBgn0024321	NK7.1	INTRON
3R_10191791_SNP	10191791	A	A	C	PASS	215116	0.350453	PASS	26953	0.164596	1.94488e-05	0.0375402	FBgn0024321	NK7.1	INTRON
3R_10248645_SNP	10248645	T	C	T	PASS	227134	0.371191	PASS	168223	0.570332	2.89751e-05	0.0418685	FBgn0086901	cv-c	INTRON
3R_10248645_SNP	10248645	T	C	T	PASS	227134	0.371191	PASS	168223	0.570332	2.89751e-05	0.0418685	FBgn0265065	CR44176	UPSTREAM	374
3R_10257181_SNP	10257181	T	T	C	PASS	239144	0.375979	PASS	153205	0.572626	3.95455e-05	0.0461736	FBgn0086901	cv-c	INTRON
3R_10263276_SNP	10263276	G	G	A	PASS	156145	0.481728	PASS	22578	0.257426	5.19143e-06	0.0247458	FBgn0086901	cv-c	INTRON
3R_10275215_SNP	10275215	T	T	A	PASS	23073	0.240924	PASS	181143	0.441358	2.74475e-05	0.0412052	FBgn0086901	cv-c	INTRON
3R_10276727_SNP	10276727	T	T	A	PASS	33687	0.205674	PASS	38430	0.0724638	3.15434e-05	0.0427136	FBgn0086901	cv-c	INTRON
3R_10290345_SNP	10290345	G	G	C	AF	28915	0.0493421	PASS	27361	0.182635	3.32117e-05	0.0434922	FBgn0086901	cv-c	INTRON
3R_10292703_SNP	10292703	G	G	C	AF	28412	0.0405405	PASS	29163	0.177966	1.03479e-05	0.0304079	FBgn0086901	cv-c	INTRON
3R_10300223_SNP	10300223	C	C	T	PASS	26081	0.237537	PASS	185157	0.459064	2.16377e-06	0.0194067	FBgn0086901	cv-c	INTRON
3R_10314096_SNP	10314096	A	A	C	PASS	17852	0.226087	PASS	135115	0.46	7.64408e-06	0.0273754	Intergenic	Intergenic
3R_10322310_SNP	10322310	G	G	A	PASS	212183	0.463291	PASS	309110	0.26253	7.54554e-06	0.0272134	FBgn0265066	CR44177	INTRON
3R_10322323_SNP	10322323	T	T	G	PASS	202176	0.465608	PASS	289103	0.262755	8.57461e-06	0.028804	FBgn0265066	CR44177	INTRON
3R_10322343_SNP	10322343	T	T	C	PASS	203185	0.476804	PASS	293109	0.271144	6.17266e-06	0.025812	FBgn0265066	CR44177	INTRON
3R_10345687_SNP	10345687	C	C	A	PASS	246111	0.310924	PASS	174196	0.52973	4.1957e-06	0.0235764	FBgn0038237	Pde6	INTRON
3R_10345696_SNP	10345696	C	C	A	PASS	25196	0.276657	PASS	175197	0.52957	9.64868e-08	0.00842725	FBgn0038237	Pde6	INTRON
3R_10365137_SNP	10365137	A	A	G	PASS	28460	0.174419	PASS	211130	0.381232	2.49633e-06	0.0204405	FBgn0038237	Pde6	INTRON
3R_10456828_SNP	10456828	G	G	A	PASS	26944	0.140575	PASS	21698	0.312102	4.75412e-05	0.0493719	FBgn0038247	Cad88C	INTRON
3R_10456828_SNP	10456828	G	G	A	PASS	26944	0.140575	PASS	21698	0.312102	4.75412e-05	0.0493719	FBgn0038248	CG7886	INTRON
3R_10456833_SNP	10456833	C	C	T	PASS	25840	0.134228	PASS	21297	0.313916	2.31483e-05	0.0396223	FBgn0038247	Cad88C	INTRON
3R_10456833_SNP	10456833	C	C	T	PASS	25840	0.134228	PASS	21297	0.313916	2.31483e-05	0.0396223	FBgn0038248	CG7886	INTRON
3R_10493659_SNP	10493659	G	G	A	PASS	23890	0.27439	PASS	169151	0.471875	4.24833e-05	0.0472902	FBgn0265140	Meltrin	INTRON
3R_10495098_SNP	10495098	A	A	G	PASS	116158	0.576642	PASS	212120	0.361446	2.435e-05	0.0403333	FBgn0265140	Meltrin	SYNONYMOUS_CODING
3R_10495965_SNP	10495965	C	T	C	PASS	190105	0.355932	PASS	94158	0.626984	2.77376e-07	0.0125304	FBgn0265140	Meltrin	SYNONYMOUS_CODING
3R_10502624_SNP	10502624	G	A	G	PASS	22794	0.292835	PASS	192187	0.493404	2.596e-05	0.0411789	FBgn0265140	Meltrin	INTRON
3R_10502663_SNP	10502663	G	T	G	PASS	227100	0.30581	PASS	164178	0.520468	1.0192e-05	0.030293	FBgn0265140	Meltrin	INTRON
3R_10504868_SNP	10504868	T	T	A	PASS	225107	0.322289	PASS	163200	0.550964	2.36153e-06	0.0199605	FBgn0265140	Meltrin	INTRON
3R_10512896_SNP	10512896	T	C	T	PASS	30832	0.0941176	PASS	24786	0.258258	1.24321e-05	0.0321288	FBgn0265140	Meltrin	INTRON
3R_10533747_SNP	10533747	C	C	T	PASS	26778	0.226087	PASS	180131	0.421222	2.74364e-05	0.0412052	FBgn0262127	kibra	INTRON
3R_10533748_SNP	10533748	C	C	T	PASS	26576	0.222874	PASS	181128	0.414239	3.81183e-05	0.0454364	FBgn0262127	kibra	INTRON
3R_10534550_SNP	10534550	T	T	A	PASS	120132	0.52381	PASS	24899	0.285303	2.42808e-06	0.0201731	FBgn0262127	kibra	INTRON
3R_10534559_SNP	10534559	G	G	C	PASS	102140	0.578512	PASS	238106	0.30814	1.66505e-07	0.010068	FBgn0262127	kibra	INTRON
3R_10534626_SNP	10534626	A	A	C	PASS	114121	0.514894	PASS	20889	0.299663	4.07772e-05	0.0466915	FBgn0262127	kibra	INTRON
3R_10538138_SNP	10538138	A	T	A	PASS	265109	0.291444	PASS	207190	0.478589	4.886e-05	0.0496858	FBgn0262127	kibra	INTRON
3R_10543574_SNP	10543574	G	A	G	PASS	20674	0.264286	PASS	131146	0.527076	2.8394e-07	0.0125304	FBgn0262127	kibra	INTRON
3R_10544348_SNP	10544348	G	A	G	PASS	26592	0.257703	PASS	235207	0.468326	3.18392e-06	0.0221327	FBgn0262127	kibra	INTRON
3R_10545583_SNP	10545583	A	G	A	PASS	24167	0.217532	PASS	176141	0.444795	1.69681e-06	0.0189627	FBgn0262127	kibra	INTRON
3R_10545629_SNP	10545629	G	C	G	PASS	24974	0.229102	PASS	173146	0.45768	1.49378e-06	0.0189627	FBgn0262127	kibra	INTRON
3R_10550436_SNP	10550436	A	A	G	PASS	271113	0.294271	PASS	188185	0.495979	1.462e-05	0.0338245	FBgn0038256	CG7530	DOWNSTREAM	46
3R_10550436_SNP	10550436	A	A	G	PASS	271113	0.294271	PASS	188185	0.495979	1.462e-05	0.0338245	FBgn0262127	kibra	UPSTREAM	453
3R_10560235_SNP	10560235	C	C	T	PASS	262132	0.335025	PASS	34264	0.157635	1.111e-05	0.0308477	FBgn0011217	eff	INTRON
3R_10560282_SNP	10560282	C	C	A	PASS	244111	0.312676	PASS	33757	0.14467	2.83534e-05	0.0415816	FBgn0011217	eff	INTRON
3R_10560285_SNP	10560285	A	A	G	PASS	236107	0.311953	PASS	33555	0.141026	2.189e-05	0.0389138	FBgn0011217	eff	INTRON
3R_10560287_SNP	10560287	A	A	T	PASS	239106	0.307246	PASS	34256	0.140704	3.07771e-05	0.0425183	FBgn0011217	eff	INTRON
3R_10560306_SNP	10560306	A	A	T	PASS	22797	0.299383	PASS	31950	0.135501	4.89675e-05	0.0497557	FBgn0011217	eff	INTRON
3R_10597238_SNP	10597238	C	C	T	PASS	202107	0.346278	PASS	160208	0.565217	8.32673e-06	0.0283792	FBgn0263929	jvl	INTRON
3R_10597298_SNP	10597298	C	C	T	PASS	27985	0.233516	PASS	217171	0.440722	4.33575e-06	0.023668	FBgn0263929	jvl	INTRON
3R_10604306_SNP	10604306	T	T	C	PASS	134163	0.548822	PASS	253123	0.327128	6.38933e-06	0.0260907	FBgn0263929	jvl	INTRON
3R_10606871_SNP	10606871	A	A	G	PASS	18986	0.312727	PASS	153177	0.536364	9.53189e-06	0.0298515	FBgn0263929	jvl	INTRON
3R_10607822_SNP	10607822	T	T	A	PASS	14654	0.27	PASS	20718	0.08	1.36828e-05	0.0332153	FBgn0263929	jvl	INTRON
3R_10608414_SNP	10608414	G	T	G	PASS	237116	0.328612	PASS	29455	0.157593	4.205e-05	0.0470563	FBgn0263929	jvl	INTRON
3R_10612690_SNP	10612690	G	G	T	PASS	29178	0.211382	PASS	35829	0.0749354	4.30185e-05	0.0474897	FBgn0263929	jvl	INTRON
3R_10624152_SNP	10624152	G	G	A	PASS	22290	0.288462	PASS	175166	0.486804	4.34015e-05	0.0475732	FBgn0038260	CG14855	UTR_3_PRIME
3R_10624152_SNP	10624152	G	G	A	PASS	22290	0.288462	PASS	175166	0.486804	4.34015e-05	0.0475732	FBgn0038261	CG14856	UPSTREAM	556
3R_10626109_SNP	10626109	C	C	T	PASS	21942	0.16092	AF	30111	0.0352564	4.84467e-05	0.0495798	FBgn0038261	CG14856	SYNONYMOUS_CODING
3R_10637627_SNP	10637627	T	T	A	PASS	200156	0.438202	PASS	26285	0.244957	2.815e-05	0.0414531	FBgn0266756	btsz	INTRON
3R_10648183_SNP	10648183	A	G	A	PASS	142202	0.587209	PASS	225119	0.34593	7.86761e-07	0.017284	FBgn0266756	btsz	INTRON
3R_10648191_SNP	10648191	G	A	G	PASS	147198	0.573913	PASS	210124	0.371257	3.65731e-05	0.0447468	FBgn0266756	btsz	INTRON
3R_10649324_SNP	10649324	T	T	G	PASS	26066	0.202454	PASS	30421	0.0646154	4.73338e-05	0.0493719	FBgn0266756	btsz	INTRON
3R_10656492_SNP	10656492	G	T	G	PASS	163129	0.441781	PASS	24370	0.223642	5.6102e-06	0.0252733	FBgn0266756	btsz	INTRON
3R_10656501_SNP	10656501	A	A	G	PASS	22296	0.301887	PASS	30045	0.130435	2.63e-05	0.0411789	FBgn0266756	btsz	INTRON
3R_10656511_SNP	10656511	A	A	T	PASS	152166	0.522013	PASS	25094	0.273256	2.94267e-07	0.0125304	FBgn0266756	btsz	INTRON
3R_10659809_SNP	10659809	T	T	A	PASS	198165	0.454545	PASS	26285	0.244957	5.90262e-06	0.0252733	FBgn0266756	btsz	INTRON
3R_10662434_SNP	10662434	T	T	C	PASS	193159	0.451705	PASS	25474	0.22561	1.17811e-06	0.0188391	FBgn0266756	btsz	INTRON
3R_10662484_SNP	10662484	A	A	G	PASS	185156	0.457478	PASS	25881	0.238938	3.04702e-06	0.0216757	FBgn0266756	btsz	INTRON
3R_10672421_SNP	10672421	C	C	T	PASS	176161	0.477745	PASS	25999	0.276536	2.128e-05	0.038587	FBgn0266756	btsz	INTRON
3R_10672421_SNP	10672421	C	C	T	PASS	176161	0.477745	PASS	25999	0.276536	2.128e-05	0.038587	FBgn0038266	CG3610	UTR_3_PRIME
3R_10679494_SNP	10679494	G	G	T	PASS	132148	0.528571	PASS	244114	0.318436	2.40974e-05	0.0400893	FBgn0266756	btsz	INTRON
3R_10683602_SNP	10683602	G	G	T	PASS	163173	0.514881	PASS	20990	0.301003	1.48443e-05	0.0339863	FBgn0266756	btsz	INTRON
3R_10692636_SNP	10692636	C	C	A	PASS	214133	0.383285	PASS	154224	0.592593	1.41689e-05	0.0336998	FBgn0266756	btsz	INTRON
3R_10733499_SNP	10733499	T	C	T	PASS	17781	0.313953	PASS	132167	0.558528	2.56456e-06	0.0206761	Intergenic	Intergenic
3R_10733502_SNP	10733502	G	A	G	PASS	17783	0.319231	PASS	132167	0.558528	4.13222e-06	0.0235621	Intergenic	Intergenic
3R_10737342_SNP	10737342	A	A	C	PASS	122162	0.570423	PASS	188101	0.349481	1.919e-05	0.0374191	Intergenic	Intergenic
3R_10737363_SNP	10737363	C	C	A	PASS	124150	0.547445	PASS	196100	0.337838	4.90979e-05	0.0497991	Intergenic	Intergenic
3R_10737419_SNP	10737419	T	T	C	PASS	18777	0.291667	PASS	28729	0.0917721	9.46603e-07	0.01793	Intergenic	Intergenic
3R_10737422_SNP	10737422	T	T	C	PASS	112154	0.578947	PASS	207110	0.347003	6.82883e-06	0.0267727	Intergenic	Intergenic
3R_10737465_SNP	10737465	C	C	T	PASS	20673	0.261649	PASS	29533	0.10061	4.15978e-05	0.0469912	Intergenic	Intergenic
3R_10737615_SNP	10737615	A	A	C	PASS	23666	0.218543	PASS	31921	0.0617647	6.49166e-06	0.026236	Intergenic	Intergenic
3R_10737619_SNP	10737619	G	G	T	PASS	191108	0.361204	PASS	133196	0.595745	3.19349e-06	0.0221327	Intergenic	Intergenic
3R_10737643_SNP	10737643	T	T	G	PASS	197110	0.358306	PASS	127197	0.608025	6.78363e-07	0.017284	Intergenic	Intergenic
3R_10742993_SNP	10742993	C	C	G	PASS	212125	0.37092	PASS	152224	0.595745	3.49177e-06	0.0225907	Intergenic	Intergenic
3R_10747766_SNP	10747766	T	T	G	PASS	27771	0.204023	PASS	31122	0.0660661	3.98317e-05	0.0462342	FBgn0038279	Sdr	UTR_3_PRIME
3R_10748149_SNP	10748149	G	G	A	PASS	16679	0.322449	PASS	27445	0.141066	4.1327e-05	0.0469912	FBgn0038279	Sdr	DOWNSTREAM	125
3R_10748149_SNP	10748149	G	G	A	PASS	16679	0.322449	PASS	27445	0.141066	4.1327e-05	0.0469912	FBgn0267158	CR45598	DOWNSTREAM	776
3R_10753951_SNP	10753951	C	C	T	PASS	22085	0.278689	PASS	32732	0.0891365	8.12919e-07	0.017284	Intergenic	Intergenic
3R_10786605_SNP	10786605	G	G	A	PASS	160173	0.51952	PASS	260122	0.319372	2.864e-05	0.0416151	Intergenic	Intergenic
3R_10815588_SNP	10815588	T	T	C	PASS	25294	0.271676	PASS	177156	0.468468	3.39934e-05	0.0440579	Intergenic	Intergenic
3R_10831573_SNP	10831573	G	G	A	PASS	248103	0.293447	PASS	191182	0.487936	3.595e-05	0.0446077	FBgn0267159	CR45599	UPSTREAM	99
3R_10831619_SNP	10831619	A	A	T	PASS	226101	0.308868	PASS	177183	0.508333	3.49282e-05	0.0442196	FBgn0267159	CR45599	UPSTREAM	955
3R_10833377_SNP	10833377	T	T	G	PASS	234125	0.348189	PASS	161216	0.572944	2.63456e-06	0.0210248	Intergenic	Intergenic
3R_10836087_SNP	10836087	C	C	G	PASS	26854	0.167702	PASS	198112	0.36129	1.26741e-05	0.0321896	Intergenic	Intergenic
3R_10852137_SNP	10852137	G	C	G	PASS	186138	0.425926	PASS	27371	0.206395	1.78254e-06	0.0189627	Intergenic	Intergenic
3R_10852307_SNP	10852307	T	G	T	PASS	15481	0.344681	PASS	25044	0.14966	2.35587e-05	0.0398252	Intergenic	Intergenic
3R_10857545_SNP	10857545	G	G	C	PASS	269100	0.271003	PASS	31134	0.0985507	4.50535e-06	0.0240103	Intergenic	Intergenic
3R_10877087_SNP	10877087	G	G	T	PASS	35533	0.0850516	AF	3920	0	7.94512e-06	0.0277574	Intergenic	Intergenic
3R_10877613_SNP	10877613	C	C	A	PASS	29494	0.242268	PASS	39143	0.0990783	4.307e-05	0.0474897	Intergenic	Intergenic
3R_10877647_SNP	10877647	C	C	A	PASS	29999	0.248744	PASS	39542	0.0961098	1.28375e-05	0.0323321	Intergenic	Intergenic
3R_10877657_SNP	10877657	A	A	T	PASS	28991	0.239474	PASS	38840	0.0934579	2.76633e-05	0.0412347	Intergenic	Intergenic
3R_10885892_SNP	10885892	C	C	T	PASS	23284	0.265823	PASS	200173	0.463807	2.75419e-05	0.0412052	FBgn0038282	dpr9	INTRON
3R_10890068_SNP	10890068	T	T	C	PASS	18596	0.341637	PASS	23735	0.128676	1.70727e-06	0.0189627	FBgn0038282	dpr9	INTRON
3R_10915236_SNP	10915236	T	T	C	PASS	258105	0.289256	PASS	29844	0.128655	4.85628e-05	0.0496084	FBgn0038286	CG6966	INTRON
3R_10936045_SNP	10936045	A	A	G	PASS	27379	0.224432	PASS	31126	0.0771513	2.62251e-05	0.0411789	FBgn0261859	CG42788	INTRON
3R_10936052_SNP	10936052	C	C	G	PASS	27174	0.214493	PASS	32123	0.0668605	1.43937e-05	0.0337047	FBgn0261859	CG42788	INTRON
3R_10936055_SNP	10936055	G	G	A	PASS	26670	0.208333	PASS	31922	0.0645161	2.06661e-05	0.0382684	FBgn0261859	CG42788	INTRON
3R_10936063_SNP	10936063	A	A	T	PASS	25972	0.217523	PASS	31123	0.0688623	1.79382e-05	0.0362791	FBgn0261859	CG42788	INTRON
3R_10936922_SNP	10936922	A	C	A	PASS	25481	0.241791	PASS	31431	0.0898551	3.23258e-05	0.0431319	FBgn0261859	CG42788	INTRON
3R_10940489_SNP	10940489	T	T	A	PASS	22860	0.208333	PASS	27116	0.0557491	1.35782e-05	0.0331473	FBgn0261859	CG42788	INTRON
3R_10985427_SNP	10985427	A	A	G	PASS	30264	0.174863	PASS	37820	0.0502513	3.30763e-05	0.0434061	FBgn0038295	Gyc88E	INTRON
3R_11014485_SNP	11014485	A	A	G	PASS	152127	0.455197	PASS	22371	0.241497	1.535e-05	0.034145	FBgn0038295	Gyc88E	SYNONYMOUS_CODING
3R_11023586_SNP	11023586	C	C	G	PASS	204122	0.374233	PASS	27763	0.185294	2.08978e-05	0.0383645	FBgn0260659	CG42542	INTRON
3R_11034817_SNP	11034817	T	C	T	PASS	20798	0.321311	PASS	26746	0.146965	4.7685e-05	0.0493719	FBgn0038300	CG4203	UPSTREAM	19
3R_11034817_SNP	11034817	T	C	T	PASS	20798	0.321311	PASS	26746	0.146965	4.7685e-05	0.0493719	FBgn0038299	Spn88Eb	UPSTREAM	333
3R_11126398_SNP	11126398	T	T	C	PASS	17799	0.358696	PASS	130172	0.569536	4.40723e-05	0.0478837	FBgn0003721	Tm1	INTRON
3R_11127964_SNP	11127964	G	G	T	PASS	202174	0.462766	PASS	30079	0.208443	1.56858e-08	0.00656537	FBgn0003721	Tm1	INTRON
3R_11196113_SNP	11196113	C	C	T	PASS	285107	0.272959	PASS	209186	0.470886	1.35583e-05	0.0331473	FBgn0038332	CG6136	DOWNSTREAM	424
3R_11196113_SNP	11196113	C	C	T	PASS	285107	0.272959	PASS	209186	0.470886	1.35583e-05	0.0331473	FBgn0038330	CG14868	UPSTREAM	446
3R_11243257_SNP	11243257	C	A	C	PASS	197171	0.464674	PASS	25389	0.260234	1.17388e-05	0.0313861	FBgn0262429	mir-13a	DOWNSTREAM	7
3R_11243257_SNP	11243257	C	A	C	PASS	197171	0.464674	PASS	25389	0.260234	1.17388e-05	0.0313861	FBgn0262367	mir-13b-1	UPSTREAM	6
3R_11243257_SNP	11243257	C	A	C	PASS	197171	0.464674	PASS	25389	0.260234	1.17388e-05	0.0313861	FBgn0262397	mir-2c	DOWNSTREAM	29
3R_11243257_SNP	11243257	C	A	C	PASS	197171	0.464674	PASS	25389	0.260234	1.17388e-05	0.0313861	FBgn0041188	Atx2	DOWNSTREAM	258
3R_11264350_SNP	11264350	T	T	G	PASS	19569	0.261364	PASS	149134	0.473498	2.95549e-05	0.0420186	Intergenic	Intergenic
3R_11264352_SNP	11264352	G	G	A	PASS	19874	0.272059	PASS	148136	0.478873	4.563e-05	0.0486775	Intergenic	Intergenic
3R_11287379_SNP	11287379	G	G	A	PASS	167129	0.435811	PASS	27182	0.232295	1.57747e-05	0.0346368	FBgn0038341	AdamTS-A	INTRON
3R_11287388_SNP	11287388	A	A	T	PASS	164120	0.422535	PASS	26979	0.227011	3.473e-05	0.0442196	FBgn0038341	AdamTS-A	INTRON
3R_11287392_SNP	11287392	T	T	C	PASS	160113	0.413919	PASS	26876	0.22093	4.58e-05	0.0487826	FBgn0038341	AdamTS-A	INTRON
3R_11300858_SNP	11300858	G	G	T	PASS	20946	0.180392	AF	2569	0.0339623	9.88728e-06	0.0300839	FBgn0038341	AdamTS-A	SYNONYMOUS_CODING
3R_11364099_SNP	11364099	G	G	T	PASS	20259	0.226054	PASS	23918	0.0700389	4.19121e-05	0.0470563	FBgn0038348	CG18519	SYNONYMOUS_CODING
3R_11382786_SNP	11382786	A	A	G	PASS	113164	0.592058	PASS	212116	0.353659	2.94843e-06	0.0216255	Intergenic	Intergenic
3R_11382798_SNP	11382798	T	T	C	PASS	112164	0.594203	PASS	206127	0.381381	2.98636e-05	0.0420186	Intergenic	Intergenic
3R_11405178_SNP	11405178	G	G	A	PASS	209103	0.330128	PASS	28949	0.14497	1.27826e-05	0.0322568	Intergenic	Intergenic
3R_11408344_SNP	11408344	T	T	C	PASS	264114	0.301587	PASS	35258	0.141463	4.19951e-05	0.0470563	Intergenic	Intergenic
3R_11408968_SNP	11408968	A	A	G	PASS	190104	0.353741	PASS	26049	0.158576	1.18e-05	0.031387	Intergenic	Intergenic
3R_11413413_SNP	11413413	A	A	T	PASS	18899	0.344948	PASS	30058	0.162011	2.73954e-05	0.0412052	Intergenic	Intergenic
3R_11424965_SNP	11424965	C	C	A	PASS	227188	0.453012	PASS	27791	0.247283	4.86027e-06	0.0245537	Intergenic	Intergenic
3R_11425306_SNP	11425306	G	G	C	PASS	231130	0.360111	PASS	26355	0.172956	1.70952e-05	0.0353447	Intergenic	Intergenic
3R_11436217_SNP	11436217	T	T	G	PASS	155160	0.507937	PASS	20684	0.289655	1.234e-05	0.0320653	Intergenic	Intergenic
3R_11437316_SNP	11437316	G	G	C	PASS	98146	0.598361	PASS	165100	0.377358	4.19272e-05	0.0470563	Intergenic	Intergenic
3R_11437360_SNP	11437360	A	A	G	PASS	94142	0.601695	PASS	16093	0.367589	1.85039e-05	0.0368832	Intergenic	Intergenic
3R_11437658_SNP	11437658	G	G	A	PASS	140143	0.5053	PASS	241104	0.301449	3.91058e-05	0.0459328	Intergenic	Intergenic
3R_11439058_SNP	11439058	C	C	T	PASS	284143	0.334895	PASS	34760	0.14742	2.21761e-06	0.0194067	Intergenic	Intergenic
3R_11439071_SNP	11439071	G	G	A	PASS	284148	0.342593	PASS	33959	0.148241	1.12176e-06	0.0188391	Intergenic	Intergenic
3R_11441004_SNP	11441004	A	A	C	PASS	191108	0.361204	PASS	127196	0.606811	1.16073e-06	0.0188391	Intergenic	Intergenic
3R_11441645_SNP	11441645	T	T	C	PASS	224122	0.352601	PASS	126171	0.575758	7.92726e-06	0.0277567	Intergenic	Intergenic
3R_11454179_SNP	11454179	G	G	C	PASS	17775	0.297619	PASS	27535	0.112903	1.263e-05	0.0321288	Intergenic	Intergenic
3R_11456543_SNP	11456543	C	C	T	PASS	131166	0.558923	PASS	212103	0.326984	4.29137e-06	0.0236255	Intergenic	Intergenic
3R_11459255_SNP	11459255	T	C	T	PASS	206126	0.379518	PASS	169230	0.576441	4.33e-05	0.0475371	Intergenic	Intergenic
3R_11459293_SNP	11459293	C	C	G	PASS	22998	0.299694	PASS	31143	0.121469	8.68096e-06	0.0288878	Intergenic	Intergenic
3R_11463568_SNP	11463568	T	T	C	PASS	21888	0.287582	PASS	31242	0.118644	2.36972e-05	0.0399734	FBgn0263041	CG43336	SYNONYMOUS_CODING
3R_11468334_SNP	11468334	C	A	C	PASS	147162	0.524272	PASS	20591	0.307432	1.589e-05	0.0348244	Intergenic	Intergenic
3R_11468339_SNP	11468339	G	G	A	PASS	155153	0.496753	PASS	21075	0.263158	2.73779e-06	0.0210688	Intergenic	Intergenic
3R_11468350_SNP	11468350	C	C	T	PASS	157139	0.469595	PASS	21476	0.262069	2.86155e-05	0.0416151	Intergenic	Intergenic
3R_11468396_SNP	11468396	A	A	C	PASS	155182	0.540059	PASS	214101	0.320635	8.59071e-06	0.028804	Intergenic	Intergenic
3R_11469699_SNP	11469699	T	C	T	PASS	120142	0.541985	PASS	21496	0.309677	6.27796e-06	0.0258713	Intergenic	Intergenic
3R_11469701_SNP	11469701	A	T	A	PASS	125140	0.528302	PASS	22397	0.303125	9.7736e-06	0.0298939	Intergenic	Intergenic
3R_11470416_SNP	11470416	C	T	C	PASS	159176	0.525373	PASS	236114	0.325714	3.83025e-05	0.0454417	Intergenic	Intergenic
3R_11472679_SNP	11472679	T	T	C	PASS	207116	0.359133	PASS	126170	0.574324	2.04147e-05	0.038132	Intergenic	Intergenic
3R_11477170_SNP	11477170	A	A	T	PASS	124180	0.592105	PASS	227135	0.372928	9.6721e-06	0.0298715	Intergenic	Intergenic
3R_11498423_SNP	11498423	C	C	T	PASS	25272	0.222222	PASS	32127	0.0775862	4.02265e-05	0.046433	FBgn0053207	pxb	INTRON
3R_11506774_SNP	11506774	G	G	A	PASS	18893	0.330961	PASS	159188	0.541787	2.60271e-05	0.0411789	FBgn0053207	pxb	INTRON
3R_11514464_SNP	11514464	A	A	G	PASS	167198	0.542466	PASS	238123	0.34072	2.487e-05	0.040516	FBgn0053207	pxb	DOWNSTREAM	291
3R_11517636_SNP	11517636	T	C	T	PASS	24187	0.265244	PASS	31138	0.108883	4.63744e-05	0.0491037	Intergenic	Intergenic
3R_11559887_SNP	11559887	G	A	G	PASS	198104	0.344371	PASS	31058	0.157609	1.36116e-05	0.0331772	Intergenic	Intergenic
3R_11589676_SNP	11589676	C	C	A	PASS	22880	0.25974	PASS	31131	0.0906433	8.18835e-06	0.028169	FBgn0038356	CG12784	DOWNSTREAM	39
3R_11601210_SNP	11601210	C	C	T	PASS	216147	0.404959	PASS	31385	0.213568	1.33444e-05	0.0328507	FBgn0038358	CG4525	INTRON
3R_11601210_SNP	11601210	C	C	T	PASS	216147	0.404959	PASS	31385	0.213568	1.33444e-05	0.0328507	FBgn0266734	CR45207	UPSTREAM	152
3R_11601210_SNP	11601210	C	C	T	PASS	216147	0.404959	PASS	31385	0.213568	1.33444e-05	0.0328507	FBgn0266733	CR45206	UPSTREAM	773
3R_11618443_SNP	11618443	A	A	G	PASS	217145	0.400552	PASS	135202	0.599407	4.5215e-05	0.0484885	FBgn0038363	Acyp2	UTR_5_PRIME
3R_11618443_SNP	11618443	A	A	G	PASS	217145	0.400552	PASS	135202	0.599407	4.5215e-05	0.0484885	FBgn0000246	c_3_G	UPSTREAM	142
3R_11621138_SNP	11621138	G	T	G	PASS	107159	0.597744	PASS	20998	0.319218	7.42656e-08	0.00734146	FBgn0262527	nsl1	SYNONYMOUS_CODING
3R_11642117_SNP	11642117	G	G	A	PASS	33132	0.0881543	AF	3250	0	1.17956e-05	0.031387	FBgn0026616	alpha-Man-IIb	INTRON
3R_11661459_SNP	11661459	A	A	G	PASS	26084	0.244186	PASS	34231	0.0831099	6.8183e-06	0.0267727	FBgn0038369	Arpc3A	DOWNSTREAM	25
3R_11661459_SNP	11661459	A	A	G	PASS	26084	0.244186	PASS	34231	0.0831099	6.8183e-06	0.0267727	FBgn0017567	ND23	DOWNSTREAM	311
3R_11661459_SNP	11661459	A	A	G	PASS	26084	0.244186	PASS	34231	0.0831099	6.8183e-06	0.0267727	FBgn0263525	mir-4911	DOWNSTREAM	55
3R_11661479_SNP	11661479	A	A	G	PASS	28488	0.236559	PASS	33232	0.0879121	2.65768e-05	0.0411789	FBgn0038369	Arpc3A	DOWNSTREAM	45
3R_11661479_SNP	11661479	A	A	G	PASS	28488	0.236559	PASS	33232	0.0879121	2.65768e-05	0.0411789	FBgn0017567	ND23	DOWNSTREAM	291
3R_11661479_SNP	11661479	A	A	G	PASS	28488	0.236559	PASS	33232	0.0879121	2.65768e-05	0.0411789	FBgn0263525	mir-4911	DOWNSTREAM	53
3R_11661485_SNP	11661485	G	G	T	PASS	28695	0.249344	PASS	33938	0.100796	3.989e-05	0.0462475	FBgn0038369	Arpc3A	DOWNSTREAM	51
3R_11661485_SNP	11661485	G	G	T	PASS	28695	0.249344	PASS	33938	0.100796	3.989e-05	0.0462475	FBgn0017567	ND23	DOWNSTREAM	285
3R_11661485_SNP	11661485	G	G	T	PASS	28695	0.249344	PASS	33938	0.100796	3.989e-05	0.0462475	FBgn0263525	mir-4911	DOWNSTREAM	524
3R_11695391_SNP	11695391	A	G	A	PASS	103152	0.596078	PASS	173100	0.3663	1.599e-05	0.034867	FBgn0051183	CG31183	SYNONYMOUS_CODING
3R_11698721_SNP	11698721	A	A	T	PASS	196171	0.46594	PASS	24991	0.267647	2.29241e-05	0.0394742	FBgn0051183	CG31183	INTRON
3R_11698928_SNP	11698928	C	C	T	PASS	26093	0.263456	PASS	35341	0.104061	1.68318e-05	0.0353447	FBgn0051183	CG31183	INTRON
3R_11700626_SNP	11700626	A	C	A	PASS	160189	0.541547	PASS	252103	0.290141	1.56408e-07	0.010068	FBgn0051183	CG31183	INTRON
3R_11700627_SNP	11700627	C	T	C	PASS	159193	0.548295	PASS	257103	0.286111	4.12054e-08	0.007083	FBgn0051183	CG31183	INTRON
3R_11718525_SNP	11718525	A	A	C	PASS	209163	0.438172	PASS	27576	0.216524	9.85701e-07	0.0182573	FBgn0038380	CG14877	INTRON
3R_11745865_SNP	11745865	C	C	A	PASS	21290	0.298013	PASS	33650	0.129534	2.94975e-05	0.0420186	FBgn0038385	CG4221	UPSTREAM	755
3R_11856703_SNP	11856703	A	G	A	PASS	158243	0.605985	PASS	232140	0.376344	1.21444e-06	0.0189627	FBgn0003117	pnr	INTRON
3R_11869555_SNP	11869555	A	A	T	PASS	29777	0.205882	PASS	36728	0.0708861	3.705e-05	0.0448169	FBgn0038394	CG10264	INTRON
3R_11869555_SNP	11869555	A	A	T	PASS	29777	0.205882	PASS	36728	0.0708861	3.705e-05	0.0448169	FBgn0038395	CG10407	DOWNSTREAM	914
3R_11952501_SNP	11952501	C	A	C	PASS	186140	0.429448	PASS	23272	0.236842	4.92e-05	0.0498136	FBgn0003319	Sb	INTRON
3R_11958918_SNP	11958918	A	G	A	PASS	26177	0.227811	PASS	234172	0.423645	1.318e-05	0.0326461	FBgn0003319	Sb	INTRON
3R_12005268_SNP	12005268	G	G	A	PASS	17485	0.328185	PASS	131174	0.570492	3.12653e-06	0.0219434	FBgn0038404	CG8925	SYNONYMOUS_CODING
3R_12006812_SNP	12006812	C	A	C	PASS	136194	0.587879	PASS	226138	0.379121	1.92132e-05	0.0374191	FBgn0038405	CG8927	UTR_5_PRIME
3R_12006812_SNP	12006812	C	A	C	PASS	136194	0.587879	PASS	226138	0.379121	1.92132e-05	0.0374191	FBgn0038404	CG8925	DOWNSTREAM	615
3R_12006862_SNP	12006862	G	A	G	PASS	146210	0.589888	PASS	239140	0.369393	4.31747e-06	0.0236504	FBgn0038405	CG8927	UTR_5_PRIME
3R_12006862_SNP	12006862	G	A	G	PASS	146210	0.589888	PASS	239140	0.369393	4.31747e-06	0.0236504	FBgn0038404	CG8925	DOWNSTREAM	665
3R_12032625_SNP	12032625	A	A	T	PASS	232103	0.307463	PASS	177181	0.505587	3.68314e-05	0.0447468	Intergenic	Intergenic
3R_12043307_SNP	12043307	C	G	C	PASS	262152	0.36715	PASS	162216	0.571429	1.33523e-05	0.0328507	Intergenic	Intergenic
3R_12073529_SNP	12073529	C	C	T	PASS	144147	0.505155	PASS	22593	0.292453	1.96951e-05	0.0377142	FBgn0040071	tara	INTRON
3R_12073550_SNP	12073550	A	A	T	PASS	150162	0.519231	PASS	230103	0.309309	2.00042e-05	0.037917	FBgn0040071	tara	INTRON
3R_12073569_SNP	12073569	C	C	T	PASS	155159	0.506369	PASS	23593	0.283537	5.21e-06	0.0247458	FBgn0040071	tara	INTRON
3R_12081882_SNP	12081882	G	G	T	PASS	25293	0.269565	PASS	32239	0.108033	2.16549e-05	0.0386977	FBgn0040071	tara	INTRON
3R_12086780_SNP	12086780	C	C	T	PASS	22499	0.306502	PASS	27644	0.1375	4.76083e-05	0.0493719	FBgn0040237	bor	DOWNSTREAM	297
3R_12086780_SNP	12086780	C	C	T	PASS	22499	0.306502	PASS	27644	0.1375	4.76083e-05	0.0493719	FBgn0040071	tara	DOWNSTREAM	729
3R_12103866_SNP	12103866	G	G	A	PASS	28685	0.229111	PASS	35333	0.0854922	3.418e-05	0.0441414	FBgn0250823	gish	INTRON
3R_12103897_SNP	12103897	C	C	T	PASS	27288	0.244444	PASS	38342	0.0988235	4.2754e-05	0.0473992	FBgn0250823	gish	INTRON
3R_12103911_SNP	12103911	G	G	A	PASS	26788	0.247887	PASS	38043	0.101655	4.732e-05	0.0493719	FBgn0250823	gish	INTRON
3R_12127188_SNP	12127188	C	G	C	PASS	29572	0.196185	PASS	40123	0.0542453	5.20502e-06	0.0247458	FBgn0250823	gish	INTRON
3R_12153856_SNP	12153856	T	T	C	PASS	29968	0.185286	PASS	33019	0.0544413	3.14848e-05	0.0427136	FBgn0040271	Sulf1	INTRON
3R_12153856_SNP	12153856	T	T	C	PASS	29968	0.185286	PASS	33019	0.0544413	3.14848e-05	0.0427136	FBgn0038416	CG17930	SYNONYMOUS_CODING
3R_12153856_SNP	12153856	T	T	C	PASS	29968	0.185286	PASS	33019	0.0544413	3.14848e-05	0.0427136	FBgn0038415	CG17929	DOWNSTREAM	83
3R_12159740_SNP	12159740	G	G	A	PASS	28590	0.24	PASS	39436	0.0837209	5.86686e-06	0.0252733	FBgn0040271	Sulf1	INTRON
3R_12164030_SNP	12164030	A	A	T	PASS	26376	0.224189	PASS	36032	0.0816327	3.916e-05	0.0459328	FBgn0040271	Sulf1	INTRON
3R_12164030_SNP	12164030	A	A	T	PASS	26376	0.224189	PASS	36032	0.0816327	3.916e-05	0.0459328	FBgn0040284	SF2	DOWNSTREAM	635
3R_12217235_SNP	12217235	T	T	C	PASS	198132	0.4	PASS	31377	0.197436	4.83299e-06	0.0245537	FBgn0003513	ss	INTRON
3R_12221285_SNP	12221285	A	A	G	PASS	159168	0.513761	PASS	247109	0.30618	1.724e-05	0.0353447	FBgn0003513	ss	INTRON
3R_12327557_SNP	12327557	A	A	C	PASS	28170	0.19943	PASS	34424	0.0652174	4.16965e-05	0.0469912	FBgn0028381	decay	UPSTREAM	785
3R_12327557_SNP	12327557	A	A	C	PASS	28170	0.19943	PASS	34424	0.0652174	4.16965e-05	0.0469912	FBgn0259244	CG42342	UPSTREAM	935
3R_12357252_SNP	12357252	C	C	G	PASS	15649	0.239024	PASS	133118	0.47012	1.73111e-05	0.0353447	FBgn0259244	CG42342	INTRON
3R_12357593_SNP	12357593	T	C	T	PASS	108163	0.601476	PASS	185118	0.389439	4.36757e-05	0.0475843	FBgn0259244	CG42342	INTRON
3R_12459415_SNP	12459415	T	C	T	PASS	91131	0.59009	PASS	18674	0.284615	2.24521e-08	0.00705957	FBgn0262742	Fas1	INTRON
3R_12566312_SNP	12566312	A	G	A	PASS	180141	0.439252	PASS	20665	0.239852	4.25248e-05	0.0472902	Intergenic	Intergenic
3R_12567372_SNP	12567372	C	C	T	PASS	22582	0.267101	PASS	181162	0.472303	2.02813e-05	0.0380333	FBgn0020556	bxd	DOWNSTREAM	475
3R_12636267_SNP	12636267	A	A	G	PASS	17253	0.235556	PASS	123103	0.455752	3.83272e-05	0.0454417	FBgn0000014	abd-A	INTRON
3R_12637128_SNP	12637128	G	A	G	PASS	142165	0.537459	PASS	220111	0.335347	4.81961e-05	0.0495253	FBgn0000014	abd-A	INTRON
3R_12658210_SNP	12658210	T	T	C	PASS	207180	0.465116	PASS	24792	0.271386	3.14539e-05	0.0427136	FBgn0264857	iab-8	INTRON
3R_12665335_SNP	12665335	G	C	G	PASS	150134	0.471831	PASS	23978	0.246057	4.14949e-06	0.0235621	FBgn0264857	iab-8	INTRON
3R_12674169_SNP	12674169	A	T	A	PASS	155142	0.478114	PASS	21176	0.264808	1.851e-05	0.0368832	FBgn0264857	iab-8	INTRON
3R_12674343_SNP	12674343	T	T	C	PASS	148153	0.508306	PASS	20690	0.304054	4.842e-05	0.0495798	FBgn0264857	iab-8	EXON
3R_12674597_SNP	12674597	G	G	C	PASS	200199	0.498747	PASS	21893	0.299035	2.85334e-05	0.0416057	FBgn0264857	iab-8	INTRON
3R_12679303_SNP	12679303	G	C	G	PASS	168198	0.540984	PASS	257123	0.323684	4.47482e-06	0.0239287	FBgn0264857	iab-8	INTRON
3R_12679303_SNP	12679303	G	C	G	PASS	168198	0.540984	PASS	257123	0.323684	4.47482e-06	0.0239287	FBgn0020546	iab-4	EXON
3R_12689636_SNP	12689636	G	G	C	PASS	30151	0.144886	AF	36312	0.032	3.688e-05	0.0447468	FBgn0264857	iab-8	INTRON
3R_12693730_SNP	12693730	A	A	G	PASS	138183	0.570093	PASS	252146	0.366834	2.665e-05	0.0411789	FBgn0264857	iab-8	INTRON
3R_12693866_SNP	12693866	G	G	T	PASS	211160	0.431267	PASS	28680	0.218579	2.20635e-06	0.0194067	FBgn0264857	iab-8	INTRON
3R_12693901_SNP	12693901	T	T	A	PASS	218163	0.427822	PASS	28585	0.22973	9.89313e-06	0.0300839	FBgn0264857	iab-8	INTRON
3R_12693928_SNP	12693928	T	T	G	PASS	202153	0.430986	PASS	27283	0.233803	1.5958e-05	0.0348446	FBgn0264857	iab-8	INTRON
3R_12696308_SNP	12696308	T	C	T	PASS	185208	0.529262	PASS	24190	0.271903	5.51528e-08	0.007083	FBgn0264857	iab-8	INTRON
3R_12700246_SNP	12700246	T	T	C	PASS	15750	0.241546	PASS	9486	0.477778	3.5296e-05	0.0443879	FBgn0264857	iab-8	INTRON
3R_12700254_SNP	12700254	C	C	G	PASS	15950	0.239234	PASS	9284	0.477273	3.18547e-05	0.0428645	FBgn0264857	iab-8	INTRON
3R_12700259_SNP	12700259	G	G	A	PASS	16450	0.233645	PASS	9386	0.480447	1.37462e-05	0.0332475	FBgn0264857	iab-8	INTRON
3R_12700261_SNP	12700261	G	G	T	PASS	17051	0.230769	PASS	9385	0.477528	1.224e-05	0.0320653	FBgn0264857	iab-8	INTRON
3R_12700264_SNP	12700264	G	G	A	PASS	17157	0.25	PASS	94101	0.517949	1.76239e-06	0.0189627	FBgn0264857	iab-8	INTRON
3R_12708715_SNP	12708715	T	C	T	PASS	153226	0.596306	PASS	260168	0.392523	1.3186e-05	0.0326461	FBgn0264857	iab-8	INTRON
3R_12708823_SNP	12708823	A	G	A	PASS	163163	0.5	PASS	237103	0.302941	4.82554e-05	0.0495253	FBgn0264857	iab-8	INTRON
3R_12709049_SNP	12709049	G	G	A	PASS	266155	0.368171	PASS	179245	0.57783	5.31202e-06	0.0248548	FBgn0264857	iab-8	INTRON
3R_12709256_SNP	12709256	T	T	G	PASS	209126	0.376119	PASS	149207	0.581461	2.64845e-05	0.0411789	FBgn0264857	iab-8	INTRON
3R_12709280_SNP	12709280	G	G	A	PASS	215136	0.387464	PASS	158224	0.586387	3.47989e-05	0.0442196	FBgn0264857	iab-8	INTRON
3R_12709302_SNP	12709302	A	G	A	PASS	146221	0.60218	PASS	246154	0.385	4.68026e-06	0.0243065	FBgn0264857	iab-8	INTRON
3R_12732724_SNP	12732724	C	T	C	PASS	122149	0.549816	PASS	18692	0.330935	2.76759e-05	0.0412347	FBgn0264857	iab-8	INTRON
3R_12732764_SNP	12732764	C	A	C	PASS	138129	0.483146	PASS	20967	0.242754	2.18431e-06	0.0194067	FBgn0264857	iab-8	INTRON
3R_12732786_SNP	12732786	A	G	A	PASS	144132	0.478261	PASS	21480	0.272109	4.18661e-05	0.0470563	FBgn0264857	iab-8	INTRON
3R_12764650_SNP	12764650	T	T	A	PASS	217127	0.369186	PASS	137187	0.57716	2.50571e-05	0.0406116	FBgn0000015	Abd-B	INTRON
3R_12888220_SNP	12888220	T	T	C	PASS	24162	0.20462	PASS	192128	0.4	2.53154e-05	0.0408761	FBgn0020493	Dad	INTRON
3R_12905425_SNP	12905425	G	G	A	PASS	31661	0.161804	PASS	241126	0.343324	1.26128e-05	0.0321288	FBgn0038475	Keap1	INTRON
[truncated: 653 more rows]
