# Supplementary material for: A Drosophila model for toxicogenomics: Genetic variation in susceptibility to heavy metal exposure
Source: PLoS Genet. 2017 Jul 21;13(7):e1006907. doi: 10.1371/journal.pgen.1006907 (PMC5544243; doi:10.1371/journal.pgen.1006907)
Supplement: S3 Table — (XLSX) [file pgen.1006907.s008.xlsx]

## Sheet: Sheet1
Table S3: Fly stocks used to perform functional analyses for validation of candidate genes.
Flybase ID	Gene Symbol	Gene Name	Stock Number	Stock Genotype	Human Ortholog(s)
FBgn0051760	CG31760	CG31760	23508	w[1118]; Mi{ET1}CG31760[MB03046]	N/A
FBgn0015381	dsf	dissatisfaction	23510	w[1118]; Mi{ET1}dsf[MB03062]	NR2E1
FBgn0086690	Plp	Pericentrin-like protein	23566	w[1118]; Mi{ET1}Plp[MB02408]	N/A
FBgn0262593	Shab	Shaker cognate b	23585	w[1118]; Mi{ET1}Shab[MB02726]	KCNS2, ENSG00000129159, KCNV1, KCNC3, KCNV2, ENSG00000166006, KCNB2, KCNF1, KCNC4, KCNB1, KCNS1, KCNS3
FBgn0083975	Nlg4	Neuroligin 4	23608	w[1118]; Mi{ET1}Nlg4[MB03367]	N/A
FBgn0032629	beat-IIIc	beat-IIIc	23778	w[1118]; Mi{ET1}beat-IIIc[MB01999]	NUP35
FBgn0262733	Src64B	Src oncogene at 64B	24071	w[1118]; Mi{ET1}Src64B[MB03494]	ENSG00000010810, ENSG00000097007, FRK, LCK, YES1, FGR, BLK, ABL2, ENSG00000101336, ENSG00000197122
FBgn0263392	Tet	Ten-Eleven Translocation (TET) family protein	24277	w[1118]; Mi{ET1}Tet[MB03826]	N/A
FBgn0004876	cdi	center divider	24441	w[1118]; Mi{ET1}cdi[MB02390]	N/A
FBgn0052600	dpr8	defective proboscis extension response 8	24793	w[1118] Mi{ET1}dpr8[MB03631]	N/A
FBgn0040571	CG17193	CG17193	25218	w[1118]; Mi{ET1}CG17193[MB04985]	N/A
FBgn0259735	CG42389	CG42389	25307	w[1118]; Mi{ET1}CG42389[MB05860]	FNDC3A, FNDC3B
FBgn0267487	Ptp61F	Protein tyrosine phosphatase 61F	26133	w[1118]; Mi{ET1}Ptp61F[MB08823] CG32320[MB08823]	PTPN1 , PTN2
FBgn0261260	mgl	Megalin	26407	w[1118] Mi{ET1}mgl[MB08807]	LRP2, LRP1, LRP1B
FBgn0052091	CG32091	CG32091	29892	w[1118]; Mi{ET1}CG32091[MB10254]	ABCG4, ENSG00000160179
FBgn0051760	CG31760	CG31760	v7686	w[1118]; P{GD1097}v7686	N/A
FBgn0038865	cDIP	Common Dpr-interacting protein	v16588	w[1118]; P{GD5619}v16588	N/A
FBgn0031351	CG14352	CG14352	v45419	w[1118]; P{GD8300}v45419	N/A
FBgn0029922	CG14431	CG14431	v7134	w[1118]; P{GD3263}v7134	N/A
FBgn0037698	CG16779	CG16779	v108494	P{KK111987}VIE-260B	N/A
FBgn0040571	CG17193	CG17193	v106883	P{KK111405}VIE-260B	N/A
FBgn0050015	CG30015	CG30015	v33662	w[1118]; P{GD9968}v33662	N/A
FBgn0086677	jeb	jelly belly	v103047	P{KK111857}VIE-260B	N/A
FBgn0052091	CG32091	CG32091	v5222	w[1118] P{GD2426}v5222	ABCG4, ENSG00000160179
FBgn0263973	jv	javelin	v103870	P{KK114510}VIE-260B	N/A
FBgn0052600	dpr8	defective proboscis extension response 8	v106791	P{KK110422}VIE-260B	N/A
FBgn0053143	CG33143	CG33143	v101893	P{KK110164}VIE-260B	N/A
FBgn0086690	Plp	Pericentrin-like protein	v101645	P{KK105316}VIE-260B	N/A
FBgn0083975	Nlg4	Neuroligin 4	v6792	w[1118] P{GD3083}v6792	N/A
FBgn0261260	mgl	Megalin	v105387	P{KK100435}VIE-260B	LRP2, LRP1, LRP1B
FBgn0266801	CG45263	CG45263	v110101	P{KK112167}VIE-260B	N/A
FBgn0004876	cdi	center divider	v43634	w[1118]; P{GD8731}v43634	N/A
FBgn0267487	Ptp61F	Protein tyrosine phosphatase 61F	v37436	w[1118]; P{GD3571}v37436	PTPN1, PTN2
FBgn0031768	CG12393	CG12393	v104339	P{KK107694}VIE-260B	FAM109A, FAM109B
FBgn0259735	CG42389	CG42389	v105154	P{KK102530}VIE-260B	FNDC3A, FNDC3B
FBgn0042185	CG18769	CG18769	v110781	P{KK108726}VIE-260B	CCDC109B, MCU
FBgn0031757	Ucp4C	Ucp4C	v100064	P{KK103259}VIE-260B	SLC25A27
FBgn0016930	Dyrk2	Dual-specificity tyrosine phosphorylation-regulated kinase 2	v101376	P{KK108832}VIE-260B	DYRK3, DYRK1B, ENSG00000157540, DYRK2, DYRK4
FBgn0038082	CG5724	CG5724	v101819	P{KK109788}VIE-260B	ENSG00000167165, UGT1A5, UGT1A4
FBgn0038874	ETHR	ETHR	v101996	P{KK108855}VIE-260B	N/A
FBgn0031769	CG9135	CG9135	v105403	P{KK101023}VIE-260B	RCC2
FBgn0024836	stan	starry night	v107993	P{KK100512}VIE-260B	CELSR2, CELSR3, CELSR1
FBgn0262593	Shab	Shaker cognate b	v108861	P{KK101084}VIE-260B	KCNS2, ENSG00000129159, KCNV1, KCNC3, KCNV2, ENSG00000166006, KCNB2, KCNF1, KCNC4, KCNB1, KCNS1, KCNS3
FBgn0032629	beat-IIIc	beat-IIIc	v109015	P{KK111040}VIE-260B	NUP35
FBgn0263392	Tet	Ten-Eleven Translocation (TET) family protein	v110549	P{KK108964}VIE-260B	N/A
FBgn0000119	arr	arrow	v109860	P{KK110977}VIE-260B	LRP5, LRP6, LRP4
FBgn0000017	Abl	Abl tyrosine kinase	v110186	P{KK102309}VIE-260B	TXK , BTK , LYN , ITK , ABL2 , FYN , TEC , BLK , BMX , ABL1 , FRK , SRMS , FGR , SRC , HCK , LCK
FBgn0003502	Btk29A	Btk family kinase at 29A	v106962	P{KK100086}VIE-260B	LYN , ABL2 , TXK , TEC , SRC , SRMS , JAK1 , HCK , PTK6 , LCK , BMX , BTK , BLK , JAK3 , ABL1 , MATK , CSK , FYN , YES1 , ITK , FGR , TYK2 , JAK2 , FRK
FBgn0035452	CG10359	-	v102670	P{KK105143}VIE-260B	FGL1 , TNC , ANGPTL4 , MFAP4 , FGA , TNXB , ANGPTL1 , ANGPTL6 , ANGPT1 , FGL2 , FCN2 , FCN1 , FCN3 , ANGPTL7 , ANGPT2 , ANGPT4 , TNN , FGG , ANGPTL5 , ANGPTL2 , TNR , FIBCD1 , ANGPTL3 , FGB
FBgn0035982	CG4461	-	v100857	P{KK103766}VIE-260B	HSPB1 , LOC102724652 , CRYAA , CRYAB , HSPB2 , HSPB9 , HSPB7 , HSPB3 , HSPB6 , HSPB8
FBgn0020496	CtBP	C-terminal Binding Protein	v107313	P{KK108401}VIE-260B	CTBP2 , CTBP1 , PHGDH
FBgn0024245	dnt	doughnut on 2	v106056	P{KK102958}VIE-260B	MET , MST1R , RYK , WIF1
FBgn0015380	drl	derailed	v100039	P{KK103109}VIE-260B	MET , RYK , MST1R
FBgn0033791	Drl-2	Derailed 2	v102192	P{KK111058}VIE-260B	MET , RYK , MST1R
FBgn0000579	Eno	Enolase	v110090	P{KK100571}VIE-260B	ENO1 , ENO2 , ENO3 , ENO4
FBgn0029830	Grip	Glutamate receptor binding protein	v103551	P{KK100978}VIE-260B	DLG5 , PDZD2 , MPDZ , GRASP , PATJ , GRIP1 , IL16 , GRIP2 , DLG4 , GRID2IP , PTPN21 , LNX1 , FRMPD2 , PARD3B , PTPN13 , USH1C , DLG1 , PTPN14
FBgn0015240	Hr96	Hormone receptor-like in 96	v10958	w[1118];P{GD4463}v10958	RXRA , NR1H4 , NR3C2 , NR1I3 , NR0B2 , PPARG , NR0B1 , NR2F6 , NR6A1 , NR1D2 , NR2C2 , ESR1 , VDR , RXRG , RORB , AR , NR1D1 , RARA , PPARA , ESRRG , NR2F1 , ESRRA , NR1H3 , THRB , NR1H2 , PGR , RXRB , RARB , NR2E1 , THRA , NR2F2 , NR1I2 , RARG , ESR2 , NR2C1 , NR3C1 , PPARD , ESRRB
FBgn0001225	Hsp26	Heat shock protein 26	v100955	P{KK106347}VIE-260B	LOC102724652 , HSPB6 , HSPB9 , HSPB7 , CRYAB , HSPB8 , HSPB1 , CRYAA , HSPB2 , HSPB3
FBgn0028371	jbug	jitterbug	v102221	P{KK111138}VIE-260B	FLNB , FLNC , EHBP1L1 , EHBP1 , FLNA
FBgn0051072	Lerp	lysosomal enzyme receptor protein	v108740	P{KK107813}VIE-260B	FN1 , ELSPBP1 , IGF2R , BSPH1
FBgn0011648	Mad	Mothers against dpp	v110517	P{KK109050}VIE-260B	SMAD5 , SMAD9 , SMAD7 , SMAD1 , SMAD6 , SMAD2 , SMAD3 , SMAD4 , ZNF396
FBgn0032456	MRP	Multidrug-Resistance like Protein 1	v105419	P{KK101457}VIE-260B	CFTR , ABCC8 , ABCC3 , ABCC10 , ABCC2 , ABCC12 , ABCC4 , ABCC5 , ABCC1 , ABCC11 , ABCC9 , ABCC6
FBgn0029881	pigs	pickled eggs	v34772	w[1118];P{GD11177}v34772	FLNC , GAS2 , FLNA , GAS2L1 , GAS2L2 , FLNB , GAS2L3
FBgn0014007	Ptp69D	Protein tyrosine phosphatase 69D	v104761	P{KK105220}VIE-260B	PTPRA , PTPRM , PTPRC , PTPRU , PTPRT , PTPRS , PTPRE , PTPRF , PTPRD , PTPRK , PTPRQ , PTPRZ1
FBgn0262614	pyd	polychaetoid	v104159	P{KK105581}VIE-260B	TJP2 , TJP1 , TJP3
FBgn0010263	Rbp9	RNA-binding protein 9	v101412	P{KK109093}VIE-260B	ELAVL4 , RBMS1 , FAM213B , ELAVL1 , RBMS3 , RBMS2 , ELAVL2 , ELAVL3
FBgn0003326	sca	scabrous	v104703	P{KK106319}VIE-260B	FCN1 , TNR , FGG , ANGPTL1 , TNN , ANGPT1 , FGB , ANGPTL2 , ANGPTL5 , ANGPT4 , FCN3 , ANGPTL7 , FCN2 , TNC , ANGPTL3 , FGL2 , ANGPTL6 , FIBCD1 , ANGPT2 , FGL1 , MFAP4 , TNXB , ANGPTL4 , FGA
FBgn0283468	slmb	supernumerary limbs	v107825	P{KK108569}VIE-260B	FBXW7 , DAW1 , WDR64 , BTRC , FBXW11
FBgn0262733	Src64B	Src oncogene at 64B	v35252	w[1118];P{GD12263}v35252	SLA2 , TXK , SLA , BLK , ABL2 , LCK , TYK2 , LYN , ITK , JAK1 , FRK , CSK , SRC , TEC , SRMS , FGR , JAK3 , FYN , MATK , PTK6 , JAK2 , BTK , HCK , YES1 , BMX , ABL1
