# Supplementary material for: A Drosophila model for toxicogenomics: Genetic variation in susceptibility to heavy metal exposure
Source: PLoS Genet. 2017 Jul 21;13(7):e1006907. doi: 10.1371/journal.pgen.1006907 (PMC5544243; doi:10.1371/journal.pgen.1006907)
Supplement: S4 Table — (XLSX) [file pgen.1006907.s009.xlsx]

## Sheet: Mi{ET1}
S4 Table (A): ANOVA for validation of candidate genes using Mi{ET1} mutants. DF: degrees of freedom. Highlighted cells denote significant (P < 0.05) genetic effects.
Gene	Source	DF	Error DF	F-Value	P-Value
beat-IIIc	Line	1	216.173	18.9571	2.06341e-05
beat-IIIc	Sex	1	211.297	14.6715	0.000168692
beat-IIIc	Metal	1	9.9762	1.4442	0.257219
beat-IIIc	Line*Sex	1	211.297	0.0044	0.946925
beat-IIIc	Line*Metal	1	216.173	1.2337	0.267922
beat-IIIc	Sex*Metal	1	211.297	0.7439	0.389384
beat-IIIc	Line*Sex*Metal	1	211.297	0.0984	0.754104
cdi	Line	1	214.781	2.1143	0.147387
cdi	Sex	1	212.163	8.2735	0.00443325
cdi	Metal	1	10.0748	0.3514	0.566367
cdi	Line*Sex	1	212.163	0.9041	0.342778
cdi	Line*Metal	1	214.781	2.0602	0.152643
cdi	Sex*Metal	1	212.163	0.5236	0.470121
cdi	Line*Sex*Metal	1	212.163	0.2232	0.637113
CG17193	Line	1	214.914	1.0473	0.307279
CG17193	Sex	1	212.166	23.9921	1.91667e-06
CG17193	Metal	1	10.0711	0.4579	0.513859
CG17193	Line*Sex	1	212.166	0.9326	0.335291
CG17193	Line*Metal	1	214.914	1.8283	0.177752
CG17193	Sex*Metal	1	212.166	5.4183	0.0208686
CG17193	Line*Sex*Metal	1	212.166	1.2074	0.273085
CG31760	Line	1	214.809	1.9676	0.16215
CG31760	Sex	1	212.159	20.9224	8.12889e-06
CG31760	Metal	1	10.0694	0.1048	0.752771
CG31760	Line*Sex	1	212.159	0.3149	0.575266
CG31760	Line*Metal	1	214.809	5.3804	0.021304
CG31760	Sex*Metal	1	212.159	6.4328	0.011923
CG31760	Line*Sex*Metal	1	212.159	1.6442	0.201153
CG32091	Line	1	210.305	9.7052	0.00209372
CG32091	Sex	1	204.201	16.5406	6.79848e-05
CG32091	Metal	1	7.51838	0.7404	0.416134
CG32091	Line*Sex	1	204.201	0.2032	0.652593
CG32091	Line*Metal	1	210.305	2.7939	0.0961136
CG32091	Sex*Metal	1	204.201	0.0158	0.90025
CG32091	Line*Sex*Metal	1	204.201	1.0091	0.3163
CG42389	Line	1	190.871	7.0899	0.00841368
CG42389	Sex	1	184.387	12.2467	0.000584352
CG42389	Metal	1	9.8561	2.1432	0.174353
CG42389	Line*Sex	1	184.387	0.0058	0.939528
CG42389	Line*Metal	1	190.871	0.0611	0.805018
CG42389	Sex*Metal	1	184.387	0.5242	0.469969
CG42389	Line*Sex*Metal	1	184.387	0.1547	0.69454
dpr8	Line	1	216.232	2.2314	0.136692
dpr8	Sex	1	211.315	20.6092	9.45256e-06
dpr8	Metal	1	9.98626	0.0103	0.921086
dpr8	Line*Sex	1	211.315	0.7837	0.377008
dpr8	Line*Metal	1	216.232	7.6237	0.00625569
dpr8	Sex*Metal	1	211.315	0.0497	0.823814
dpr8	Line*Sex*Metal	1	211.315	1.863	0.173726
dsf	Line	1	207.131	0.0428	0.836276
dsf	Sex	1	201.613	18.9424	2.14037e-05
dsf	Metal	1	9.50048	0.9722	0.348587
dsf	Line*Sex	1	201.613	0.2658	0.606726
dsf	Line*Metal	1	207.131	0.1968	0.657816
dsf	Sex*Metal	1	201.613	2.3186	0.1294
dsf	Line*Sex*Metal	1	201.613	0.1048	0.746483
mgl	Line	1	214.701	5.1605	0.0240979
mgl	Sex	1	211.659	18.7712	2.27636e-05
mgl	Metal	1	9.56896	1.7271	0.219408
mgl	Line*Sex	1	211.659	0.3223	0.570856
mgl	Line*Metal	1	214.701	0.1075	0.743327
mgl	Sex*Metal	1	211.659	2.5509	0.111726
mgl	Line*Sex*Metal	1	211.659	0.1769	0.674467
Nlg4	Line	1	216.196	0.1339	0.714765
Nlg4	Sex	1	212.215	16.6863	6.25044e-05
Nlg4	Metal	1	10.0358	0.6581	0.436062
Nlg4	Line*Sex	1	212.215	0.0657	0.798014
Nlg4	Line*Metal	1	216.196	2.117	0.147127
Nlg4	Sex*Metal	1	212.215	0.3663	0.545689
Nlg4	Line*Sex*Metal	1	212.215	0.3496	0.554984
Plp	Line	1	204.344	0.0215	0.883634
Plp	Sex	1	199.486	23.5328	2.46964e-06
Plp	Metal	1	10.2951	0.1801	0.680051
Plp	Line*Sex	1	199.486	1.1381	0.287346
Plp	Line*Metal	1	204.344	3.4409	0.065043
Plp	Sex*Metal	1	199.486	0.8123	0.368541
Plp	Line*Sex*Metal	1	199.486	0.0791	0.778752
Ptp61F	Line	1	168.74	4.2576	0.0406076
Ptp61F	Sex	1	158.347	7.2032	0.00805122
Ptp61F	Metal	1	13.4197	0.1303	0.72378
Ptp61F	Line*Sex	1	158.347	0.0048	0.944986
Ptp61F	Line*Metal	1	168.74	6.0575	0.0148535
Ptp61F	Sex*Metal	1	158.347	0.1513	0.697839
Ptp61F	Line*Sex*Metal	1	158.347	0.1833	0.66911
Shab	Line	1	203.492	0.0019	0.96569
Shab	Sex	1	195.693	25.776	8.89746e-07
Shab	Metal	1	9.42384	0.5088	0.492957
Shab	Line*Sex	1	195.693	2.4041	0.122636
Shab	Line*Metal	1	203.492	1.9354	0.165685
Shab	Sex*Metal	1	195.693	0.3988	0.528437
Shab	Line*Sex*Metal	1	195.693	0.2214	0.638513
Src64B	Line	1	212.585	10.1881	0.00162766
Src64B	Sex	1	209.367	6.9079	0.00921721
Src64B	Metal	1	10.0602	0	0.997507
Src64B	Line*Sex	1	209.367	1.8003	0.181127
Src64B	Line*Metal	1	212.585	9.9405	0.00185041
Src64B	Sex*Metal	1	209.367	0.0387	0.844304
Src64B	Line*Sex*Metal	1	209.367	2.0658	0.152132
Tet	Line	1	192.551	28.1063	3.13002e-07
Tet	Sex	1	182.116	11.9192	0.000690795
Tet	Metal	1	9.16266	0.3141	0.588588
Tet	Line*Sex	1	182.116	0.1237	0.725416
Tet	Line*Metal	1	192.551	2.7635	0.0980647
Tet	Sex*Metal	1	182.116	0.141	0.70769
Tet	Line*Sex*Metal	1	182.116	0.6614	0.417131

## Sheet: RNAi
S4 Table (B): ANOVA for validation of candidate genes using UAS-RNAi knockdown lines. DF: degrees of freedom. Highlighted cells denote significant P < 0.05) genetic effects.
Gene	Source	DF	Error DF	F-Value	P-Value
arr	Line	1	120.086	24.1737	2.82118e-06
arr	Sex	1	120.015	1.7766	0.185086
arr	Metal	1	6.02022	1.2102	0.313331
arr	Line*Sex	1	120.136	3.5393	0.0623515
arr	Line*Metal	1	120.086	0.0195	0.889288
arr	Sex*Metal	1	120.015	20.48	1.42798e-05
arr	Line*Sex*Metal	1	120.136	3.5387	0.0623715
beat-IIIc	Line	1	99.9912	1.8718	0.174332
beat-IIIc	Sex	1	94.8758	8.5715	0.00427453
beat-IIIc	Metal	1	5.81029	1.3493	0.290885
beat-IIIc	Line*Sex	1	94.8758	0.1839	0.669007
beat-IIIc	Line*Metal	1	99.9912	0.1282	0.721045
beat-IIIc	Sex*Metal	1	94.8758	8.3443	0.00479338
beat-IIIc	Line*Sex*Metal	1	94.8758	4.1374	0.0447375
cdi	Line	1	165.799	13.2011	0.000372782
cdi	Sex	1	160.662	16.0396	9.46064e-05
cdi	Metal	1	9.5443	10.264	0.00999545
cdi	Line*Sex	1	160.662	0.1577	0.69183
cdi	Line*Metal	1	165.799	0.0307	0.861188
cdi	Sex*Metal	1	160.662	0.4579	0.499601
cdi	Line*Sex*Metal	1	160.662	0.7687	0.381936
cDIP	Line	1	160.896	4.1856	0.0423962
cDIP	Sex	1	155.926	10.1655	0.00172949
cDIP	Metal	1	8.90368	9.5325	0.0131479
cDIP	Line*Sex	1	155.926	1.9389	0.165766
cDIP	Line*Metal	1	160.896	0.3853	0.53568
cDIP	Sex*Metal	1	155.926	0.0057	0.93993
cDIP	Line*Sex*Metal	1	155.926	0.0805	0.777018
CG12393	Line	1	175.924	0.0747	0.784947
CG12393	Sex	1	168.012	0.0375	0.846774
CG12393	Metal	1	10.9797	1.6644	0.223522
CG12393	Line*Sex	1	168.012	0.5665	0.452724
CG12393	Line*Metal	1	175.924	6.5401	0.0113911
CG12393	Sex*Metal	1	168.012	1.3384	0.248953
CG12393	Line*Sex*Metal	1	168.012	0.6748	0.412557
CG14352	Line	1	134.431	0.1441	0.704801
CG14352	Sex	1	149.442	31.274	1.03716e-07
CG14352	Metal	1	9.24355	16.8905	0.00249246
CG14352	Line*Sex	1	149.442	1.3617	0.24511
CG14352	Line*Metal	1	134.431	0.1209	0.728629
CG14352	Sex*Metal	1	149.442	0.5917	0.442978
CG14352	Line*Sex*Metal	1	149.442	0.3227	0.570844
CG14431	Line	1	152.297	12.3177	0.000590308
CG14431	Sex	1	147.806	23.2236	3.54152e-06
CG14431	Metal	1	9.03595	20.6557	0.00138201
CG14431	Line*Sex	1	147.806	0.2136	0.644609
CG14431	Line*Metal	1	152.297	0.7059	0.402133
CG14431	Sex*Metal	1	147.806	0.055	0.814948
CG14431	Line*Sex*Metal	1	147.806	0.0013	0.970992
CG16779	Line	1	152.916	12.0698	0.000666853
CG16779	Sex	1	146.221	2.3526	0.127233
CG16779	Metal	1	12.6297	0.6569	0.432677
CG16779	Line*Sex	1	146.221	0.4516	0.50264
CG16779	Line*Metal	1	152.916	2.6825	0.103515
CG16779	Sex*Metal	1	146.221	1.4176	0.235721
CG16779	Line*Sex*Metal	1	146.221	0.3737	0.541926
CG17193	Line	1	142.621	4.6022	0.0336247
CG17193	Sex	1	157.222	3.5475	0.0614811
CG17193	Metal	1	11.3374	6.1338	0.030175
CG17193	Line*Sex	1	157.222	0.7445	0.389541
CG17193	Line*Metal	1	142.621	9.2154	0.00285355
CG17193	Sex*Metal	1	157.222	0.3647	0.546758
CG17193	Line*Sex*Metal	1	157.222	2.3414	0.127989
CG18769	Line	1	165.559	0.3501	0.554858
CG18769	Sex	1	163.409	3.5696	0.0606189
CG18769	Metal	1	12.2114	0.1273	0.727371
CG18769	Line*Sex	1	163.409	0.9351	0.334972
CG18769	Line*Metal	1	165.559	0.8098	0.369476
CG18769	Sex*Metal	1	163.409	0.1852	0.667491
CG18769	Line*Sex*Metal	1	163.409	2.2444	0.136028
CG30015	Line	1	127.624	17.2213	6.03425e-05
CG30015	Sex	1	152.322	5.1268	0.0249703
CG30015	Metal	1	9.6705	18.8526	0.0015812
CG30015	Line*Sex	1	152.322	6.0939	0.0146705
CG30015	Line*Metal	1	127.624	0.4026	0.526909
CG30015	Sex*Metal	1	152.322	0.0813	0.77598
CG30015	Line*Sex*Metal	1	152.322	0.2502	0.61766
CG31760	Line	1	134.355	0.7571	0.3858
CG31760	Sex	1	145.576	26.895	7.06914e-07
CG31760	Metal	1	11.576	4.7595	0.0505414
CG31760	Line*Sex	1	145.576	0.8765	0.350715
CG31760	Line*Metal	1	134.355	1.7977	0.182256
CG31760	Sex*Metal	1	145.576	0.7702	0.381595
CG31760	Line*Sex*Metal	1	145.576	0.4685	0.49478
CG32091	Line	1	104.173	22.176	7.70337e-06
CG32091	Sex	1	132.91	22.4995	5.34653e-06
CG32091	Metal	1	11.1932	10.2944	0.00815608
CG32091	Line*Sex	1	132.91	0.2656	0.607148
CG32091	Line*Metal	1	104.173	0.0518	0.82036
CG32091	Sex*Metal	1	132.91	0.0417	0.838414
CG32091	Line*Sex*Metal	1	132.91	0.0001	0.990331
CG33143	Line	1	174.921	0.5526	0.458262
CG33143	Sex	1	167.04	0.0788	0.779287
CG33143	Metal	1	10.968	0.5587	0.470511
CG33143	Line*Sex	1	167.04	1.5613	0.213229
CG33143	Line*Metal	1	174.921	2.7031	0.101947
CG33143	Sex*Metal	1	167.04	1.1008	0.295602
CG33143	Line*Sex*Metal	1	167.04	0.9535	0.33024
CG42389	Line	1	165.207	1.5337	0.217314
CG42389	Sex	1	157.871	0.0713	0.789794
CG42389	Metal	1	11.0301	0.0895	0.770398
CG42389	Line*Sex	1	157.871	0.3772	0.539987
CG42389	Line*Metal	1	165.207	0.7084	0.40118
CG42389	Sex*Metal	1	157.871	0.786	0.376674
CG42389	Line*Sex*Metal	1	157.871	0.9139	0.340549
CG43444	Line	1	120.068	0.0224	0.881324
CG43444	Sex	1	120.063	5.571	0.0198721
CG43444	Metal	1	5.98923	2.3468	0.176514
CG43444	Line*Sex	1	120.02	0.3553	0.55225
CG43444	Line*Metal	1	120.068	1.4286	0.23435
CG43444	Sex*Metal	1	120.063	14.8386	0.000189417
CG43444	Line*Sex*Metal	1	120.02	4.3626	0.0388491
CG45263	Line	1	155.116	1.6449	0.201567
CG45263	Sex	1	157.782	0.709	0.401041
CG45263	Metal	1	11.147	2.2417	0.162105
CG45263	Line*Sex	1	157.782	0.0168	0.897173
CG45263	Line*Metal	1	155.116	3.8709	0.0509126
CG45263	Sex*Metal	1	157.782	1.023	0.313361
CG45263	Line*Sex*Metal	1	157.782	1.0401	0.309362
CG5724	Line	1	120.066	1.2231	0.27097
CG5724	Sex	1	120.062	2.7867	0.0976581
CG5724	Metal	1	5.99662	1.8059	0.227615
CG5724	Line*Sex	1	120.023	1.5746	0.211975
CG5724	Line*Metal	1	120.066	0.5272	0.469182
CG5724	Sex*Metal	1	120.062	17.4624	5.59022e-05
CG5724	Line*Sex*Metal	1	120.023	3.6595	0.0581344
CG9135	Line	1	121.069	2.876	0.0924787
CG9135	Sex	1	121.045	2.1624	0.144021
CG9135	Metal	1	6.01085	0.3111	0.597174
CG9135	Line*Sex	1	121.045	2.4486	0.120237
CG9135	Line*Metal	1	121.069	2.5007	0.116408
CG9135	Sex*Metal	1	121.045	26.5197	1.02408e-06
CG9135	Line*Sex*Metal	1	121.045	1.1974	0.27601
dpr8	Line	1	132.771	2.503	0.116011
dpr8	Sex	1	138.616	0.0946	0.758832
dpr8	Metal	1	13.7999	2.9013	0.110914
dpr8	Line*Sex	1	138.616	0.3436	0.558695
dpr8	Line*Metal	1	132.771	4.0679	0.0457219
dpr8	Sex*Metal	1	138.616	9.2754	0.00278056
dpr8	Line*Sex*Metal	1	138.616	1.3845	0.241347
Dyrk2	Line	1	121.102	0.0764	0.782714
Dyrk2	Sex	1	121.077	6.7661	0.0104486
Dyrk2	Metal	1	6.04225	1.2621	0.303899
Dyrk2	Line*Sex	1	121.077	0.2121	0.645964
Dyrk2	Line*Metal	1	121.102	0.0687	0.793674
Dyrk2	Sex*Metal	1	121.077	29.3514	3.11888e-07
Dyrk2	Line*Sex*Metal	1	121.077	0.7348	0.393027
ETHR	Line	1	121.092	7.5481	0.00692543
ETHR	Sex	1	121.059	1.9483	0.165328
ETHR	Metal	1	6.01323	3.6218	0.105607
ETHR	Line*Sex	1	121.059	3.5715	0.0611713
ETHR	Line*Metal	1	121.092	1.491	0.224436
ETHR	Sex*Metal	1	121.059	15.3546	0.000148033
ETHR	Line*Sex*Metal	1	121.059	6.938	0.00954005
jeb	Line	1	173.929	12.5725	0.000503087
jeb	Sex	1	166.739	0.6906	0.407159
jeb	Metal	1	9.89607	2.3446	0.157036
jeb	Line*Sex	1	166.739	3.1292	0.078732
jeb	Line*Metal	1	173.929	5.3828	0.0214971
jeb	Sex*Metal	1	166.739	1.5189	0.219515
jeb	Line*Sex*Metal	1	166.739	0.531	0.467216
jv	Line	1	175.556	0.4389	0.508528
jv	Sex	1	167.738	0.3536	0.552862
jv	Metal	1	11.1612	0.3676	0.556462
jv	Line*Sex	1	167.738	0.1349	0.713859
jv	Line*Metal	1	175.556	2.4153	0.121953
jv	Sex*Metal	1	167.738	9.3152	0.00264297
jv	Line*Sex*Metal	1	167.738	1.083	0.299521
mgl	Line	1	173.921	1.2229	0.270316
mgl	Sex	1	166.056	1.5739	0.21141
mgl	Metal	1	11.0297	1.3753	0.265601
mgl	Line*Sex	1	166.056	0.0875	0.767707
mgl	Line*Metal	1	173.921	5.4467	0.0207488
mgl	Sex*Metal	1	166.056	6.2151	0.013646
mgl	Line*Sex*Metal	1	166.056	0.2386	0.625831
Nlg4	Line	1	102.752	20.8809	1.36453e-05
Nlg4	Sex	1	140.866	8.3649	0.00443311
Nlg4	Metal	1	10.291	1.9	0.197308
Nlg4	Line*Sex	1	140.866	1.787	0.183444
Nlg4	Line*Metal	1	102.752	6.7156	0.0109471
Nlg4	Sex*Metal	1	140.866	4.2139	0.0419448
Nlg4	Line*Sex*Metal	1	140.866	5.0401	0.0263258
Plp	Line	1	170.869	6.1555	0.0140679
Plp	Sex	1	163.028	0.1805	0.671471
Plp	Metal	1	11.2269	0.0014	0.97122
Plp	Line*Sex	1	163.028	0.283	0.595484
Plp	Line*Metal	1	170.869	0.1076	0.743278
Plp	Sex*Metal	1	163.028	3.022	0.0840301
Plp	Line*Sex*Metal	1	163.028	0.0688	0.793426
Ptp61F	Line	1	154.021	7.222	0.00799317
Ptp61F	Sex	1	149.287	9.4216	0.0025479
Ptp61F	Metal	1	9.32958	7.1535	0.0246736
Ptp61F	Line*Sex	1	149.287	2.743	0.0997842
Ptp61F	Line*Metal	1	154.021	0.0556	0.813954
Ptp61F	Sex*Metal	1	149.287	0.9405	0.333729
Ptp61F	Line*Sex*Metal	1	149.287	1.4032	0.238068
Shab	Line	1	121.046	0.0049	0.944485
Shab	Sex	1	121.028	6.2908	0.0134606
Shab	Metal	1	6.00119	1.1102	0.332595
Shab	Line*Sex	1	121.028	0.1511	0.698192
Shab	Line*Metal	1	121.046	0.0548	0.815257
Shab	Sex*Metal	1	121.028	12.3798	0.000612178
Shab	Line*Sex*Metal	1	121.028	6.2743	0.0135802
stan	Line	1	114.42	0.2922	0.589886
stan	Sex	1	112.036	3.9554	0.049159
stan	Metal	1	5.91637	1.1208	0.33105
stan	Line*Sex	1	112.501	0.8964	0.345778
stan	Line*Metal	1	114.42	0.0036	0.952422
stan	Sex*Metal	1	112.036	17.6753	5.29327e-05
stan	Line*Sex*Metal	1	112.501	3.5792	0.0610786
