# Supplementary material for: A Drosophila model for toxicogenomics: Genetic variation in susceptibility to heavy metal exposure
Source: PLoS Genet. 2017 Jul 21;13(7):e1006907. doi: 10.1371/journal.pgen.1006907 (PMC5544243; doi:10.1371/journal.pgen.1006907)
Supplement: S5 Table — (XLSX) [file pgen.1006907.s010.xlsx]

## Sheet: Mi{ET1}
S5 Table (B): Reduced model ANOVA for validation of candidate genes using Mi{ET1} mutants. DF: degrees of freedom. Highlighted cells denote significant (P < 0.05) genetic effects.
Metal	Gene	Sex	Effect	DF	Error DF	F-Value	P-Value
Lead	dpr8	M	Line	1	56	18.7	<.0001
Lead	beat-IIIc	F	Line	1	57	6.01	0.0173
Lead	Plp	M	Line	1	52	5.25	0.0261
Lead	Nlg4	M	Line	1	57	3.69	0.0598
Lead	Tet	M	Line	1	43	3.58	0.0653
Lead	Tet	F	Line	1	42	3.04	0.0884
Lead	mgl	F	Line	1	57	1.96	0.1665
Lead	CG42389	F	Line	1	43	1.93	0.1723
Lead	CG32091	F	Line	1	55	1.84	0.1809
Lead	Shab	M	Line	1	50	1.76	0.1911
Lead	CG42389	M	Line	1	43	1.35	0.2515
Lead	mgl	M	Line	1	57	0.97	0.3301
Lead	Ptp61F	F	Line	1	32	0.91	0.3484
Lead	beat-IIIc	M	Line	1	56	0.89	0.3508
Lead	Src64B	M	Line	1	54	0.8	0.3748
Lead	CG31760	M	Line	1	57	0.66	0.4207
Lead	Ptp61F	M	Line	1	31	0.64	0.4286
Lead	dpr8	F	Line	1	57	0.51	0.4783
Lead	CG17193	M	Line	1	57	0.48	0.4919
Lead	Src64B	F	Line	1	57	0.31	0.5812
Lead	cdi	M	Line	1	57	0.16	0.6868
Lead	dsf	M	Line	1	52	0.16	0.6919
Lead	CG17193	F	Line	1	57	0.14	0.7058
Lead	cdi	F	Line	1	57	0.12	0.7329
Lead	CG31760	F	Line	1	57	0.09	0.7654
Lead	Nlg4	F	Line	1	57	0.09	0.7667
Lead	CG32091	M	Line	1	53	0.03	0.8652
Lead	Shab	F	Line	1	48	0.02	0.8894
Lead	Plp	F	Line	1	52	0	0.9655
Lead	dsf	F	Line	1	52	0	0.9726
Cadmium	Src64B	M	Line	1	44	19.69	<.0001
Cadmium	Tet	M	Line	1	44	23.91	<.0001
Cadmium	Ptp61F	F	Line	1	42	17.81	0.0001
Cadmium	Ptp61F	M	Line	1	44	15.44	0.0003
Cadmium	Tet	F	Line	1	44	12.79	0.0009
Cadmium	CG31760	F	Line	1	44	8.96	0.0045
Cadmium	beat-IIIc	F	Line	1	44	8.72	0.005
Cadmium	CG32091	M	Line	1	44	6.86	0.012
Cadmium	beat-IIIc	M	Line	1	44	6.81	0.0123
Cadmium	CG17193	F	Line	1	44	5.93	0.019
Cadmium	CG32091	F	Line	1	44	5.16	0.0281
Cadmium	cdi	M	Line	1	44	3.67	0.0617
Cadmium	Src64B	F	Line	1	44	3.53	0.0668
Cadmium	mgl	M	Line	1	44	3.25	0.0781
Cadmium	Plp	F	Line	1	42	3.02	0.0898
Cadmium	Shab	F	Line	1	44	2.65	0.1108
Cadmium	CG42389	M	Line	1	44	2.29	0.1373
Cadmium	CG42389	F	Line	1	44	1.49	0.2285
Cadmium	mgl	F	Line	1	44	1.26	0.2676
Cadmium	Nlg4	M	Line	1	44	1.07	0.3072
Cadmium	dsf	F	Line	1	44	0.78	0.3812
Cadmium	CG31760	M	Line	1	44	0.7	0.4063
Cadmium	dpr8	M	Line	1	44	0.65	0.423
Cadmium	cdi	F	Line	1	44	0.62	0.4343
Cadmium	Nlg4	F	Line	1	44	0.48	0.4909
Cadmium	Plp	M	Line	1	43	0.26	0.6094
Cadmium	dpr8	F	Line	1	44	0.17	0.6816
Cadmium	CG17193	M	Line	1	44	0.02	0.8832
Cadmium	Shab	M	Line	1	44	0.02	0.8838
Cadmium	dsf	M	Line	1	44	0.01	0.9403

## Sheet: RNAi
S5 Table (B): Reduced model ANOVA for validation of candidate genes using UAS-RNAi knockdown lines. DF: degrees of freedom. Highlighted cells denote significant P < 0.05) genetic effects.
Metal	Gene	Sex	Effect	DF	Error DF	F-Value	P-Value
Lead	jeb	M	Line	1	39	17.49	0.0002
Lead	CG30015	M	Line	1	37	14.25	0.0006
Lead	CG32091	F	Line	1	30	11.37	0.0021
Lead	CG14431	F	Line	1	32	9.09	0.005
Lead	CG16779	F	Line	1	35	8.6	0.0059
Lead	CG17193	F	Line	1	33	8.62	0.006
Lead	CG17193	M	Line	1	33	8.2	0.0072
Lead	cdi	M	Line	1	41	7.66	0.0084
Lead	beat-IIIc	M	Line	1	25	7.79	0.0099
Lead	arr	M	Line	1	30	7.25	0.0115
Lead	CG16779	M	Line	1	36	6.53	0.015
Lead	Ptp61F	M	Line	1	36	6.03	0.019
Lead	CG33143	M	Line	1	38	5.13	0.0292
Lead	arr	F	Line	1	31	4.86	0.035
Lead	Nlg4	M	Line	1	30	4.79	0.0366
Lead	CG32091	M	Line	1	36	4.3	0.0453
Lead	CG12393	M	Line	1	39	3.84	0.0572
Lead	CG42389	M	Line	1	39	3.79	0.0588
Lead	cDIP	M	Line	1	36	3.32	0.0768
Lead	jeb	F	Line	1	37	2.75	0.1058
Lead	CG14431	M	Line	1	33	2.72	0.1087
Lead	Plp	M	Line	1	37	2.32	0.1364
Lead	CG14352	F	Line	1	33	1.6	0.2154
Lead	ETHR	M	Line	1	30	1.52	0.2266
Lead	CG30015	F	Line	1	37	1.41	0.2424
Lead	CG45263	F	Line	1	38	1.33	0.2555
Lead	CG43444	F	Line	1	31	1.34	0.256
Lead	cdi	F	Line	1	36	1.3	0.2616
Lead	Shab	F	Line	1	31	1.31	0.2618
Lead	mgl	F	Line	1	39	1	0.3236
Lead	Plp	F	Line	1	36	0.96	0.334
Lead	CG31760	M	Line	1	35	0.83	0.3693
Lead	CG18769	M	Line	1	34	0.7	0.408
Lead	Shab	M	Line	1	30	0.69	0.413
Lead	jv	F	Line	1	39	0.59	0.4476
Lead	stan	M	Line	1	30	0.57	0.456
Lead	CG31760	F	Line	1	33	0.56	0.4598
Lead	Nlg4	F	Line	1	27	0.53	0.4726
Lead	CG12393	F	Line	1	39	0.51	0.4785
Lead	cDIP	F	Line	1	36	0.31	0.5799
Lead	dpr8	M	Line	1	33	0.26	0.6124
Lead	CG18769	F	Line	1	34	0.25	0.6188
Lead	CG5724	M	Line	1	30	0.22	0.6429
Lead	CG9135	M	Line	1	30	0.18	0.6781
Lead	beat-IIIc	F	Line	1	26	0.14	0.7075
Lead	ETHR	F	Line	1	31	0.11	0.746
Lead	CG14352	M	Line	1	33	0.11	0.747
Lead	stan	F	Line	1	31	0.09	0.7617
Lead	CG43444	M	Line	1	30	0.09	0.7703
Lead	CG42389	F	Line	1	39	0.08	0.7758
Lead	Dyrk2	M	Line	1	30	0.08	0.7771
Lead	mgl	M	Line	1	39	0.05	0.8205
Lead	Ptp61F	F	Line	1	36	0.03	0.8702
Lead	CG5724	F	Line	1	31	0.02	0.8762
Lead	CG45263	M	Line	1	37	0.02	0.8804
Lead	jv	M	Line	1	39	0.02	0.8872
Lead	CG9135	F	Line	1	31	0.01	0.9198
Lead	dpr8	F	Line	1	33	0.01	0.9262
Lead	CG33143	F	Line	1	39	0.01	0.9334
Lead	Dyrk2	F	Line	1	31	0	0.9708
Cadmium	ETHR	F	Line	1	28	29.87	<.0001
Cadmium	arr	F	Line	1	27	29.71	<.0001
Cadmium	Nlg4	F	Line	1	32	25.99	<.0001
Cadmium	Nlg4	M	Line	1	36	14.68	0.0005
Cadmium	CG5724	F	Line	1	27	9.42	0.0049
Cadmium	CG30015	M	Line	1	33	8.94	0.0053
Cadmium	CG32091	F	Line	1	26	7.6	0.0105
Cadmium	CG43444	F	Line	1	27	6.32	0.0182
Cadmium	CG9135	M	Line	1	26	6	0.0213
Cadmium	dpr8	M	Line	1	28	5.9	0.0218
Cadmium	CG45263	F	Line	1	37	4.65	0.0377
Cadmium	CG32091	M	Line	1	28	4.69	0.0389
Cadmium	stan	F	Line	1	23	4.74	0.0401
Cadmium	Shab	F	Line	1	28	4.29	0.0477
Cadmium	mgl	F	Line	1	38	3.87	0.0565
Cadmium	jv	F	Line	1	39	3.79	0.0587
Cadmium	cdi	M	Line	1	37	3.16	0.0839
Cadmium	cdi	F	Line	1	35	3.16	0.0844
Cadmium	Ptp61F	M	Line	1	32	3.12	0.0871
Cadmium	CG17193	F	Line	1	39	2.87	0.0981
Cadmium	CG14431	F	Line	1	36	2.8	0.103
Cadmium	mgl	M	Line	1	38	2.76	0.1049
Cadmium	CG18769	M	Line	1	39	2.6	0.1153
Cadmium	stan	M	Line	1	22	2.34	0.1407
Cadmium	CG45263	M	Line	1	34	2.07	0.1589
Cadmium	beat-IIIc	F	Line	1	21	2.11	0.1615
Cadmium	CG16779	F	Line	1	32	1.93	0.1742
Cadmium	CG31760	M	Line	1	32	1.89	0.1788
Cadmium	dpr8	F	Line	1	31	1.79	0.1912
Cadmium	Ptp61F	F	Line	1	33	1.76	0.1934
Cadmium	Plp	M	Line	1	39	1.73	0.1961
Cadmium	CG12393	M	Line	1	39	1.67	0.204
Cadmium	Shab	M	Line	1	26	1.63	0.2124
Cadmium	CG31760	F	Line	1	32	1.6	0.2156
Cadmium	CG14431	M	Line	1	36	1.57	0.2179
Cadmium	CG18769	F	Line	1	39	1.54	0.2226
Cadmium	cDIP	M	Line	1	37	1.48	0.2319
Cadmium	jeb	M	Line	1	39	1.45	0.2365
Cadmium	Plp	F	Line	1	39	1.13	0.294
Cadmium	CG17193	M	Line	1	39	1.12	0.2963
Cadmium	CG30015	F	Line	1	32	1.12	0.2977
Cadmium	CG12393	F	Line	1	39	1.1	0.3006
Cadmium	Dyrk2	F	Line	1	28	1.05	0.3141
Cadmium	CG5724	M	Line	1	26	0.65	0.4259
Cadmium	CG43444	M	Line	1	26	0.49	0.4887
Cadmium	CG42389	F	Line	1	34	0.46	0.5032
Cadmium	Dyrk2	M	Line	1	26	0.41	0.5274
Cadmium	CG33143	F	Line	1	39	0.39	0.5341
Cadmium	arr	M	Line	1	26	0.35	0.5609
Cadmium	CG14352	M	Line	1	36	0.27	0.604
Cadmium	jv	M	Line	1	39	0.22	0.6425
Cadmium	CG14352	F	Line	1	36	0.12	0.7282
Cadmium	CG9135	F	Line	1	28	0.12	0.7318
Cadmium	CG16779	M	Line	1	30	0.1	0.7547
Cadmium	CG33143	M	Line	1	39	0.07	0.7917
Cadmium	ETHR	M	Line	1	26	0.06	0.8113
Cadmium	cDIP	F	Line	1	37	0.06	0.8147
Cadmium	CG42389	M	Line	1	34	0.04	0.8349
Cadmium	beat-IIIc	M	Line	1	16	0.04	0.8508
Cadmium	jeb	F	Line	1	39	0.02	0.897
