# Supplementary material for: A Drosophila model for toxicogenomics: Genetic variation in susceptibility to heavy metal exposure
Source: PLoS Genet. 2017 Jul 21;13(7):e1006907. doi: 10.1371/journal.pgen.1006907 (PMC5544243; doi:10.1371/journal.pgen.1006907)
Supplement: S6 Table — (XLSX) [file pgen.1006907.s011.xlsx]

## Sheet: Pb and Cd
S6 Table (A): Gene Ontology (GO) analysis for genes associated with resistance to lead and genes associated with resistance to cadmium combined.
GO ID	GO Term	Holm-Bonferroni P-value	Matches
GO:0030182	neuron differentiation	2.19625e-28	FBgn0000017,FBgn0000028,FBgn0000097,FBgn0000108,FBgn0000139,FBgn0000206,FBgn0000212,FBgn0000253,FBgn0000317,FBgn0000320,FBgn0000377,FBgn0000414,FBgn0000463,FBgn0000464,FBgn0000479,FBgn0000497,FBgn0000504,FBgn0000546,FBgn0000576,FBgn0000606,FBgn0000629,FBgn0000635,FBgn0000636,FBgn0000658,FBgn0000719,FBgn0000723,FBgn0001075,FBgn0001078,FBgn0001084,FBgn0001085,FBgn0001122,FBgn0001138,FBgn0001139,FBg…
GO:0050789	regulation of biological process	6.87137e-28	FBgn0000014,FBgn0000015,FBgn0000017,FBgn0000018,FBgn0000028,FBgn0000061,FBgn0000064,FBgn0000097,FBgn0000108,FBgn0000114,FBgn0000119,FBgn0000139,FBgn0000146,FBgn0000157,FBgn0000179,FBgn0000180,FBgn0000182,FBgn0000183,FBgn0000206,FBgn0000212,FBgn0000216,FBgn0000250,FBgn0000251,FBgn0000253,FBgn0000256,FBgn0000261,FBgn0000286,FBgn0000287,FBgn0000320,FBgn0000352,FBgn0000376,FBgn0000377,FBgn0000395,FBg…
GO:0048699	generation of neurons	1.26593e-27	FBgn0000014,FBgn0000017,FBgn0000028,FBgn0000097,FBgn0000108,FBgn0000139,FBgn0000206,FBgn0000212,FBgn0000253,FBgn0000317,FBgn0000320,FBgn0000377,FBgn0000414,FBgn0000463,FBgn0000464,FBgn0000479,FBgn0000497,FBgn0000504,FBgn0000546,FBgn0000547,FBgn0000576,FBgn0000606,FBgn0000629,FBgn0000635,FBgn0000636,FBgn0000658,FBgn0000719,FBgn0000723,FBgn0001075,FBgn0001078,FBgn0001084,FBgn0001085,FBgn0001122,FBg…
GO:0065007	biological regulation	1.43237e-27	FBgn0000014,FBgn0000015,FBgn0000017,FBgn0000018,FBgn0000024,FBgn0000028,FBgn0000061,FBgn0000064,FBgn0000097,FBgn0000108,FBgn0000114,FBgn0000119,FBgn0000139,FBgn0000146,FBgn0000157,FBgn0000179,FBgn0000180,FBgn0000182,FBgn0000183,FBgn0000206,FBgn0000212,FBgn0000216,FBgn0000250,FBgn0000251,FBgn0000253,FBgn0000256,FBgn0000261,FBgn0000286,FBgn0000287,FBgn0000303,FBgn0000320,FBgn0000330,FBgn0000352,FBg…
GO:0050794	regulation of cellular process	4.3057e-26	FBgn0000014,FBgn0000015,FBgn0000017,FBgn0000018,FBgn0000028,FBgn0000061,FBgn0000064,FBgn0000097,FBgn0000108,FBgn0000114,FBgn0000119,FBgn0000139,FBgn0000146,FBgn0000157,FBgn0000179,FBgn0000180,FBgn0000182,FBgn0000183,FBgn0000206,FBgn0000212,FBgn0000216,FBgn0000250,FBgn0000251,FBgn0000253,FBgn0000256,FBgn0000261,FBgn0000286,FBgn0000287,FBgn0000320,FBgn0000352,FBgn0000376,FBgn0000377,FBgn0000395,FBg…
GO:0050793	regulation of developmental process	3.15644e-23	FBgn0000014,FBgn0000015,FBgn0000017,FBgn0000097,FBgn0000114,FBgn0000119,FBgn0000146,FBgn0000212,FBgn0000261,FBgn0000320,FBgn0000422,FBgn0000439,FBgn0000448,FBgn0000463,FBgn0000464,FBgn0000490,FBgn0000497,FBgn0000504,FBgn0000527,FBgn0000542,FBgn0000546,FBgn0000547,FBgn0000564,FBgn0000567,FBgn0000568,FBgn0000606,FBgn0000615,FBgn0000635,FBgn0000658,FBgn0000719,FBgn0000723,FBgn0001075,FBgn0001078,FBg…
GO:0040011	locomotion	3.50451e-23	FBgn0000014,FBgn0000015,FBgn0000017,FBgn0000024,FBgn0000028,FBgn0000097,FBgn0000182,FBgn0000212,FBgn0000253,FBgn0000320,FBgn0000377,FBgn0000414,FBgn0000422,FBgn0000463,FBgn0000464,FBgn0000482,FBgn0000490,FBgn0000504,FBgn0000546,FBgn0000606,FBgn0000629,FBgn0000635,FBgn0000636,FBgn0000719,FBgn0000723,FBgn0000964,FBgn0001085,FBgn0001137,FBgn0001138,FBgn0001297,FBgn0001301,FBgn0001308,FBgn0001316,FBg…
GO:0051239	regulation of multicellular organismal process	4.11875e-23	FBgn0000014,FBgn0000015,FBgn0000017,FBgn0000097,FBgn0000114,FBgn0000146,FBgn0000212,FBgn0000261,FBgn0000422,FBgn0000463,FBgn0000464,FBgn0000490,FBgn0000497,FBgn0000504,FBgn0000527,FBgn0000535,FBgn0000542,FBgn0000546,FBgn0000547,FBgn0000564,FBgn0000568,FBgn0000606,FBgn0000615,FBgn0000635,FBgn0000658,FBgn0000721,FBgn0000723,FBgn0001075,FBgn0001085,FBgn0001122,FBgn0001235,FBgn0001291,FBgn0001308,FBg…
GO:0048731	system development	4.55508e-23	FBgn0000008,FBgn0000014,FBgn0000015,FBgn0000017,FBgn0000028,FBgn0000061,FBgn0000097,FBgn0000108,FBgn0000114,FBgn0000119,FBgn0000139,FBgn0000140,FBgn0000157,FBgn0000179,FBgn0000180,FBgn0000206,FBgn0000212,FBgn0000216,FBgn0000250,FBgn0000251,FBgn0000253,FBgn0000261,FBgn0000287,FBgn0000289,FBgn0000317,FBgn0000320,FBgn0000330,FBgn0000352,FBgn0000377,FBgn0000395,FBgn0000414,FBgn0000422,FBgn0000439,FBg…
GO:0009653	anatomical structure morphogenesis	7.2539e-23	FBgn0000014,FBgn0000015,FBgn0000017,FBgn0000028,FBgn0000061,FBgn0000097,FBgn0000108,FBgn0000114,FBgn0000119,FBgn0000139,FBgn0000140,FBgn0000146,FBgn0000157,FBgn0000179,FBgn0000180,FBgn0000183,FBgn0000206,FBgn0000212,FBgn0000216,FBgn0000250,FBgn0000251,FBgn0000253,FBgn0000256,FBgn0000261,FBgn0000287,FBgn0000289,FBgn0000317,FBgn0000320,FBgn0000352,FBgn0000377,FBgn0000395,FBgn0000414,FBgn0000439,FBg…
GO:0048666	neuron development	4.44292e-22	FBgn0000017,FBgn0000028,FBgn0000097,FBgn0000108,FBgn0000139,FBgn0000206,FBgn0000212,FBgn0000253,FBgn0000320,FBgn0000414,FBgn0000464,FBgn0000479,FBgn0000504,FBgn0000546,FBgn0000576,FBgn0000606,FBgn0000629,FBgn0000635,FBgn0000636,FBgn0000719,FBgn0000723,FBgn0001078,FBgn0001085,FBgn0001138,FBgn0001139,FBgn0001202,FBgn0001297,FBgn0001308,FBgn0001316,FBgn0001319,FBgn0001325,FBgn0001404,FBgn0001961,FBg…
GO:0007399	nervous system development	8.43752e-22	FBgn0000014,FBgn0000017,FBgn0000028,FBgn0000097,FBgn0000108,FBgn0000119,FBgn0000139,FBgn0000140,FBgn0000157,FBgn0000180,FBgn0000206,FBgn0000212,FBgn0000250,FBgn0000253,FBgn0000287,FBgn0000317,FBgn0000320,FBgn0000330,FBgn0000377,FBgn0000414,FBgn0000448,FBgn0000463,FBgn0000464,FBgn0000479,FBgn0000497,FBgn0000504,FBgn0000535,FBgn0000546,FBgn0000547,FBgn0000576,FBgn0000606,FBgn0000629,FBgn0000635,FBg…
GO:0006928	movement of cell or subcellular component	1.8107e-21	FBgn0000014,FBgn0000015,FBgn0000017,FBgn0000028,FBgn0000097,FBgn0000182,FBgn0000212,FBgn0000253,FBgn0000317,FBgn0000320,FBgn0000352,FBgn0000377,FBgn0000414,FBgn0000463,FBgn0000464,FBgn0000482,FBgn0000490,FBgn0000504,FBgn0000546,FBgn0000606,FBgn0000629,FBgn0000635,FBgn0000636,FBgn0000719,FBgn0000723,FBgn0000964,FBgn0001085,FBgn0001137,FBgn0001138,FBgn0001174,FBgn0001297,FBgn0001301,FBgn0001308,FBg…
GO:0044700	single organism signaling	2.14029e-21	FBgn0000017,FBgn0000024,FBgn0000036,FBgn0000038,FBgn0000061,FBgn0000097,FBgn0000119,FBgn0000180,FBgn0000183,FBgn0000206,FBgn0000212,FBgn0000216,FBgn0000250,FBgn0000253,FBgn0000261,FBgn0000303,FBgn0000330,FBgn0000352,FBgn0000395,FBgn0000414,FBgn0000448,FBgn0000463,FBgn0000479,FBgn0000482,FBgn0000490,FBgn0000524,FBgn0000535,FBgn0000546,FBgn0000547,FBgn0000564,FBgn0000568,FBgn0000615,FBgn0000635,FBg…
GO:0007154	cell communication	3.06582e-21	FBgn0000017,FBgn0000024,FBgn0000036,FBgn0000038,FBgn0000061,FBgn0000097,FBgn0000119,FBgn0000180,FBgn0000183,FBgn0000206,FBgn0000212,FBgn0000216,FBgn0000250,FBgn0000253,FBgn0000261,FBgn0000303,FBgn0000330,FBgn0000352,FBgn0000395,FBgn0000414,FBgn0000448,FBgn0000463,FBgn0000464,FBgn0000479,FBgn0000482,FBgn0000490,FBgn0000524,FBgn0000535,FBgn0000546,FBgn0000547,FBgn0000564,FBgn0000568,FBgn0000615,FBg…
GO:0023052	signaling	3.22863e-21	FBgn0000017,FBgn0000024,FBgn0000036,FBgn0000038,FBgn0000061,FBgn0000097,FBgn0000119,FBgn0000180,FBgn0000183,FBgn0000206,FBgn0000212,FBgn0000216,FBgn0000250,FBgn0000253,FBgn0000261,FBgn0000303,FBgn0000330,FBgn0000352,FBgn0000395,FBgn0000414,FBgn0000448,FBgn0000463,FBgn0000479,FBgn0000482,FBgn0000490,FBgn0000524,FBgn0000535,FBgn0000546,FBgn0000547,FBgn0000564,FBgn0000568,FBgn0000615,FBgn0000635,FBg…
GO:0032989	cellular component morphogenesis	5.74098e-21	FBgn0000017,FBgn0000028,FBgn0000097,FBgn0000108,FBgn0000114,FBgn0000139,FBgn0000146,FBgn0000212,FBgn0000250,FBgn0000253,FBgn0000320,FBgn0000414,FBgn0000463,FBgn0000464,FBgn0000479,FBgn0000490,FBgn0000497,FBgn0000504,FBgn0000546,FBgn0000547,FBgn0000576,FBgn0000606,FBgn0000629,FBgn0000635,FBgn0000636,FBgn0000667,FBgn0000719,FBgn0000723,FBgn0001075,FBgn0001078,FBgn0001085,FBgn0001137,FBgn0001138,FBg…
GO:0050896	response to stimulus	1.56058e-20	FBgn0000017,FBgn0000024,FBgn0000028,FBgn0000036,FBgn0000061,FBgn0000064,FBgn0000097,FBgn0000108,FBgn0000119,FBgn0000146,FBgn0000153,FBgn0000157,FBgn0000180,FBgn0000206,FBgn0000212,FBgn0000216,FBgn0000250,FBgn0000251,FBgn0000253,FBgn0000261,FBgn0000320,FBgn0000352,FBgn0000395,FBgn0000414,FBgn0000422,FBgn0000448,FBgn0000463,FBgn0000464,FBgn0000479,FBgn0000482,FBgn0000490,FBgn0000504,FBgn0000524,FBg…
GO:0022008	neurogenesis	3.17683e-20	FBgn0000014,FBgn0000017,FBgn0000028,FBgn0000097,FBgn0000108,FBgn0000139,FBgn0000206,FBgn0000212,FBgn0000253,FBgn0000287,FBgn0000317,FBgn0000320,FBgn0000330,FBgn0000377,FBgn0000414,FBgn0000463,FBgn0000464,FBgn0000479,FBgn0000497,FBgn0000504,FBgn0000535,FBgn0000546,FBgn0000547,FBgn0000576,FBgn0000606,FBgn0000629,FBgn0000635,FBgn0000636,FBgn0000658,FBgn0000719,FBgn0000723,FBgn0001075,FBgn0001078,FBg…
GO:0048569	post-embryonic organ development	4.79949e-20	FBgn0000061,FBgn0000114,FBgn0000139,FBgn0000157,FBgn0000179,FBgn0000180,FBgn0000212,FBgn0000287,FBgn0000289,FBgn0000317,FBgn0000320,FBgn0000352,FBgn0000395,FBgn0000442,FBgn0000463,FBgn0000489,FBgn0000490,FBgn0000497,FBgn0000504,FBgn0000524,FBgn0000546,FBgn0000547,FBgn0000635,FBgn0000636,FBgn0000658,FBgn0000711,FBgn0000719,FBgn0001075,FBgn0001078,FBgn0001084,FBgn0001085,FBgn0001122,FBgn0001123,FBg…
GO:0044763	single-organism cellular process	4.84762e-20	FBgn0000014,FBgn0000015,FBgn0000017,FBgn0000018,FBgn0000024,FBgn0000028,FBgn0000036,FBgn0000038,FBgn0000046,FBgn0000052,FBgn0000053,FBgn0000061,FBgn0000064,FBgn0000075,FBgn0000097,FBgn0000108,FBgn0000109,FBgn0000114,FBgn0000119,FBgn0000139,FBgn0000140,FBgn0000146,FBgn0000153,FBgn0000180,FBgn0000182,FBgn0000183,FBgn0000206,FBgn0000212,FBgn0000216,FBgn0000246,FBgn0000250,FBgn0000253,FBgn0000256,FBg…
GO:0009888	tissue development	3.95099e-19	FBgn0000014,FBgn0000015,FBgn0000017,FBgn0000061,FBgn0000064,FBgn0000097,FBgn0000114,FBgn0000139,FBgn0000146,FBgn0000157,FBgn0000179,FBgn0000180,FBgn0000182,FBgn0000212,FBgn0000250,FBgn0000251,FBgn0000256,FBgn0000287,FBgn0000289,FBgn0000317,FBgn0000320,FBgn0000352,FBgn0000377,FBgn0000395,FBgn0000414,FBgn0000422,FBgn0000463,FBgn0000482,FBgn0000489,FBgn0000490,FBgn0000497,FBgn0000504,FBgn0000524,FBg…
GO:0048513	animal organ development	5.75981e-19	FBgn0000008,FBgn0000014,FBgn0000015,FBgn0000017,FBgn0000061,FBgn0000097,FBgn0000108,FBgn0000114,FBgn0000119,FBgn0000139,FBgn0000140,FBgn0000157,FBgn0000179,FBgn0000180,FBgn0000206,FBgn0000212,FBgn0000216,FBgn0000250,FBgn0000251,FBgn0000253,FBgn0000261,FBgn0000287,FBgn0000289,FBgn0000317,FBgn0000320,FBgn0000352,FBgn0000377,FBgn0000395,FBgn0000414,FBgn0000422,FBgn0000439,FBgn0000442,FBgn0000448,FBg…
GO:0051179	localization	6.18611e-19	FBgn0000014,FBgn0000015,FBgn0000017,FBgn0000036,FBgn0000038,FBgn0000097,FBgn0000119,FBgn0000140,FBgn0000146,FBgn0000180,FBgn0000182,FBgn0000183,FBgn0000212,FBgn0000250,FBgn0000253,FBgn0000256,FBgn0000320,FBgn0000330,FBgn0000352,FBgn0000377,FBgn0000414,FBgn0000416,FBgn0000463,FBgn0000464,FBgn0000482,FBgn0000490,FBgn0000524,FBgn0000535,FBgn0000546,FBgn0000615,FBgn0000639,FBgn0000667,FBgn0000711,FBg…
GO:0000902	cell morphogenesis	8.91232e-19	FBgn0000017,FBgn0000028,FBgn0000097,FBgn0000108,FBgn0000139,FBgn0000212,FBgn0000253,FBgn0000320,FBgn0000414,FBgn0000463,FBgn0000464,FBgn0000479,FBgn0000497,FBgn0000504,FBgn0000546,FBgn0000547,FBgn0000576,FBgn0000606,FBgn0000629,FBgn0000635,FBgn0000636,FBgn0000719,FBgn0000723,FBgn0001075,FBgn0001078,FBgn0001085,FBgn0001138,FBgn0001139,FBgn0001297,FBgn0001308,FBgn0001319,FBgn0001325,FBgn0001404,FBg…
GO:0009887	organ morphogenesis	1.18694e-18	FBgn0000015,FBgn0000017,FBgn0000061,FBgn0000097,FBgn0000114,FBgn0000119,FBgn0000139,FBgn0000140,FBgn0000157,FBgn0000179,FBgn0000180,FBgn0000206,FBgn0000212,FBgn0000216,FBgn0000253,FBgn0000261,FBgn0000287,FBgn0000289,FBgn0000317,FBgn0000320,FBgn0000352,FBgn0000395,FBgn0000414,FBgn0000463,FBgn0000464,FBgn0000489,FBgn0000490,FBgn0000497,FBgn0000504,FBgn0000524,FBgn0000542,FBgn0000546,FBgn0000547,FBg…
GO:0035295	tube development	1.39543e-18	FBgn0000014,FBgn0000015,FBgn0000061,FBgn0000114,FBgn0000139,FBgn0000157,FBgn0000179,FBgn0000180,FBgn0000212,FBgn0000251,FBgn0000287,FBgn0000289,FBgn0000317,FBgn0000320,FBgn0000352,FBgn0000377,FBgn0000395,FBgn0000422,FBgn0000451,FBgn0000463,FBgn0000489,FBgn0000490,FBgn0000497,FBgn0000504,FBgn0000524,FBgn0000546,FBgn0000547,FBgn0000625,FBgn0000633,FBgn0000635,FBgn0000636,FBgn0000658,FBgn0000711,FBg…
GO:0030030	cell projection organization	1.61299e-18	FBgn0000017,FBgn0000028,FBgn0000097,FBgn0000108,FBgn0000139,FBgn0000212,FBgn0000253,FBgn0000317,FBgn0000320,FBgn0000352,FBgn0000414,FBgn0000464,FBgn0000479,FBgn0000497,FBgn0000504,FBgn0000546,FBgn0000576,FBgn0000606,FBgn0000629,FBgn0000635,FBgn0000636,FBgn0000658,FBgn0000719,FBgn0000723,FBgn0001075,FBgn0001078,FBgn0001084,FBgn0001085,FBgn0001122,FBgn0001138,FBgn0001139,FBgn0001259,FBgn0001297,FBg…
GO:0048869	cellular developmental process	3.42446e-18	FBgn0000014,FBgn0000015,FBgn0000017,FBgn0000018,FBgn0000028,FBgn0000097,FBgn0000108,FBgn0000114,FBgn0000139,FBgn0000140,FBgn0000146,FBgn0000180,FBgn0000182,FBgn0000183,FBgn0000206,FBgn0000212,FBgn0000216,FBgn0000250,FBgn0000253,FBgn0000256,FBgn0000287,FBgn0000317,FBgn0000320,FBgn0000330,FBgn0000352,FBgn0000377,FBgn0000414,FBgn0000439,FBgn0000463,FBgn0000464,FBgn0000479,FBgn0000482,FBgn0000490,FBg…
GO:0007165	signal transduction	1.45133e-17	FBgn0000017,FBgn0000061,FBgn0000097,FBgn0000119,FBgn0000180,FBgn0000206,FBgn0000212,FBgn0000216,FBgn0000250,FBgn0000253,FBgn0000352,FBgn0000395,FBgn0000414,FBgn0000448,FBgn0000463,FBgn0000479,FBgn0000482,FBgn0000490,FBgn0000524,FBgn0000535,FBgn0000546,FBgn0000547,FBgn0000564,FBgn0000568,FBgn0000635,FBgn0000658,FBgn0000711,FBgn0000719,FBgn0001075,FBgn0001078,FBgn0001085,FBgn0001122,FBgn0001123,FBg…
GO:0048729	tissue morphogenesis	3.18262e-17	FBgn0000014,FBgn0000017,FBgn0000061,FBgn0000097,FBgn0000114,FBgn0000139,FBgn0000157,FBgn0000179,FBgn0000180,FBgn0000212,FBgn0000251,FBgn0000287,FBgn0000289,FBgn0000317,FBgn0000320,FBgn0000352,FBgn0000377,FBgn0000395,FBgn0000414,FBgn0000463,FBgn0000489,FBgn0000490,FBgn0000497,FBgn0000504,FBgn0000524,FBgn0000542,FBgn0000546,FBgn0000547,FBgn0000633,FBgn0000635,FBgn0000636,FBgn0000658,FBgn0000711,FBg…
GO:0060429	epithelium development	7.51538e-17	FBgn0000014,FBgn0000015,FBgn0000017,FBgn0000061,FBgn0000097,FBgn0000114,FBgn0000139,FBgn0000146,FBgn0000157,FBgn0000179,FBgn0000180,FBgn0000182,FBgn0000212,FBgn0000250,FBgn0000251,FBgn0000256,FBgn0000287,FBgn0000289,FBgn0000317,FBgn0000320,FBgn0000352,FBgn0000377,FBgn0000395,FBgn0000414,FBgn0000422,FBgn0000463,FBgn0000482,FBgn0000489,FBgn0000490,FBgn0000497,FBgn0000504,FBgn0000524,FBgn0000542,FBg…
GO:0060562	epithelial tube morphogenesis	9.1559e-17	FBgn0000061,FBgn0000114,FBgn0000139,FBgn0000157,FBgn0000179,FBgn0000180,FBgn0000212,FBgn0000251,FBgn0000287,FBgn0000289,FBgn0000317,FBgn0000320,FBgn0000352,FBgn0000377,FBgn0000395,FBgn0000463,FBgn0000489,FBgn0000490,FBgn0000497,FBgn0000504,FBgn0000524,FBgn0000546,FBgn0000547,FBgn0000633,FBgn0000635,FBgn0000636,FBgn0000658,FBgn0000711,FBgn0000719,FBgn0001075,FBgn0001078,FBgn0001084,FBgn0001085,FBg…
GO:0030154	cell differentiation	1.61569e-16	FBgn0000014,FBgn0000015,FBgn0000017,FBgn0000018,FBgn0000028,FBgn0000097,FBgn0000108,FBgn0000114,FBgn0000139,FBgn0000140,FBgn0000146,FBgn0000180,FBgn0000182,FBgn0000183,FBgn0000206,FBgn0000212,FBgn0000216,FBgn0000250,FBgn0000253,FBgn0000256,FBgn0000287,FBgn0000317,FBgn0000320,FBgn0000330,FBgn0000352,FBgn0000377,FBgn0000414,FBgn0000439,FBgn0000463,FBgn0000464,FBgn0000479,FBgn0000482,FBgn0000490,FBg…
GO:0002009	morphogenesis of an epithelium	2.03169e-16	FBgn0000017,FBgn0000061,FBgn0000097,FBgn0000114,FBgn0000139,FBgn0000157,FBgn0000179,FBgn0000180,FBgn0000212,FBgn0000251,FBgn0000287,FBgn0000289,FBgn0000317,FBgn0000320,FBgn0000352,FBgn0000377,FBgn0000395,FBgn0000414,FBgn0000463,FBgn0000489,FBgn0000490,FBgn0000497,FBgn0000504,FBgn0000524,FBgn0000542,FBgn0000546,FBgn0000547,FBgn0000633,FBgn0000635,FBgn0000636,FBgn0000658,FBgn0000711,FBgn0000719,FBg…
GO:2000026	regulation of multicellular organismal development	2.16675e-16	FBgn0000014,FBgn0000015,FBgn0000017,FBgn0000097,FBgn0000146,FBgn0000212,FBgn0000422,FBgn0000463,FBgn0000464,FBgn0000490,FBgn0000497,FBgn0000504,FBgn0000527,FBgn0000542,FBgn0000546,FBgn0000547,FBgn0000564,FBgn0000568,FBgn0000606,FBgn0000615,FBgn0000635,FBgn0000658,FBgn0000723,FBgn0001075,FBgn0001085,FBgn0001122,FBgn0001235,FBgn0001308,FBgn0001316,FBgn0001319,FBgn0001624,FBgn0002022,FBgn0002121,FBg…
GO:0007444	imaginal disc development	3.00587e-16	FBgn0000014,FBgn0000015,FBgn0000061,FBgn0000114,FBgn0000139,FBgn0000157,FBgn0000179,FBgn0000180,FBgn0000212,FBgn0000251,FBgn0000287,FBgn0000289,FBgn0000317,FBgn0000320,FBgn0000352,FBgn0000395,FBgn0000422,FBgn0000463,FBgn0000489,FBgn0000490,FBgn0000497,FBgn0000504,FBgn0000524,FBgn0000546,FBgn0000547,FBgn0000625,FBgn0000635,FBgn0000636,FBgn0000658,FBgn0000711,FBgn0000719,FBgn0001075,FBgn0001078,FBg…
GO:0035239	tube morphogenesis	3.14297e-16	FBgn0000061,FBgn0000114,FBgn0000139,FBgn0000157,FBgn0000179,FBgn0000180,FBgn0000212,FBgn0000251,FBgn0000287,FBgn0000289,FBgn0000317,FBgn0000320,FBgn0000352,FBgn0000377,FBgn0000395,FBgn0000463,FBgn0000489,FBgn0000490,FBgn0000497,FBgn0000504,FBgn0000524,FBgn0000546,FBgn0000547,FBgn0000633,FBgn0000635,FBgn0000636,FBgn0000658,FBgn0000711,FBgn0000719,FBgn0001075,FBgn0001078,FBgn0001084,FBgn0001085,FBg…
GO:0007560	imaginal disc morphogenesis	4.28706e-16	FBgn0000061,FBgn0000114,FBgn0000139,FBgn0000157,FBgn0000179,FBgn0000180,FBgn0000212,FBgn0000287,FBgn0000289,FBgn0000317,FBgn0000320,FBgn0000352,FBgn0000395,FBgn0000463,FBgn0000489,FBgn0000490,FBgn0000497,FBgn0000504,FBgn0000524,FBgn0000546,FBgn0000547,FBgn0000635,FBgn0000636,FBgn0000658,FBgn0000711,FBgn0000719,FBgn0001075,FBgn0001078,FBgn0001084,FBgn0001085,FBgn0001122,FBgn0001123,FBgn0001169,FBg…
GO:0048563	post-embryonic organ morphogenesis	4.28706e-16	FBgn0000061,FBgn0000114,FBgn0000139,FBgn0000157,FBgn0000179,FBgn0000180,FBgn0000212,FBgn0000287,FBgn0000289,FBgn0000317,FBgn0000320,FBgn0000352,FBgn0000395,FBgn0000463,FBgn0000489,FBgn0000490,FBgn0000497,FBgn0000504,FBgn0000524,FBgn0000546,FBgn0000547,FBgn0000635,FBgn0000636,FBgn0000658,FBgn0000711,FBgn0000719,FBgn0001075,FBgn0001078,FBgn0001084,FBgn0001085,FBgn0001122,FBgn0001123,FBgn0001169,FBg…
GO:0000904	cell morphogenesis involved in differentiation	7.62457e-16	FBgn0000017,FBgn0000028,FBgn0000097,FBgn0000139,FBgn0000212,FBgn0000253,FBgn0000320,FBgn0000414,FBgn0000463,FBgn0000464,FBgn0000479,FBgn0000497,FBgn0000504,FBgn0000546,FBgn0000576,FBgn0000606,FBgn0000629,FBgn0000635,FBgn0000636,FBgn0000719,FBgn0000723,FBgn0001075,FBgn0001078,FBgn0001085,FBgn0001138,FBgn0001139,FBgn0001297,FBgn0001308,FBgn0001319,FBgn0001325,FBgn0001404,FBgn0001961,FBgn0001983,FBg…
GO:0009791	post-embryonic development	1.43219e-15	FBgn0000061,FBgn0000114,FBgn0000139,FBgn0000157,FBgn0000179,FBgn0000180,FBgn0000212,FBgn0000253,FBgn0000287,FBgn0000289,FBgn0000317,FBgn0000320,FBgn0000352,FBgn0000395,FBgn0000442,FBgn0000463,FBgn0000489,FBgn0000490,FBgn0000497,FBgn0000504,FBgn0000524,FBgn0000546,FBgn0000547,FBgn0000567,FBgn0000568,FBgn0000635,FBgn0000636,FBgn0000658,FBgn0000711,FBgn0000719,FBgn0001075,FBgn0001078,FBgn0001084,FBg…
GO:0048812	neuron projection morphogenesis	2.71289e-15	FBgn0000017,FBgn0000028,FBgn0000097,FBgn0000108,FBgn0000139,FBgn0000212,FBgn0000253,FBgn0000320,FBgn0000414,FBgn0000464,FBgn0000479,FBgn0000504,FBgn0000546,FBgn0000576,FBgn0000606,FBgn0000629,FBgn0000635,FBgn0000636,FBgn0000719,FBgn0000723,FBgn0001078,FBgn0001085,FBgn0001138,FBgn0001139,FBgn0001297,FBgn0001308,FBgn0001319,FBgn0001325,FBgn0001404,FBgn0001961,FBgn0001983,FBgn0002023,FBgn0002521,FBg…
GO:0007552	metamorphosis	4.18278e-15	FBgn0000061,FBgn0000114,FBgn0000139,FBgn0000157,FBgn0000179,FBgn0000180,FBgn0000212,FBgn0000253,FBgn0000287,FBgn0000289,FBgn0000317,FBgn0000320,FBgn0000352,FBgn0000395,FBgn0000448,FBgn0000463,FBgn0000489,FBgn0000490,FBgn0000497,FBgn0000504,FBgn0000524,FBgn0000546,FBgn0000547,FBgn0000567,FBgn0000635,FBgn0000636,FBgn0000658,FBgn0000711,FBgn0000719,FBgn0001075,FBgn0001078,FBgn0001084,FBgn0001085,FBg…
GO:0031175	neuron projection development	9.14966e-15	FBgn0000017,FBgn0000028,FBgn0000097,FBgn0000108,FBgn0000139,FBgn0000212,FBgn0000253,FBgn0000320,FBgn0000414,FBgn0000464,FBgn0000479,FBgn0000504,FBgn0000546,FBgn0000576,FBgn0000606,FBgn0000629,FBgn0000635,FBgn0000636,FBgn0000719,FBgn0000723,FBgn0001078,FBgn0001085,FBgn0001138,FBgn0001139,FBgn0001297,FBgn0001308,FBgn0001319,FBgn0001325,FBgn0001404,FBgn0001961,FBgn0001983,FBgn0002023,FBgn0002521,FBg…
GO:0032990	cell part morphogenesis	9.90516e-15	FBgn0000017,FBgn0000028,FBgn0000097,FBgn0000108,FBgn0000139,FBgn0000212,FBgn0000253,FBgn0000320,FBgn0000414,FBgn0000464,FBgn0000479,FBgn0000504,FBgn0000546,FBgn0000576,FBgn0000606,FBgn0000629,FBgn0000635,FBgn0000636,FBgn0000719,FBgn0000723,FBgn0001078,FBgn0001085,FBgn0001138,FBgn0001139,FBgn0001220,FBgn0001297,FBgn0001308,FBgn0001319,FBgn0001325,FBgn0001404,FBgn0001961,FBgn0001983,FBgn0002023,FBg…
GO:0042221	response to chemical	1.46927e-14	FBgn0000017,FBgn0000024,FBgn0000028,FBgn0000036,FBgn0000157,FBgn0000206,FBgn0000212,FBgn0000253,FBgn0000261,FBgn0000320,FBgn0000395,FBgn0000414,FBgn0000448,FBgn0000464,FBgn0000479,FBgn0000490,FBgn0000504,FBgn0000535,FBgn0000546,FBgn0000568,FBgn0000606,FBgn0000629,FBgn0000635,FBgn0000636,FBgn0000719,FBgn0000721,FBgn0000723,FBgn0001078,FBgn0001085,FBgn0001123,FBgn0001138,FBgn0001222,FBgn0001257,FBg…
GO:0048707	instar larval or pupal morphogenesis	1.88489e-14	FBgn0000061,FBgn0000114,FBgn0000139,FBgn0000157,FBgn0000179,FBgn0000180,FBgn0000212,FBgn0000253,FBgn0000287,FBgn0000289,FBgn0000317,FBgn0000320,FBgn0000352,FBgn0000395,FBgn0000463,FBgn0000489,FBgn0000490,FBgn0000497,FBgn0000504,FBgn0000524,FBgn0000546,FBgn0000547,FBgn0000567,FBgn0000635,FBgn0000636,FBgn0000658,FBgn0000711,FBgn0000719,FBgn0001075,FBgn0001078,FBgn0001084,FBgn0001085,FBgn0001122,FBg…
GO:0048667	cell morphogenesis involved in neuron differentiation	2.50319e-14	FBgn0000017,FBgn0000028,FBgn0000097,FBgn0000139,FBgn0000212,FBgn0000253,FBgn0000320,FBgn0000414,FBgn0000464,FBgn0000479,FBgn0000504,FBgn0000546,FBgn0000576,FBgn0000606,FBgn0000629,FBgn0000635,FBgn0000636,FBgn0000719,FBgn0000723,FBgn0001078,FBgn0001085,FBgn0001138,FBgn0001139,FBgn0001297,FBgn0001308,FBgn0001319,FBgn0001325,FBgn0001404,FBgn0001961,FBgn0001983,FBgn0002023,FBgn0002521,FBgn0002526,FBg…
GO:0042330	taxis	2.97252e-14	FBgn0000017,FBgn0000024,FBgn0000028,FBgn0000212,FBgn0000253,FBgn0000320,FBgn0000414,FBgn0000422,FBgn0000464,FBgn0000490,FBgn0000504,FBgn0000606,FBgn0000629,FBgn0000635,FBgn0000636,FBgn0000719,FBgn0000723,FBgn0001085,FBgn0001138,FBgn0001308,FBgn0001325,FBgn0001404,FBgn0001624,FBgn0002023,FBgn0002526,FBgn0002543,FBgn0002565,FBgn0002940,FBgn0003090,FBgn0003169,FBgn0003328,FBgn0003391,FBgn0003435,FBg…
GO:0006935	chemotaxis	3.09344e-14	FBgn0000017,FBgn0000028,FBgn0000212,FBgn0000253,FBgn0000320,FBgn0000414,FBgn0000464,FBgn0000490,FBgn0000504,FBgn0000606,FBgn0000629,FBgn0000635,FBgn0000636,FBgn0000719,FBgn0000723,FBgn0001085,FBgn0001138,FBgn0001308,FBgn0001325,FBgn0001404,FBgn0002023,FBgn0002526,FBgn0002543,FBgn0002565,FBgn0003090,FBgn0003169,FBgn0003328,FBgn0003391,FBgn0003435,FBgn0003892,FBgn0003896,FBgn0004055,FBgn0004108,FBg…
GO:0048737	imaginal disc-derived appendage development	3.09809e-14	FBgn0000061,FBgn0000114,FBgn0000139,FBgn0000157,FBgn0000179,FBgn0000180,FBgn0000212,FBgn0000287,FBgn0000289,FBgn0000317,FBgn0000352,FBgn0000395,FBgn0000463,FBgn0000489,FBgn0000490,FBgn0000497,FBgn0000524,FBgn0000546,FBgn0000547,FBgn0000625,FBgn0000636,FBgn0000658,FBgn0000711,FBgn0000719,FBgn0001075,FBgn0001078,FBgn0001084,FBgn0001085,FBgn0001122,FBgn0001123,FBgn0001169,FBgn0001235,FBgn0001259,FBg…
GO:0009886	post-embryonic morphogenesis	3.61301e-14	FBgn0000061,FBgn0000114,FBgn0000139,FBgn0000157,FBgn0000179,FBgn0000180,FBgn0000212,FBgn0000253,FBgn0000287,FBgn0000289,FBgn0000317,FBgn0000320,FBgn0000352,FBgn0000395,FBgn0000463,FBgn0000489,FBgn0000490,FBgn0000497,FBgn0000504,FBgn0000524,FBgn0000546,FBgn0000547,FBgn0000567,FBgn0000635,FBgn0000636,FBgn0000658,FBgn0000711,FBgn0000719,FBgn0001075,FBgn0001078,FBgn0001084,FBgn0001085,FBgn0001122,FBg…
GO:0035114	imaginal disc-derived appendage morphogenesis	4.05232e-14	FBgn0000061,FBgn0000114,FBgn0000139,FBgn0000157,FBgn0000179,FBgn0000180,FBgn0000212,FBgn0000287,FBgn0000289,FBgn0000317,FBgn0000352,FBgn0000395,FBgn0000463,FBgn0000489,FBgn0000490,FBgn0000497,FBgn0000524,FBgn0000546,FBgn0000547,FBgn0000625,FBgn0000636,FBgn0000658,FBgn0000711,FBgn0000719,FBgn0001075,FBgn0001078,FBgn0001084,FBgn0001085,FBgn0001122,FBgn0001123,FBgn0001169,FBgn0001235,FBgn0001259,FBg…
GO:0048468	cell development	4.29875e-14	FBgn0000014,FBgn0000015,FBgn0000017,FBgn0000018,FBgn0000028,FBgn0000097,FBgn0000108,FBgn0000114,FBgn0000139,FBgn0000140,FBgn0000146,FBgn0000180,FBgn0000182,FBgn0000183,FBgn0000206,FBgn0000212,FBgn0000250,FBgn0000253,FBgn0000256,FBgn0000320,FBgn0000352,FBgn0000377,FBgn0000414,FBgn0000439,FBgn0000463,FBgn0000464,FBgn0000479,FBgn0000482,FBgn0000490,FBgn0000497,FBgn0000504,FBgn0000535,FBgn0000542,FBg…
GO:0035107	appendage morphogenesis	5.05488e-14	FBgn0000061,FBgn0000114,FBgn0000139,FBgn0000157,FBgn0000179,FBgn0000180,FBgn0000212,FBgn0000287,FBgn0000289,FBgn0000317,FBgn0000352,FBgn0000395,FBgn0000463,FBgn0000489,FBgn0000490,FBgn0000497,FBgn0000524,FBgn0000546,FBgn0000547,FBgn0000625,FBgn0000636,FBgn0000658,FBgn0000711,FBgn0000719,FBgn0001075,FBgn0001078,FBgn0001084,FBgn0001085,FBgn0001122,FBgn0001123,FBgn0001169,FBgn0001235,FBgn0001259,FBg…
GO:0048858	cell projection morphogenesis	7.2078e-14	FBgn0000017,FBgn0000028,FBgn0000097,FBgn0000108,FBgn0000139,FBgn0000212,FBgn0000253,FBgn0000320,FBgn0000414,FBgn0000464,FBgn0000479,FBgn0000504,FBgn0000546,FBgn0000576,FBgn0000606,FBgn0000629,FBgn0000635,FBgn0000636,FBgn0000719,FBgn0000723,FBgn0001078,FBgn0001085,FBgn0001138,FBgn0001139,FBgn0001297,FBgn0001308,FBgn0001319,FBgn0001325,FBgn0001404,FBgn0001961,FBgn0001983,FBgn0002023,FBgn0002521,FBg…
GO:0048736	appendage development	7.80004e-14	FBgn0000061,FBgn0000114,FBgn0000139,FBgn0000157,FBgn0000179,FBgn0000180,FBgn0000212,FBgn0000287,FBgn0000289,FBgn0000317,FBgn0000352,FBgn0000395,FBgn0000463,FBgn0000489,FBgn0000490,FBgn0000497,FBgn0000524,FBgn0000546,FBgn0000547,FBgn0000625,FBgn0000636,FBgn0000658,FBgn0000711,FBgn0000719,FBgn0001075,FBgn0001078,FBgn0001084,FBgn0001085,FBgn0001122,FBgn0001123,FBgn0001169,FBgn0001235,FBgn0001259,FBg…
GO:0051716	cellular response to stimulus	8.54488e-14	FBgn0000017,FBgn0000061,FBgn0000064,FBgn0000097,FBgn0000119,FBgn0000180,FBgn0000206,FBgn0000212,FBgn0000216,FBgn0000250,FBgn0000253,FBgn0000352,FBgn0000395,FBgn0000414,FBgn0000448,FBgn0000463,FBgn0000479,FBgn0000482,FBgn0000490,FBgn0000524,FBgn0000535,FBgn0000546,FBgn0000547,FBgn0000564,FBgn0000568,FBgn0000635,FBgn0000658,FBgn0000711,FBgn0000719,FBgn0001075,FBgn0001078,FBgn0001085,FBgn0001122,FBg…
GO:0035120	post-embryonic appendage morphogenesis	1.61244e-13	FBgn0000061,FBgn0000114,FBgn0000139,FBgn0000157,FBgn0000179,FBgn0000180,FBgn0000212,FBgn0000287,FBgn0000289,FBgn0000317,FBgn0000352,FBgn0000395,FBgn0000463,FBgn0000489,FBgn0000490,FBgn0000497,FBgn0000524,FBgn0000546,FBgn0000547,FBgn0000636,FBgn0000658,FBgn0000711,FBgn0000719,FBgn0001075,FBgn0001078,FBgn0001084,FBgn0001085,FBgn0001122,FBgn0001123,FBgn0001169,FBgn0001235,FBgn0001259,FBgn0001269,FBg…
GO:0065008	regulation of biological quality	1.84628e-13	FBgn0000015,FBgn0000017,FBgn0000024,FBgn0000114,FBgn0000146,FBgn0000180,FBgn0000183,FBgn0000206,FBgn0000212,FBgn0000250,FBgn0000253,FBgn0000256,FBgn0000303,FBgn0000330,FBgn0000352,FBgn0000463,FBgn0000464,FBgn0000490,FBgn0000497,FBgn0000546,FBgn0000547,FBgn0000568,FBgn0000629,FBgn0000635,FBgn0000658,FBgn0000667,FBgn0000719,FBgn0000723,FBgn0001075,FBgn0001078,FBgn0001085,FBgn0001122,FBgn0001148,FBg…
GO:0035220	wing disc development	4.06935e-13	FBgn0000114,FBgn0000139,FBgn0000157,FBgn0000179,FBgn0000180,FBgn0000212,FBgn0000287,FBgn0000289,FBgn0000317,FBgn0000352,FBgn0000395,FBgn0000422,FBgn0000463,FBgn0000489,FBgn0000490,FBgn0000497,FBgn0000524,FBgn0000546,FBgn0000547,FBgn0000625,FBgn0000636,FBgn0000658,FBgn0000711,FBgn0000719,FBgn0001075,FBgn0001084,FBgn0001085,FBgn0001122,FBgn0001123,FBgn0001169,FBgn0001235,FBgn0001259,FBgn0001269,FBg…
GO:0045595	regulation of cell differentiation	5.47304e-13	FBgn0000015,FBgn0000097,FBgn0000114,FBgn0000146,FBgn0000212,FBgn0000320,FBgn0000439,FBgn0000463,FBgn0000464,FBgn0000490,FBgn0000542,FBgn0000546,FBgn0000547,FBgn0000606,FBgn0000615,FBgn0000635,FBgn0001085,FBgn0001235,FBgn0001308,FBgn0001316,FBgn0001319,FBgn0001624,FBgn0002121,FBgn0002576,FBgn0002638,FBgn0002735,FBgn0002783,FBgn0002789,FBgn0002940,FBgn0002973,FBgn0003041,FBgn0003079,FBgn0003090,FBg…
GO:0044707	single-multicellular organism process	7.16939e-13	FBgn0000008,FBgn0000014,FBgn0000015,FBgn0000017,FBgn0000028,FBgn0000061,FBgn0000075,FBgn0000097,FBgn0000108,FBgn0000114,FBgn0000119,FBgn0000139,FBgn0000140,FBgn0000146,FBgn0000153,FBgn0000157,FBgn0000179,FBgn0000180,FBgn0000182,FBgn0000183,FBgn0000206,FBgn0000212,FBgn0000216,FBgn0000250,FBgn0000251,FBgn0000253,FBgn0000256,FBgn0000261,FBgn0000287,FBgn0000289,FBgn0000316,FBgn0000317,FBgn0000320,FBg…
GO:0007409	axonogenesis	1.51328e-12	FBgn0000017,FBgn0000028,FBgn0000212,FBgn0000253,FBgn0000320,FBgn0000414,FBgn0000464,FBgn0000479,FBgn0000504,FBgn0000576,FBgn0000606,FBgn0000629,FBgn0000635,FBgn0000636,FBgn0000719,FBgn0000723,FBgn0001085,FBgn0001138,FBgn0001297,FBgn0001308,FBgn0001325,FBgn0001404,FBgn0001961,FBgn0002023,FBgn0002526,FBgn0002543,FBgn0002565,FBgn0003041,FBgn0003090,FBgn0003169,FBgn0003301,FBgn0003328,FBgn0003391,FBg…
GO:0002165	instar larval or pupal development	1.56811e-12	FBgn0000061,FBgn0000114,FBgn0000139,FBgn0000157,FBgn0000179,FBgn0000180,FBgn0000212,FBgn0000253,FBgn0000287,FBgn0000289,FBgn0000317,FBgn0000320,FBgn0000352,FBgn0000395,FBgn0000463,FBgn0000489,FBgn0000490,FBgn0000497,FBgn0000504,FBgn0000524,FBgn0000546,FBgn0000547,FBgn0000567,FBgn0000568,FBgn0000635,FBgn0000636,FBgn0000658,FBgn0000711,FBgn0000719,FBgn0001075,FBgn0001078,FBgn0001084,FBgn0001085,FBg…
GO:0007476	imaginal disc-derived wing morphogenesis	2.20054e-12	FBgn0000114,FBgn0000139,FBgn0000157,FBgn0000179,FBgn0000180,FBgn0000212,FBgn0000287,FBgn0000289,FBgn0000317,FBgn0000352,FBgn0000395,FBgn0000463,FBgn0000489,FBgn0000490,FBgn0000497,FBgn0000546,FBgn0000547,FBgn0000636,FBgn0000658,FBgn0000711,FBgn0000719,FBgn0001075,FBgn0001084,FBgn0001085,FBgn0001122,FBgn0001123,FBgn0001169,FBgn0001235,FBgn0001259,FBgn0001269,FBgn0001319,FBgn0001987,FBgn0002413,FBg…
GO:0007411	axon guidance	3.91486e-12	FBgn0000017,FBgn0000028,FBgn0000253,FBgn0000320,FBgn0000414,FBgn0000464,FBgn0000504,FBgn0000606,FBgn0000629,FBgn0000635,FBgn0000636,FBgn0000719,FBgn0000723,FBgn0001085,FBgn0001138,FBgn0001308,FBgn0001325,FBgn0001404,FBgn0002023,FBgn0002526,FBgn0002543,FBgn0002565,FBgn0003090,FBgn0003169,FBgn0003328,FBgn0003391,FBgn0003435,FBgn0003892,FBgn0003896,FBgn0004055,FBgn0004108,FBgn0004368,FBgn0004369,FBg…
GO:0097485	neuron projection guidance	3.95367e-12	FBgn0000017,FBgn0000028,FBgn0000212,FBgn0000253,FBgn0000320,FBgn0000414,FBgn0000464,FBgn0000504,FBgn0000606,FBgn0000629,FBgn0000635,FBgn0000636,FBgn0000719,FBgn0000723,FBgn0001085,FBgn0001138,FBgn0001308,FBgn0001325,FBgn0001404,FBgn0002023,FBgn0002526,FBgn0002543,FBgn0002565,FBgn0003090,FBgn0003169,FBgn0003328,FBgn0003391,FBgn0003435,FBgn0003892,FBgn0003896,FBgn0004055,FBgn0004108,FBgn0004368,FBg…
GO:0008038	neuron recognition	5.47187e-12	FBgn0000017,FBgn0000028,FBgn0000504,FBgn0000635,FBgn0000636,FBgn0001961,FBgn0001987,FBgn0002543,FBgn0002565,FBgn0003041,FBgn0004055,FBgn0004108,FBgn0004369,FBgn0004435,FBgn0004449,FBgn0004509,FBgn0004652,FBgn0004885,FBgn0004926,FBgn0005631,FBgn0005775,FBgn0010105,FBgn0010114,FBgn0010453,FBgn0010473,FBgn0011259,FBgn0011260,FBgn0011592,FBgn0013433,FBgn0013733,FBgn0013997,FBgn0014007,FBgn0014020,FBg…
GO:0061564	axon development	6.70524e-12	FBgn0000017,FBgn0000028,FBgn0000212,FBgn0000253,FBgn0000320,FBgn0000414,FBgn0000464,FBgn0000479,FBgn0000504,FBgn0000576,FBgn0000606,FBgn0000629,FBgn0000635,FBgn0000636,FBgn0000719,FBgn0000723,FBgn0001085,FBgn0001138,FBgn0001297,FBgn0001308,FBgn0001325,FBgn0001404,FBgn0001961,FBgn0002023,FBgn0002526,FBgn0002543,FBgn0002565,FBgn0003041,FBgn0003090,FBgn0003169,FBgn0003301,FBgn0003328,FBgn0003391,FBg…
GO:0007472	wing disc morphogenesis	8.06857e-12	FBgn0000114,FBgn0000139,FBgn0000157,FBgn0000179,FBgn0000180,FBgn0000212,FBgn0000287,FBgn0000289,FBgn0000317,FBgn0000352,FBgn0000395,FBgn0000463,FBgn0000489,FBgn0000490,FBgn0000497,FBgn0000546,FBgn0000547,FBgn0000636,FBgn0000658,FBgn0000711,FBgn0000719,FBgn0001075,FBgn0001084,FBgn0001085,FBgn0001122,FBgn0001123,FBgn0001169,FBgn0001235,FBgn0001259,FBgn0001269,FBgn0001319,FBgn0001987,FBgn0002413,FBg…
GO:0048870	cell motility	2.74657e-11	FBgn0000014,FBgn0000015,FBgn0000017,FBgn0000097,FBgn0000182,FBgn0000320,FBgn0000377,FBgn0000463,FBgn0000482,FBgn0000490,FBgn0000546,FBgn0000719,FBgn0000964,FBgn0001085,FBgn0001137,FBgn0001297,FBgn0001301,FBgn0001404,FBgn0001987,FBgn0002022,FBgn0002526,FBgn0002543,FBgn0002781,FBgn0002973,FBgn0003041,FBgn0003079,FBgn0003118,FBgn0003162,FBgn0003165,FBgn0003295,FBgn0003328,FBgn0003391,FBgn0003416,FBg…
GO:0008037	cell recognition	2.8046e-11	FBgn0000017,FBgn0000028,FBgn0000504,FBgn0000635,FBgn0000636,FBgn0001961,FBgn0001987,FBgn0002543,FBgn0002565,FBgn0003041,FBgn0004055,FBgn0004108,FBgn0004369,FBgn0004435,FBgn0004449,FBgn0004509,FBgn0004652,FBgn0004885,FBgn0004926,FBgn0005631,FBgn0005775,FBgn0010105,FBgn0010114,FBgn0010453,FBgn0010473,FBgn0011259,FBgn0011260,FBgn0011592,FBgn0013433,FBgn0013733,FBgn0013997,FBgn0014007,FBgn0014020,FBg…
GO:0016477	cell migration	3.019e-11	FBgn0000014,FBgn0000015,FBgn0000017,FBgn0000097,FBgn0000182,FBgn0000320,FBgn0000377,FBgn0000463,FBgn0000482,FBgn0000490,FBgn0000546,FBgn0000719,FBgn0000964,FBgn0001085,FBgn0001137,FBgn0001297,FBgn0001301,FBgn0001404,FBgn0001987,FBgn0002022,FBgn0002526,FBgn0002543,FBgn0002781,FBgn0002973,FBgn0003041,FBgn0003079,FBgn0003118,FBgn0003162,FBgn0003165,FBgn0003295,FBgn0003328,FBgn0003391,FBgn0003416,FBg…
GO:0048518	positive regulation of biological process	3.65794e-11	FBgn0000014,FBgn0000015,FBgn0000017,FBgn0000028,FBgn0000061,FBgn0000097,FBgn0000114,FBgn0000139,FBgn0000146,FBgn0000157,FBgn0000183,FBgn0000212,FBgn0000250,FBgn0000251,FBgn0000253,FBgn0000256,FBgn0000286,FBgn0000320,FBgn0000352,FBgn0000439,FBgn0000448,FBgn0000463,FBgn0000490,FBgn0000504,FBgn0000524,FBgn0000542,FBgn0000546,FBgn0000567,FBgn0000606,FBgn0000711,FBgn0000964,FBgn0001078,FBgn0001085,FBg…
GO:0007275	multicellular organism development	4.2068e-11	FBgn0000008,FBgn0000014,FBgn0000015,FBgn0000017,FBgn0000028,FBgn0000061,FBgn0000075,FBgn0000097,FBgn0000108,FBgn0000114,FBgn0000119,FBgn0000139,FBgn0000140,FBgn0000146,FBgn0000157,FBgn0000179,FBgn0000180,FBgn0000183,FBgn0000206,FBgn0000212,FBgn0000216,FBgn0000250,FBgn0000251,FBgn0000253,FBgn0000256,FBgn0000261,FBgn0000287,FBgn0000289,FBgn0000316,FBgn0000317,FBgn0000320,FBgn0000330,FBgn0000352,FBg…
GO:0051674	localization of cell	8.57358e-11	FBgn0000014,FBgn0000015,FBgn0000017,FBgn0000097,FBgn0000182,FBgn0000320,FBgn0000377,FBgn0000463,FBgn0000482,FBgn0000490,FBgn0000546,FBgn0000719,FBgn0000964,FBgn0001085,FBgn0001137,FBgn0001297,FBgn0001301,FBgn0001404,FBgn0001987,FBgn0002022,FBgn0002526,FBgn0002543,FBgn0002781,FBgn0002973,FBgn0003041,FBgn0003079,FBgn0003118,FBgn0003162,FBgn0003165,FBgn0003295,FBgn0003328,FBgn0003391,FBgn0003416,FBg…
GO:0051128	regulation of cellular component organization	1.02648e-10	FBgn0000017,FBgn0000114,FBgn0000146,FBgn0000183,FBgn0000256,FBgn0000464,FBgn0000482,FBgn0000547,FBgn0000606,FBgn0000615,FBgn0000635,FBgn0000719,FBgn0000723,FBgn0001085,FBgn0001122,FBgn0001308,FBgn0001316,FBgn0001319,FBgn0001624,FBgn0001961,FBgn0002121,FBgn0002183,FBgn0002413,FBgn0002466,FBgn0002526,FBgn0002566,FBgn0002577,FBgn0002781,FBgn0002789,FBgn0002872,FBgn0002921,FBgn0002973,FBgn0003041,FBg…
GO:0006810	transport	1.9454e-10	FBgn0000017,FBgn0000036,FBgn0000038,FBgn0000097,FBgn0000119,FBgn0000180,FBgn0000183,FBgn0000212,FBgn0000250,FBgn0000253,FBgn0000330,FBgn0000352,FBgn0000414,FBgn0000416,FBgn0000482,FBgn0000524,FBgn0000535,FBgn0000546,FBgn0000615,FBgn0000639,FBgn0000711,FBgn0001174,FBgn0001202,FBgn0001208,FBgn0001291,FBgn0001296,FBgn0001301,FBgn0001308,FBgn0001316,FBgn0001404,FBgn0001961,FBgn0001991,FBgn0002022,FBg…
GO:0007155	cell adhesion	2.53309e-10	FBgn0000097,FBgn0000180,FBgn0000261,FBgn0000463,FBgn0000464,FBgn0000497,FBgn0000546,FBgn0000547,FBgn0000635,FBgn0000636,FBgn0000711,FBgn0001075,FBgn0001085,FBgn0001122,FBgn0001257,FBgn0001404,FBgn0001624,FBgn0001961,FBgn0001987,FBgn0002526,FBgn0002543,FBgn0002577,FBgn0002789,FBgn0003041,FBgn0003118,FBgn0003328,FBgn0003391,FBgn0003716,FBgn0003731,FBgn0004364,FBgn0004449,FBgn0004657,FBgn0004839,FBg…
GO:0051234	establishment of localization	2.57862e-10	FBgn0000017,FBgn0000036,FBgn0000038,FBgn0000097,FBgn0000119,FBgn0000140,FBgn0000180,FBgn0000183,FBgn0000212,FBgn0000250,FBgn0000253,FBgn0000330,FBgn0000352,FBgn0000414,FBgn0000416,FBgn0000482,FBgn0000524,FBgn0000535,FBgn0000546,FBgn0000615,FBgn0000639,FBgn0000711,FBgn0001137,FBgn0001174,FBgn0001202,FBgn0001208,FBgn0001291,FBgn0001296,FBgn0001301,FBgn0001308,FBgn0001316,FBgn0001404,FBgn0001624,FBg…
GO:0009605	response to external stimulus	3.10147e-10	FBgn0000017,FBgn0000024,FBgn0000028,FBgn0000146,FBgn0000212,FBgn0000250,FBgn0000251,FBgn0000253,FBgn0000320,FBgn0000414,FBgn0000422,FBgn0000464,FBgn0000482,FBgn0000490,FBgn0000504,FBgn0000568,FBgn0000606,FBgn0000629,FBgn0000635,FBgn0000636,FBgn0000719,FBgn0000721,FBgn0000723,FBgn0001085,FBgn0001122,FBgn0001138,FBgn0001222,FBgn0001269,FBgn0001291,FBgn0001297,FBgn0001308,FBgn0001319,FBgn0001325,FBg…
GO:0048522	positive regulation of cellular process	3.9269e-10	FBgn0000014,FBgn0000015,FBgn0000028,FBgn0000061,FBgn0000097,FBgn0000114,FBgn0000139,FBgn0000146,FBgn0000157,FBgn0000183,FBgn0000212,FBgn0000250,FBgn0000251,FBgn0000253,FBgn0000256,FBgn0000286,FBgn0000320,FBgn0000352,FBgn0000439,FBgn0000448,FBgn0000463,FBgn0000504,FBgn0000524,FBgn0000542,FBgn0000546,FBgn0000567,FBgn0000606,FBgn0000711,FBgn0000964,FBgn0001078,FBgn0001085,FBgn0001123,FBgn0001133,FBg…
GO:0007507	heart development	5.17432e-09	FBgn0000014,FBgn0000015,FBgn0000261,FBgn0000490,FBgn0000546,FBgn0000606,FBgn0000633,FBgn0001085,FBgn0001122,FBgn0001987,FBgn0002526,FBgn0002543,FBgn0002643,FBgn0002973,FBgn0003117,FBgn0003118,FBgn0003328,FBgn0003371,FBgn0003391,FBgn0003430,FBgn0003507,FBgn0003651,FBgn0003716,FBgn0003896,FBgn0003900,FBgn0003944,FBgn0003963,FBgn0004110,FBgn0004117,FBgn0004644,FBgn0004657,FBgn0004859,FBgn0004862,FBg…
GO:0072358	cardiovascular system development	5.17432e-09	FBgn0000014,FBgn0000015,FBgn0000261,FBgn0000490,FBgn0000546,FBgn0000606,FBgn0000633,FBgn0001085,FBgn0001122,FBgn0001987,FBgn0002526,FBgn0002543,FBgn0002643,FBgn0002973,FBgn0003117,FBgn0003118,FBgn0003328,FBgn0003371,FBgn0003391,FBgn0003430,FBgn0003507,FBgn0003651,FBgn0003716,FBgn0003896,FBgn0003900,FBgn0003944,FBgn0003963,FBgn0004110,FBgn0004117,FBgn0004644,FBgn0004657,FBgn0004859,FBgn0004862,FBg…
GO:0072359	circulatory system development	5.17432e-09	FBgn0000014,FBgn0000015,FBgn0000261,FBgn0000490,FBgn0000546,FBgn0000606,FBgn0000633,FBgn0001085,FBgn0001122,FBgn0001987,FBgn0002526,FBgn0002543,FBgn0002643,FBgn0002973,FBgn0003117,FBgn0003118,FBgn0003328,FBgn0003371,FBgn0003391,FBgn0003430,FBgn0003507,FBgn0003651,FBgn0003716,FBgn0003896,FBgn0003900,FBgn0003944,FBgn0003963,FBgn0004110,FBgn0004117,FBgn0004644,FBgn0004657,FBgn0004859,FBgn0004862,FBg…
GO:0022603	regulation of anatomical structure morphogenesis	6.64638e-09	FBgn0000015,FBgn0000017,FBgn0000097,FBgn0000439,FBgn0000464,FBgn0000490,FBgn0000497,FBgn0000542,FBgn0000547,FBgn0000606,FBgn0000635,FBgn0000658,FBgn0000719,FBgn0000723,FBgn0001085,FBgn0001319,FBgn0002121,FBgn0002576,FBgn0002577,FBgn0002789,FBgn0002921,FBgn0002940,FBgn0003041,FBgn0003090,FBgn0003169,FBgn0003209,FBgn0003396,FBgn0003410,FBgn0003513,FBgn0003716,FBgn0003731,FBgn0003870,FBgn0003997,FBg…
GO:0010646	regulation of cell communication	7.01295e-09	FBgn0000061,FBgn0000097,FBgn0000183,FBgn0000212,FBgn0000253,FBgn0000352,FBgn0000395,FBgn0000479,FBgn0000482,FBgn0000524,FBgn0000547,FBgn0000635,FBgn0000711,FBgn0001075,FBgn0001085,FBgn0001139,FBgn0001148,FBgn0001169,FBgn0001234,FBgn0001235,FBgn0001257,FBgn0001319,FBgn0001961,FBgn0002121,FBgn0002413,FBgn0002524,FBgn0002566,FBgn0002938,FBgn0002945,FBgn0002973,FBgn0003041,FBgn0003079,FBgn0003090,FBg…
GO:0032502	developmental process	1.34933e-08	FBgn0000008,FBgn0000014,FBgn0000015,FBgn0000017,FBgn0000018,FBgn0000028,FBgn0000061,FBgn0000064,FBgn0000075,FBgn0000097,FBgn0000108,FBgn0000114,FBgn0000119,FBgn0000139,FBgn0000140,FBgn0000146,FBgn0000153,FBgn0000157,FBgn0000179,FBgn0000180,FBgn0000182,FBgn0000183,FBgn0000206,FBgn0000212,FBgn0000216,FBgn0000250,FBgn0000251,FBgn0000253,FBgn0000256,FBgn0000261,FBgn0000286,FBgn0000287,FBgn0000289,FBg…
GO:0023051	regulation of signaling	1.38643e-08	FBgn0000061,FBgn0000097,FBgn0000183,FBgn0000212,FBgn0000253,FBgn0000352,FBgn0000395,FBgn0000479,FBgn0000482,FBgn0000524,FBgn0000547,FBgn0000635,FBgn0000711,FBgn0001075,FBgn0001085,FBgn0001139,FBgn0001148,FBgn0001169,FBgn0001234,FBgn0001235,FBgn0001257,FBgn0001319,FBgn0001961,FBgn0002121,FBgn0002413,FBgn0002524,FBgn0002566,FBgn0002938,FBgn0002945,FBgn0002973,FBgn0003041,FBgn0003079,FBgn0003090,FBg…
GO:0046530	photoreceptor cell differentiation	2.63802e-08	FBgn0000097,FBgn0000206,FBgn0000253,FBgn0000320,FBgn0000414,FBgn0000463,FBgn0000464,FBgn0000546,FBgn0000723,FBgn0001085,FBgn0001202,FBgn0001235,FBgn0001291,FBgn0001297,FBgn0001308,FBgn0001316,FBgn0002576,FBgn0002940,FBgn0003079,FBgn0003118,FBgn0003295,FBgn0003310,FBgn0003326,FBgn0003410,FBgn0003513,FBgn0003651,FBgn0003731,FBgn0003870,FBgn0004049,FBgn0004390,FBgn0004449,FBgn0004583,FBgn0004595,FBg…
GO:0045165	cell fate commitment	2.95397e-08	FBgn0000014,FBgn0000015,FBgn0000097,FBgn0000180,FBgn0000183,FBgn0000206,FBgn0000216,FBgn0000253,FBgn0000320,FBgn0000377,FBgn0000414,FBgn0000463,FBgn0000479,FBgn0000490,FBgn0000546,FBgn0000547,FBgn0000606,FBgn0000615,FBgn0000633,FBgn0000662,FBgn0001085,FBgn0001137,FBgn0001139,FBgn0001169,FBgn0001235,FBgn0001269,FBgn0001291,FBgn0001297,FBgn0001319,FBgn0001325,FBgn0001404,FBgn0001624,FBgn0001983,FBg…
GO:0044767	single-organism developmental process	3.08016e-08	FBgn0000008,FBgn0000014,FBgn0000015,FBgn0000017,FBgn0000018,FBgn0000028,FBgn0000061,FBgn0000075,FBgn0000097,FBgn0000108,FBgn0000114,FBgn0000119,FBgn0000139,FBgn0000140,FBgn0000146,FBgn0000153,FBgn0000157,FBgn0000179,FBgn0000180,FBgn0000182,FBgn0000183,FBgn0000206,FBgn0000212,FBgn0000216,FBgn0000250,FBgn0000251,FBgn0000253,FBgn0000256,FBgn0000261,FBgn0000286,FBgn0000287,FBgn0000289,FBgn0000316,FBg…
GO:0048856	anatomical structure development	3.43643e-08	FBgn0000008,FBgn0000014,FBgn0000015,FBgn0000017,FBgn0000018,FBgn0000028,FBgn0000061,FBgn0000064,FBgn0000075,FBgn0000097,FBgn0000108,FBgn0000114,FBgn0000119,FBgn0000139,FBgn0000140,FBgn0000146,FBgn0000157,FBgn0000179,FBgn0000180,FBgn0000182,FBgn0000183,FBgn0000206,FBgn0000212,FBgn0000216,FBgn0000250,FBgn0000251,FBgn0000253,FBgn0000256,FBgn0000261,FBgn0000286,FBgn0000287,FBgn0000289,FBgn0000316,FBg…
GO:0001754	eye photoreceptor cell differentiation	3.6771e-08	FBgn0000097,FBgn0000206,FBgn0000253,FBgn0000320,FBgn0000414,FBgn0000463,FBgn0000464,FBgn0001085,FBgn0001202,FBgn0001235,FBgn0001291,FBgn0001297,FBgn0001308,FBgn0001316,FBgn0002576,FBgn0002940,FBgn0003118,FBgn0003295,FBgn0003310,FBgn0003326,FBgn0003410,FBgn0003513,FBgn0003651,FBgn0003731,FBgn0003870,FBgn0004049,FBgn0004390,FBgn0004449,FBgn0004583,FBgn0004595,FBgn0004618,FBgn0004638,FBgn0004644,FBg…
GO:0022610	biological adhesion	3.7553e-08	FBgn0000097,FBgn0000180,FBgn0000261,FBgn0000463,FBgn0000464,FBgn0000497,FBgn0000546,FBgn0000547,FBgn0000635,FBgn0000636,FBgn0000711,FBgn0001075,FBgn0001085,FBgn0001122,FBgn0001257,FBgn0001404,FBgn0001624,FBgn0001961,FBgn0001987,FBgn0002526,FBgn0002543,FBgn0002577,FBgn0002789,FBgn0003041,FBgn0003118,FBgn0003328,FBgn0003377,FBgn0003378,FBgn0003391,FBgn0003716,FBgn0003731,FBgn0004364,FBgn0004449,FBg…
GO:0001751	compound eye photoreceptor cell differentiation	5.07035e-08	FBgn0000097,FBgn0000206,FBgn0000253,FBgn0000320,FBgn0000414,FBgn0000463,FBgn0000464,FBgn0001085,FBgn0001202,FBgn0001235,FBgn0001291,FBgn0001297,FBgn0001316,FBgn0002576,FBgn0002940,FBgn0003118,FBgn0003295,FBgn0003310,FBgn0003326,FBgn0003410,FBgn0003513,FBgn0003651,FBgn0003731,FBgn0003870,FBgn0004390,FBgn0004449,FBgn0004583,FBgn0004595,FBgn0004618,FBgn0004638,FBgn0004644,FBgn0004858,FBgn0004876,FBg…
GO:0060284	regulation of cell development	5.70234e-08	FBgn0000015,FBgn0000097,FBgn0000146,FBgn0000212,FBgn0000439,FBgn0000463,FBgn0000464,FBgn0000542,FBgn0000546,FBgn0000547,FBgn0000606,FBgn0000615,FBgn0000635,FBgn0001085,FBgn0001235,FBgn0001308,FBgn0001316,FBgn0001319,FBgn0001624,FBgn0002121,FBgn0002576,FBgn0002638,FBgn0002735,FBgn0002783,FBgn0002940,FBgn0002973,FBgn0003041,FBgn0003079,FBgn0003090,FBgn0003118,FBgn0003410,FBgn0003513,FBgn0003520,FBg…
GO:0007166	cell surface receptor signaling pathway	7.47048e-08	FBgn0000017,FBgn0000061,FBgn0000097,FBgn0000119,FBgn0000180,FBgn0000206,FBgn0000212,FBgn0000216,FBgn0000250,FBgn0000352,FBgn0000395,FBgn0000414,FBgn0000463,FBgn0000482,FBgn0000490,FBgn0000524,FBgn0000547,FBgn0000635,FBgn0000658,FBgn0000711,FBgn0000719,FBgn0001075,FBgn0001085,FBgn0001122,FBgn0001137,FBgn0001139,FBgn0001169,FBgn0001235,FBgn0001257,FBgn0001321,FBgn0001961,FBgn0001990,FBgn0002121,FBg…
GO:0044765	single-organism transport	9.54139e-08	FBgn0000017,FBgn0000036,FBgn0000038,FBgn0000119,FBgn0000180,FBgn0000183,FBgn0000212,FBgn0000250,FBgn0000253,FBgn0000330,FBgn0000352,FBgn0000414,FBgn0000416,FBgn0000482,FBgn0000535,FBgn0000546,FBgn0000615,FBgn0000639,FBgn0000711,FBgn0001174,FBgn0001202,FBgn0001208,FBgn0001291,FBgn0001296,FBgn0001301,FBgn0001308,FBgn0001316,FBgn0001404,FBgn0001991,FBgn0002022,FBgn0002121,FBgn0002413,FBgn0002566,FBg…
GO:0048583	regulation of response to stimulus	1.01548e-07	FBgn0000061,FBgn0000097,FBgn0000146,FBgn0000212,FBgn0000250,FBgn0000251,FBgn0000253,FBgn0000352,FBgn0000395,FBgn0000464,FBgn0000479,FBgn0000482,FBgn0000524,FBgn0000546,FBgn0000547,FBgn0000635,FBgn0000711,FBgn0000721,FBgn0001075,FBgn0001085,FBgn0001123,FBgn0001139,FBgn0001169,FBgn0001234,FBgn0001235,FBgn0001257,FBgn0001291,FBgn0001319,FBgn0001404,FBgn0001961,FBgn0002121,FBgn0002524,FBgn0002566,FBg…
GO:0030855	epithelial cell differentiation	1.28535e-07	FBgn0000015,FBgn0000017,FBgn0000097,FBgn0000146,FBgn0000180,FBgn0000182,FBgn0000250,FBgn0000256,FBgn0000317,FBgn0000320,FBgn0000352,FBgn0000463,FBgn0000482,FBgn0000490,FBgn0000497,FBgn0000546,FBgn0000547,FBgn0000636,FBgn0000658,FBgn0000719,FBgn0000810,FBgn0000964,FBgn0001075,FBgn0001084,FBgn0001085,FBgn0001122,FBgn0001137,FBgn0001259,FBgn0001291,FBgn0001297,FBgn0001301,FBgn0001308,FBgn0001404,FBg…
GO:0061061	muscle structure development	1.85788e-07	FBgn0000014,FBgn0000015,FBgn0000097,FBgn0000114,FBgn0000212,FBgn0000286,FBgn0000320,FBgn0000442,FBgn0000490,FBgn0000546,FBgn0000547,FBgn0000606,FBgn0000629,FBgn0000667,FBgn0000711,FBgn0001235,FBgn0001308,FBgn0001316,FBgn0001319,FBgn0001325,FBgn0002789,FBgn0002922,FBgn0002973,FBgn0003071,FBgn0003118,FBgn0003129,FBgn0003292,FBgn0003499,FBgn0003716,FBgn0003731,FBgn0003896,FBgn0003900,FBgn0003944,FBg…
GO:0044699	single-organism process	1.97281e-07	FBgn0000008,FBgn0000014,FBgn0000015,FBgn0000017,FBgn0000018,FBgn0000024,FBgn0000028,FBgn0000036,FBgn0000038,FBgn0000046,FBgn0000052,FBgn0000053,FBgn0000061,FBgn0000064,FBgn0000075,FBgn0000097,FBgn0000108,FBgn0000109,FBgn0000114,FBgn0000119,FBgn0000139,FBgn0000140,FBgn0000146,FBgn0000153,FBgn0000157,FBgn0000179,FBgn0000180,FBgn0000182,FBgn0000183,FBgn0000206,FBgn0000212,FBgn0000216,FBgn0000246,FBg…
GO:1902578	single-organism localization	2.4535e-07	FBgn0000017,FBgn0000036,FBgn0000038,FBgn0000119,FBgn0000140,FBgn0000146,FBgn0000180,FBgn0000183,FBgn0000212,FBgn0000250,FBgn0000253,FBgn0000256,FBgn0000330,FBgn0000352,FBgn0000414,FBgn0000416,FBgn0000482,FBgn0000535,FBgn0000546,FBgn0000615,FBgn0000639,FBgn0000667,FBgn0000711,FBgn0000810,FBgn0001137,FBgn0001174,FBgn0001202,FBgn0001208,FBgn0001291,FBgn0001296,FBgn0001301,FBgn0001308,FBgn0001316,FBg…
GO:0098742	cell-cell adhesion via plasma-membrane adhesion molecules	2.68827e-07	FBgn0000261,FBgn0000464,FBgn0000497,FBgn0000547,FBgn0000635,FBgn0000636,FBgn0001075,FBgn0001085,FBgn0003118,FBgn0003328,FBgn0003391,FBgn0004657,FBgn0005775,FBgn0010238,FBgn0010395,FBgn0015229,FBgn0015609,FBgn0016675,FBgn0017590,FBgn0022800,FBgn0023095,FBgn0024189,FBgn0024836,FBgn0028369,FBgn0028482,FBgn0028644,FBgn0028645,FBgn0029082,FBgn0032629,FBgn0037963,FBgn0038084,FBgn0038087,FBgn0038092,FBg…
GO:0055085	transmembrane transport	3.96042e-07	FBgn0000180,FBgn0000253,FBgn0000535,FBgn0000639,FBgn0001296,FBgn0001991,FBgn0002022,FBgn0002778,FBgn0002917,FBgn0003429,FBgn0004512,FBgn0004513,FBgn0005614,FBgn0005671,FBgn0010549,FBgn0010612,FBgn0011286,FBgn0011589,FBgn0011672,FBgn0013953,FBgn0013995,FBgn0015872,FBgn0016041,FBgn0016120,FBgn0016123,FBgn0016920,FBgn0022097,FBgn0023549,FBgn0024236,FBgn0024315,FBgn0024319,FBgn0025693,FBgn0025709,FBg…
GO:0001667	ameboidal-type cell migration	4.75455e-07	FBgn0000097,FBgn0000182,FBgn0000463,FBgn0000482,FBgn0000490,FBgn0000546,FBgn0000719,FBgn0000964,FBgn0001085,FBgn0001137,FBgn0001297,FBgn0001301,FBgn0001404,FBgn0001987,FBgn0002022,FBgn0002543,FBgn0003041,FBgn0003079,FBgn0003118,FBgn0003162,FBgn0003295,FBgn0003391,FBgn0003416,FBgn0003499,FBgn0003731,FBgn0003870,FBgn0003892,FBgn0003984,FBgn0004364,FBgn0004583,FBgn0004644,FBgn0004657,FBgn0004838,FBg…
GO:0098609	cell-cell adhesion	5.20564e-07	FBgn0000097,FBgn0000180,FBgn0000261,FBgn0000464,FBgn0000497,FBgn0000547,FBgn0000635,FBgn0000636,FBgn0001075,FBgn0001085,FBgn0001404,FBgn0001624,FBgn0002543,FBgn0003118,FBgn0003328,FBgn0003391,FBgn0003716,FBgn0003731,FBgn0004657,FBgn0005631,FBgn0005775,FBgn0010238,FBgn0010395,FBgn0014380,FBgn0015229,FBgn0015589,FBgn0015609,FBgn0016675,FBgn0017590,FBgn0022800,FBgn0023095,FBgn0024189,FBgn0024836,FBg…
GO:0030029	actin filament-based process	5.51253e-07	FBgn0000017,FBgn0000114,FBgn0000140,FBgn0000182,FBgn0000253,FBgn0000256,FBgn0000317,FBgn0000463,FBgn0000547,FBgn0000667,FBgn0000719,FBgn0000723,FBgn0001085,FBgn0001122,FBgn0001139,FBgn0001301,FBgn0001308,FBgn0001961,FBgn0002121,FBgn0002466,FBgn0002577,FBgn0003041,FBgn0003187,FBgn0003292,FBgn0003319,FBgn0003447,FBgn0003475,FBgn0003502,FBgn0003900,FBgn0004133,FBgn0004169,FBgn0004389,FBgn0004638,FBg…
GO:0023057	negative regulation of signaling	5.65642e-07	FBgn0000097,FBgn0000253,FBgn0000352,FBgn0000482,FBgn0000524,FBgn0000547,FBgn0000635,FBgn0000711,FBgn0001075,FBgn0001085,FBgn0001139,FBgn0001169,FBgn0001257,FBgn0002121,FBgn0002566,FBgn0002945,FBgn0002973,FBgn0003041,FBgn0003079,FBgn0003090,FBgn0003118,FBgn0003165,FBgn0003209,FBgn0003371,FBgn0003416,FBgn0003429,FBgn0003444,FBgn0003463,FBgn0003557,FBgn0003612,FBgn0003731,FBgn0003892,FBgn0004197,FBg…
GO:0007423	sensory organ development	5.95321e-07	FBgn0000008,FBgn0000017,FBgn0000061,FBgn0000097,FBgn0000119,FBgn0000179,FBgn0000206,FBgn0000216,FBgn0000253,FBgn0000287,FBgn0000317,FBgn0000320,FBgn0000414,FBgn0000463,FBgn0000464,FBgn0000490,FBgn0000497,FBgn0000504,FBgn0000542,FBgn0000547,FBgn0000625,FBgn0000635,FBgn0000658,FBgn0000662,FBgn0001075,FBgn0001085,FBgn0001123,FBgn0001169,FBgn0001202,FBgn0001235,FBgn0001291,FBgn0001297,FBgn0001308,FBg…
GO:0090130	tissue migration	6.01484e-07	FBgn0000097,FBgn0000182,FBgn0000463,FBgn0000482,FBgn0000490,FBgn0000546,FBgn0000719,FBgn0000964,FBgn0001085,FBgn0001137,FBgn0001297,FBgn0001301,FBgn0001404,FBgn0001987,FBgn0002022,FBgn0002543,FBgn0003041,FBgn0003079,FBgn0003118,FBgn0003162,FBgn0003295,FBgn0003391,FBgn0003416,FBgn0003499,FBgn0003731,FBgn0003870,FBgn0003892,FBgn0003984,FBgn0004364,FBgn0004583,FBgn0004644,FBgn0004657,FBgn0004838,FBg…
GO:0019222	regulation of metabolic process	7.6971e-07	FBgn0000014,FBgn0000015,FBgn0000017,FBgn0000018,FBgn0000028,FBgn0000061,FBgn0000097,FBgn0000114,FBgn0000139,FBgn0000146,FBgn0000157,FBgn0000179,FBgn0000182,FBgn0000206,FBgn0000212,FBgn0000250,FBgn0000251,FBgn0000286,FBgn0000287,FBgn0000320,FBgn0000352,FBgn0000376,FBgn0000377,FBgn0000395,FBgn0000439,FBgn0000442,FBgn0000448,FBgn0000490,FBgn0000504,FBgn0000527,FBgn0000546,FBgn0000567,FBgn0000568,FBg…
GO:0003008	system process	8.8485e-07	FBgn0000028,FBgn0000108,FBgn0000114,FBgn0000119,FBgn0000153,FBgn0000183,FBgn0000206,FBgn0000253,FBgn0000287,FBgn0000317,FBgn0000422,FBgn0000463,FBgn0000479,FBgn0000535,FBgn0000546,FBgn0000635,FBgn0000636,FBgn0000721,FBgn0001085,FBgn0001122,FBgn0001123,FBgn0001208,FBgn0001291,FBgn0001308,FBgn0001624,FBgn0001991,FBgn0001995,FBgn0002031,FBgn0002413,FBgn0002526,FBgn0002772,FBgn0002917,FBgn0002921,FBg…
GO:0010648	negative regulation of cell communication	9.62646e-07	FBgn0000097,FBgn0000253,FBgn0000352,FBgn0000482,FBgn0000524,FBgn0000547,FBgn0000635,FBgn0000711,FBgn0001075,FBgn0001085,FBgn0001139,FBgn0001169,FBgn0001257,FBgn0002121,FBgn0002566,FBgn0002945,FBgn0002973,FBgn0003041,FBgn0003079,FBgn0003090,FBgn0003118,FBgn0003165,FBgn0003209,FBgn0003371,FBgn0003416,FBgn0003429,FBgn0003444,FBgn0003463,FBgn0003557,FBgn0003612,FBgn0003731,FBgn0003892,FBgn0004197,FBg…
GO:0051960	regulation of nervous system development	1.02675e-06	FBgn0000017,FBgn0000097,FBgn0000212,FBgn0000463,FBgn0000464,FBgn0000546,FBgn0000547,FBgn0000606,FBgn0000635,FBgn0001085,FBgn0001122,FBgn0001235,FBgn0001319,FBgn0001624,FBgn0002121,FBgn0002526,FBgn0002638,FBgn0002735,FBgn0002783,FBgn0002973,FBgn0003041,FBgn0003079,FBgn0003090,FBgn0003118,FBgn0003165,FBgn0003328,FBgn0003371,FBgn0003410,FBgn0003429,FBgn0003513,FBgn0003520,FBgn0003716,FBgn0004390,FBg…
GO:0051241	negative regulation of multicellular organismal process	1.09411e-06	FBgn0000015,FBgn0000017,FBgn0000097,FBgn0000212,FBgn0000463,FBgn0000490,FBgn0000546,FBgn0000547,FBgn0000606,FBgn0000635,FBgn0001075,FBgn0001122,FBgn0001316,FBgn0002121,FBgn0002526,FBgn0002783,FBgn0002940,FBgn0003118,FBgn0003169,FBgn0003328,FBgn0003371,FBgn0003396,FBgn0003716,FBgn0003731,FBgn0004435,FBgn0004583,FBgn0004595,FBgn0004837,FBgn0004852,FBgn0004870,FBgn0004876,FBgn0004889,FBgn0005427,FBg…
GO:0051093	negative regulation of developmental process	1.47429e-06	FBgn0000015,FBgn0000017,FBgn0000097,FBgn0000212,FBgn0000320,FBgn0000463,FBgn0000490,FBgn0000504,FBgn0000546,FBgn0000547,FBgn0000606,FBgn0000635,FBgn0001075,FBgn0001122,FBgn0001316,FBgn0002121,FBgn0002526,FBgn0002783,FBgn0002940,FBgn0003118,FBgn0003169,FBgn0003328,FBgn0003371,FBgn0003396,FBgn0003416,FBgn0003507,FBgn0003716,FBgn0003731,FBgn0003963,FBgn0004435,FBgn0004583,FBgn0004595,FBgn0004837,FBg…
GO:0031323	regulation of cellular metabolic process	2.41456e-06	FBgn0000014,FBgn0000015,FBgn0000017,FBgn0000018,FBgn0000028,FBgn0000061,FBgn0000097,FBgn0000114,FBgn0000139,FBgn0000146,FBgn0000157,FBgn0000179,FBgn0000182,FBgn0000206,FBgn0000212,FBgn0000250,FBgn0000251,FBgn0000286,FBgn0000287,FBgn0000320,FBgn0000352,FBgn0000376,FBgn0000377,FBgn0000395,FBgn0000439,FBgn0000442,FBgn0000448,FBgn0000490,FBgn0000504,FBgn0000527,FBgn0000546,FBgn0000567,FBgn0000568,FBg…
GO:0032501	multicellular organismal process	2.78179e-06	FBgn0000008,FBgn0000014,FBgn0000015,FBgn0000017,FBgn0000018,FBgn0000028,FBgn0000061,FBgn0000075,FBgn0000097,FBgn0000108,FBgn0000114,FBgn0000119,FBgn0000139,FBgn0000140,FBgn0000146,FBgn0000153,FBgn0000157,FBgn0000179,FBgn0000180,FBgn0000182,FBgn0000183,FBgn0000206,FBgn0000212,FBgn0000216,FBgn0000250,FBgn0000251,FBgn0000253,FBgn0000256,FBgn0000261,FBgn0000287,FBgn0000289,FBgn0000316,FBgn0000317,FBg…
GO:0009966	regulation of signal transduction	3.73947e-06	FBgn0000061,FBgn0000097,FBgn0000212,FBgn0000253,FBgn0000352,FBgn0000395,FBgn0000479,FBgn0000482,FBgn0000524,FBgn0000547,FBgn0000635,FBgn0000711,FBgn0001075,FBgn0001085,FBgn0001139,FBgn0001169,FBgn0001234,FBgn0001235,FBgn0001257,FBgn0001319,FBgn0001961,FBgn0002121,FBgn0002524,FBgn0002566,FBgn0002938,FBgn0002945,FBgn0002973,FBgn0003041,FBgn0003079,FBgn0003090,FBgn0003118,FBgn0003165,FBgn0003209,FBg…
GO:0090132	epithelium migration	3.84312e-06	FBgn0000097,FBgn0000182,FBgn0000463,FBgn0000482,FBgn0000490,FBgn0000546,FBgn0000964,FBgn0001085,FBgn0001137,FBgn0001297,FBgn0001301,FBgn0001404,FBgn0001987,FBgn0002022,FBgn0002543,FBgn0003079,FBgn0003118,FBgn0003162,FBgn0003295,FBgn0003391,FBgn0003416,FBgn0003499,FBgn0003731,FBgn0003870,FBgn0003892,FBgn0003984,FBgn0004364,FBgn0004583,FBgn0004644,FBgn0004657,FBgn0004838,FBgn0005592,FBgn0005626,FBg…
GO:0009893	positive regulation of metabolic process	4.02001e-06	FBgn0000014,FBgn0000015,FBgn0000028,FBgn0000139,FBgn0000146,FBgn0000157,FBgn0000212,FBgn0000250,FBgn0000251,FBgn0000286,FBgn0000320,FBgn0000352,FBgn0000439,FBgn0000448,FBgn0000504,FBgn0000546,FBgn0000567,FBgn0000606,FBgn0000964,FBgn0001078,FBgn0001123,FBgn0001133,FBgn0001222,FBgn0001234,FBgn0001235,FBgn0001291,FBgn0001297,FBgn0001319,FBgn0001983,FBgn0002183,FBgn0002413,FBgn0002552,FBgn0002576,FBg…
GO:0010604	positive regulation of macromolecule metabolic process	6.32562e-06	FBgn0000014,FBgn0000015,FBgn0000028,FBgn0000139,FBgn0000146,FBgn0000157,FBgn0000212,FBgn0000251,FBgn0000286,FBgn0000320,FBgn0000352,FBgn0000439,FBgn0000448,FBgn0000504,FBgn0000546,FBgn0000567,FBgn0000606,FBgn0000964,FBgn0001078,FBgn0001133,FBgn0001222,FBgn0001234,FBgn0001235,FBgn0001291,FBgn0001297,FBgn0001319,FBgn0001983,FBgn0002183,FBgn0002413,FBgn0002552,FBgn0002576,FBgn0002643,FBgn0002783,FBg…
GO:0010631	epithelial cell migration	6.53645e-06	FBgn0000097,FBgn0000182,FBgn0000463,FBgn0000482,FBgn0000490,FBgn0000546,FBgn0000964,FBgn0001085,FBgn0001137,FBgn0001297,FBgn0001301,FBgn0001404,FBgn0001987,FBgn0002022,FBgn0002543,FBgn0003079,FBgn0003118,FBgn0003162,FBgn0003295,FBgn0003391,FBgn0003416,FBgn0003499,FBgn0003731,FBgn0003870,FBgn0003892,FBgn0003984,FBgn0004364,FBgn0004583,FBgn0004644,FBgn0004657,FBgn0004838,FBgn0005592,FBgn0005626,FBg…
GO:0032879	regulation of localization	7.35727e-06	FBgn0000017,FBgn0000146,FBgn0000183,FBgn0000250,FBgn0000253,FBgn0000352,FBgn0000464,FBgn0000482,FBgn0000615,FBgn0001075,FBgn0001085,FBgn0001174,FBgn0001257,FBgn0001308,FBgn0001316,FBgn0002022,FBgn0002413,FBgn0002524,FBgn0002526,FBgn0002543,FBgn0002566,FBgn0002638,FBgn0002973,FBgn0003090,FBgn0003091,FBgn0003162,FBgn0003295,FBgn0003328,FBgn0003371,FBgn0003444,FBgn0003520,FBgn0003557,FBgn0003892,FBg…
GO:0009968	negative regulation of signal transduction	8.41344e-06	FBgn0000097,FBgn0000253,FBgn0000352,FBgn0000482,FBgn0000524,FBgn0000547,FBgn0000635,FBgn0000711,FBgn0001075,FBgn0001085,FBgn0001139,FBgn0001169,FBgn0001257,FBgn0002121,FBgn0002566,FBgn0002945,FBgn0002973,FBgn0003041,FBgn0003079,FBgn0003090,FBgn0003118,FBgn0003165,FBgn0003209,FBgn0003371,FBgn0003416,FBgn0003444,FBgn0003463,FBgn0003557,FBgn0003612,FBgn0003731,FBgn0003892,FBgn0004197,FBgn0004390,FBg…
GO:0031325	positive regulation of cellular metabolic process	9.26802e-06	FBgn0000014,FBgn0000015,FBgn0000028,FBgn0000139,FBgn0000146,FBgn0000157,FBgn0000212,FBgn0000250,FBgn0000251,FBgn0000286,FBgn0000320,FBgn0000352,FBgn0000439,FBgn0000448,FBgn0000504,FBgn0000546,FBgn0000567,FBgn0000606,FBgn0000964,FBgn0001078,FBgn0001123,FBgn0001133,FBgn0001222,FBgn0001234,FBgn0001235,FBgn0001291,FBgn0001297,FBgn0001319,FBgn0001983,FBgn0002183,FBgn0002413,FBgn0002552,FBgn0002576,FBg…
GO:0030036	actin cytoskeleton organization	9.59183e-06	FBgn0000017,FBgn0000114,FBgn0000140,FBgn0000182,FBgn0000256,FBgn0000317,FBgn0000463,FBgn0000547,FBgn0000667,FBgn0000719,FBgn0000723,FBgn0001085,FBgn0001122,FBgn0001139,FBgn0001301,FBgn0001308,FBgn0001961,FBgn0002121,FBgn0002466,FBgn0002577,FBgn0003041,FBgn0003187,FBgn0003292,FBgn0003319,FBgn0003447,FBgn0003475,FBgn0003502,FBgn0003900,FBgn0004133,FBgn0004169,FBgn0004389,FBgn0004638,FBgn0004657,FBg…
GO:0050808	synapse organization	1.08993e-05	FBgn0000017,FBgn0000108,FBgn0000464,FBgn0000635,FBgn0001122,FBgn0001123,FBgn0001125,FBgn0001291,FBgn0001297,FBgn0001624,FBgn0002526,FBgn0002921,FBgn0003165,FBgn0003301,FBgn0003328,FBgn0003371,FBgn0003429,FBgn0003462,FBgn0003520,FBgn0003716,FBgn0004449,FBgn0004509,FBgn0004516,FBgn0004595,FBgn0004620,FBgn0005427,FBgn0005586,FBgn0010105,FBgn0010300,FBgn0010379,FBgn0010395,FBgn0010415,FBgn0011259,FBg…
GO:0080090	regulation of primary metabolic process	1.35739e-05	FBgn0000014,FBgn0000015,FBgn0000017,FBgn0000018,FBgn0000028,FBgn0000061,FBgn0000097,FBgn0000114,FBgn0000139,FBgn0000146,FBgn0000157,FBgn0000179,FBgn0000182,FBgn0000206,FBgn0000212,FBgn0000251,FBgn0000286,FBgn0000287,FBgn0000320,FBgn0000352,FBgn0000376,FBgn0000377,FBgn0000395,FBgn0000439,FBgn0000442,FBgn0000448,FBgn0000490,FBgn0000504,FBgn0000546,FBgn0000567,FBgn0000568,FBgn0000576,FBgn0000579,FBg…
GO:0060541	respiratory system development	1.82788e-05	FBgn0000015,FBgn0000097,FBgn0000463,FBgn0000490,FBgn0000497,FBgn0000547,FBgn0000576,FBgn0000635,FBgn0000658,FBgn0001075,FBgn0001085,FBgn0001316,FBgn0001321,FBgn0001970,FBgn0001987,FBgn0002022,FBgn0002526,FBgn0002543,FBgn0002552,FBgn0002921,FBgn0003079,FBgn0003118,FBgn0003162,FBgn0003169,FBgn0003295,FBgn0003310,FBgn0003328,FBgn0003391,FBgn0003499,FBgn0003502,FBgn0003660,FBgn0003716,FBgn0003731,FBg…
GO:0048813	dendrite morphogenesis	2.70316e-05	FBgn0000017,FBgn0000028,FBgn0000097,FBgn0000139,FBgn0000212,FBgn0000546,FBgn0000576,FBgn0000629,FBgn0001078,FBgn0001139,FBgn0001297,FBgn0001308,FBgn0001319,FBgn0001983,FBgn0002521,FBgn0003129,FBgn0003165,FBgn0003169,FBgn0003396,FBgn0003513,FBgn0003721,FBgn0003870,FBgn0003896,FBgn0003997,FBgn0004362,FBgn0004595,FBgn0004652,FBgn0004656,FBgn0004795,FBgn0004859,FBgn0005631,FBgn0005636,FBgn0010105,FBg…
GO:0007498	mesoderm development	2.94568e-05	FBgn0000014,FBgn0000015,FBgn0000064,FBgn0000180,FBgn0000320,FBgn0000463,FBgn0000490,FBgn0000711,FBgn0000719,FBgn0002526,FBgn0002643,FBgn0002772,FBgn0003041,FBgn0003117,FBgn0003391,FBgn0003430,FBgn0003507,FBgn0003900,FBgn0003944,FBgn0004110,FBgn0004133,FBgn0004169,FBgn0004644,FBgn0004862,FBgn0004863,FBgn0004914,FBgn0004921,FBgn0005590,FBgn0005592,FBgn0008651,FBgn0010246,FBgn0010389,FBgn0011278,FBg…
GO:0016358	dendrite development	3.55836e-05	FBgn0000017,FBgn0000028,FBgn0000097,FBgn0000139,FBgn0000212,FBgn0000546,FBgn0000576,FBgn0000629,FBgn0001078,FBgn0001139,FBgn0001297,FBgn0001308,FBgn0001319,FBgn0001983,FBgn0002521,FBgn0003129,FBgn0003165,FBgn0003169,FBgn0003396,FBgn0003447,FBgn0003513,FBgn0003721,FBgn0003870,FBgn0003896,FBgn0003997,FBgn0004362,FBgn0004595,FBgn0004652,FBgn0004656,FBgn0004795,FBgn0004859,FBgn0005631,FBgn0005636,FBg…
GO:0007424	open tracheal system development	4.58776e-05	FBgn0000015,FBgn0000097,FBgn0000463,FBgn0000490,FBgn0000497,FBgn0000547,FBgn0000576,FBgn0000635,FBgn0000658,FBgn0001075,FBgn0001085,FBgn0001316,FBgn0001321,FBgn0001970,FBgn0001987,FBgn0002022,FBgn0002526,FBgn0002543,FBgn0002552,FBgn0002921,FBgn0003079,FBgn0003118,FBgn0003162,FBgn0003169,FBgn0003295,FBgn0003310,FBgn0003328,FBgn0003391,FBgn0003499,FBgn0003502,FBgn0003660,FBgn0003716,FBgn0003731,FBg…
GO:0048519	negative regulation of biological process	5.19017e-05	FBgn0000015,FBgn0000017,FBgn0000018,FBgn0000061,FBgn0000064,FBgn0000097,FBgn0000108,FBgn0000114,FBgn0000146,FBgn0000157,FBgn0000179,FBgn0000182,FBgn0000212,FBgn0000250,FBgn0000253,FBgn0000320,FBgn0000352,FBgn0000439,FBgn0000448,FBgn0000463,FBgn0000464,FBgn0000482,FBgn0000490,FBgn0000504,FBgn0000524,FBgn0000527,FBgn0000546,FBgn0000547,FBgn0000568,FBgn0000606,FBgn0000625,FBgn0000629,FBgn0000635,FBg…
GO:0048646	anatomical structure formation involved in morphogenesis	7.00542e-05	FBgn0000014,FBgn0000015,FBgn0000017,FBgn0000114,FBgn0000140,FBgn0000146,FBgn0000157,FBgn0000183,FBgn0000216,FBgn0000250,FBgn0000256,FBgn0000320,FBgn0000414,FBgn0000463,FBgn0000490,FBgn0000497,FBgn0000546,FBgn0000547,FBgn0000606,FBgn0000667,FBgn0000711,FBgn0000719,FBgn0001075,FBgn0001085,FBgn0001133,FBgn0001137,FBgn0001169,FBgn0001235,FBgn0001291,FBgn0001301,FBgn0001308,FBgn0001316,FBgn0001321,FBg…
GO:0042461	photoreceptor cell development	7.33092e-05	FBgn0000097,FBgn0000206,FBgn0000253,FBgn0000320,FBgn0000414,FBgn0000464,FBgn0000546,FBgn0000723,FBgn0001202,FBgn0001316,FBgn0002576,FBgn0002940,FBgn0003118,FBgn0003310,FBgn0003870,FBgn0004049,FBgn0004449,FBgn0004618,FBgn0005536,FBgn0005619,FBgn0005677,FBgn0010473,FBgn0010575,FBgn0010909,FBgn0011661,FBgn0013765,FBgn0014388,FBgn0015609,FBgn0016081,FBgn0022960,FBgn0023489,FBgn0024836,FBgn0027356,FBg…
GO:0016198	axon choice point recognition	8.13219e-05	FBgn0000017,FBgn0000504,FBgn0004435,FBgn0004652,FBgn0004926,FBgn0005631,FBgn0010105,FBgn0010473,FBgn0011259,FBgn0011592,FBgn0013433,FBgn0013733,FBgn0015380,FBgn0025741,FBgn0028644,FBgn0028645,FBgn0038498,FBgn0038853,FBgn0051721,FBgn0250788,FBgn0259174,FBgn0264089,FBgn0264442,FBgn0266136
GO:0040007	growth	9.19374e-05	FBgn0000017,FBgn0000061,FBgn0000179,FBgn0000422,FBgn0000464,FBgn0000479,FBgn0000490,FBgn0000504,FBgn0000535,FBgn0000546,FBgn0000547,FBgn0000635,FBgn0000658,FBgn0000723,FBgn0001075,FBgn0001085,FBgn0001122,FBgn0001291,FBgn0001297,FBgn0001624,FBgn0002069,FBgn0002121,FBgn0002413,FBgn0002524,FBgn0002526,FBgn0002921,FBgn0003079,FBgn0003090,FBgn0003165,FBgn0003209,FBgn0003301,FBgn0003328,FBgn0003371,FBg…
GO:0007156	homophilic cell adhesion via plasma membrane adhesion molecules	9.89997e-05	FBgn0000464,FBgn0000497,FBgn0000547,FBgn0000635,FBgn0000636,FBgn0001075,FBgn0001085,FBgn0003391,FBgn0005775,FBgn0010238,FBgn0015609,FBgn0017590,FBgn0022800,FBgn0023095,FBgn0024189,FBgn0024836,FBgn0028369,FBgn0028482,FBgn0029082,FBgn0037963,FBgn0038247,FBgn0038439,FBgn0039709,FBgn0261046,FBgn0261053,FBgn0262018,FBgn0262742,FBgn0265296
GO:0007517	muscle organ development	0.00010686	FBgn0000014,FBgn0000015,FBgn0000097,FBgn0000212,FBgn0000490,FBgn0000546,FBgn0000547,FBgn0000606,FBgn0000629,FBgn0000711,FBgn0001308,FBgn0001316,FBgn0001319,FBgn0001325,FBgn0002922,FBgn0003292,FBgn0003499,FBgn0003716,FBgn0003731,FBgn0003900,FBgn0003944,FBgn0003975,FBgn0003984,FBgn0004110,FBgn0004133,FBgn0004169,FBgn0004360,FBgn0004362,FBgn0004652,FBgn0004657,FBgn0004795,FBgn0004862,FBgn0005427,FBg…
GO:0060255	regulation of macromolecule metabolic process	0.000115246	FBgn0000014,FBgn0000015,FBgn0000018,FBgn0000028,FBgn0000061,FBgn0000097,FBgn0000114,FBgn0000139,FBgn0000146,FBgn0000157,FBgn0000179,FBgn0000182,FBgn0000206,FBgn0000212,FBgn0000251,FBgn0000286,FBgn0000287,FBgn0000320,FBgn0000352,FBgn0000376,FBgn0000377,FBgn0000395,FBgn0000439,FBgn0000448,FBgn0000490,FBgn0000504,FBgn0000546,FBgn0000567,FBgn0000568,FBgn0000576,FBgn0000606,FBgn0000625,FBgn0000629,FBg…
GO:0007610	behavior	0.000128044	FBgn0000015,FBgn0000028,FBgn0000108,FBgn0000114,FBgn0000119,FBgn0000153,FBgn0000157,FBgn0000422,FBgn0000479,FBgn0000504,FBgn0000527,FBgn0000535,FBgn0000546,FBgn0000547,FBgn0000564,FBgn0000635,FBgn0000636,FBgn0000667,FBgn0000721,FBgn0001078,FBgn0001123,FBgn0001128,FBgn0001208,FBgn0001297,FBgn0001308,FBgn0001404,FBgn0001624,FBgn0002413,FBgn0002526,FBgn0002855,FBgn0002856,FBgn0002917,FBgn0002921,FBg…
GO:0008045	motor neuron axon guidance	0.000150397	FBgn0000017,FBgn0000414,FBgn0000464,FBgn0000606,FBgn0000635,FBgn0001138,FBgn0002023,FBgn0002565,FBgn0003896,FBgn0004368,FBgn0004369,FBgn0004449,FBgn0004885,FBgn0005631,FBgn0010415,FBgn0010453,FBgn0011259,FBgn0011592,FBgn0013433,FBgn0014007,FBgn0014020,FBgn0014141,FBgn0015773,FBgn0015774,FBgn0016061,FBgn0016797,FBgn0020294,FBgn0023095,FBgn0025741,FBgn0032629,FBgn0033438,FBgn0033791,FBgn0034085,FBg…
GO:0005975	carbohydrate metabolic process	0.000154524	FBgn0000017,FBgn0000064,FBgn0000442,FBgn0000546,FBgn0000568,FBgn0000579,FBgn0001078,FBgn0001089,FBgn0001128,FBgn0001148,FBgn0001325,FBgn0001624,FBgn0001970,FBgn0002526,FBgn0002569,FBgn0002571,FBgn0002936,FBgn0003071,FBgn0003074,FBgn0003117,FBgn0003169,FBgn0003292,FBgn0003499,FBgn0003507,FBgn0003651,FBgn0003720,FBgn0003731,FBgn0003748,FBgn0004057,FBgn0004369,FBgn0004419,FBgn0004507,FBgn0004795,FBg…
GO:0048589	developmental growth	0.000163574	FBgn0000017,FBgn0000061,FBgn0000179,FBgn0000464,FBgn0000479,FBgn0000490,FBgn0000504,FBgn0000535,FBgn0000547,FBgn0000635,FBgn0000658,FBgn0000723,FBgn0001075,FBgn0001085,FBgn0001122,FBgn0001291,FBgn0001297,FBgn0001624,FBgn0002413,FBgn0002526,FBgn0002921,FBgn0003079,FBgn0003090,FBgn0003165,FBgn0003209,FBgn0003301,FBgn0003328,FBgn0003371,FBgn0003429,FBgn0003520,FBgn0003612,FBgn0003716,FBgn0003870,FBg…
GO:0042692	muscle cell differentiation	0.00021062	FBgn0000014,FBgn0000097,FBgn0000114,FBgn0000606,FBgn0000667,FBgn0001308,FBgn0001319,FBgn0002789,FBgn0002973,FBgn0003071,FBgn0003118,FBgn0003292,FBgn0003731,FBgn0003896,FBgn0003900,FBgn0003944,FBgn0004110,FBgn0004133,FBgn0004169,FBgn0004657,FBgn0008651,FBgn0010379,FBgn0010389,FBgn0010583,FBgn0011278,FBgn0011656,FBgn0011705,FBgn0014011,FBgn0014020,FBgn0014388,FBgn0015513,FBgn0015614,FBgn0015904,FBg…
GO:0048585	negative regulation of response to stimulus	0.00022892	FBgn0000097,FBgn0000253,FBgn0000352,FBgn0000482,FBgn0000524,FBgn0000547,FBgn0000635,FBgn0000711,FBgn0001075,FBgn0001085,FBgn0001139,FBgn0001169,FBgn0001257,FBgn0001291,FBgn0002121,FBgn0002566,FBgn0002945,FBgn0002973,FBgn0003041,FBgn0003079,FBgn0003090,FBgn0003118,FBgn0003165,FBgn0003209,FBgn0003371,FBgn0003416,FBgn0003444,FBgn0003463,FBgn0003557,FBgn0003612,FBgn0003731,FBgn0003892,FBgn0004197,FBg…
GO:0042462	eye photoreceptor cell development	0.000267221	FBgn0000097,FBgn0000206,FBgn0000253,FBgn0000320,FBgn0000414,FBgn0000464,FBgn0001202,FBgn0001316,FBgn0002576,FBgn0002940,FBgn0003118,FBgn0003310,FBgn0003870,FBgn0004049,FBgn0004449,FBgn0004618,FBgn0005536,FBgn0005619,FBgn0005677,FBgn0010473,FBgn0011661,FBgn0014388,FBgn0015609,FBgn0016081,FBgn0022960,FBgn0023489,FBgn0024836,FBgn0027356,FBgn0027495,FBgn0028482,FBgn0028500,FBgn0028991,FBgn0031414,FBg…
GO:0022604	regulation of cell morphogenesis	0.000267516	FBgn0000017,FBgn0000464,FBgn0000547,FBgn0000606,FBgn0000635,FBgn0000719,FBgn0000723,FBgn0001085,FBgn0001319,FBgn0002121,FBgn0002577,FBgn0002789,FBgn0002921,FBgn0003041,FBgn0003090,FBgn0003209,FBgn0003513,FBgn0003870,FBgn0004389,FBgn0004449,FBgn0004595,FBgn0004638,FBgn0004657,FBgn0004921,FBgn0005592,FBgn0010379,FBgn0010382,FBgn0010389,FBgn0010473,FBgn0010909,FBgn0011259,FBgn0011739,FBgn0013733,FBg…
GO:0044723	single-organism carbohydrate metabolic process	0.000268621	FBgn0000017,FBgn0000064,FBgn0000442,FBgn0000546,FBgn0000568,FBgn0000579,FBgn0001078,FBgn0001148,FBgn0001325,FBgn0001624,FBgn0001970,FBgn0002526,FBgn0002569,FBgn0002571,FBgn0002936,FBgn0003071,FBgn0003074,FBgn0003117,FBgn0003169,FBgn0003292,FBgn0003499,FBgn0003507,FBgn0003651,FBgn0003720,FBgn0003731,FBgn0003748,FBgn0004057,FBgn0004369,FBgn0004419,FBgn0004507,FBgn0004795,FBgn0004811,FBgn0004865,FBg…
GO:0002064	epithelial cell development	0.000328629	FBgn0000017,FBgn0000097,FBgn0000146,FBgn0000180,FBgn0000182,FBgn0000250,FBgn0000256,FBgn0000320,FBgn0000352,FBgn0000463,FBgn0000482,FBgn0000490,FBgn0000546,FBgn0000547,FBgn0000636,FBgn0000719,FBgn0000810,FBgn0000964,FBgn0001085,FBgn0001137,FBgn0001291,FBgn0001297,FBgn0001301,FBgn0001308,FBgn0001404,FBgn0001624,FBgn0001987,FBgn0002022,FBgn0002577,FBgn0002643,FBgn0002926,FBgn0002989,FBgn0003079,FBg…
GO:0050767	regulation of neurogenesis	0.000411932	FBgn0000097,FBgn0000212,FBgn0000463,FBgn0000464,FBgn0000546,FBgn0000547,FBgn0000606,FBgn0000635,FBgn0001085,FBgn0001235,FBgn0001319,FBgn0002121,FBgn0002638,FBgn0002735,FBgn0002783,FBgn0002973,FBgn0003041,FBgn0003079,FBgn0003090,FBgn0003118,FBgn0003410,FBgn0003513,FBgn0004390,FBgn0004395,FBgn0004595,FBgn0004638,FBgn0004876,FBgn0004889,FBgn0005536,FBgn0005592,FBgn0005631,FBgn0008651,FBgn0010105,FBg…
GO:0050877	neurological system process	0.000489389	FBgn0000028,FBgn0000108,FBgn0000119,FBgn0000153,FBgn0000183,FBgn0000206,FBgn0000253,FBgn0000287,FBgn0000317,FBgn0000422,FBgn0000463,FBgn0000479,FBgn0000535,FBgn0000546,FBgn0000635,FBgn0000636,FBgn0000721,FBgn0001085,FBgn0001122,FBgn0001123,FBgn0001208,FBgn0001308,FBgn0001624,FBgn0001995,FBgn0002031,FBgn0002526,FBgn0002917,FBgn0002921,FBgn0002940,FBgn0003015,FBgn0003041,FBgn0003165,FBgn0003218,FBg…
GO:0008039	synaptic target recognition	0.00057043	FBgn0000028,FBgn0000636,FBgn0001987,FBgn0002543,FBgn0002565,FBgn0004449,FBgn0004509,FBgn0005775,FBgn0010114,FBgn0010453,FBgn0010473,FBgn0011259,FBgn0011260,FBgn0013997,FBgn0015774,FBgn0016797,FBgn0029679,FBgn0031988,FBgn0032629,FBgn0032666,FBgn0033791,FBgn0034718,FBgn0035236,FBgn0035539,FBgn0039528,FBgn0040271,FBgn0052373,FBgn0085407,FBgn0085414,FBgn0262473,FBgn0264273,FBgn0264442,FBgn0267001
GO:0048523	negative regulation of cellular process	0.000606094	FBgn0000015,FBgn0000017,FBgn0000018,FBgn0000061,FBgn0000064,FBgn0000097,FBgn0000108,FBgn0000114,FBgn0000146,FBgn0000179,FBgn0000182,FBgn0000212,FBgn0000250,FBgn0000253,FBgn0000320,FBgn0000352,FBgn0000439,FBgn0000448,FBgn0000463,FBgn0000464,FBgn0000482,FBgn0000490,FBgn0000504,FBgn0000524,FBgn0000527,FBgn0000546,FBgn0000547,FBgn0000568,FBgn0000606,FBgn0000625,FBgn0000629,FBgn0000635,FBgn0000711,FBg…
GO:0048592	eye morphogenesis	0.00063333	FBgn0000097,FBgn0000119,FBgn0000179,FBgn0000206,FBgn0000253,FBgn0000320,FBgn0000414,FBgn0000463,FBgn0000464,FBgn0000490,FBgn0000497,FBgn0000542,FBgn0000625,FBgn0000635,FBgn0000658,FBgn0001075,FBgn0001085,FBgn0001202,FBgn0001235,FBgn0001291,FBgn0001297,FBgn0001308,FBgn0001316,FBgn0001961,FBgn0002413,FBgn0002576,FBgn0002940,FBgn0003090,FBgn0003118,FBgn0003169,FBgn0003295,FBgn0003310,FBgn0003326,FBg…
GO:0090596	sensory organ morphogenesis	0.00063333	FBgn0000097,FBgn0000119,FBgn0000179,FBgn0000206,FBgn0000253,FBgn0000320,FBgn0000414,FBgn0000463,FBgn0000464,FBgn0000490,FBgn0000497,FBgn0000542,FBgn0000625,FBgn0000635,FBgn0000658,FBgn0001075,FBgn0001085,FBgn0001202,FBgn0001235,FBgn0001291,FBgn0001297,FBgn0001308,FBgn0001316,FBgn0001961,FBgn0002413,FBgn0002576,FBgn0002940,FBgn0003090,FBgn0003118,FBgn0003169,FBgn0003295,FBgn0003310,FBgn0003326,FBg…
GO:0001708	cell fate specification	0.00065173	FBgn0000014,FBgn0000015,FBgn0000097,FBgn0000216,FBgn0000320,FBgn0000463,FBgn0000490,FBgn0000547,FBgn0000606,FBgn0001137,FBgn0001235,FBgn0001319,FBgn0002543,FBgn0002945,FBgn0002973,FBgn0003118,FBgn0003716,FBgn0003720,FBgn0003731,FBgn0003870,FBgn0003896,FBgn0003900,FBgn0003944,FBgn0003963,FBgn0003984,FBgn0004110,FBgn0004595,FBgn0004644,FBgn0004837,FBgn0004862,FBgn0004863,FBgn0005590,FBgn0005592,FBg…
GO:0001654	eye development	0.000652681	FBgn0000008,FBgn0000017,FBgn0000097,FBgn0000119,FBgn0000179,FBgn0000206,FBgn0000253,FBgn0000320,FBgn0000414,FBgn0000463,FBgn0000464,FBgn0000490,FBgn0000497,FBgn0000542,FBgn0000625,FBgn0000635,FBgn0000658,FBgn0000662,FBgn0001075,FBgn0001085,FBgn0001202,FBgn0001235,FBgn0001291,FBgn0001297,FBgn0001308,FBgn0001316,FBgn0001325,FBgn0001961,FBgn0002413,FBgn0002576,FBgn0002643,FBgn0002735,FBgn0002940,FBg…
GO:0042127	regulation of cell proliferation	0.000660904	FBgn0000212,FBgn0000251,FBgn0000261,FBgn0000463,FBgn0000490,FBgn0000546,FBgn0001075,FBgn0001085,FBgn0001325,FBgn0001624,FBgn0002121,FBgn0002735,FBgn0002783,FBgn0003079,FBgn0003091,FBgn0003118,FBgn0003396,FBgn0003731,FBgn0003975,FBgn0003984,FBgn0004583,FBgn0004595,FBgn0004644,FBgn0004889,FBgn0005613,FBgn0010109,FBgn0010213,FBgn0010300,FBgn0010379,FBgn0010382,FBgn0010389,FBgn0010453,FBgn0010602,FBg…
GO:0006468	protein phosphorylation	0.000819685	FBgn0000017,FBgn0000097,FBgn0000206,FBgn0000253,FBgn0000442,FBgn0000489,FBgn0000658,FBgn0000711,FBgn0000721,FBgn0000723,FBgn0001234,FBgn0001291,FBgn0001297,FBgn0002121,FBgn0002413,FBgn0002466,FBgn0002938,FBgn0003079,FBgn0003091,FBgn0003169,FBgn0003209,FBgn0003371,FBgn0003502,FBgn0003716,FBgn0003731,FBgn0004638,FBgn0004837,FBgn0004839,FBgn0004876,FBgn0004907,FBgn0005592,FBgn0005640,FBgn0010303,FBg…
GO:0007167	enzyme linked receptor protein signaling pathway	0.000826742	FBgn0000206,FBgn0000212,FBgn0000395,FBgn0000414,FBgn0000490,FBgn0000547,FBgn0000635,FBgn0000719,FBgn0001137,FBgn0001235,FBgn0001257,FBgn0001321,FBgn0002121,FBgn0002552,FBgn0003079,FBgn0003117,FBgn0003118,FBgn0003165,FBgn0003169,FBgn0003295,FBgn0003310,FBgn0003396,FBgn0003416,FBgn0003463,FBgn0003716,FBgn0003719,FBgn0003720,FBgn0003731,FBgn0003751,FBgn0003896,FBgn0003963,FBgn0003984,FBgn0004390,FBg…
GO:0042051	compound eye photoreceptor development	0.000875173	FBgn0000097,FBgn0000206,FBgn0000253,FBgn0000320,FBgn0000414,FBgn0000464,FBgn0001202,FBgn0001316,FBgn0002576,FBgn0002940,FBgn0003118,FBgn0003310,FBgn0003870,FBgn0004449,FBgn0004618,FBgn0005536,FBgn0005619,FBgn0005677,FBgn0010473,FBgn0011661,FBgn0014388,FBgn0015609,FBgn0016081,FBgn0022960,FBgn0023489,FBgn0024836,FBgn0027356,FBgn0027495,FBgn0028482,FBgn0028500,FBgn0028991,FBgn0031414,FBgn0031745,FBg…
GO:0001709	cell fate determination	0.00094498	FBgn0000014,FBgn0000097,FBgn0000183,FBgn0000216,FBgn0000490,FBgn0000606,FBgn0000633,FBgn0001085,FBgn0001137,FBgn0001169,FBgn0001269,FBgn0001325,FBgn0001624,FBgn0002121,FBgn0002576,FBgn0002643,FBgn0002973,FBgn0003015,FBgn0003117,FBgn0003165,FBgn0003310,FBgn0003507,FBgn0003520,FBgn0003651,FBgn0003716,FBgn0003731,FBgn0003870,FBgn0003891,FBgn0003896,FBgn0003900,FBgn0003944,FBgn0003963,FBgn0004110,FBg…
GO:0035556	intracellular signal transduction	0.00102739	FBgn0000097,FBgn0000212,FBgn0000352,FBgn0000479,FBgn0000535,FBgn0000547,FBgn0000711,FBgn0001075,FBgn0001122,FBgn0001234,FBgn0001291,FBgn0001297,FBgn0001319,FBgn0002466,FBgn0002936,FBgn0003041,FBgn0003079,FBgn0003091,FBgn0003118,FBgn0003209,FBgn0003301,FBgn0003371,FBgn0003416,FBgn0003502,FBgn0003612,FBgn0003997,FBgn0004390,FBgn0004583,FBgn0004611,FBgn0004638,FBgn0004644,FBgn0004837,FBgn0004852,FBg…
GO:0070887	cellular response to chemical stimulus	0.00104126	FBgn0000395,FBgn0000448,FBgn0000490,FBgn0000546,FBgn0000568,FBgn0001078,FBgn0001257,FBgn0002031,FBgn0002121,FBgn0003117,FBgn0003169,FBgn0003396,FBgn0003462,FBgn0003463,FBgn0003651,FBgn0003716,FBgn0003719,FBgn0003720,FBgn0004435,FBgn0004620,FBgn0004644,FBgn0004865,FBgn0004914,FBgn0005590,FBgn0005592,FBgn0005614,FBgn0010213,FBgn0010303,FBgn0010379,FBgn0010389,FBgn0010583,FBgn0010602,FBgn0011300,FBg…
GO:0002065	columnar/cuboidal epithelial cell differentiation	0.00104501	FBgn0000015,FBgn0000097,FBgn0000146,FBgn0000180,FBgn0000182,FBgn0000250,FBgn0000256,FBgn0000320,FBgn0000352,FBgn0000463,FBgn0000482,FBgn0000490,FBgn0000546,FBgn0000547,FBgn0000636,FBgn0000810,FBgn0000964,FBgn0001085,FBgn0001137,FBgn0001291,FBgn0001297,FBgn0001301,FBgn0001308,FBgn0001404,FBgn0001624,FBgn0001987,FBgn0002022,FBgn0002643,FBgn0002926,FBgn0002989,FBgn0003079,FBgn0003118,FBgn0003371,FBg…
GO:0071310	cellular response to organic substance	0.00110334	FBgn0000395,FBgn0000448,FBgn0000490,FBgn0000546,FBgn0000568,FBgn0001078,FBgn0001257,FBgn0002121,FBgn0003117,FBgn0003169,FBgn0003396,FBgn0003463,FBgn0003651,FBgn0003716,FBgn0003719,FBgn0003720,FBgn0004620,FBgn0004644,FBgn0004865,FBgn0004914,FBgn0005590,FBgn0005592,FBgn0010379,FBgn0010389,FBgn0010583,FBgn0010602,FBgn0011300,FBgn0011582,FBgn0011648,FBgn0012344,FBgn0013767,FBgn0014135,FBgn0014388,FBg…
GO:0008544	epidermis development	0.00111121	FBgn0000317,FBgn0000497,FBgn0000546,FBgn0000658,FBgn0001075,FBgn0001084,FBgn0001085,FBgn0001122,FBgn0001259,FBgn0001987,FBgn0002121,FBgn0002413,FBgn0002552,FBgn0002577,FBgn0003028,FBgn0003090,FBgn0003187,FBgn0003382,FBgn0003447,FBgn0004644,FBgn0004859,FBgn0005536,FBgn0008651,FBgn0010453,FBgn0011278,FBgn0014020,FBgn0014859,FBgn0016076,FBgn0016081,FBgn0016977,FBgn0024273,FBgn0027620,FBgn0035533,FBg…
GO:0007389	pattern specification process	0.00116457	FBgn0000014,FBgn0000015,FBgn0000061,FBgn0000139,FBgn0000146,FBgn0000157,FBgn0000179,FBgn0000183,FBgn0000206,FBgn0000212,FBgn0000216,FBgn0000250,FBgn0000251,FBgn0000256,FBgn0000317,FBgn0000376,FBgn0000395,FBgn0000439,FBgn0000463,FBgn0000490,FBgn0000497,FBgn0000524,FBgn0000542,FBgn0000546,FBgn0000576,FBgn0000606,FBgn0000615,FBgn0000658,FBgn0000711,FBgn0000719,FBgn0000810,FBgn0001075,FBgn0001078,FBg…
GO:0048749	compound eye development	0.00124985	FBgn0000008,FBgn0000017,FBgn0000097,FBgn0000119,FBgn0000179,FBgn0000206,FBgn0000253,FBgn0000320,FBgn0000414,FBgn0000463,FBgn0000464,FBgn0000490,FBgn0000497,FBgn0000542,FBgn0000625,FBgn0000658,FBgn0000662,FBgn0001075,FBgn0001085,FBgn0001202,FBgn0001235,FBgn0001291,FBgn0001297,FBgn0001316,FBgn0001325,FBgn0001961,FBgn0002413,FBgn0002576,FBgn0002643,FBgn0002735,FBgn0002940,FBgn0003090,FBgn0003118,FBg…
GO:0045664	regulation of neuron differentiation	0.00147959	FBgn0000097,FBgn0000464,FBgn0000546,FBgn0000606,FBgn0000635,FBgn0001085,FBgn0001235,FBgn0001319,FBgn0003041,FBgn0003079,FBgn0003090,FBgn0003410,FBgn0003513,FBgn0004390,FBgn0004595,FBgn0004638,FBgn0004876,FBgn0005536,FBgn0005592,FBgn0005631,FBgn0008651,FBgn0010105,FBgn0010113,FBgn0010379,FBgn0010473,FBgn0011217,FBgn0011259,FBgn0011278,FBgn0011592,FBgn0011739,FBgn0013733,FBgn0014011,FBgn0014020,FBg…
GO:0048598	embryonic morphogenesis	0.0016037	FBgn0000014,FBgn0000017,FBgn0000097,FBgn0000251,FBgn0000320,FBgn0000377,FBgn0000414,FBgn0000490,FBgn0000546,FBgn0000547,FBgn0000606,FBgn0000633,FBgn0000719,FBgn0000723,FBgn0001291,FBgn0001297,FBgn0001321,FBgn0001325,FBgn0001404,FBgn0001624,FBgn0002121,FBgn0002526,FBgn0002552,FBgn0002643,FBgn0003041,FBgn0003079,FBgn0003117,FBgn0003118,FBgn0003165,FBgn0003169,FBgn0003209,FBgn0003310,FBgn0003328,FBg…
GO:0001745	compound eye morphogenesis	0.00177217	FBgn0000097,FBgn0000119,FBgn0000179,FBgn0000206,FBgn0000253,FBgn0000320,FBgn0000414,FBgn0000463,FBgn0000464,FBgn0000490,FBgn0000497,FBgn0000542,FBgn0000625,FBgn0000658,FBgn0001075,FBgn0001085,FBgn0001202,FBgn0001235,FBgn0001291,FBgn0001297,FBgn0001316,FBgn0001961,FBgn0002413,FBgn0002576,FBgn0002940,FBgn0003090,FBgn0003118,FBgn0003169,FBgn0003295,FBgn0003310,FBgn0003326,FBgn0003391,FBgn0003396,FBg…
GO:0010033	response to organic substance	0.00179645	FBgn0000024,FBgn0000206,FBgn0000261,FBgn0000395,FBgn0000448,FBgn0000479,FBgn0000490,FBgn0000535,FBgn0000546,FBgn0000568,FBgn0000635,FBgn0000721,FBgn0001078,FBgn0001123,FBgn0001222,FBgn0001257,FBgn0002121,FBgn0002413,FBgn0003071,FBgn0003117,FBgn0003165,FBgn0003169,FBgn0003301,FBgn0003308,FBgn0003310,FBgn0003326,FBgn0003328,FBgn0003396,FBgn0003416,FBgn0003463,FBgn0003651,FBgn0003716,FBgn0003719,FBg…
GO:0048863	stem cell differentiation	0.00191453	FBgn0000014,FBgn0000015,FBgn0000114,FBgn0000463,FBgn0000490,FBgn0000546,FBgn0000576,FBgn0000606,FBgn0000633,FBgn0001269,FBgn0001325,FBgn0002543,FBgn0002945,FBgn0002973,FBgn0003117,FBgn0003118,FBgn0003255,FBgn0003310,FBgn0003520,FBgn0003651,FBgn0003720,FBgn0003731,FBgn0004110,FBgn0004394,FBgn0004595,FBgn0010300,FBgn0010382,FBgn0010389,FBgn0010768,FBgn0011674,FBgn0013469,FBgn0015396,FBgn0016660,FBg…
GO:0010453	regulation of cell fate commitment	0.00196626	FBgn0000015,FBgn0000097,FBgn0000320,FBgn0000463,FBgn0000547,FBgn0000606,FBgn0001235,FBgn0003118,FBgn0003870,FBgn0003944,FBgn0003963,FBgn0004595,FBgn0004837,FBgn0004876,FBgn0008651,FBgn0010113,FBgn0011278,FBgn0014388,FBgn0015371,FBgn0016660,FBgn0016698,FBgn0028387,FBgn0028582,FBgn0041184,FBgn0259176,FBgn0261963,FBgn0262866
GO:0001738	morphogenesis of a polarized epithelium	0.00198002	FBgn0000017,FBgn0000097,FBgn0000463,FBgn0000497,FBgn0000542,FBgn0000658,FBgn0001075,FBgn0001084,FBgn0001085,FBgn0001122,FBgn0001259,FBgn0001291,FBgn0001297,FBgn0001624,FBgn0002121,FBgn0002413,FBgn0003090,FBgn0003118,FBgn0003310,FBgn0003326,FBgn0003391,FBgn0003651,FBgn0003731,FBgn0004049,FBgn0010303,FBgn0010453,FBgn0010909,FBgn0011817,FBgn0014020,FBgn0014388,FBgn0015286,FBgn0015609,FBgn0015778,FBg…
GO:0030707	ovarian follicle cell development	0.00214471	FBgn0000097,FBgn0000146,FBgn0000180,FBgn0000182,FBgn0000250,FBgn0000256,FBgn0000320,FBgn0000352,FBgn0000463,FBgn0000482,FBgn0000490,FBgn0000546,FBgn0000547,FBgn0000636,FBgn0000810,FBgn0000964,FBgn0001085,FBgn0001137,FBgn0001291,FBgn0001297,FBgn0001301,FBgn0001308,FBgn0001404,FBgn0001624,FBgn0001987,FBgn0002022,FBgn0002643,FBgn0002926,FBgn0002989,FBgn0003079,FBgn0003118,FBgn0003371,FBgn0003391,FBg…
GO:0044708	single-organism behavior	0.00235639	FBgn0000028,FBgn0000108,FBgn0000119,FBgn0000153,FBgn0000157,FBgn0000422,FBgn0000479,FBgn0000527,FBgn0000535,FBgn0000546,FBgn0000564,FBgn0000635,FBgn0000636,FBgn0000667,FBgn0000721,FBgn0001078,FBgn0001123,FBgn0001128,FBgn0001208,FBgn0001297,FBgn0001308,FBgn0001624,FBgn0002413,FBgn0002917,FBgn0002921,FBgn0002940,FBgn0003015,FBgn0003028,FBgn0003165,FBgn0003301,FBgn0003310,FBgn0003321,FBgn0003328,FBg…
GO:0007267	cell-cell signaling	0.00264341	FBgn0000024,FBgn0000036,FBgn0000038,FBgn0000180,FBgn0000183,FBgn0000253,FBgn0000261,FBgn0000303,FBgn0000330,FBgn0000463,FBgn0000479,FBgn0000547,FBgn0000615,FBgn0000658,FBgn0000662,FBgn0001123,FBgn0001139,FBgn0001148,FBgn0001169,FBgn0001308,FBgn0001319,FBgn0001624,FBgn0001983,FBgn0002121,FBgn0002413,FBgn0002921,FBgn0002922,FBgn0003165,FBgn0003174,FBgn0003292,FBgn0003301,FBgn0003326,FBgn0003429,FBg…
GO:0002066	columnar/cuboidal epithelial cell development	0.00266499	FBgn0000097,FBgn0000146,FBgn0000180,FBgn0000182,FBgn0000250,FBgn0000256,FBgn0000320,FBgn0000352,FBgn0000463,FBgn0000482,FBgn0000490,FBgn0000546,FBgn0000547,FBgn0000636,FBgn0000810,FBgn0000964,FBgn0001085,FBgn0001137,FBgn0001291,FBgn0001297,FBgn0001301,FBgn0001308,FBgn0001404,FBgn0001624,FBgn0001987,FBgn0002022,FBgn0002643,FBgn0002926,FBgn0002989,FBgn0003079,FBgn0003118,FBgn0003371,FBgn0003391,FBg…
GO:0060538	skeletal muscle organ development	0.00272339	FBgn0000711,FBgn0001308,FBgn0001319,FBgn0002922,FBgn0003292,FBgn0003499,FBgn0003731,FBgn0003975,FBgn0003984,FBgn0004133,FBgn0004657,FBgn0008651,FBgn0011278,FBgn0011656,FBgn0011705,FBgn0013733,FBgn0014011,FBgn0014020,FBgn0015380,FBgn0015513,FBgn0016075,FBgn0020510,FBgn0024245,FBgn0024273,FBgn0029830,FBgn0031850,FBgn0032683,FBgn0033504,FBgn0034072,FBgn0035539,FBgn0039039,FBgn0086906,FBgn0259228,FBg…
GO:0008354	germ cell migration	0.00283605	FBgn0000014,FBgn0000015,FBgn0000320,FBgn0000490,FBgn0002781,FBgn0003165,FBgn0003391,FBgn0003507,FBgn0003716,FBgn0004110,FBgn0004512,FBgn0004644,FBgn0005632,FBgn0005659,FBgn0010389,FBgn0010602,FBgn0011723,FBgn0014020,FBgn0016053,FBgn0016078,FBgn0024236,FBgn0033476,FBgn0038134,FBgn0038341,FBgn0043854,FBgn0046687,FBgn0053558,FBgn0086359,FBgn0260632,FBgn0260635,FBgn0260750,FBgn0263289,FBgn0263782,FBg…
GO:0035215	genital disc development	0.00284164	FBgn0000014,FBgn0000015,FBgn0000157,FBgn0000251,FBgn0000490,FBgn0000504,FBgn0000635,FBgn0002576,FBgn0003118,FBgn0003310,FBgn0003502,FBgn0003716,FBgn0003731,FBgn0003892,FBgn0004644,FBgn0004657,FBgn0004666,FBgn0004839,FBgn0004859,FBgn0005592,FBgn0005677,FBgn0008651,FBgn0010246,FBgn0011278,FBgn0014010,FBgn0014135,FBgn0022027,FBgn0032006,FBgn0032499,FBgn0033033,FBgn0039257,FBgn0086347,FBgn0265778
GO:0007169	transmembrane receptor protein tyrosine kinase signaling pathway	0.00320466	FBgn0000206,FBgn0000212,FBgn0000414,FBgn0000547,FBgn0000635,FBgn0000719,FBgn0001137,FBgn0001257,FBgn0001321,FBgn0002552,FBgn0003079,FBgn0003118,FBgn0003165,FBgn0003295,FBgn0003310,FBgn0003416,FBgn0003463,FBgn0003719,FBgn0003720,FBgn0003731,FBgn0003751,FBgn0003896,FBgn0003963,FBgn0003984,FBgn0004390,FBgn0004638,FBgn0004644,FBgn0004876,FBgn0005592,FBgn0010379,FBgn0010389,FBgn0010583,FBgn0010825,FBg…
GO:0007186	G-protein coupled receptor signaling pathway	0.00358586	FBgn0000206,FBgn0000253,FBgn0000564,FBgn0001085,FBgn0001122,FBgn0001123,FBgn0002938,FBgn0002940,FBgn0003218,FBgn0003250,FBgn0003255,FBgn0003301,FBgn0003444,FBgn0004435,FBgn0004573,FBgn0004622,FBgn0004841,FBgn0004842,FBgn0004921,FBgn0010329,FBgn0011581,FBgn0011582,FBgn0012344,FBgn0013767,FBgn0013972,FBgn0015721,FBgn0016650,FBgn0016797,FBgn0020278,FBgn0023178,FBgn0024836,FBgn0024944,FBgn0027575,FBg…
GO:0009889	regulation of biosynthetic process	0.00511758	FBgn0000014,FBgn0000015,FBgn0000018,FBgn0000028,FBgn0000061,FBgn0000097,FBgn0000114,FBgn0000139,FBgn0000146,FBgn0000157,FBgn0000179,FBgn0000182,FBgn0000212,FBgn0000250,FBgn0000251,FBgn0000286,FBgn0000287,FBgn0000320,FBgn0000352,FBgn0000376,FBgn0000395,FBgn0000439,FBgn0000448,FBgn0000490,FBgn0000504,FBgn0000527,FBgn0000546,FBgn0000567,FBgn0000568,FBgn0000576,FBgn0000606,FBgn0000625,FBgn0000629,FBg…
GO:0045935	positive regulation of nucleobase-containing compound metabolic process	0.00577937	FBgn0000014,FBgn0000015,FBgn0000028,FBgn0000139,FBgn0000146,FBgn0000157,FBgn0000212,FBgn0000251,FBgn0000286,FBgn0000320,FBgn0000352,FBgn0000439,FBgn0000448,FBgn0000504,FBgn0000546,FBgn0000567,FBgn0000606,FBgn0000964,FBgn0001078,FBgn0001123,FBgn0001133,FBgn0001222,FBgn0001235,FBgn0001291,FBgn0001297,FBgn0001319,FBgn0001983,FBgn0002183,FBgn0002552,FBgn0002576,FBgn0002643,FBgn0002783,FBgn0003023,FBg…
GO:0007417	central nervous system development	0.0061139	FBgn0000017,FBgn0000108,FBgn0000140,FBgn0000157,FBgn0000212,FBgn0000320,FBgn0000377,FBgn0000448,FBgn0000463,FBgn0000504,FBgn0000546,FBgn0000547,FBgn0000576,FBgn0000606,FBgn0000635,FBgn0001078,FBgn0001122,FBgn0001148,FBgn0001235,FBgn0001319,FBgn0001325,FBgn0001983,FBgn0002466,FBgn0002526,FBgn0002543,FBgn0002638,FBgn0002643,FBgn0002973,FBgn0003209,FBgn0003391,FBgn0003499,FBgn0003651,FBgn0003720,FBg…
GO:0031326	regulation of cellular biosynthetic process	0.00628751	FBgn0000014,FBgn0000015,FBgn0000018,FBgn0000028,FBgn0000061,FBgn0000097,FBgn0000114,FBgn0000139,FBgn0000146,FBgn0000157,FBgn0000179,FBgn0000182,FBgn0000212,FBgn0000250,FBgn0000251,FBgn0000286,FBgn0000287,FBgn0000320,FBgn0000352,FBgn0000376,FBgn0000395,FBgn0000439,FBgn0000448,FBgn0000490,FBgn0000504,FBgn0000527,FBgn0000546,FBgn0000567,FBgn0000568,FBgn0000576,FBgn0000606,FBgn0000625,FBgn0000629,FBg…
GO:0009987	cellular process	0.00641419	FBgn0000014,FBgn0000015,FBgn0000017,FBgn0000018,FBgn0000024,FBgn0000028,FBgn0000036,FBgn0000038,FBgn0000046,FBgn0000052,FBgn0000053,FBgn0000061,FBgn0000064,FBgn0000075,FBgn0000097,FBgn0000108,FBgn0000109,FBgn0000114,FBgn0000116,FBgn0000119,FBgn0000139,FBgn0000140,FBgn0000146,FBgn0000153,FBgn0000157,FBgn0000179,FBgn0000180,FBgn0000182,FBgn0000183,FBgn0000206,FBgn0000212,FBgn0000216,FBgn0000246,FBg…
GO:0001707	mesoderm formation	0.00647563	FBgn0000014,FBgn0000719,FBgn0002643,FBgn0003041,FBgn0003430,FBgn0003507,FBgn0003900,FBgn0003944,FBgn0004110,FBgn0004862,FBgn0004863,FBgn0008651,FBgn0010389,FBgn0011278,FBgn0011723,FBgn0020251,FBgn0020299,FBgn0036298,FBgn0086677,FBgn0260632,FBgn0261445,FBgn0264089
GO:0007157	heterophilic cell-cell adhesion via plasma membrane cell adhesion molecules	0.00647563	FBgn0000497,FBgn0001075,FBgn0003118,FBgn0003328,FBgn0004657,FBgn0010395,FBgn0015229,FBgn0024189,FBgn0028369,FBgn0028644,FBgn0028645,FBgn0029082,FBgn0032629,FBgn0038084,FBgn0038087,FBgn0038092,FBgn0038494,FBgn0038498,FBgn0039089,FBgn0039584,FBgn0250908,FBgn0265607
GO:2000112	regulation of cellular macromolecule biosynthetic process	0.00690172	FBgn0000014,FBgn0000015,FBgn0000018,FBgn0000028,FBgn0000061,FBgn0000097,FBgn0000114,FBgn0000139,FBgn0000146,FBgn0000157,FBgn0000179,FBgn0000182,FBgn0000212,FBgn0000251,FBgn0000286,FBgn0000287,FBgn0000320,FBgn0000352,FBgn0000376,FBgn0000395,FBgn0000439,FBgn0000448,FBgn0000490,FBgn0000504,FBgn0000546,FBgn0000567,FBgn0000568,FBgn0000576,FBgn0000606,FBgn0000625,FBgn0000629,FBgn0000719,FBgn0000810,FBg…
GO:0007416	synapse assembly	0.00737576	FBgn0000017,FBgn0000464,FBgn0000635,FBgn0001122,FBgn0001125,FBgn0001291,FBgn0001297,FBgn0001624,FBgn0002526,FBgn0002921,FBgn0003165,FBgn0003328,FBgn0003371,FBgn0003429,FBgn0003520,FBgn0003716,FBgn0004449,FBgn0004516,FBgn0004595,FBgn0005427,FBgn0010105,FBgn0010300,FBgn0010379,FBgn0010395,FBgn0010415,FBgn0011259,FBgn0011648,FBgn0011676,FBgn0011701,FBgn0011817,FBgn0013759,FBgn0020386,FBgn0020493,FBg…
GO:0071495	cellular response to endogenous stimulus	0.0084597	FBgn0000395,FBgn0000448,FBgn0000490,FBgn0000546,FBgn0000568,FBgn0001078,FBgn0001257,FBgn0002121,FBgn0003117,FBgn0003169,FBgn0003396,FBgn0003463,FBgn0003651,FBgn0003716,FBgn0003719,FBgn0003720,FBgn0004620,FBgn0004644,FBgn0004865,FBgn0004914,FBgn0005590,FBgn0005592,FBgn0010379,FBgn0010389,FBgn0010583,FBgn0010602,FBgn0011300,FBgn0011648,FBgn0012344,FBgn0014135,FBgn0014388,FBgn0014859,FBgn0015240,FBg…
GO:0002118	aggressive behavior	0.00879281	FBgn0000114,FBgn0000547,FBgn0002526,FBgn0003175,FBgn0003720,FBgn0003870,FBgn0004244,FBgn0004652,FBgn0004841,FBgn0010329,FBgn0010470,FBgn0010825,FBgn0010905,FBgn0013272,FBgn0014011,FBgn0016031,FBgn0024980,FBgn0026179,FBgn0026713,FBgn0031453,FBgn0031738,FBgn0031866,FBgn0032713,FBgn0034636,FBgn0035574,FBgn0036152,FBgn0036211,FBgn0037976,FBgn0038839,FBgn0053100,FBgn0053113,FBgn0053207,FBgn0261445,FBg…
GO:0050803	regulation of synapse structure or activity	0.00912066	FBgn0000017,FBgn0000635,FBgn0001122,FBgn0001148,FBgn0001624,FBgn0002526,FBgn0003165,FBgn0003292,FBgn0003328,FBgn0003371,FBgn0003429,FBgn0003462,FBgn0003520,FBgn0003716,FBgn0004242,FBgn0004620,FBgn0005427,FBgn0010300,FBgn0010379,FBgn0010395,FBgn0010415,FBgn0011288,FBgn0011648,FBgn0011817,FBgn0013334,FBgn0013759,FBgn0014010,FBgn0015803,FBgn0019968,FBgn0020429,FBgn0020493,FBgn0024273,FBgn0024277,FBg…
GO:0016199	axon midline choice point recognition	0.00913475	FBgn0000017,FBgn0000504,FBgn0004435,FBgn0004652,FBgn0004926,FBgn0005631,FBgn0010105,FBgn0010473,FBgn0011259,FBgn0011592,FBgn0013733,FBgn0015380,FBgn0025741,FBgn0038853,FBgn0051721,FBgn0250788,FBgn0259174,FBgn0264089,FBgn0266136
GO:0035050	embryonic heart tube development	0.00913475	FBgn0000014,FBgn0000546,FBgn0002543,FBgn0002973,FBgn0003117,FBgn0003507,FBgn0003944,FBgn0004110,FBgn0004921,FBgn0005631,FBgn0015000,FBgn0015396,FBgn0016660,FBgn0029504,FBgn0038947,FBgn0261800,FBgn0261963,FBgn0263782,FBgn0264089
GO:0010556	regulation of macromolecule biosynthetic process	0.00976203	FBgn0000014,FBgn0000015,FBgn0000018,FBgn0000028,FBgn0000061,FBgn0000097,FBgn0000114,FBgn0000139,FBgn0000146,FBgn0000157,FBgn0000179,FBgn0000182,FBgn0000212,FBgn0000251,FBgn0000286,FBgn0000287,FBgn0000320,FBgn0000352,FBgn0000376,FBgn0000395,FBgn0000439,FBgn0000448,FBgn0000490,FBgn0000504,FBgn0000546,FBgn0000567,FBgn0000568,FBgn0000576,FBgn0000606,FBgn0000625,FBgn0000629,FBgn0000719,FBgn0000810,FBg…
GO:0001704	formation of primary germ layer	0.010188	FBgn0000014,FBgn0000490,FBgn0000719,FBgn0002643,FBgn0003041,FBgn0003430,FBgn0003507,FBgn0003716,FBgn0003900,FBgn0003944,FBgn0004110,FBgn0004862,FBgn0004863,FBgn0008651,FBgn0010389,FBgn0011278,FBgn0011648,FBgn0011723,FBgn0020251,FBgn0020299,FBgn0036298,FBgn0086677,FBgn0260632,FBgn0261445,FBgn0264089
GO:0001736	establishment of planar polarity	0.0105701	FBgn0000017,FBgn0000097,FBgn0000463,FBgn0000497,FBgn0000542,FBgn0000658,FBgn0001075,FBgn0001084,FBgn0001085,FBgn0001122,FBgn0001259,FBgn0001291,FBgn0001297,FBgn0002413,FBgn0003090,FBgn0003118,FBgn0003310,FBgn0003326,FBgn0003391,FBgn0003651,FBgn0003731,FBgn0010303,FBgn0010453,FBgn0010909,FBgn0011817,FBgn0014020,FBgn0014388,FBgn0015286,FBgn0015609,FBgn0015778,FBgn0015904,FBgn0015919,FBgn0016977,FBg…
GO:0007164	establishment of tissue polarity	0.0105701	FBgn0000017,FBgn0000097,FBgn0000463,FBgn0000497,FBgn0000542,FBgn0000658,FBgn0001075,FBgn0001084,FBgn0001085,FBgn0001122,FBgn0001259,FBgn0001291,FBgn0001297,FBgn0002413,FBgn0003090,FBgn0003118,FBgn0003310,FBgn0003326,FBgn0003391,FBgn0003651,FBgn0003731,FBgn0010303,FBgn0010453,FBgn0010909,FBgn0011817,FBgn0014020,FBgn0014388,FBgn0015286,FBgn0015609,FBgn0015778,FBgn0015904,FBgn0015919,FBgn0016977,FBg…
GO:0051146	striated muscle cell differentiation	0.0105701	FBgn0000097,FBgn0000114,FBgn0000606,FBgn0000667,FBgn0001308,FBgn0002789,FBgn0003071,FBgn0003118,FBgn0003292,FBgn0003900,FBgn0004110,FBgn0004133,FBgn0004169,FBgn0004657,FBgn0008651,FBgn0010379,FBgn0010389,FBgn0010583,FBgn0011278,FBgn0011656,FBgn0011705,FBgn0014011,FBgn0014020,FBgn0014388,FBgn0015513,FBgn0015614,FBgn0020269,FBgn0024189,FBgn0024273,FBgn0026179,FBgn0028369,FBgn0029082,FBgn0032683,FBg…
GO:0010632	regulation of epithelial cell migration	0.0108589	FBgn0002022,FBgn0002543,FBgn0003162,FBgn0003892,FBgn0004644,FBgn0005626,FBgn0005631,FBgn0014135,FBgn0022764,FBgn0027363,FBgn0031450,FBgn0264089
GO:0007297	ovarian follicle cell migration	0.0108623	FBgn0000097,FBgn0000182,FBgn0000463,FBgn0000482,FBgn0000546,FBgn0000964,FBgn0001085,FBgn0001137,FBgn0001297,FBgn0001301,FBgn0001404,FBgn0001987,FBgn0002022,FBgn0003079,FBgn0003391,FBgn0003416,FBgn0003731,FBgn0003870,FBgn0003984,FBgn0004364,FBgn0004583,FBgn0004657,FBgn0004838,FBgn0005592,FBgn0005654,FBgn0010303,FBgn0011739,FBgn0013759,FBgn0014010,FBgn0014020,FBgn0014073,FBgn0014380,FBgn0015286,FBg…
GO:0010468	regulation of gene expression	0.0116185	FBgn0000014,FBgn0000015,FBgn0000018,FBgn0000028,FBgn0000061,FBgn0000097,FBgn0000114,FBgn0000139,FBgn0000146,FBgn0000157,FBgn0000179,FBgn0000182,FBgn0000212,FBgn0000251,FBgn0000286,FBgn0000287,FBgn0000320,FBgn0000352,FBgn0000376,FBgn0000377,FBgn0000395,FBgn0000439,FBgn0000448,FBgn0000490,FBgn0000504,FBgn0000546,FBgn0000567,FBgn0000568,FBgn0000576,FBgn0000606,FBgn0000625,FBgn0000629,FBgn0000662,FBg…
GO:0008283	cell proliferation	0.0116632	FBgn0000114,FBgn0000183,FBgn0000212,FBgn0000251,FBgn0000261,FBgn0000377,FBgn0000463,FBgn0000490,FBgn0000497,FBgn0000546,FBgn0001075,FBgn0001085,FBgn0001325,FBgn0001624,FBgn0001983,FBgn0002121,FBgn0002735,FBgn0002783,FBgn0002973,FBgn0003023,FBgn0003079,FBgn0003091,FBgn0003118,FBgn0003310,FBgn0003396,FBgn0003520,FBgn0003651,FBgn0003720,FBgn0003731,FBgn0003975,FBgn0003984,FBgn0004197,FBgn0004583,FBg…
GO:0035172	hemocyte proliferation	0.0122082	FBgn0000212,FBgn0000261,FBgn0000546,FBgn0001085,FBgn0001325,FBgn0003091,FBgn0010213,FBgn0010379,FBgn0010453,FBgn0010602,FBgn0011274,FBgn0011286,FBgn0011766,FBgn0013755,FBgn0015381,FBgn0016687,FBgn0016797,FBgn0016917,FBgn0020306,FBgn0022764,FBgn0028375,FBgn0028514,FBgn0031888,FBgn0032006,FBgn0034870,FBgn0038197,FBgn0053207,FBgn0086906,FBgn0260632,FBgn0260745,FBgn0262473,FBgn0263995
GO:0045893	positive regulation of transcription, DNA-templated	0.0124739	FBgn0000014,FBgn0000015,FBgn0000028,FBgn0000139,FBgn0000157,FBgn0000212,FBgn0000251,FBgn0000286,FBgn0000320,FBgn0000352,FBgn0000439,FBgn0000448,FBgn0000504,FBgn0000546,FBgn0000567,FBgn0000606,FBgn0000964,FBgn0001078,FBgn0001133,FBgn0001222,FBgn0001235,FBgn0001291,FBgn0001297,FBgn0001319,FBgn0001983,FBgn0002183,FBgn0002552,FBgn0002576,FBgn0002643,FBgn0002783,FBgn0003028,FBgn0003117,FBgn0003118,FBg…
GO:1902680	positive regulation of RNA biosynthetic process	0.0124739	FBgn0000014,FBgn0000015,FBgn0000028,FBgn0000139,FBgn0000157,FBgn0000212,FBgn0000251,FBgn0000286,FBgn0000320,FBgn0000352,FBgn0000439,FBgn0000448,FBgn0000504,FBgn0000546,FBgn0000567,FBgn0000606,FBgn0000964,FBgn0001078,FBgn0001133,FBgn0001222,FBgn0001235,FBgn0001291,FBgn0001297,FBgn0001319,FBgn0001983,FBgn0002183,FBgn0002552,FBgn0002576,FBgn0002643,FBgn0002783,FBgn0003028,FBgn0003117,FBgn0003118,FBg…
GO:1903508	positive regulation of nucleic acid-templated transcription	0.0124739	FBgn0000014,FBgn0000015,FBgn0000028,FBgn0000139,FBgn0000157,FBgn0000212,FBgn0000251,FBgn0000286,FBgn0000320,FBgn0000352,FBgn0000439,FBgn0000448,FBgn0000504,FBgn0000546,FBgn0000567,FBgn0000606,FBgn0000964,FBgn0001078,FBgn0001133,FBgn0001222,FBgn0001235,FBgn0001291,FBgn0001297,FBgn0001319,FBgn0001983,FBgn0002183,FBgn0002552,FBgn0002576,FBgn0002643,FBgn0002783,FBgn0003028,FBgn0003117,FBgn0003118,FBg…
GO:0009719	response to endogenous stimulus	0.0144	FBgn0000024,FBgn0000395,FBgn0000448,FBgn0000490,FBgn0000546,FBgn0000568,FBgn0001078,FBgn0001123,FBgn0001222,FBgn0001257,FBgn0002121,FBgn0002413,FBgn0003117,FBgn0003169,FBgn0003396,FBgn0003416,FBgn0003463,FBgn0003651,FBgn0003716,FBgn0003719,FBgn0003720,FBgn0004512,FBgn0004513,FBgn0004620,FBgn0004644,FBgn0004865,FBgn0004914,FBgn0005590,FBgn0005592,FBgn0010379,FBgn0010389,FBgn0010583,FBgn0010602,FBg…
GO:0007611	learning or memory	0.0153608	FBgn0000108,FBgn0000119,FBgn0000422,FBgn0000479,FBgn0000535,FBgn0000546,FBgn0000635,FBgn0000636,FBgn0000721,FBgn0001123,FBgn0001208,FBgn0003015,FBgn0003165,FBgn0003301,FBgn0003321,FBgn0003328,FBgn0003371,FBgn0003396,FBgn0003502,FBgn0003513,FBgn0003520,FBgn0003731,FBgn0003984,FBgn0004244,FBgn0004419,FBgn0004516,FBgn0004638,FBgn0004837,FBgn0004907,FBgn0005654,FBgn0010329,FBgn0011582,FBgn0013334,FBg…
GO:0050890	cognition	0.0153608	FBgn0000108,FBgn0000119,FBgn0000422,FBgn0000479,FBgn0000535,FBgn0000546,FBgn0000635,FBgn0000636,FBgn0000721,FBgn0001123,FBgn0001208,FBgn0003015,FBgn0003165,FBgn0003301,FBgn0003321,FBgn0003328,FBgn0003371,FBgn0003396,FBgn0003502,FBgn0003513,FBgn0003520,FBgn0003731,FBgn0003984,FBgn0004244,FBgn0004419,FBgn0004516,FBgn0004638,FBgn0004837,FBgn0004907,FBgn0005654,FBgn0010329,FBgn0011582,FBgn0013334,FBg…
GO:0010557	positive regulation of macromolecule biosynthetic process	0.0156412	FBgn0000014,FBgn0000015,FBgn0000028,FBgn0000139,FBgn0000146,FBgn0000157,FBgn0000212,FBgn0000251,FBgn0000286,FBgn0000320,FBgn0000352,FBgn0000439,FBgn0000448,FBgn0000504,FBgn0000546,FBgn0000567,FBgn0000606,FBgn0000964,FBgn0001078,FBgn0001133,FBgn0001222,FBgn0001235,FBgn0001291,FBgn0001297,FBgn0001319,FBgn0001983,FBgn0002183,FBgn0002552,FBgn0002576,FBgn0002643,FBgn0002783,FBgn0003015,FBgn0003023,FBg…
GO:0019318	hexose metabolic process	0.016173	FBgn0000017,FBgn0000442,FBgn0000546,FBgn0000568,FBgn0000579,FBgn0001078,FBgn0001148,FBgn0001325,FBgn0001624,FBgn0002526,FBgn0002569,FBgn0002571,FBgn0003074,FBgn0003117,FBgn0003169,FBgn0003499,FBgn0003507,FBgn0003651,FBgn0003720,FBgn0003731,FBgn0004057,FBgn0004369,FBgn0004419,FBgn0004507,FBgn0004795,FBgn0004811,FBgn0004865,FBgn0004876,FBgn0004907,FBgn0004914,FBgn0005636,FBgn0010379,FBgn0010909,FBg…
GO:0005996	monosaccharide metabolic process	0.0163024	FBgn0000017,FBgn0000442,FBgn0000546,FBgn0000568,FBgn0000579,FBgn0001078,FBgn0001148,FBgn0001325,FBgn0001624,FBgn0002526,FBgn0002569,FBgn0002571,FBgn0003074,FBgn0003117,FBgn0003169,FBgn0003499,FBgn0003507,FBgn0003651,FBgn0003720,FBgn0003731,FBgn0004057,FBgn0004369,FBgn0004419,FBgn0004507,FBgn0004795,FBgn0004811,FBgn0004865,FBgn0004876,FBgn0004907,FBgn0004914,FBgn0005636,FBgn0010379,FBgn0010909,FBg…
GO:0042067	establishment of ommatidial planar polarity	0.0169035	FBgn0000097,FBgn0000463,FBgn0000497,FBgn0000542,FBgn0000658,FBgn0001075,FBgn0001085,FBgn0001291,FBgn0001297,FBgn0002413,FBgn0003090,FBgn0003118,FBgn0003310,FBgn0003326,FBgn0003391,FBgn0003651,FBgn0003731,FBgn0011817,FBgn0014020,FBgn0014388,FBgn0015286,FBgn0015609,FBgn0015778,FBgn0015904,FBgn0015919,FBgn0024836,FBgn0029082,FBgn0034049,FBgn0034408,FBgn0041342,FBgn0086898,FBgn0243512,FBgn0250823,FBg…
GO:0003002	regionalization	0.0177249	FBgn0000014,FBgn0000015,FBgn0000061,FBgn0000139,FBgn0000146,FBgn0000157,FBgn0000179,FBgn0000183,FBgn0000206,FBgn0000212,FBgn0000216,FBgn0000250,FBgn0000251,FBgn0000256,FBgn0000317,FBgn0000376,FBgn0000395,FBgn0000439,FBgn0000463,FBgn0000490,FBgn0000497,FBgn0000524,FBgn0000546,FBgn0000576,FBgn0000606,FBgn0000615,FBgn0000658,FBgn0000711,FBgn0000719,FBgn0000810,FBgn0001078,FBgn0001085,FBgn0001137,FBg…
GO:0002121	inter-male aggressive behavior	0.018141	FBgn0000114,FBgn0000547,FBgn0002526,FBgn0003175,FBgn0003720,FBgn0003870,FBgn0004244,FBgn0004841,FBgn0010329,FBgn0010470,FBgn0010825,FBgn0010905,FBgn0013272,FBgn0016031,FBgn0024980,FBgn0026179,FBgn0026713,FBgn0031453,FBgn0031738,FBgn0031866,FBgn0032713,FBgn0034636,FBgn0035574,FBgn0036152,FBgn0036211,FBgn0037976,FBgn0038839,FBgn0053100,FBgn0053113,FBgn0053207,FBgn0261445,FBgn0261570,FBgn0261822,FBg…
GO:0006357	regulation of transcription from RNA polymerase II promoter	0.0190274	FBgn0000014,FBgn0000015,FBgn0000018,FBgn0000028,FBgn0000097,FBgn0000179,FBgn0000212,FBgn0000251,FBgn0000286,FBgn0000320,FBgn0000395,FBgn0000439,FBgn0000448,FBgn0000490,FBgn0000504,FBgn0000546,FBgn0000567,FBgn0000568,FBgn0000606,FBgn0000625,FBgn0000719,FBgn0000964,FBgn0001078,FBgn0001133,FBgn0001138,FBgn0001139,FBgn0001222,FBgn0001235,FBgn0001269,FBgn0001291,FBgn0001297,FBgn0001319,FBgn0001321,FBg…
GO:0007163	establishment or maintenance of cell polarity	0.0207418	FBgn0000097,FBgn0000140,FBgn0000183,FBgn0000463,FBgn0000497,FBgn0000542,FBgn0000633,FBgn0000658,FBgn0001075,FBgn0001084,FBgn0001085,FBgn0001137,FBgn0001259,FBgn0001291,FBgn0001297,FBgn0001308,FBgn0001404,FBgn0001624,FBgn0002121,FBgn0002413,FBgn0003015,FBgn0003079,FBgn0003090,FBgn0003118,FBgn0003310,FBgn0003326,FBgn0003371,FBgn0003391,FBgn0003447,FBgn0003651,FBgn0003731,FBgn0004049,FBgn0004380,FBg…
GO:0009891	positive regulation of biosynthetic process	0.021864	FBgn0000014,FBgn0000015,FBgn0000028,FBgn0000139,FBgn0000146,FBgn0000157,FBgn0000212,FBgn0000250,FBgn0000251,FBgn0000286,FBgn0000320,FBgn0000352,FBgn0000439,FBgn0000448,FBgn0000504,FBgn0000546,FBgn0000567,FBgn0000606,FBgn0000964,FBgn0001078,FBgn0001123,FBgn0001133,FBgn0001222,FBgn0001235,FBgn0001291,FBgn0001297,FBgn0001319,FBgn0001983,FBgn0002183,FBgn0002552,FBgn0002576,FBgn0002643,FBgn0002783,FBg…
GO:0031328	positive regulation of cellular biosynthetic process	0.021864	FBgn0000014,FBgn0000015,FBgn0000028,FBgn0000139,FBgn0000146,FBgn0000157,FBgn0000212,FBgn0000250,FBgn0000251,FBgn0000286,FBgn0000320,FBgn0000352,FBgn0000439,FBgn0000448,FBgn0000504,FBgn0000546,FBgn0000567,FBgn0000606,FBgn0000964,FBgn0001078,FBgn0001123,FBgn0001133,FBgn0001222,FBgn0001235,FBgn0001291,FBgn0001297,FBgn0001319,FBgn0001983,FBgn0002183,FBgn0002552,FBgn0002576,FBgn0002643,FBgn0002783,FBg…
GO:0051254	positive regulation of RNA metabolic process	0.0222175	FBgn0000014,FBgn0000015,FBgn0000028,FBgn0000139,FBgn0000146,FBgn0000157,FBgn0000212,FBgn0000251,FBgn0000286,FBgn0000320,FBgn0000352,FBgn0000439,FBgn0000448,FBgn0000504,FBgn0000546,FBgn0000567,FBgn0000606,FBgn0000964,FBgn0001078,FBgn0001133,FBgn0001222,FBgn0001235,FBgn0001291,FBgn0001297,FBgn0001319,FBgn0001983,FBgn0002183,FBgn0002552,FBgn0002576,FBgn0002643,FBgn0002783,FBgn0003028,FBgn0003117,FBg…
GO:0042659	regulation of cell fate specification	0.0228115	FBgn0000015,FBgn0000097,FBgn0000320,FBgn0000463,FBgn0000547,FBgn0000606,FBgn0001235,FBgn0003118,FBgn0003870,FBgn0003944,FBgn0003963,FBgn0004595,FBgn0004837,FBgn0008651,FBgn0010113,FBgn0011278,FBgn0014388,FBgn0015371,FBgn0016660,FBgn0028387,FBgn0028582,FBgn0259176,FBgn0261963,FBgn0262866
GO:0009913	epidermal cell differentiation	0.0229449	FBgn0000317,FBgn0000497,FBgn0000658,FBgn0001075,FBgn0001084,FBgn0001085,FBgn0001122,FBgn0001259,FBgn0001987,FBgn0002413,FBgn0002577,FBgn0003028,FBgn0003090,FBgn0003187,FBgn0003382,FBgn0003447,FBgn0005536,FBgn0010453,FBgn0014020,FBgn0016076,FBgn0016081,FBgn0016977,FBgn0024273,FBgn0035533,FBgn0035719,FBgn0086898,FBgn0259734,FBgn0260934,FBgn0260941,FBgn0262111,FBgn0263289,FBgn0264272,FBgn0265434
GO:0040008	regulation of growth	0.0231371	FBgn0000017,FBgn0000464,FBgn0000490,FBgn0000504,FBgn0000546,FBgn0000547,FBgn0000635,FBgn0001075,FBgn0001085,FBgn0001122,FBgn0001624,FBgn0002121,FBgn0002413,FBgn0002524,FBgn0002526,FBgn0003079,FBgn0003090,FBgn0003165,FBgn0003328,FBgn0003371,FBgn0003391,FBgn0003416,FBgn0003429,FBgn0003520,FBgn0003716,FBgn0003944,FBgn0003997,FBgn0004583,FBgn0004644,FBgn0004852,FBgn0005427,FBgn0005592,FBgn0010300,FBg…
GO:0045596	negative regulation of cell differentiation	0.0241254	FBgn0000015,FBgn0000097,FBgn0000212,FBgn0000320,FBgn0000463,FBgn0000546,FBgn0000547,FBgn0000606,FBgn0000635,FBgn0001316,FBgn0002121,FBgn0002783,FBgn0002940,FBgn0003118,FBgn0003416,FBgn0003507,FBgn0003731,FBgn0003963,FBgn0004435,FBgn0004595,FBgn0004837,FBgn0004876,FBgn0004889,FBgn0005592,FBgn0010113,FBgn0010300,FBgn0010602,FBgn0011739,FBgn0011746,FBgn0014141,FBgn0014388,FBgn0015371,FBgn0015589,FBg…
GO:0035206	regulation of hemocyte proliferation	0.0259699	FBgn0000261,FBgn0000546,FBgn0001085,FBgn0001325,FBgn0003091,FBgn0010213,FBgn0010379,FBgn0010453,FBgn0010602,FBgn0011274,FBgn0011286,FBgn0011766,FBgn0013755,FBgn0015381,FBgn0016687,FBgn0016797,FBgn0020306,FBgn0022764,FBgn0028375,FBgn0028514,FBgn0034870,FBgn0038197,FBgn0053207,FBgn0086906,FBgn0260632,FBgn0260745,FBgn0263995
GO:0007298	border follicle cell migration	0.026781	FBgn0000097,FBgn0000463,FBgn0000482,FBgn0000546,FBgn0000964,FBgn0001085,FBgn0001137,FBgn0001297,FBgn0001404,FBgn0001987,FBgn0002022,FBgn0003079,FBgn0003391,FBgn0003416,FBgn0003731,FBgn0003870,FBgn0003984,FBgn0004583,FBgn0004657,FBgn0004838,FBgn0005592,FBgn0005654,FBgn0010303,FBgn0011739,FBgn0013759,FBgn0014010,FBgn0014020,FBgn0014073,FBgn0014380,FBgn0015286,FBgn0015477,FBgn0015513,FBgn0015903,FBg…
GO:0048511	rhythmic process	0.027623	FBgn0000422,FBgn0000479,FBgn0000527,FBgn0000546,FBgn0001297,FBgn0001624,FBgn0002413,FBgn0002917,FBgn0002973,FBgn0003371,FBgn0003429,FBgn0003997,FBgn0004244,FBgn0004618,FBgn0005536,FBgn0005631,FBgn0010379,FBgn0011205,FBgn0011640,FBgn0011656,FBgn0012344,FBgn0014020,FBgn0014395,FBgn0014396,FBgn0016076,FBgn0016694,FBgn0020445,FBgn0022382,FBgn0023178,FBgn0023407,FBgn0028622,FBgn0028734,FBgn0031414,FBg…
GO:0010628	positive regulation of gene expression	0.0294155	FBgn0000014,FBgn0000015,FBgn0000028,FBgn0000139,FBgn0000146,FBgn0000157,FBgn0000212,FBgn0000251,FBgn0000286,FBgn0000320,FBgn0000352,FBgn0000439,FBgn0000448,FBgn0000504,FBgn0000546,FBgn0000567,FBgn0000606,FBgn0000964,FBgn0001078,FBgn0001133,FBgn0001222,FBgn0001235,FBgn0001291,FBgn0001297,FBgn0001319,FBgn0001983,FBgn0002183,FBgn0002552,FBgn0002576,FBgn0002643,FBgn0002783,FBgn0003015,FBgn0003028,FBg…
GO:0048608	reproductive structure development	0.029677	FBgn0000014,FBgn0000015,FBgn0000097,FBgn0000157,FBgn0000287,FBgn0000320,FBgn0000504,FBgn0000635,FBgn0000964,FBgn0002543,FBgn0002576,FBgn0003209,FBgn0003391,FBgn0003502,FBgn0003731,FBgn0003892,FBgn0004110,FBgn0004644,FBgn0004657,FBgn0004839,FBgn0004870,FBgn0005590,FBgn0005631,FBgn0010246,FBgn0010389,FBgn0010453,FBgn0014010,FBgn0016797,FBgn0020307,FBgn0022027,FBgn0024236,FBgn0025525,FBgn0032006,FBg…
GO:0061458	reproductive system development	0.029677	FBgn0000014,FBgn0000015,FBgn0000097,FBgn0000157,FBgn0000287,FBgn0000320,FBgn0000504,FBgn0000635,FBgn0000964,FBgn0002543,FBgn0002576,FBgn0003209,FBgn0003391,FBgn0003502,FBgn0003731,FBgn0003892,FBgn0004110,FBgn0004644,FBgn0004657,FBgn0004839,FBgn0004870,FBgn0005590,FBgn0005631,FBgn0010246,FBgn0010389,FBgn0010453,FBgn0014010,FBgn0016797,FBgn0020307,FBgn0022027,FBgn0024236,FBgn0025525,FBgn0032006,FBg…
GO:0035218	leg disc development	0.031662	FBgn0000061,FBgn0000157,FBgn0000212,FBgn0000463,FBgn0000490,FBgn0000497,FBgn0000524,FBgn0000658,FBgn0001078,FBgn0001235,FBgn0002783,FBgn0003028,FBgn0003090,FBgn0003295,FBgn0003513,FBgn0003557,FBgn0003731,FBgn0003944,FBgn0003975,FBgn0003984,FBgn0004197,FBgn0004644,FBgn0004858,FBgn0004863,FBgn0004870,FBgn0004892,FBgn0005677,FBgn0008651,FBgn0010825,FBgn0011278,FBgn0011648,FBgn0014010,FBgn0014020,FBg…
GO:2000274	regulation of epithelial cell migration, open tracheal system	0.0327229	FBgn0002022,FBgn0002543,FBgn0003162,FBgn0003892,FBgn0004644,FBgn0005626,FBgn0005631,FBgn0014135,FBgn0027363,FBgn0031450,FBgn0264089
GO:0002164	larval development	0.03281	FBgn0000317,FBgn0000320,FBgn0000442,FBgn0000490,FBgn0000711,FBgn0001316,FBgn0001319,FBgn0001624,FBgn0002121,FBgn0002531,FBgn0002533,FBgn0002534,FBgn0002576,FBgn0002922,FBgn0003079,FBgn0003129,FBgn0003162,FBgn0003319,FBgn0003328,FBgn0003371,FBgn0003507,FBgn0003963,FBgn0004197,FBgn0004395,FBgn0004644,FBgn0004657,FBgn0004924,FBgn0005640,FBgn0010389,FBgn0010602,FBgn0010825,FBgn0011274,FBgn0011661,FBg…
GO:0042592	homeostatic process	0.0349122	FBgn0000206,FBgn0000212,FBgn0000253,FBgn0001078,FBgn0001169,FBgn0002869,FBgn0002921,FBgn0002936,FBgn0002938,FBgn0003079,FBgn0003218,FBgn0003391,FBgn0003507,FBgn0003731,FBgn0003892,FBgn0003896,FBgn0003943,FBgn0003963,FBgn0004049,FBgn0004169,FBgn0004435,FBgn0004580,FBgn0004611,FBgn0004618,FBgn0004657,FBgn0005631,FBgn0005671,FBgn0010238,FBgn0010303,FBgn0010395,FBgn0010415,FBgn0010470,FBgn0010482,FBg…
GO:0006109	regulation of carbohydrate metabolic process	0.0385219	FBgn0000017,FBgn0000442,FBgn0000546,FBgn0000568,FBgn0000579,FBgn0001078,FBgn0001148,FBgn0001325,FBgn0001624,FBgn0002526,FBgn0003117,FBgn0003169,FBgn0003499,FBgn0003507,FBgn0003651,FBgn0003720,FBgn0003731,FBgn0004369,FBgn0004419,FBgn0004507,FBgn0004795,FBgn0004811,FBgn0004865,FBgn0004876,FBgn0004907,FBgn0004914,FBgn0005636,FBgn0010379,FBgn0010909,FBgn0011300,FBgn0011589,FBgn0011701,FBgn0011739,FBg…
GO:0044262	cellular carbohydrate metabolic process	0.0398458	FBgn0000017,FBgn0000442,FBgn0000546,FBgn0000568,FBgn0000579,FBgn0001078,FBgn0001148,FBgn0001325,FBgn0001624,FBgn0002526,FBgn0003117,FBgn0003169,FBgn0003499,FBgn0003507,FBgn0003651,FBgn0003720,FBgn0003731,FBgn0003748,FBgn0004369,FBgn0004419,FBgn0004507,FBgn0004795,FBgn0004811,FBgn0004865,FBgn0004876,FBgn0004907,FBgn0004914,FBgn0005636,FBgn0010379,FBgn0010909,FBgn0011300,FBgn0011589,FBgn0011701,FBg…
GO:0051171	regulation of nitrogen compound metabolic process	0.0403014	FBgn0000014,FBgn0000015,FBgn0000018,FBgn0000028,FBgn0000061,FBgn0000097,FBgn0000114,FBgn0000139,FBgn0000146,FBgn0000157,FBgn0000179,FBgn0000182,FBgn0000212,FBgn0000250,FBgn0000251,FBgn0000286,FBgn0000287,FBgn0000320,FBgn0000352,FBgn0000376,FBgn0000377,FBgn0000395,FBgn0000439,FBgn0000448,FBgn0000490,FBgn0000504,FBgn0000546,FBgn0000567,FBgn0000568,FBgn0000576,FBgn0000606,FBgn0000625,FBgn0000629,FBg…
GO:0006464	cellular protein modification process	0.0410461	FBgn0000017,FBgn0000046,FBgn0000097,FBgn0000139,FBgn0000206,FBgn0000212,FBgn0000253,FBgn0000320,FBgn0000442,FBgn0000464,FBgn0000489,FBgn0000497,FBgn0000524,FBgn0000542,FBgn0000629,FBgn0000658,FBgn0000711,FBgn0000721,FBgn0000723,FBgn0001075,FBgn0001234,FBgn0001291,FBgn0001297,FBgn0002121,FBgn0002413,FBgn0002466,FBgn0002936,FBgn0002938,FBgn0003023,FBgn0003079,FBgn0003091,FBgn0003169,FBgn0003209,FBg…
GO:0036211	protein modification process	0.0410461	FBgn0000017,FBgn0000046,FBgn0000097,FBgn0000139,FBgn0000206,FBgn0000212,FBgn0000253,FBgn0000320,FBgn0000442,FBgn0000464,FBgn0000489,FBgn0000497,FBgn0000524,FBgn0000542,FBgn0000629,FBgn0000658,FBgn0000711,FBgn0000721,FBgn0000723,FBgn0001075,FBgn0001234,FBgn0001291,FBgn0001297,FBgn0002121,FBgn0002413,FBgn0002466,FBgn0002936,FBgn0002938,FBgn0003023,FBgn0003079,FBgn0003091,FBgn0003169,FBgn0003209,FBg…
GO:0001655	urogenital system development	0.0412854	FBgn0000251,FBgn0000377,FBgn0000490,FBgn0000546,FBgn0000633,FBgn0001325,FBgn0002973,FBgn0003041,FBgn0003117,FBgn0003118,FBgn0003169,FBgn0003209,FBgn0003310,FBgn0003396,FBgn0003463,FBgn0003651,FBgn0003716,FBgn0003731,FBgn0003900,FBgn0003944,FBgn0004110,FBgn0010389,FBgn0010516,FBgn0011648,FBgn0011674,FBgn0011723,FBgn0014020,FBgn0014127,FBgn0015513,FBgn0016075,FBgn0020493,FBgn0024189,FBgn0026562,FBg…
GO:0072001	renal system development	0.0412854	FBgn0000251,FBgn0000377,FBgn0000490,FBgn0000546,FBgn0000633,FBgn0001325,FBgn0002973,FBgn0003041,FBgn0003117,FBgn0003118,FBgn0003169,FBgn0003209,FBgn0003310,FBgn0003396,FBgn0003463,FBgn0003651,FBgn0003716,FBgn0003731,FBgn0003900,FBgn0003944,FBgn0004110,FBgn0010389,FBgn0010516,FBgn0011648,FBgn0011674,FBgn0011723,FBgn0014020,FBgn0014127,FBgn0015513,FBgn0016075,FBgn0020493,FBgn0024189,FBgn0026562,FBg…
GO:0051056	regulation of small GTPase mediated signal transduction	0.044808	FBgn0000097,FBgn0003041,FBgn0003079,FBgn0004390,FBgn0004907,FBgn0010909,FBgn0013469,FBgn0014388,FBgn0015000,FBgn0015803,FBgn0016794,FBgn0017581,FBgn0020655,FBgn0021818,FBgn0023143,FBgn0024277,FBgn0025802,FBgn0026179,FBgn0027561,FBgn0027932,FBgn0028375,FBgn0028500,FBgn0029778,FBgn0029887,FBgn0030286,FBgn0030613,FBgn0031633,FBgn0031762,FBgn0032388,FBgn0032694,FBgn0034158,FBgn0034240,FBgn0035437,FBg…
GO:0048332	mesoderm morphogenesis	0.0470075	FBgn0000014,FBgn0000719,FBgn0002643,FBgn0003041,FBgn0003430,FBgn0003507,FBgn0003900,FBgn0003944,FBgn0004110,FBgn0004862,FBgn0004863,FBgn0008651,FBgn0010389,FBgn0011278,FBgn0011723,FBgn0020251,FBgn0020299,FBgn0036298,FBgn0086677,FBgn0260632,FBgn0261445,FBgn0264089

## Sheet: Pb
S6 Table (B): Gene Ontology (GO) analysis for genes associated with resistance to lead.
GO ID	GO Term	Holm-Bonferroni P-value	Matches
GO:0050789	regulation of biological process	1.50079e-23	FBgn0000017,FBgn0000018,FBgn0000061,FBgn0000064,FBgn0000097,FBgn0000114,FBgn0000139,FBgn0000146,FBgn0000157,FBgn0000179,FBgn0000180,FBgn0000182,FBgn0000206,FBgn0000212,FBgn0000250,FBgn0000251,FBgn0000256,FBgn0000286,FBgn0000287,FBgn0000320,FBgn0000352,FBgn0000377,FBgn0000395,FBgn0000414,FBgn0000422,FBgn0000439,FBgn0000442,FBgn0000448,FBgn0000463,FBgn0000464,FBgn0000479,FBgn0000482,FBgn0000490,FBg…
GO:0065007	biological regulation	1.74885e-23	FBgn0000017,FBgn0000018,FBgn0000061,FBgn0000064,FBgn0000097,FBgn0000114,FBgn0000139,FBgn0000146,FBgn0000157,FBgn0000179,FBgn0000180,FBgn0000182,FBgn0000206,FBgn0000212,FBgn0000250,FBgn0000251,FBgn0000256,FBgn0000286,FBgn0000287,FBgn0000303,FBgn0000320,FBgn0000330,FBgn0000352,FBgn0000377,FBgn0000395,FBgn0000414,FBgn0000422,FBgn0000439,FBgn0000442,FBgn0000448,FBgn0000463,FBgn0000464,FBgn0000479,FBg…
GO:0050794	regulation of cellular process	3.23868e-21	FBgn0000017,FBgn0000018,FBgn0000061,FBgn0000064,FBgn0000097,FBgn0000114,FBgn0000139,FBgn0000146,FBgn0000157,FBgn0000179,FBgn0000180,FBgn0000182,FBgn0000206,FBgn0000212,FBgn0000250,FBgn0000251,FBgn0000256,FBgn0000286,FBgn0000287,FBgn0000320,FBgn0000352,FBgn0000377,FBgn0000395,FBgn0000414,FBgn0000439,FBgn0000442,FBgn0000448,FBgn0000463,FBgn0000464,FBgn0000479,FBgn0000482,FBgn0000490,FBgn0000504,FBg…
GO:0007154	cell communication	5.96636e-20	FBgn0000017,FBgn0000036,FBgn0000061,FBgn0000097,FBgn0000180,FBgn0000206,FBgn0000212,FBgn0000250,FBgn0000303,FBgn0000330,FBgn0000352,FBgn0000395,FBgn0000414,FBgn0000448,FBgn0000463,FBgn0000464,FBgn0000479,FBgn0000482,FBgn0000490,FBgn0000524,FBgn0000535,FBgn0000546,FBgn0000547,FBgn0000568,FBgn0000615,FBgn0000711,FBgn0000719,FBgn0001075,FBgn0001078,FBgn0001122,FBgn0001123,FBgn0001137,FBgn0001139,FBg…
GO:0030182	neuron differentiation	8.38882e-20	FBgn0000017,FBgn0000097,FBgn0000139,FBgn0000206,FBgn0000212,FBgn0000317,FBgn0000320,FBgn0000377,FBgn0000414,FBgn0000463,FBgn0000464,FBgn0000479,FBgn0000497,FBgn0000504,FBgn0000546,FBgn0000606,FBgn0000629,FBgn0000636,FBgn0000719,FBgn0000723,FBgn0001075,FBgn0001078,FBgn0001122,FBgn0001139,FBgn0001235,FBgn0001297,FBgn0001316,FBgn0001319,FBgn0001983,FBgn0001987,FBgn0002023,FBgn0002413,FBgn0002521,FBg…
GO:0044700	single organism signaling	2.95123e-19	FBgn0000017,FBgn0000036,FBgn0000061,FBgn0000097,FBgn0000180,FBgn0000206,FBgn0000212,FBgn0000250,FBgn0000303,FBgn0000330,FBgn0000352,FBgn0000395,FBgn0000414,FBgn0000448,FBgn0000463,FBgn0000479,FBgn0000482,FBgn0000490,FBgn0000524,FBgn0000535,FBgn0000546,FBgn0000547,FBgn0000568,FBgn0000615,FBgn0000711,FBgn0000719,FBgn0001075,FBgn0001078,FBgn0001122,FBgn0001123,FBgn0001137,FBgn0001139,FBgn0001148,FBg…
GO:0023052	signaling	3.92751e-19	FBgn0000017,FBgn0000036,FBgn0000061,FBgn0000097,FBgn0000180,FBgn0000206,FBgn0000212,FBgn0000250,FBgn0000303,FBgn0000330,FBgn0000352,FBgn0000395,FBgn0000414,FBgn0000448,FBgn0000463,FBgn0000479,FBgn0000482,FBgn0000490,FBgn0000524,FBgn0000535,FBgn0000546,FBgn0000547,FBgn0000568,FBgn0000615,FBgn0000711,FBgn0000719,FBgn0001075,FBgn0001078,FBgn0001122,FBgn0001123,FBgn0001137,FBgn0001139,FBgn0001148,FBg…
GO:0009653	anatomical structure morphogenesis	4.45388e-19	FBgn0000017,FBgn0000061,FBgn0000097,FBgn0000114,FBgn0000139,FBgn0000140,FBgn0000146,FBgn0000157,FBgn0000179,FBgn0000180,FBgn0000206,FBgn0000212,FBgn0000250,FBgn0000251,FBgn0000256,FBgn0000287,FBgn0000317,FBgn0000320,FBgn0000352,FBgn0000377,FBgn0000395,FBgn0000414,FBgn0000439,FBgn0000463,FBgn0000464,FBgn0000479,FBgn0000490,FBgn0000497,FBgn0000504,FBgn0000524,FBgn0000542,FBgn0000546,FBgn0000547,FBg…
GO:0050793	regulation of developmental process	5.62995e-19	FBgn0000017,FBgn0000097,FBgn0000114,FBgn0000146,FBgn0000212,FBgn0000320,FBgn0000422,FBgn0000439,FBgn0000448,FBgn0000463,FBgn0000464,FBgn0000490,FBgn0000497,FBgn0000504,FBgn0000527,FBgn0000542,FBgn0000546,FBgn0000547,FBgn0000567,FBgn0000568,FBgn0000606,FBgn0000615,FBgn0000719,FBgn0000723,FBgn0001075,FBgn0001078,FBgn0001122,FBgn0001235,FBgn0001316,FBgn0001319,FBgn0002022,FBgn0002121,FBgn0002543,FBg…
GO:0048699	generation of neurons	9.15733e-19	FBgn0000017,FBgn0000097,FBgn0000139,FBgn0000206,FBgn0000212,FBgn0000317,FBgn0000320,FBgn0000377,FBgn0000414,FBgn0000463,FBgn0000464,FBgn0000479,FBgn0000497,FBgn0000504,FBgn0000546,FBgn0000547,FBgn0000606,FBgn0000629,FBgn0000636,FBgn0000719,FBgn0000723,FBgn0001075,FBgn0001078,FBgn0001122,FBgn0001139,FBgn0001235,FBgn0001297,FBgn0001316,FBgn0001319,FBgn0001983,FBgn0001987,FBgn0002023,FBgn0002121,FBg…
GO:0048731	system development	9.25835e-19	FBgn0000008,FBgn0000017,FBgn0000061,FBgn0000097,FBgn0000114,FBgn0000139,FBgn0000140,FBgn0000157,FBgn0000179,FBgn0000180,FBgn0000206,FBgn0000212,FBgn0000250,FBgn0000251,FBgn0000287,FBgn0000317,FBgn0000320,FBgn0000330,FBgn0000352,FBgn0000377,FBgn0000395,FBgn0000414,FBgn0000422,FBgn0000439,FBgn0000442,FBgn0000448,FBgn0000463,FBgn0000464,FBgn0000479,FBgn0000490,FBgn0000497,FBgn0000504,FBgn0000524,FBg…
GO:0050896	response to stimulus	1.80579e-18	FBgn0000017,FBgn0000036,FBgn0000061,FBgn0000064,FBgn0000097,FBgn0000146,FBgn0000153,FBgn0000157,FBgn0000180,FBgn0000206,FBgn0000212,FBgn0000250,FBgn0000251,FBgn0000320,FBgn0000352,FBgn0000395,FBgn0000414,FBgn0000422,FBgn0000448,FBgn0000463,FBgn0000464,FBgn0000479,FBgn0000482,FBgn0000490,FBgn0000504,FBgn0000524,FBgn0000535,FBgn0000546,FBgn0000547,FBgn0000568,FBgn0000606,FBgn0000629,FBgn0000636,FBg…
GO:0009888	tissue development	2.37821e-18	FBgn0000017,FBgn0000061,FBgn0000064,FBgn0000097,FBgn0000114,FBgn0000139,FBgn0000146,FBgn0000157,FBgn0000179,FBgn0000180,FBgn0000182,FBgn0000212,FBgn0000250,FBgn0000251,FBgn0000256,FBgn0000287,FBgn0000317,FBgn0000320,FBgn0000352,FBgn0000377,FBgn0000395,FBgn0000414,FBgn0000422,FBgn0000463,FBgn0000482,FBgn0000490,FBgn0000497,FBgn0000504,FBgn0000524,FBgn0000542,FBgn0000546,FBgn0000547,FBgn0000625,FBg…
GO:0035295	tube development	3.75786e-18	FBgn0000061,FBgn0000114,FBgn0000139,FBgn0000157,FBgn0000179,FBgn0000180,FBgn0000212,FBgn0000251,FBgn0000287,FBgn0000317,FBgn0000320,FBgn0000352,FBgn0000377,FBgn0000395,FBgn0000422,FBgn0000463,FBgn0000490,FBgn0000497,FBgn0000504,FBgn0000524,FBgn0000546,FBgn0000547,FBgn0000625,FBgn0000636,FBgn0000711,FBgn0000719,FBgn0001075,FBgn0001078,FBgn0001122,FBgn0001123,FBgn0001169,FBgn0001235,FBgn0001255,FBg…
GO:0051239	regulation of multicellular organismal process	1.16455e-17	FBgn0000017,FBgn0000097,FBgn0000114,FBgn0000146,FBgn0000212,FBgn0000422,FBgn0000463,FBgn0000464,FBgn0000490,FBgn0000497,FBgn0000504,FBgn0000527,FBgn0000535,FBgn0000542,FBgn0000546,FBgn0000547,FBgn0000568,FBgn0000606,FBgn0000615,FBgn0000721,FBgn0000723,FBgn0001075,FBgn0001122,FBgn0001235,FBgn0001316,FBgn0001319,FBgn0002022,FBgn0002121,FBgn0002413,FBgn0002543,FBgn0002576,FBgn0002638,FBgn0002735,FBg…
GO:0007444	imaginal disc development	1.41407e-17	FBgn0000061,FBgn0000114,FBgn0000139,FBgn0000157,FBgn0000179,FBgn0000180,FBgn0000212,FBgn0000251,FBgn0000287,FBgn0000317,FBgn0000320,FBgn0000352,FBgn0000395,FBgn0000422,FBgn0000463,FBgn0000490,FBgn0000497,FBgn0000504,FBgn0000524,FBgn0000546,FBgn0000547,FBgn0000625,FBgn0000636,FBgn0000711,FBgn0000719,FBgn0001075,FBgn0001078,FBgn0001122,FBgn0001123,FBgn0001169,FBgn0001235,FBgn0001255,FBgn0001297,FBg…
GO:0048569	post-embryonic organ development	1.87397e-17	FBgn0000061,FBgn0000114,FBgn0000139,FBgn0000157,FBgn0000179,FBgn0000180,FBgn0000212,FBgn0000287,FBgn0000317,FBgn0000320,FBgn0000352,FBgn0000395,FBgn0000442,FBgn0000463,FBgn0000490,FBgn0000497,FBgn0000504,FBgn0000524,FBgn0000546,FBgn0000547,FBgn0000636,FBgn0000711,FBgn0000719,FBgn0001075,FBgn0001078,FBgn0001122,FBgn0001123,FBgn0001169,FBgn0001235,FBgn0001255,FBgn0001297,FBgn0001316,FBgn0001319,FBg…
GO:0048513	animal organ development	2.51571e-17	FBgn0000008,FBgn0000017,FBgn0000061,FBgn0000097,FBgn0000114,FBgn0000139,FBgn0000140,FBgn0000157,FBgn0000179,FBgn0000180,FBgn0000206,FBgn0000212,FBgn0000250,FBgn0000251,FBgn0000287,FBgn0000317,FBgn0000320,FBgn0000352,FBgn0000377,FBgn0000395,FBgn0000414,FBgn0000422,FBgn0000439,FBgn0000442,FBgn0000448,FBgn0000463,FBgn0000464,FBgn0000490,FBgn0000497,FBgn0000504,FBgn0000524,FBgn0000542,FBgn0000546,FBg…
GO:0009887	organ morphogenesis	2.79359e-17	FBgn0000017,FBgn0000061,FBgn0000097,FBgn0000114,FBgn0000139,FBgn0000140,FBgn0000157,FBgn0000179,FBgn0000180,FBgn0000206,FBgn0000212,FBgn0000287,FBgn0000317,FBgn0000320,FBgn0000352,FBgn0000395,FBgn0000414,FBgn0000463,FBgn0000464,FBgn0000490,FBgn0000497,FBgn0000504,FBgn0000524,FBgn0000542,FBgn0000546,FBgn0000547,FBgn0000567,FBgn0000606,FBgn0000625,FBgn0000636,FBgn0000711,FBgn0000719,FBgn0000964,FBg…
GO:0040011	locomotion	6.24385e-17	FBgn0000017,FBgn0000097,FBgn0000182,FBgn0000212,FBgn0000320,FBgn0000377,FBgn0000414,FBgn0000422,FBgn0000463,FBgn0000464,FBgn0000482,FBgn0000490,FBgn0000504,FBgn0000546,FBgn0000606,FBgn0000629,FBgn0000636,FBgn0000719,FBgn0000723,FBgn0000964,FBgn0001137,FBgn0001297,FBgn0001301,FBgn0001316,FBgn0001987,FBgn0002022,FBgn0002023,FBgn0002543,FBgn0002565,FBgn0002781,FBgn0002940,FBgn0002973,FBgn0003041,FBg…
GO:0048666	neuron development	1.6158e-16	FBgn0000017,FBgn0000097,FBgn0000139,FBgn0000206,FBgn0000212,FBgn0000320,FBgn0000414,FBgn0000464,FBgn0000479,FBgn0000504,FBgn0000546,FBgn0000606,FBgn0000629,FBgn0000636,FBgn0000719,FBgn0000723,FBgn0001078,FBgn0001139,FBgn0001297,FBgn0001316,FBgn0001319,FBgn0001983,FBgn0001987,FBgn0002023,FBgn0002521,FBgn0002543,FBgn0002565,FBgn0002576,FBgn0002940,FBgn0003041,FBgn0003090,FBgn0003165,FBgn0003301,FBg…
GO:0060429	epithelium development	3.1648e-16	FBgn0000017,FBgn0000061,FBgn0000097,FBgn0000114,FBgn0000139,FBgn0000146,FBgn0000157,FBgn0000179,FBgn0000180,FBgn0000182,FBgn0000212,FBgn0000250,FBgn0000251,FBgn0000256,FBgn0000287,FBgn0000317,FBgn0000320,FBgn0000352,FBgn0000377,FBgn0000395,FBgn0000414,FBgn0000422,FBgn0000463,FBgn0000482,FBgn0000490,FBgn0000497,FBgn0000504,FBgn0000524,FBgn0000542,FBgn0000546,FBgn0000547,FBgn0000625,FBgn0000636,FBg…
GO:0007560	imaginal disc morphogenesis	3.22507e-16	FBgn0000061,FBgn0000114,FBgn0000139,FBgn0000157,FBgn0000179,FBgn0000180,FBgn0000212,FBgn0000287,FBgn0000317,FBgn0000320,FBgn0000352,FBgn0000395,FBgn0000463,FBgn0000490,FBgn0000497,FBgn0000504,FBgn0000524,FBgn0000546,FBgn0000547,FBgn0000636,FBgn0000711,FBgn0000719,FBgn0001075,FBgn0001078,FBgn0001122,FBgn0001123,FBgn0001169,FBgn0001235,FBgn0001255,FBgn0001297,FBgn0001319,FBgn0001987,FBgn0002121,FBg…
GO:0048563	post-embryonic organ morphogenesis	3.22507e-16	FBgn0000061,FBgn0000114,FBgn0000139,FBgn0000157,FBgn0000179,FBgn0000180,FBgn0000212,FBgn0000287,FBgn0000317,FBgn0000320,FBgn0000352,FBgn0000395,FBgn0000463,FBgn0000490,FBgn0000497,FBgn0000504,FBgn0000524,FBgn0000546,FBgn0000547,FBgn0000636,FBgn0000711,FBgn0000719,FBgn0001075,FBgn0001078,FBgn0001122,FBgn0001123,FBgn0001169,FBgn0001235,FBgn0001255,FBgn0001297,FBgn0001319,FBgn0001987,FBgn0002121,FBg…
GO:0060562	epithelial tube morphogenesis	3.48967e-16	FBgn0000061,FBgn0000114,FBgn0000139,FBgn0000157,FBgn0000179,FBgn0000180,FBgn0000212,FBgn0000251,FBgn0000287,FBgn0000317,FBgn0000320,FBgn0000352,FBgn0000377,FBgn0000395,FBgn0000463,FBgn0000490,FBgn0000497,FBgn0000504,FBgn0000524,FBgn0000546,FBgn0000547,FBgn0000636,FBgn0000711,FBgn0000719,FBgn0001075,FBgn0001078,FBgn0001122,FBgn0001123,FBgn0001169,FBgn0001235,FBgn0001255,FBgn0001297,FBgn0001319,FBg…
GO:0035239	tube morphogenesis	9.03295e-16	FBgn0000061,FBgn0000114,FBgn0000139,FBgn0000157,FBgn0000179,FBgn0000180,FBgn0000212,FBgn0000251,FBgn0000287,FBgn0000317,FBgn0000320,FBgn0000352,FBgn0000377,FBgn0000395,FBgn0000463,FBgn0000490,FBgn0000497,FBgn0000504,FBgn0000524,FBgn0000546,FBgn0000547,FBgn0000636,FBgn0000711,FBgn0000719,FBgn0001075,FBgn0001078,FBgn0001122,FBgn0001123,FBgn0001169,FBgn0001235,FBgn0001255,FBgn0001297,FBgn0001316,FBg…
GO:0032989	cellular component morphogenesis	2.05254e-15	FBgn0000017,FBgn0000097,FBgn0000114,FBgn0000139,FBgn0000146,FBgn0000212,FBgn0000250,FBgn0000320,FBgn0000414,FBgn0000463,FBgn0000464,FBgn0000479,FBgn0000490,FBgn0000497,FBgn0000504,FBgn0000546,FBgn0000547,FBgn0000606,FBgn0000629,FBgn0000636,FBgn0000667,FBgn0000719,FBgn0000723,FBgn0001075,FBgn0001078,FBgn0001137,FBgn0001139,FBgn0001220,FBgn0001297,FBgn0001319,FBgn0001983,FBgn0002023,FBgn0002121,FBg…
GO:0007552	metamorphosis	2.57105e-15	FBgn0000061,FBgn0000114,FBgn0000139,FBgn0000157,FBgn0000179,FBgn0000180,FBgn0000212,FBgn0000287,FBgn0000317,FBgn0000320,FBgn0000352,FBgn0000395,FBgn0000448,FBgn0000463,FBgn0000490,FBgn0000497,FBgn0000504,FBgn0000524,FBgn0000546,FBgn0000547,FBgn0000567,FBgn0000636,FBgn0000711,FBgn0000719,FBgn0001075,FBgn0001078,FBgn0001122,FBgn0001123,FBgn0001169,FBgn0001235,FBgn0001255,FBgn0001297,FBgn0001319,FBg…
GO:0007165	signal transduction	4.57401e-15	FBgn0000017,FBgn0000061,FBgn0000097,FBgn0000180,FBgn0000206,FBgn0000212,FBgn0000250,FBgn0000352,FBgn0000395,FBgn0000414,FBgn0000448,FBgn0000463,FBgn0000479,FBgn0000482,FBgn0000490,FBgn0000524,FBgn0000535,FBgn0000546,FBgn0000547,FBgn0000568,FBgn0000711,FBgn0000719,FBgn0001075,FBgn0001078,FBgn0001122,FBgn0001123,FBgn0001137,FBgn0001139,FBgn0001169,FBgn0001235,FBgn0001297,FBgn0001319,FBgn0001321,FBg…
GO:0048729	tissue morphogenesis	9.06845e-15	FBgn0000017,FBgn0000061,FBgn0000097,FBgn0000114,FBgn0000139,FBgn0000157,FBgn0000179,FBgn0000180,FBgn0000212,FBgn0000251,FBgn0000287,FBgn0000317,FBgn0000320,FBgn0000352,FBgn0000377,FBgn0000395,FBgn0000414,FBgn0000463,FBgn0000490,FBgn0000497,FBgn0000504,FBgn0000524,FBgn0000542,FBgn0000546,FBgn0000547,FBgn0000636,FBgn0000711,FBgn0000719,FBgn0000723,FBgn0001075,FBgn0001078,FBgn0001122,FBgn0001123,FBg…
GO:0007399	nervous system development	1.21349e-14	FBgn0000017,FBgn0000097,FBgn0000139,FBgn0000140,FBgn0000157,FBgn0000180,FBgn0000206,FBgn0000212,FBgn0000250,FBgn0000287,FBgn0000317,FBgn0000320,FBgn0000330,FBgn0000377,FBgn0000414,FBgn0000448,FBgn0000463,FBgn0000464,FBgn0000479,FBgn0000497,FBgn0000504,FBgn0000535,FBgn0000546,FBgn0000547,FBgn0000606,FBgn0000629,FBgn0000636,FBgn0000719,FBgn0000723,FBgn0001075,FBgn0001078,FBgn0001122,FBgn0001125,FBg…
GO:0048707	instar larval or pupal morphogenesis	2.11827e-14	FBgn0000061,FBgn0000114,FBgn0000139,FBgn0000157,FBgn0000179,FBgn0000180,FBgn0000212,FBgn0000287,FBgn0000317,FBgn0000320,FBgn0000352,FBgn0000395,FBgn0000463,FBgn0000490,FBgn0000497,FBgn0000504,FBgn0000524,FBgn0000546,FBgn0000547,FBgn0000567,FBgn0000636,FBgn0000711,FBgn0000719,FBgn0001075,FBgn0001078,FBgn0001122,FBgn0001123,FBgn0001169,FBgn0001235,FBgn0001255,FBgn0001297,FBgn0001319,FBgn0001987,FBg…
GO:0048737	imaginal disc-derived appendage development	2.36472e-14	FBgn0000061,FBgn0000114,FBgn0000139,FBgn0000157,FBgn0000179,FBgn0000180,FBgn0000212,FBgn0000287,FBgn0000317,FBgn0000352,FBgn0000395,FBgn0000463,FBgn0000490,FBgn0000497,FBgn0000524,FBgn0000546,FBgn0000547,FBgn0000625,FBgn0000636,FBgn0000711,FBgn0000719,FBgn0001075,FBgn0001078,FBgn0001122,FBgn0001123,FBgn0001169,FBgn0001235,FBgn0001319,FBgn0001987,FBgn0002413,FBgn0002576,FBgn0002643,FBgn0003028,FBg…
GO:0002009	morphogenesis of an epithelium	3.30326e-14	FBgn0000017,FBgn0000061,FBgn0000097,FBgn0000114,FBgn0000139,FBgn0000157,FBgn0000179,FBgn0000180,FBgn0000212,FBgn0000251,FBgn0000287,FBgn0000317,FBgn0000320,FBgn0000352,FBgn0000377,FBgn0000395,FBgn0000414,FBgn0000463,FBgn0000490,FBgn0000497,FBgn0000504,FBgn0000524,FBgn0000542,FBgn0000546,FBgn0000547,FBgn0000636,FBgn0000711,FBgn0000719,FBgn0000723,FBgn0001075,FBgn0001078,FBgn0001122,FBgn0001123,FBg…
GO:0048736	appendage development	3.49278e-14	FBgn0000061,FBgn0000114,FBgn0000139,FBgn0000157,FBgn0000179,FBgn0000180,FBgn0000212,FBgn0000287,FBgn0000317,FBgn0000352,FBgn0000395,FBgn0000463,FBgn0000490,FBgn0000497,FBgn0000524,FBgn0000546,FBgn0000547,FBgn0000625,FBgn0000636,FBgn0000711,FBgn0000719,FBgn0001075,FBgn0001078,FBgn0001122,FBgn0001123,FBgn0001169,FBgn0001235,FBgn0001319,FBgn0001987,FBgn0002413,FBgn0002576,FBgn0002643,FBgn0003028,FBg…
GO:0048468	cell development	4.52065e-14	FBgn0000017,FBgn0000018,FBgn0000097,FBgn0000114,FBgn0000139,FBgn0000140,FBgn0000146,FBgn0000180,FBgn0000182,FBgn0000206,FBgn0000212,FBgn0000250,FBgn0000256,FBgn0000320,FBgn0000352,FBgn0000377,FBgn0000414,FBgn0000439,FBgn0000463,FBgn0000464,FBgn0000479,FBgn0000482,FBgn0000490,FBgn0000497,FBgn0000504,FBgn0000535,FBgn0000542,FBgn0000546,FBgn0000547,FBgn0000567,FBgn0000568,FBgn0000606,FBgn0000615,FBg…
GO:0035107	appendage morphogenesis	4.52441e-14	FBgn0000061,FBgn0000114,FBgn0000139,FBgn0000157,FBgn0000179,FBgn0000180,FBgn0000212,FBgn0000287,FBgn0000317,FBgn0000352,FBgn0000395,FBgn0000463,FBgn0000490,FBgn0000497,FBgn0000524,FBgn0000546,FBgn0000547,FBgn0000625,FBgn0000636,FBgn0000711,FBgn0000719,FBgn0001075,FBgn0001078,FBgn0001122,FBgn0001123,FBgn0001169,FBgn0001235,FBgn0001319,FBgn0001987,FBgn0002413,FBgn0002576,FBgn0002643,FBgn0003028,FBg…
GO:0030030	cell projection organization	5.09851e-14	FBgn0000017,FBgn0000097,FBgn0000139,FBgn0000212,FBgn0000317,FBgn0000320,FBgn0000352,FBgn0000414,FBgn0000464,FBgn0000479,FBgn0000497,FBgn0000504,FBgn0000546,FBgn0000606,FBgn0000629,FBgn0000636,FBgn0000719,FBgn0000723,FBgn0001075,FBgn0001078,FBgn0001122,FBgn0001139,FBgn0001297,FBgn0001319,FBgn0001983,FBgn0001987,FBgn0002023,FBgn0002413,FBgn0002521,FBgn0002543,FBgn0002565,FBgn0003028,FBgn0003041,FBg…
GO:0035114	imaginal disc-derived appendage morphogenesis	5.14638e-14	FBgn0000061,FBgn0000114,FBgn0000139,FBgn0000157,FBgn0000179,FBgn0000180,FBgn0000212,FBgn0000287,FBgn0000317,FBgn0000352,FBgn0000395,FBgn0000463,FBgn0000490,FBgn0000497,FBgn0000524,FBgn0000546,FBgn0000547,FBgn0000625,FBgn0000636,FBgn0000711,FBgn0000719,FBgn0001075,FBgn0001078,FBgn0001122,FBgn0001123,FBgn0001169,FBgn0001235,FBgn0001319,FBgn0001987,FBgn0002413,FBgn0002576,FBgn0002643,FBgn0003028,FBg…
GO:0000902	cell morphogenesis	7.28757e-14	FBgn0000017,FBgn0000097,FBgn0000139,FBgn0000212,FBgn0000320,FBgn0000414,FBgn0000463,FBgn0000464,FBgn0000479,FBgn0000497,FBgn0000504,FBgn0000546,FBgn0000547,FBgn0000606,FBgn0000629,FBgn0000636,FBgn0000719,FBgn0000723,FBgn0001075,FBgn0001078,FBgn0001139,FBgn0001297,FBgn0001319,FBgn0001983,FBgn0002023,FBgn0002121,FBgn0002521,FBgn0002543,FBgn0002565,FBgn0002789,FBgn0002921,FBgn0002940,FBgn0003041,FBg…
GO:0035120	post-embryonic appendage morphogenesis	9.81538e-14	FBgn0000061,FBgn0000114,FBgn0000139,FBgn0000157,FBgn0000179,FBgn0000180,FBgn0000212,FBgn0000287,FBgn0000317,FBgn0000352,FBgn0000395,FBgn0000463,FBgn0000490,FBgn0000497,FBgn0000524,FBgn0000546,FBgn0000547,FBgn0000636,FBgn0000711,FBgn0000719,FBgn0001075,FBgn0001078,FBgn0001122,FBgn0001123,FBgn0001169,FBgn0001235,FBgn0001319,FBgn0001987,FBgn0002413,FBgn0002643,FBgn0003028,FBgn0003090,FBgn0003175,FBg…
GO:0035220	wing disc development	1.14972e-13	FBgn0000114,FBgn0000139,FBgn0000157,FBgn0000179,FBgn0000180,FBgn0000212,FBgn0000287,FBgn0000317,FBgn0000352,FBgn0000395,FBgn0000422,FBgn0000463,FBgn0000490,FBgn0000497,FBgn0000524,FBgn0000546,FBgn0000547,FBgn0000625,FBgn0000636,FBgn0000711,FBgn0000719,FBgn0001075,FBgn0001122,FBgn0001123,FBgn0001169,FBgn0001235,FBgn0001297,FBgn0001319,FBgn0001987,FBgn0002413,FBgn0002643,FBgn0002735,FBgn0003090,FBg…
GO:0009886	post-embryonic morphogenesis	1.30392e-13	FBgn0000061,FBgn0000114,FBgn0000139,FBgn0000157,FBgn0000179,FBgn0000180,FBgn0000212,FBgn0000287,FBgn0000317,FBgn0000320,FBgn0000352,FBgn0000395,FBgn0000463,FBgn0000490,FBgn0000497,FBgn0000504,FBgn0000524,FBgn0000546,FBgn0000547,FBgn0000567,FBgn0000636,FBgn0000711,FBgn0000719,FBgn0001075,FBgn0001078,FBgn0001122,FBgn0001123,FBgn0001169,FBgn0001235,FBgn0001255,FBgn0001297,FBgn0001319,FBgn0001987,FBg…
GO:0048869	cellular developmental process	2.92966e-13	FBgn0000017,FBgn0000018,FBgn0000097,FBgn0000114,FBgn0000139,FBgn0000140,FBgn0000146,FBgn0000180,FBgn0000182,FBgn0000206,FBgn0000212,FBgn0000250,FBgn0000256,FBgn0000287,FBgn0000317,FBgn0000320,FBgn0000330,FBgn0000352,FBgn0000377,FBgn0000414,FBgn0000439,FBgn0000463,FBgn0000464,FBgn0000479,FBgn0000482,FBgn0000490,FBgn0000497,FBgn0000504,FBgn0000535,FBgn0000542,FBgn0000546,FBgn0000547,FBgn0000567,FBg…
GO:0030154	cell differentiation	3.00126e-13	FBgn0000017,FBgn0000018,FBgn0000097,FBgn0000114,FBgn0000139,FBgn0000140,FBgn0000146,FBgn0000180,FBgn0000182,FBgn0000206,FBgn0000212,FBgn0000250,FBgn0000256,FBgn0000287,FBgn0000317,FBgn0000320,FBgn0000330,FBgn0000352,FBgn0000377,FBgn0000414,FBgn0000439,FBgn0000463,FBgn0000464,FBgn0000479,FBgn0000482,FBgn0000490,FBgn0000497,FBgn0000504,FBgn0000535,FBgn0000542,FBgn0000546,FBgn0000547,FBgn0000567,FBg…
GO:0006928	movement of cell or subcellular component	7.47362e-13	FBgn0000017,FBgn0000097,FBgn0000182,FBgn0000212,FBgn0000317,FBgn0000320,FBgn0000352,FBgn0000377,FBgn0000414,FBgn0000463,FBgn0000464,FBgn0000482,FBgn0000490,FBgn0000504,FBgn0000546,FBgn0000606,FBgn0000629,FBgn0000636,FBgn0000719,FBgn0000723,FBgn0000964,FBgn0001137,FBgn0001297,FBgn0001301,FBgn0001316,FBgn0001987,FBgn0002022,FBgn0002023,FBgn0002543,FBgn0002565,FBgn0002781,FBgn0002973,FBgn0003041,FBg…
GO:0065008	regulation of biological quality	8.23024e-13	FBgn0000017,FBgn0000114,FBgn0000146,FBgn0000180,FBgn0000206,FBgn0000212,FBgn0000250,FBgn0000256,FBgn0000303,FBgn0000330,FBgn0000352,FBgn0000463,FBgn0000464,FBgn0000490,FBgn0000497,FBgn0000546,FBgn0000547,FBgn0000568,FBgn0000629,FBgn0000667,FBgn0000719,FBgn0000723,FBgn0001075,FBgn0001078,FBgn0001122,FBgn0001148,FBgn0001169,FBgn0001220,FBgn0001316,FBgn0001321,FBgn0001987,FBgn0002121,FBgn0002413,FBg…
GO:2000026	regulation of multicellular organismal development	9.57369e-13	FBgn0000017,FBgn0000097,FBgn0000146,FBgn0000212,FBgn0000422,FBgn0000463,FBgn0000464,FBgn0000490,FBgn0000497,FBgn0000504,FBgn0000527,FBgn0000542,FBgn0000546,FBgn0000547,FBgn0000568,FBgn0000606,FBgn0000615,FBgn0000723,FBgn0001075,FBgn0001122,FBgn0001235,FBgn0001316,FBgn0001319,FBgn0002022,FBgn0002121,FBgn0002543,FBgn0002576,FBgn0002638,FBgn0002735,FBgn0002940,FBgn0002973,FBgn0003041,FBgn0003090,FBg…
GO:0009791	post-embryonic development	9.8029e-13	FBgn0000061,FBgn0000114,FBgn0000139,FBgn0000157,FBgn0000179,FBgn0000180,FBgn0000212,FBgn0000287,FBgn0000317,FBgn0000320,FBgn0000352,FBgn0000395,FBgn0000442,FBgn0000463,FBgn0000490,FBgn0000497,FBgn0000504,FBgn0000524,FBgn0000546,FBgn0000547,FBgn0000567,FBgn0000568,FBgn0000636,FBgn0000711,FBgn0000719,FBgn0001075,FBgn0001078,FBgn0001122,FBgn0001123,FBgn0001169,FBgn0001235,FBgn0001255,FBgn0001297,FBg…
GO:0048812	neuron projection morphogenesis	1.8445e-12	FBgn0000017,FBgn0000097,FBgn0000139,FBgn0000212,FBgn0000320,FBgn0000414,FBgn0000464,FBgn0000479,FBgn0000504,FBgn0000546,FBgn0000606,FBgn0000629,FBgn0000636,FBgn0000719,FBgn0000723,FBgn0001078,FBgn0001139,FBgn0001297,FBgn0001319,FBgn0001983,FBgn0002023,FBgn0002521,FBgn0002543,FBgn0002565,FBgn0003041,FBgn0003090,FBgn0003165,FBgn0003301,FBgn0003391,FBgn0003396,FBgn0003435,FBgn0003447,FBgn0003892,FBg…
GO:0031175	neuron projection development	3.10366e-12	FBgn0000017,FBgn0000097,FBgn0000139,FBgn0000212,FBgn0000320,FBgn0000414,FBgn0000464,FBgn0000479,FBgn0000504,FBgn0000546,FBgn0000606,FBgn0000629,FBgn0000636,FBgn0000719,FBgn0000723,FBgn0001078,FBgn0001139,FBgn0001297,FBgn0001319,FBgn0001983,FBgn0002023,FBgn0002521,FBgn0002543,FBgn0002565,FBgn0003041,FBgn0003090,FBgn0003165,FBgn0003301,FBgn0003391,FBgn0003396,FBgn0003435,FBgn0003447,FBgn0003892,FBg…
GO:0000904	cell morphogenesis involved in differentiation	3.27689e-12	FBgn0000017,FBgn0000097,FBgn0000139,FBgn0000212,FBgn0000320,FBgn0000414,FBgn0000463,FBgn0000464,FBgn0000479,FBgn0000497,FBgn0000504,FBgn0000546,FBgn0000606,FBgn0000629,FBgn0000636,FBgn0000719,FBgn0000723,FBgn0001075,FBgn0001078,FBgn0001139,FBgn0001297,FBgn0001319,FBgn0001983,FBgn0002023,FBgn0002521,FBgn0002543,FBgn0002565,FBgn0002940,FBgn0003041,FBgn0003090,FBgn0003165,FBgn0003255,FBgn0003301,FBg…
GO:0007476	imaginal disc-derived wing morphogenesis	4.03342e-12	FBgn0000114,FBgn0000139,FBgn0000157,FBgn0000179,FBgn0000180,FBgn0000212,FBgn0000287,FBgn0000317,FBgn0000352,FBgn0000395,FBgn0000463,FBgn0000490,FBgn0000497,FBgn0000546,FBgn0000547,FBgn0000636,FBgn0000711,FBgn0000719,FBgn0001075,FBgn0001122,FBgn0001123,FBgn0001169,FBgn0001235,FBgn0001319,FBgn0001987,FBgn0002413,FBgn0002643,FBgn0003090,FBgn0003175,FBgn0003187,FBgn0003310,FBgn0003326,FBgn0003371,FBg…
GO:0002165	instar larval or pupal development	4.27561e-12	FBgn0000061,FBgn0000114,FBgn0000139,FBgn0000157,FBgn0000179,FBgn0000180,FBgn0000212,FBgn0000287,FBgn0000317,FBgn0000320,FBgn0000352,FBgn0000395,FBgn0000463,FBgn0000490,FBgn0000497,FBgn0000504,FBgn0000524,FBgn0000546,FBgn0000547,FBgn0000567,FBgn0000568,FBgn0000636,FBgn0000711,FBgn0000719,FBgn0001075,FBgn0001078,FBgn0001122,FBgn0001123,FBgn0001169,FBgn0001235,FBgn0001255,FBgn0001297,FBgn0001319,FBg…
GO:0044763	single-organism cellular process	5.49231e-12	FBgn0000017,FBgn0000018,FBgn0000036,FBgn0000052,FBgn0000053,FBgn0000061,FBgn0000064,FBgn0000075,FBgn0000097,FBgn0000114,FBgn0000139,FBgn0000140,FBgn0000146,FBgn0000153,FBgn0000180,FBgn0000182,FBgn0000206,FBgn0000212,FBgn0000250,FBgn0000256,FBgn0000287,FBgn0000303,FBgn0000316,FBgn0000317,FBgn0000320,FBgn0000330,FBgn0000352,FBgn0000377,FBgn0000395,FBgn0000409,FBgn0000414,FBgn0000416,FBgn0000422,FBg…
GO:0022008	neurogenesis	7.3569e-12	FBgn0000017,FBgn0000097,FBgn0000139,FBgn0000206,FBgn0000212,FBgn0000287,FBgn0000317,FBgn0000320,FBgn0000330,FBgn0000377,FBgn0000414,FBgn0000463,FBgn0000464,FBgn0000479,FBgn0000497,FBgn0000504,FBgn0000535,FBgn0000546,FBgn0000547,FBgn0000606,FBgn0000629,FBgn0000636,FBgn0000719,FBgn0000723,FBgn0001075,FBgn0001078,FBgn0001122,FBgn0001139,FBgn0001148,FBgn0001222,FBgn0001235,FBgn0001297,FBgn0001316,FBg…
GO:0007472	wing disc morphogenesis	7.75001e-12	FBgn0000114,FBgn0000139,FBgn0000157,FBgn0000179,FBgn0000180,FBgn0000212,FBgn0000287,FBgn0000317,FBgn0000352,FBgn0000395,FBgn0000463,FBgn0000490,FBgn0000497,FBgn0000546,FBgn0000547,FBgn0000636,FBgn0000711,FBgn0000719,FBgn0001075,FBgn0001122,FBgn0001123,FBgn0001169,FBgn0001235,FBgn0001319,FBgn0001987,FBgn0002413,FBgn0002643,FBgn0003090,FBgn0003175,FBgn0003187,FBgn0003310,FBgn0003326,FBgn0003371,FBg…
GO:0042221	response to chemical	1.59258e-11	FBgn0000017,FBgn0000036,FBgn0000157,FBgn0000206,FBgn0000212,FBgn0000320,FBgn0000395,FBgn0000414,FBgn0000448,FBgn0000464,FBgn0000479,FBgn0000490,FBgn0000504,FBgn0000535,FBgn0000546,FBgn0000568,FBgn0000606,FBgn0000629,FBgn0000636,FBgn0000719,FBgn0000721,FBgn0000723,FBgn0001078,FBgn0001123,FBgn0001222,FBgn0002023,FBgn0002031,FBgn0002121,FBgn0002413,FBgn0002543,FBgn0002565,FBgn0003090,FBgn0003165,FBg…
GO:0042330	taxis	1.98886e-11	FBgn0000017,FBgn0000212,FBgn0000320,FBgn0000414,FBgn0000422,FBgn0000464,FBgn0000490,FBgn0000504,FBgn0000606,FBgn0000629,FBgn0000636,FBgn0000719,FBgn0000723,FBgn0002023,FBgn0002543,FBgn0002565,FBgn0002940,FBgn0003090,FBgn0003391,FBgn0003435,FBgn0003651,FBgn0003892,FBgn0003896,FBgn0004055,FBgn0004108,FBgn0004368,FBgn0004369,FBgn0004435,FBgn0004449,FBgn0004595,FBgn0004644,FBgn0004652,FBgn0004657,FBg…
GO:0044707	single-multicellular organism process	3.1548e-11	FBgn0000008,FBgn0000017,FBgn0000061,FBgn0000075,FBgn0000097,FBgn0000114,FBgn0000139,FBgn0000140,FBgn0000146,FBgn0000153,FBgn0000157,FBgn0000179,FBgn0000180,FBgn0000182,FBgn0000206,FBgn0000212,FBgn0000250,FBgn0000251,FBgn0000256,FBgn0000287,FBgn0000316,FBgn0000317,FBgn0000320,FBgn0000330,FBgn0000352,FBgn0000377,FBgn0000395,FBgn0000414,FBgn0000422,FBgn0000439,FBgn0000442,FBgn0000448,FBgn0000463,FBg…
GO:0051179	localization	3.35459e-11	FBgn0000017,FBgn0000036,FBgn0000097,FBgn0000140,FBgn0000146,FBgn0000180,FBgn0000182,FBgn0000212,FBgn0000250,FBgn0000256,FBgn0000320,FBgn0000330,FBgn0000352,FBgn0000377,FBgn0000414,FBgn0000416,FBgn0000463,FBgn0000464,FBgn0000482,FBgn0000490,FBgn0000524,FBgn0000535,FBgn0000546,FBgn0000615,FBgn0000667,FBgn0000711,FBgn0000719,FBgn0000810,FBgn0000964,FBgn0001075,FBgn0001137,FBgn0001235,FBgn0001296,FBg…
GO:0048667	cell morphogenesis involved in neuron differentiation	6.01082e-11	FBgn0000017,FBgn0000097,FBgn0000139,FBgn0000212,FBgn0000320,FBgn0000414,FBgn0000464,FBgn0000479,FBgn0000504,FBgn0000546,FBgn0000606,FBgn0000629,FBgn0000636,FBgn0000719,FBgn0000723,FBgn0001078,FBgn0001139,FBgn0001297,FBgn0001319,FBgn0001983,FBgn0002023,FBgn0002521,FBgn0002543,FBgn0002565,FBgn0002940,FBgn0003041,FBgn0003090,FBgn0003165,FBgn0003301,FBgn0003391,FBgn0003396,FBgn0003435,FBgn0003892,FBg…
GO:0051716	cellular response to stimulus	1.37705e-10	FBgn0000017,FBgn0000061,FBgn0000064,FBgn0000097,FBgn0000180,FBgn0000206,FBgn0000212,FBgn0000250,FBgn0000352,FBgn0000395,FBgn0000414,FBgn0000448,FBgn0000463,FBgn0000479,FBgn0000482,FBgn0000490,FBgn0000524,FBgn0000535,FBgn0000546,FBgn0000547,FBgn0000568,FBgn0000711,FBgn0000719,FBgn0001075,FBgn0001078,FBgn0001122,FBgn0001123,FBgn0001137,FBgn0001139,FBgn0001169,FBgn0001235,FBgn0001297,FBgn0001319,FBg…
GO:0032990	cell part morphogenesis	2.59846e-10	FBgn0000017,FBgn0000097,FBgn0000139,FBgn0000212,FBgn0000320,FBgn0000414,FBgn0000464,FBgn0000479,FBgn0000504,FBgn0000546,FBgn0000606,FBgn0000629,FBgn0000636,FBgn0000719,FBgn0000723,FBgn0001078,FBgn0001139,FBgn0001220,FBgn0001297,FBgn0001319,FBgn0001983,FBgn0002023,FBgn0002521,FBgn0002543,FBgn0002565,FBgn0003041,FBgn0003090,FBgn0003165,FBgn0003301,FBgn0003391,FBgn0003396,FBgn0003435,FBgn0003447,FBg…
GO:0048518	positive regulation of biological process	3.78069e-10	FBgn0000017,FBgn0000061,FBgn0000097,FBgn0000114,FBgn0000139,FBgn0000146,FBgn0000157,FBgn0000212,FBgn0000250,FBgn0000251,FBgn0000256,FBgn0000286,FBgn0000320,FBgn0000352,FBgn0000439,FBgn0000448,FBgn0000463,FBgn0000490,FBgn0000504,FBgn0000524,FBgn0000542,FBgn0000546,FBgn0000567,FBgn0000606,FBgn0000711,FBgn0000964,FBgn0001078,FBgn0001123,FBgn0001133,FBgn0001222,FBgn0001235,FBgn0001297,FBgn0001319,FBg…
GO:0006935	chemotaxis	5.47663e-10	FBgn0000017,FBgn0000212,FBgn0000320,FBgn0000414,FBgn0000464,FBgn0000490,FBgn0000504,FBgn0000606,FBgn0000629,FBgn0000636,FBgn0000719,FBgn0000723,FBgn0002023,FBgn0002543,FBgn0002565,FBgn0003090,FBgn0003391,FBgn0003435,FBgn0003892,FBgn0003896,FBgn0004055,FBgn0004108,FBgn0004368,FBgn0004369,FBgn0004435,FBgn0004449,FBgn0004595,FBgn0004644,FBgn0004652,FBgn0004657,FBgn0004666,FBgn0004795,FBgn0004838,FBg…
GO:0045595	regulation of cell differentiation	8.64399e-10	FBgn0000097,FBgn0000114,FBgn0000146,FBgn0000212,FBgn0000320,FBgn0000439,FBgn0000463,FBgn0000464,FBgn0000490,FBgn0000542,FBgn0000546,FBgn0000547,FBgn0000606,FBgn0000615,FBgn0001235,FBgn0001316,FBgn0001319,FBgn0002121,FBgn0002576,FBgn0002638,FBgn0002735,FBgn0002789,FBgn0002940,FBgn0002973,FBgn0003041,FBgn0003090,FBgn0003371,FBgn0003410,FBgn0003507,FBgn0003716,FBgn0003731,FBgn0003963,FBgn0004242,FBg…
GO:0048858	cell projection morphogenesis	9.46689e-10	FBgn0000017,FBgn0000097,FBgn0000139,FBgn0000212,FBgn0000320,FBgn0000414,FBgn0000464,FBgn0000479,FBgn0000504,FBgn0000546,FBgn0000606,FBgn0000629,FBgn0000636,FBgn0000719,FBgn0000723,FBgn0001078,FBgn0001139,FBgn0001297,FBgn0001319,FBgn0001983,FBgn0002023,FBgn0002521,FBgn0002543,FBgn0002565,FBgn0003041,FBgn0003090,FBgn0003165,FBgn0003301,FBgn0003391,FBgn0003396,FBgn0003435,FBgn0003447,FBgn0003892,FBg…
GO:0007275	multicellular organism development	1.32114e-09	FBgn0000008,FBgn0000017,FBgn0000061,FBgn0000075,FBgn0000097,FBgn0000114,FBgn0000139,FBgn0000140,FBgn0000146,FBgn0000157,FBgn0000179,FBgn0000180,FBgn0000206,FBgn0000212,FBgn0000250,FBgn0000251,FBgn0000256,FBgn0000287,FBgn0000316,FBgn0000317,FBgn0000320,FBgn0000330,FBgn0000352,FBgn0000377,FBgn0000395,FBgn0000414,FBgn0000422,FBgn0000439,FBgn0000442,FBgn0000448,FBgn0000463,FBgn0000464,FBgn0000479,FBg…
GO:0009605	response to external stimulus	2.95608e-09	FBgn0000017,FBgn0000146,FBgn0000212,FBgn0000250,FBgn0000251,FBgn0000320,FBgn0000414,FBgn0000422,FBgn0000464,FBgn0000482,FBgn0000490,FBgn0000504,FBgn0000568,FBgn0000606,FBgn0000629,FBgn0000636,FBgn0000719,FBgn0000721,FBgn0000723,FBgn0001122,FBgn0001222,FBgn0001297,FBgn0001319,FBgn0002023,FBgn0002543,FBgn0002565,FBgn0002566,FBgn0002921,FBgn0002936,FBgn0002938,FBgn0002940,FBgn0003090,FBgn0003174,FBg…
GO:0051128	regulation of cellular component organization	3.10848e-09	FBgn0000017,FBgn0000114,FBgn0000146,FBgn0000256,FBgn0000464,FBgn0000482,FBgn0000547,FBgn0000606,FBgn0000615,FBgn0000719,FBgn0000723,FBgn0001122,FBgn0001316,FBgn0001319,FBgn0002121,FBgn0002183,FBgn0002413,FBgn0002566,FBgn0002781,FBgn0002789,FBgn0002921,FBgn0002973,FBgn0003041,FBgn0003090,FBgn0003165,FBgn0003209,FBgn0003371,FBgn0003429,FBgn0003444,FBgn0003462,FBgn0003475,FBgn0003502,FBgn0003716,FBg…
GO:0007409	axonogenesis	9.48538e-09	FBgn0000017,FBgn0000212,FBgn0000320,FBgn0000414,FBgn0000464,FBgn0000479,FBgn0000504,FBgn0000606,FBgn0000629,FBgn0000636,FBgn0000719,FBgn0000723,FBgn0001297,FBgn0002023,FBgn0002543,FBgn0002565,FBgn0003041,FBgn0003090,FBgn0003301,FBgn0003391,FBgn0003435,FBgn0003892,FBgn0003896,FBgn0004055,FBgn0004108,FBgn0004368,FBgn0004369,FBgn0004435,FBgn0004449,FBgn0004595,FBgn0004644,FBgn0004652,FBgn0004657,FBg…
GO:0048522	positive regulation of cellular process	9.93357e-09	FBgn0000061,FBgn0000097,FBgn0000114,FBgn0000139,FBgn0000146,FBgn0000157,FBgn0000212,FBgn0000250,FBgn0000251,FBgn0000256,FBgn0000286,FBgn0000320,FBgn0000352,FBgn0000439,FBgn0000448,FBgn0000463,FBgn0000504,FBgn0000524,FBgn0000542,FBgn0000546,FBgn0000567,FBgn0000606,FBgn0000711,FBgn0000964,FBgn0001078,FBgn0001123,FBgn0001133,FBgn0001222,FBgn0001235,FBgn0001297,FBgn0001319,FBgn0001983,FBgn0002121,FBg…
GO:0008038	neuron recognition	1.56702e-08	FBgn0000017,FBgn0000504,FBgn0000636,FBgn0001987,FBgn0002543,FBgn0002565,FBgn0003041,FBgn0004055,FBgn0004108,FBgn0004369,FBgn0004435,FBgn0004449,FBgn0004509,FBgn0004652,FBgn0004885,FBgn0005631,FBgn0005775,FBgn0010453,FBgn0010473,FBgn0011259,FBgn0011592,FBgn0013733,FBgn0013997,FBgn0014007,FBgn0015380,FBgn0015609,FBgn0015774,FBgn0016081,FBgn0023083,FBgn0024836,FBgn0028644,FBgn0028645,FBgn0028734,FBg…
GO:0061564	axon development	1.71837e-08	FBgn0000017,FBgn0000212,FBgn0000320,FBgn0000414,FBgn0000464,FBgn0000479,FBgn0000504,FBgn0000606,FBgn0000629,FBgn0000636,FBgn0000719,FBgn0000723,FBgn0001297,FBgn0002023,FBgn0002543,FBgn0002565,FBgn0003041,FBgn0003090,FBgn0003301,FBgn0003391,FBgn0003435,FBgn0003892,FBgn0003896,FBgn0004055,FBgn0004108,FBgn0004368,FBgn0004369,FBgn0004435,FBgn0004449,FBgn0004595,FBgn0004644,FBgn0004652,FBgn0004657,FBg…
GO:0022603	regulation of anatomical structure morphogenesis	1.81311e-08	FBgn0000017,FBgn0000097,FBgn0000439,FBgn0000464,FBgn0000490,FBgn0000497,FBgn0000542,FBgn0000547,FBgn0000606,FBgn0000719,FBgn0000723,FBgn0001319,FBgn0002121,FBgn0002576,FBgn0002789,FBgn0002921,FBgn0002940,FBgn0003041,FBgn0003090,FBgn0003209,FBgn0003396,FBgn0003410,FBgn0003716,FBgn0003731,FBgn0004390,FBgn0004435,FBgn0004449,FBgn0004595,FBgn0004657,FBgn0004837,FBgn0004876,FBgn0005536,FBgn0010382,FBg…
GO:0008037	cell recognition	4.1119e-08	FBgn0000017,FBgn0000504,FBgn0000636,FBgn0001987,FBgn0002543,FBgn0002565,FBgn0003041,FBgn0004055,FBgn0004108,FBgn0004369,FBgn0004435,FBgn0004449,FBgn0004509,FBgn0004652,FBgn0004885,FBgn0005631,FBgn0005775,FBgn0010453,FBgn0010473,FBgn0011259,FBgn0011592,FBgn0013733,FBgn0013997,FBgn0014007,FBgn0015380,FBgn0015609,FBgn0015774,FBgn0016081,FBgn0023083,FBgn0024836,FBgn0028644,FBgn0028645,FBgn0028734,FBg…
GO:0007411	axon guidance	5.59604e-08	FBgn0000017,FBgn0000320,FBgn0000414,FBgn0000464,FBgn0000504,FBgn0000606,FBgn0000629,FBgn0000636,FBgn0000719,FBgn0000723,FBgn0002023,FBgn0002543,FBgn0002565,FBgn0003090,FBgn0003391,FBgn0003435,FBgn0003892,FBgn0003896,FBgn0004055,FBgn0004108,FBgn0004368,FBgn0004369,FBgn0004435,FBgn0004449,FBgn0004595,FBgn0004652,FBgn0004657,FBgn0004666,FBgn0004795,FBgn0004838,FBgn0004839,FBgn0004885,FBgn0005624,FBg…
GO:0032502	developmental process	5.79355e-08	FBgn0000008,FBgn0000017,FBgn0000018,FBgn0000061,FBgn0000064,FBgn0000075,FBgn0000097,FBgn0000114,FBgn0000139,FBgn0000140,FBgn0000146,FBgn0000153,FBgn0000157,FBgn0000179,FBgn0000180,FBgn0000182,FBgn0000206,FBgn0000212,FBgn0000250,FBgn0000251,FBgn0000256,FBgn0000286,FBgn0000287,FBgn0000316,FBgn0000317,FBgn0000320,FBgn0000330,FBgn0000352,FBgn0000377,FBgn0000395,FBgn0000414,FBgn0000422,FBgn0000439,FBg…
GO:0044767	single-organism developmental process	7.99555e-08	FBgn0000008,FBgn0000017,FBgn0000018,FBgn0000061,FBgn0000075,FBgn0000097,FBgn0000114,FBgn0000139,FBgn0000140,FBgn0000146,FBgn0000153,FBgn0000157,FBgn0000179,FBgn0000180,FBgn0000182,FBgn0000206,FBgn0000212,FBgn0000250,FBgn0000251,FBgn0000256,FBgn0000286,FBgn0000287,FBgn0000316,FBgn0000317,FBgn0000320,FBgn0000330,FBgn0000352,FBgn0000377,FBgn0000395,FBgn0000414,FBgn0000422,FBgn0000439,FBgn0000442,FBg…
GO:0007610	behavior	8.96745e-08	FBgn0000114,FBgn0000153,FBgn0000157,FBgn0000422,FBgn0000479,FBgn0000504,FBgn0000527,FBgn0000535,FBgn0000546,FBgn0000547,FBgn0000636,FBgn0000667,FBgn0000721,FBgn0001078,FBgn0001123,FBgn0001128,FBgn0001297,FBgn0002413,FBgn0002855,FBgn0002856,FBgn0002921,FBgn0002940,FBgn0002973,FBgn0003028,FBgn0003165,FBgn0003175,FBgn0003301,FBgn0003310,FBgn0003321,FBgn0003371,FBgn0003396,FBgn0003429,FBgn0003435,FBg…
GO:0097485	neuron projection guidance	9.92671e-08	FBgn0000017,FBgn0000212,FBgn0000320,FBgn0000414,FBgn0000464,FBgn0000504,FBgn0000606,FBgn0000629,FBgn0000636,FBgn0000719,FBgn0000723,FBgn0002023,FBgn0002543,FBgn0002565,FBgn0003090,FBgn0003391,FBgn0003435,FBgn0003892,FBgn0003896,FBgn0004055,FBgn0004108,FBgn0004368,FBgn0004369,FBgn0004435,FBgn0004449,FBgn0004595,FBgn0004652,FBgn0004657,FBgn0004666,FBgn0004795,FBgn0004838,FBgn0004839,FBgn0004885,FBg…
GO:0007155	cell adhesion	1.18144e-07	FBgn0000097,FBgn0000180,FBgn0000463,FBgn0000464,FBgn0000497,FBgn0000546,FBgn0000547,FBgn0000636,FBgn0000711,FBgn0001075,FBgn0001122,FBgn0001987,FBgn0002543,FBgn0002789,FBgn0003041,FBgn0003391,FBgn0003716,FBgn0003731,FBgn0004364,FBgn0004449,FBgn0004657,FBgn0004839,FBgn0005631,FBgn0005775,FBgn0010382,FBgn0011722,FBgn0011829,FBgn0013759,FBgn0013997,FBgn0014380,FBgn0014857,FBgn0015229,FBgn0015589,FBg…
GO:0048870	cell motility	4.06215e-07	FBgn0000017,FBgn0000097,FBgn0000182,FBgn0000320,FBgn0000377,FBgn0000463,FBgn0000482,FBgn0000490,FBgn0000546,FBgn0000719,FBgn0000964,FBgn0001137,FBgn0001297,FBgn0001301,FBgn0001987,FBgn0002022,FBgn0002543,FBgn0002781,FBgn0002973,FBgn0003041,FBgn0003165,FBgn0003295,FBgn0003391,FBgn0003447,FBgn0003499,FBgn0003507,FBgn0003716,FBgn0003731,FBgn0003892,FBgn0003984,FBgn0004364,FBgn0004512,FBgn0004583,FBg…
GO:0016477	cell migration	6.24523e-07	FBgn0000017,FBgn0000097,FBgn0000182,FBgn0000320,FBgn0000377,FBgn0000463,FBgn0000482,FBgn0000490,FBgn0000546,FBgn0000719,FBgn0000964,FBgn0001137,FBgn0001297,FBgn0001301,FBgn0001987,FBgn0002022,FBgn0002543,FBgn0002781,FBgn0002973,FBgn0003041,FBgn0003165,FBgn0003295,FBgn0003391,FBgn0003447,FBgn0003499,FBgn0003507,FBgn0003716,FBgn0003731,FBgn0003892,FBgn0003984,FBgn0004364,FBgn0004512,FBgn0004583,FBg…
GO:0051674	localization of cell	7.62516e-07	FBgn0000017,FBgn0000097,FBgn0000182,FBgn0000320,FBgn0000377,FBgn0000463,FBgn0000482,FBgn0000490,FBgn0000546,FBgn0000719,FBgn0000964,FBgn0001137,FBgn0001297,FBgn0001301,FBgn0001987,FBgn0002022,FBgn0002543,FBgn0002781,FBgn0002973,FBgn0003041,FBgn0003165,FBgn0003295,FBgn0003391,FBgn0003447,FBgn0003499,FBgn0003507,FBgn0003716,FBgn0003731,FBgn0003892,FBgn0003984,FBgn0004364,FBgn0004512,FBgn0004583,FBg…
GO:0048856	anatomical structure development	1.47215e-06	FBgn0000008,FBgn0000017,FBgn0000018,FBgn0000061,FBgn0000064,FBgn0000075,FBgn0000097,FBgn0000114,FBgn0000139,FBgn0000140,FBgn0000146,FBgn0000157,FBgn0000179,FBgn0000180,FBgn0000182,FBgn0000206,FBgn0000212,FBgn0000250,FBgn0000251,FBgn0000256,FBgn0000286,FBgn0000287,FBgn0000316,FBgn0000317,FBgn0000320,FBgn0000330,FBgn0000352,FBgn0000377,FBgn0000395,FBgn0000414,FBgn0000422,FBgn0000439,FBgn0000442,FBg…
GO:0044699	single-organism process	2.04028e-06	FBgn0000008,FBgn0000017,FBgn0000018,FBgn0000036,FBgn0000052,FBgn0000053,FBgn0000061,FBgn0000064,FBgn0000075,FBgn0000097,FBgn0000114,FBgn0000139,FBgn0000140,FBgn0000146,FBgn0000153,FBgn0000157,FBgn0000179,FBgn0000180,FBgn0000182,FBgn0000206,FBgn0000212,FBgn0000250,FBgn0000251,FBgn0000256,FBgn0000286,FBgn0000287,FBgn0000303,FBgn0000316,FBgn0000317,FBgn0000320,FBgn0000330,FBgn0000352,FBgn0000377,FBg…
GO:0032501	multicellular organismal process	2.55336e-06	FBgn0000008,FBgn0000017,FBgn0000018,FBgn0000061,FBgn0000075,FBgn0000097,FBgn0000114,FBgn0000139,FBgn0000140,FBgn0000146,FBgn0000153,FBgn0000157,FBgn0000179,FBgn0000180,FBgn0000182,FBgn0000206,FBgn0000212,FBgn0000250,FBgn0000251,FBgn0000256,FBgn0000287,FBgn0000316,FBgn0000317,FBgn0000320,FBgn0000330,FBgn0000352,FBgn0000377,FBgn0000395,FBgn0000414,FBgn0000422,FBgn0000439,FBgn0000442,FBgn0000448,FBg…
GO:0048583	regulation of response to stimulus	2.5809e-06	FBgn0000061,FBgn0000097,FBgn0000146,FBgn0000212,FBgn0000250,FBgn0000251,FBgn0000352,FBgn0000395,FBgn0000464,FBgn0000479,FBgn0000482,FBgn0000524,FBgn0000546,FBgn0000547,FBgn0000711,FBgn0000721,FBgn0001075,FBgn0001123,FBgn0001139,FBgn0001169,FBgn0001235,FBgn0001319,FBgn0002121,FBgn0002524,FBgn0002566,FBgn0002855,FBgn0002938,FBgn0002973,FBgn0003041,FBgn0003090,FBgn0003165,FBgn0003209,FBgn0003218,FBg…
GO:0003008	system process	5.67165e-06	FBgn0000114,FBgn0000153,FBgn0000206,FBgn0000287,FBgn0000317,FBgn0000422,FBgn0000463,FBgn0000479,FBgn0000535,FBgn0000546,FBgn0000636,FBgn0000721,FBgn0001122,FBgn0001123,FBgn0001991,FBgn0001995,FBgn0002031,FBgn0002413,FBgn0002772,FBgn0002921,FBgn0002940,FBgn0003041,FBgn0003165,FBgn0003218,FBgn0003250,FBgn0003295,FBgn0003301,FBgn0003321,FBgn0003371,FBgn0003396,FBgn0003502,FBgn0003714,FBgn0003731,FBg…
GO:0007507	heart development	7.82435e-06	FBgn0000490,FBgn0000546,FBgn0000606,FBgn0001122,FBgn0001987,FBgn0002543,FBgn0002643,FBgn0002973,FBgn0003371,FBgn0003391,FBgn0003430,FBgn0003507,FBgn0003651,FBgn0003716,FBgn0003896,FBgn0003900,FBgn0003963,FBgn0004644,FBgn0004657,FBgn0004859,FBgn0004862,FBgn0005631,FBgn0008651,FBgn0010389,FBgn0011648,FBgn0011656,FBgn0013997,FBgn0015000,FBgn0015396,FBgn0015765,FBgn0015777,FBgn0015903,FBgn0016660,FBg…
GO:0072358	cardiovascular system development	7.82435e-06	FBgn0000490,FBgn0000546,FBgn0000606,FBgn0001122,FBgn0001987,FBgn0002543,FBgn0002643,FBgn0002973,FBgn0003371,FBgn0003391,FBgn0003430,FBgn0003507,FBgn0003651,FBgn0003716,FBgn0003896,FBgn0003900,FBgn0003963,FBgn0004644,FBgn0004657,FBgn0004859,FBgn0004862,FBgn0005631,FBgn0008651,FBgn0010389,FBgn0011648,FBgn0011656,FBgn0013997,FBgn0015000,FBgn0015396,FBgn0015765,FBgn0015777,FBgn0015903,FBgn0016660,FBg…
GO:0072359	circulatory system development	7.82435e-06	FBgn0000490,FBgn0000546,FBgn0000606,FBgn0001122,FBgn0001987,FBgn0002543,FBgn0002643,FBgn0002973,FBgn0003371,FBgn0003391,FBgn0003430,FBgn0003507,FBgn0003651,FBgn0003716,FBgn0003896,FBgn0003900,FBgn0003963,FBgn0004644,FBgn0004657,FBgn0004859,FBgn0004862,FBgn0005631,FBgn0008651,FBgn0010389,FBgn0011648,FBgn0011656,FBgn0013997,FBgn0015000,FBgn0015396,FBgn0015765,FBgn0015777,FBgn0015903,FBgn0016660,FBg…
GO:0023051	regulation of signaling	8.35309e-06	FBgn0000061,FBgn0000097,FBgn0000212,FBgn0000352,FBgn0000395,FBgn0000479,FBgn0000482,FBgn0000524,FBgn0000547,FBgn0000711,FBgn0001075,FBgn0001139,FBgn0001148,FBgn0001169,FBgn0001235,FBgn0001319,FBgn0002121,FBgn0002413,FBgn0002524,FBgn0002566,FBgn0002938,FBgn0002973,FBgn0003041,FBgn0003090,FBgn0003165,FBgn0003209,FBgn0003218,FBgn0003292,FBgn0003301,FBgn0003310,FBgn0003371,FBgn0003429,FBgn0003444,FBg…
GO:0022610	biological adhesion	9.32695e-06	FBgn0000097,FBgn0000180,FBgn0000463,FBgn0000464,FBgn0000497,FBgn0000546,FBgn0000547,FBgn0000636,FBgn0000711,FBgn0001075,FBgn0001122,FBgn0001987,FBgn0002543,FBgn0002789,FBgn0003041,FBgn0003391,FBgn0003716,FBgn0003731,FBgn0004364,FBgn0004449,FBgn0004657,FBgn0004839,FBgn0005631,FBgn0005775,FBgn0010382,FBgn0011722,FBgn0011829,FBgn0013759,FBgn0013997,FBgn0014380,FBgn0014857,FBgn0015229,FBgn0015589,FBg…
GO:0045165	cell fate commitment	1.08555e-05	FBgn0000097,FBgn0000180,FBgn0000206,FBgn0000320,FBgn0000377,FBgn0000414,FBgn0000463,FBgn0000479,FBgn0000490,FBgn0000546,FBgn0000547,FBgn0000606,FBgn0000615,FBgn0001137,FBgn0001139,FBgn0001169,FBgn0001235,FBgn0001297,FBgn0001319,FBgn0001983,FBgn0002121,FBgn0002543,FBgn0002576,FBgn0002643,FBgn0002973,FBgn0003165,FBgn0003174,FBgn0003295,FBgn0003310,FBgn0003326,FBgn0003410,FBgn0003507,FBgn0003651,FBg…
GO:0060284	regulation of cell development	1.19024e-05	FBgn0000097,FBgn0000146,FBgn0000212,FBgn0000439,FBgn0000463,FBgn0000464,FBgn0000542,FBgn0000546,FBgn0000547,FBgn0000606,FBgn0000615,FBgn0001235,FBgn0001316,FBgn0001319,FBgn0002121,FBgn0002576,FBgn0002638,FBgn0002735,FBgn0002940,FBgn0002973,FBgn0003041,FBgn0003090,FBgn0003410,FBgn0003731,FBgn0004242,FBgn0004390,FBgn0004435,FBgn0004595,FBgn0004797,FBgn0004838,FBgn0004875,FBgn0004876,FBgn0004889,FBg…
GO:0007166	cell surface receptor signaling pathway	1.30002e-05	FBgn0000017,FBgn0000061,FBgn0000097,FBgn0000180,FBgn0000206,FBgn0000212,FBgn0000250,FBgn0000352,FBgn0000395,FBgn0000414,FBgn0000463,FBgn0000482,FBgn0000490,FBgn0000524,FBgn0000547,FBgn0000711,FBgn0000719,FBgn0001075,FBgn0001122,FBgn0001137,FBgn0001139,FBgn0001169,FBgn0001235,FBgn0001321,FBgn0002121,FBgn0002413,FBgn0002524,FBgn0002566,FBgn0002643,FBgn0002735,FBgn0002973,FBgn0003041,FBgn0003090,FBg…
GO:0030855	epithelial cell differentiation	1.76051e-05	FBgn0000017,FBgn0000097,FBgn0000146,FBgn0000180,FBgn0000182,FBgn0000250,FBgn0000256,FBgn0000317,FBgn0000320,FBgn0000352,FBgn0000463,FBgn0000482,FBgn0000490,FBgn0000497,FBgn0000546,FBgn0000547,FBgn0000636,FBgn0000719,FBgn0000810,FBgn0000964,FBgn0001075,FBgn0001122,FBgn0001137,FBgn0001297,FBgn0001301,FBgn0001987,FBgn0002022,FBgn0002413,FBgn0002643,FBgn0002989,FBgn0003028,FBgn0003090,FBgn0003187,FBg…
GO:0010646	regulation of cell communication	2.01696e-05	FBgn0000061,FBgn0000097,FBgn0000212,FBgn0000352,FBgn0000395,FBgn0000479,FBgn0000482,FBgn0000524,FBgn0000547,FBgn0000711,FBgn0001075,FBgn0001139,FBgn0001148,FBgn0001169,FBgn0001235,FBgn0001319,FBgn0002121,FBgn0002413,FBgn0002524,FBgn0002566,FBgn0002938,FBgn0002973,FBgn0003041,FBgn0003090,FBgn0003165,FBgn0003209,FBgn0003218,FBgn0003292,FBgn0003301,FBgn0003310,FBgn0003371,FBgn0003429,FBgn0003444,FBg…
GO:0051234	establishment of localization	2.24454e-05	FBgn0000017,FBgn0000036,FBgn0000097,FBgn0000140,FBgn0000180,FBgn0000212,FBgn0000250,FBgn0000330,FBgn0000352,FBgn0000414,FBgn0000416,FBgn0000482,FBgn0000524,FBgn0000535,FBgn0000546,FBgn0000615,FBgn0000711,FBgn0001137,FBgn0001296,FBgn0001301,FBgn0001316,FBgn0001991,FBgn0002022,FBgn0002121,FBgn0002413,FBgn0002566,FBgn0002638,FBgn0002921,FBgn0002936,FBgn0002938,FBgn0002973,FBgn0003090,FBgn0003187,FBg…
GO:0031323	regulation of cellular metabolic process	2.56439e-05	FBgn0000017,FBgn0000018,FBgn0000061,FBgn0000097,FBgn0000114,FBgn0000139,FBgn0000146,FBgn0000157,FBgn0000179,FBgn0000182,FBgn0000206,FBgn0000212,FBgn0000250,FBgn0000251,FBgn0000286,FBgn0000287,FBgn0000320,FBgn0000352,FBgn0000377,FBgn0000395,FBgn0000439,FBgn0000442,FBgn0000448,FBgn0000490,FBgn0000504,FBgn0000527,FBgn0000546,FBgn0000567,FBgn0000568,FBgn0000579,FBgn0000606,FBgn0000625,FBgn0000629,FBg…
GO:0007417	central nervous system development	2.62813e-05	FBgn0000017,FBgn0000140,FBgn0000157,FBgn0000212,FBgn0000320,FBgn0000377,FBgn0000448,FBgn0000463,FBgn0000504,FBgn0000546,FBgn0000547,FBgn0000606,FBgn0001078,FBgn0001122,FBgn0001148,FBgn0001235,FBgn0001319,FBgn0001983,FBgn0002543,FBgn0002638,FBgn0002643,FBgn0002973,FBgn0003209,FBgn0003391,FBgn0003499,FBgn0003651,FBgn0003720,FBgn0003731,FBgn0003984,FBgn0004108,FBgn0004364,FBgn0004368,FBgn0004394,FBg…
GO:0061061	muscle structure development	3.06436e-05	FBgn0000097,FBgn0000114,FBgn0000212,FBgn0000286,FBgn0000320,FBgn0000442,FBgn0000490,FBgn0000546,FBgn0000547,FBgn0000606,FBgn0000629,FBgn0000667,FBgn0000711,FBgn0001235,FBgn0001316,FBgn0001319,FBgn0002789,FBgn0002973,FBgn0003292,FBgn0003499,FBgn0003716,FBgn0003731,FBgn0003896,FBgn0003900,FBgn0003975,FBgn0003984,FBgn0004133,FBgn0004169,FBgn0004362,FBgn0004652,FBgn0004657,FBgn0004795,FBgn0004862,FBg…
GO:0032879	regulation of localization	3.36077e-05	FBgn0000017,FBgn0000146,FBgn0000250,FBgn0000352,FBgn0000464,FBgn0000482,FBgn0000615,FBgn0001075,FBgn0001316,FBgn0002022,FBgn0002413,FBgn0002524,FBgn0002543,FBgn0002566,FBgn0002638,FBgn0002973,FBgn0003090,FBgn0003295,FBgn0003371,FBgn0003444,FBgn0003892,FBgn0004242,FBgn0004595,FBgn0004620,FBgn0004644,FBgn0004657,FBgn0004797,FBgn0004838,FBgn0004875,FBgn0005626,FBgn0005631,FBgn0010014,FBgn0010300,FBg…
GO:0019222	regulation of metabolic process	3.47438e-05	FBgn0000017,FBgn0000018,FBgn0000061,FBgn0000097,FBgn0000114,FBgn0000139,FBgn0000146,FBgn0000157,FBgn0000179,FBgn0000182,FBgn0000206,FBgn0000212,FBgn0000250,FBgn0000251,FBgn0000286,FBgn0000287,FBgn0000320,FBgn0000352,FBgn0000377,FBgn0000395,FBgn0000439,FBgn0000442,FBgn0000448,FBgn0000490,FBgn0000504,FBgn0000527,FBgn0000546,FBgn0000567,FBgn0000568,FBgn0000579,FBgn0000606,FBgn0000625,FBgn0000629,FBg…
GO:0044708	single-organism behavior	3.75944e-05	FBgn0000153,FBgn0000157,FBgn0000422,FBgn0000479,FBgn0000527,FBgn0000535,FBgn0000546,FBgn0000636,FBgn0000667,FBgn0000721,FBgn0001078,FBgn0001123,FBgn0001128,FBgn0001297,FBgn0002413,FBgn0002921,FBgn0002940,FBgn0003028,FBgn0003165,FBgn0003301,FBgn0003310,FBgn0003321,FBgn0003371,FBgn0003396,FBgn0003435,FBgn0003502,FBgn0003714,FBgn0003731,FBgn0003984,FBgn0004242,FBgn0004419,FBgn0004435,FBgn0004516,FBg…
GO:0006810	transport	4.22024e-05	FBgn0000017,FBgn0000036,FBgn0000097,FBgn0000180,FBgn0000212,FBgn0000250,FBgn0000330,FBgn0000352,FBgn0000414,FBgn0000416,FBgn0000482,FBgn0000524,FBgn0000535,FBgn0000546,FBgn0000615,FBgn0000711,FBgn0001296,FBgn0001301,FBgn0001316,FBgn0001991,FBgn0002022,FBgn0002121,FBgn0002413,FBgn0002566,FBgn0002638,FBgn0002921,FBgn0002936,FBgn0002938,FBgn0002973,FBgn0003187,FBgn0003218,FBgn0003295,FBgn0003310,FBg…
GO:0098609	cell-cell adhesion	5.48237e-05	FBgn0000097,FBgn0000180,FBgn0000464,FBgn0000497,FBgn0000547,FBgn0000636,FBgn0001075,FBgn0002543,FBgn0003391,FBgn0003716,FBgn0003731,FBgn0004657,FBgn0005631,FBgn0005775,FBgn0014380,FBgn0015229,FBgn0015589,FBgn0015609,FBgn0016675,FBgn0017590,FBgn0022800,FBgn0023095,FBgn0024189,FBgn0024836,FBgn0028369,FBgn0028482,FBgn0028644,FBgn0028645,FBgn0032629,FBgn0035411,FBgn0037963,FBgn0038084,FBgn0038087,FBg…
GO:0080090	regulation of primary metabolic process	6.09775e-05	FBgn0000017,FBgn0000018,FBgn0000061,FBgn0000097,FBgn0000114,FBgn0000139,FBgn0000146,FBgn0000157,FBgn0000179,FBgn0000182,FBgn0000206,FBgn0000212,FBgn0000251,FBgn0000286,FBgn0000287,FBgn0000320,FBgn0000352,FBgn0000377,FBgn0000395,FBgn0000439,FBgn0000442,FBgn0000448,FBgn0000490,FBgn0000504,FBgn0000546,FBgn0000567,FBgn0000568,FBgn0000579,FBgn0000606,FBgn0000625,FBgn0000629,FBgn0000711,FBgn0000719,FBg…
GO:0005975	carbohydrate metabolic process	8.13189e-05	FBgn0000017,FBgn0000064,FBgn0000442,FBgn0000546,FBgn0000568,FBgn0000579,FBgn0001078,FBgn0001089,FBgn0001128,FBgn0001148,FBgn0002936,FBgn0003292,FBgn0003499,FBgn0003507,FBgn0003651,FBgn0003720,FBgn0003731,FBgn0003748,FBgn0004369,FBgn0004419,FBgn0004507,FBgn0004795,FBgn0004811,FBgn0004865,FBgn0004876,FBgn0004907,FBgn0005636,FBgn0010222,FBgn0010909,FBgn0011589,FBgn0011701,FBgn0011739,FBgn0011740,FBg…
GO:0051960	regulation of nervous system development	9.02463e-05	FBgn0000017,FBgn0000097,FBgn0000212,FBgn0000463,FBgn0000464,FBgn0000546,FBgn0000547,FBgn0000606,FBgn0001122,FBgn0001235,FBgn0001319,FBgn0002121,FBgn0002638,FBgn0002735,FBgn0002973,FBgn0003041,FBgn0003090,FBgn0003165,FBgn0003371,FBgn0003410,FBgn0003429,FBgn0003716,FBgn0004390,FBgn0004595,FBgn0004876,FBgn0004889,FBgn0005427,FBgn0005536,FBgn0005631,FBgn0008651,FBgn0010109,FBgn0010113,FBgn0010300,FBg…
GO:0090130	tissue migration	0.000108454	FBgn0000097,FBgn0000182,FBgn0000463,FBgn0000482,FBgn0000490,FBgn0000546,FBgn0000719,FBgn0000964,FBgn0001137,FBgn0001297,FBgn0001301,FBgn0001987,FBgn0002022,FBgn0002543,FBgn0003041,FBgn0003295,FBgn0003391,FBgn0003499,FBgn0003731,FBgn0003892,FBgn0003984,FBgn0004364,FBgn0004583,FBgn0004644,FBgn0004657,FBgn0004838,FBgn0005626,FBgn0005631,FBgn0010389,FBgn0010415,FBgn0011739,FBgn0013759,FBgn0014010,FBg…
GO:0022604	regulation of cell morphogenesis	0.000112236	FBgn0000017,FBgn0000464,FBgn0000547,FBgn0000606,FBgn0000719,FBgn0000723,FBgn0001319,FBgn0002121,FBgn0002789,FBgn0002921,FBgn0003041,FBgn0003090,FBgn0003209,FBgn0004449,FBgn0004595,FBgn0004657,FBgn0010382,FBgn0010389,FBgn0010473,FBgn0010909,FBgn0011259,FBgn0011739,FBgn0013733,FBgn0013759,FBgn0014006,FBgn0014011,FBgn0014380,FBgn0014857,FBgn0015609,FBgn0015773,FBgn0015774,FBgn0016081,FBgn0020510,FBg…
GO:0044723	single-organism carbohydrate metabolic process	0.000142036	FBgn0000017,FBgn0000064,FBgn0000442,FBgn0000546,FBgn0000568,FBgn0000579,FBgn0001078,FBgn0001148,FBgn0002936,FBgn0003292,FBgn0003499,FBgn0003507,FBgn0003651,FBgn0003720,FBgn0003731,FBgn0003748,FBgn0004369,FBgn0004419,FBgn0004507,FBgn0004795,FBgn0004811,FBgn0004865,FBgn0004876,FBgn0004907,FBgn0005636,FBgn0010909,FBgn0011589,FBgn0011701,FBgn0011739,FBgn0011740,FBgn0011766,FBgn0014010,FBgn0014859,FBg…
GO:0007267	cell-cell signaling	0.000159312	FBgn0000036,FBgn0000180,FBgn0000303,FBgn0000330,FBgn0000463,FBgn0000479,FBgn0000547,FBgn0000615,FBgn0001123,FBgn0001139,FBgn0001148,FBgn0001169,FBgn0001319,FBgn0001983,FBgn0002121,FBgn0002413,FBgn0002921,FBgn0003165,FBgn0003174,FBgn0003292,FBgn0003301,FBgn0003326,FBgn0003429,FBgn0003499,FBgn0003651,FBgn0003660,FBgn0003716,FBgn0003720,FBgn0003900,FBgn0003975,FBgn0003984,FBgn0004242,FBgn0004435,FBg…
GO:0009966	regulation of signal transduction	0.000162332	FBgn0000061,FBgn0000097,FBgn0000212,FBgn0000352,FBgn0000395,FBgn0000479,FBgn0000482,FBgn0000524,FBgn0000547,FBgn0000711,FBgn0001075,FBgn0001139,FBgn0001169,FBgn0001235,FBgn0001319,FBgn0002121,FBgn0002524,FBgn0002566,FBgn0002938,FBgn0002973,FBgn0003041,FBgn0003090,FBgn0003165,FBgn0003209,FBgn0003218,FBgn0003301,FBgn0003310,FBgn0003371,FBgn0003444,FBgn0003719,FBgn0003731,FBgn0003892,FBgn0003984,FBg…
GO:0051241	negative regulation of multicellular organismal process	0.00016553	FBgn0000017,FBgn0000097,FBgn0000212,FBgn0000463,FBgn0000490,FBgn0000546,FBgn0000547,FBgn0000606,FBgn0001075,FBgn0001122,FBgn0001316,FBgn0002121,FBgn0002940,FBgn0003371,FBgn0003396,FBgn0003716,FBgn0003731,FBgn0004435,FBgn0004583,FBgn0004595,FBgn0004837,FBgn0004852,FBgn0004870,FBgn0004876,FBgn0004889,FBgn0005427,FBgn0010113,FBgn0010300,FBgn0010602,FBgn0011581,FBgn0011648,FBgn0011739,FBgn0015589,FBg…
GO:0010604	positive regulation of macromolecule metabolic process	0.000165547	FBgn0000139,FBgn0000146,FBgn0000157,FBgn0000212,FBgn0000251,FBgn0000286,FBgn0000320,FBgn0000352,FBgn0000439,FBgn0000448,FBgn0000504,FBgn0000546,FBgn0000567,FBgn0000606,FBgn0000964,FBgn0001078,FBgn0001133,FBgn0001222,FBgn0001235,FBgn0001297,FBgn0001319,FBgn0001983,FBgn0002183,FBgn0002413,FBgn0002576,FBgn0002643,FBgn0003023,FBgn0003028,FBgn0003165,FBgn0003371,FBgn0003396,FBgn0003507,FBgn0003720,FBg…
GO:0009893	positive regulation of metabolic process	0.000169942	FBgn0000139,FBgn0000146,FBgn0000157,FBgn0000212,FBgn0000250,FBgn0000251,FBgn0000286,FBgn0000320,FBgn0000352,FBgn0000439,FBgn0000448,FBgn0000504,FBgn0000546,FBgn0000567,FBgn0000606,FBgn0000964,FBgn0001078,FBgn0001123,FBgn0001133,FBgn0001222,FBgn0001235,FBgn0001297,FBgn0001319,FBgn0001983,FBgn0002183,FBgn0002413,FBgn0002576,FBgn0002643,FBgn0003023,FBgn0003028,FBgn0003165,FBgn0003371,FBgn0003396,FBg…
GO:0031325	positive regulation of cellular metabolic process	0.000194654	FBgn0000139,FBgn0000146,FBgn0000157,FBgn0000212,FBgn0000250,FBgn0000251,FBgn0000286,FBgn0000320,FBgn0000352,FBgn0000439,FBgn0000448,FBgn0000504,FBgn0000546,FBgn0000567,FBgn0000606,FBgn0000964,FBgn0001078,FBgn0001123,FBgn0001133,FBgn0001222,FBgn0001235,FBgn0001297,FBgn0001319,FBgn0001983,FBgn0002183,FBgn0002413,FBgn0002576,FBgn0002643,FBgn0003023,FBgn0003028,FBgn0003165,FBgn0003371,FBgn0003396,FBg…
GO:0040007	growth	0.000229885	FBgn0000017,FBgn0000061,FBgn0000179,FBgn0000422,FBgn0000464,FBgn0000479,FBgn0000490,FBgn0000504,FBgn0000535,FBgn0000546,FBgn0000547,FBgn0000723,FBgn0001075,FBgn0001122,FBgn0001297,FBgn0002069,FBgn0002121,FBgn0002413,FBgn0002524,FBgn0002921,FBgn0003090,FBgn0003165,FBgn0003209,FBgn0003301,FBgn0003371,FBgn0003391,FBgn0003429,FBgn0003716,FBgn0004364,FBgn0004449,FBgn0004583,FBgn0004644,FBgn0004657,FBg…
GO:0048589	developmental growth	0.000240973	FBgn0000017,FBgn0000061,FBgn0000179,FBgn0000464,FBgn0000479,FBgn0000490,FBgn0000504,FBgn0000535,FBgn0000547,FBgn0000723,FBgn0001075,FBgn0001122,FBgn0001297,FBgn0002413,FBgn0002921,FBgn0003090,FBgn0003165,FBgn0003209,FBgn0003301,FBgn0003371,FBgn0003429,FBgn0003716,FBgn0004364,FBgn0004449,FBgn0004583,FBgn0004644,FBgn0004657,FBgn0004852,FBgn0004863,FBgn0005427,FBgn0005536,FBgn0005640,FBgn0010113,FBg…
GO:0007517	muscle organ development	0.000257304	FBgn0000097,FBgn0000212,FBgn0000490,FBgn0000546,FBgn0000547,FBgn0000606,FBgn0000629,FBgn0000711,FBgn0001316,FBgn0001319,FBgn0003292,FBgn0003499,FBgn0003716,FBgn0003731,FBgn0003900,FBgn0003975,FBgn0003984,FBgn0004133,FBgn0004169,FBgn0004362,FBgn0004652,FBgn0004657,FBgn0004795,FBgn0004862,FBgn0005427,FBgn0005636,FBgn0008651,FBgn0010389,FBgn0010768,FBgn0011656,FBgn0013733,FBgn0014011,FBgn0015380,FBg…
GO:0051093	negative regulation of developmental process	0.000261126	FBgn0000017,FBgn0000097,FBgn0000212,FBgn0000320,FBgn0000463,FBgn0000490,FBgn0000504,FBgn0000546,FBgn0000547,FBgn0000606,FBgn0001075,FBgn0001122,FBgn0001316,FBgn0002121,FBgn0002940,FBgn0003371,FBgn0003396,FBgn0003507,FBgn0003716,FBgn0003731,FBgn0003963,FBgn0004435,FBgn0004583,FBgn0004595,FBgn0004837,FBgn0004852,FBgn0004870,FBgn0004876,FBgn0004889,FBgn0005427,FBgn0010113,FBgn0010300,FBgn0010602,FBg…
GO:0030029	actin filament-based process	0.000289592	FBgn0000017,FBgn0000114,FBgn0000140,FBgn0000182,FBgn0000256,FBgn0000317,FBgn0000463,FBgn0000547,FBgn0000667,FBgn0000719,FBgn0000723,FBgn0001122,FBgn0001139,FBgn0001301,FBgn0002121,FBgn0003041,FBgn0003187,FBgn0003292,FBgn0003447,FBgn0003475,FBgn0003502,FBgn0003900,FBgn0004133,FBgn0004169,FBgn0004657,FBgn0004876,FBgn0010620,FBgn0011273,FBgn0011661,FBgn0011692,FBgn0011829,FBgn0013733,FBgn0014011,FBg…
GO:0001667	ameboidal-type cell migration	0.000302062	FBgn0000097,FBgn0000182,FBgn0000463,FBgn0000482,FBgn0000490,FBgn0000546,FBgn0000719,FBgn0000964,FBgn0001137,FBgn0001297,FBgn0001301,FBgn0001987,FBgn0002022,FBgn0002543,FBgn0003041,FBgn0003295,FBgn0003391,FBgn0003499,FBgn0003731,FBgn0003892,FBgn0003984,FBgn0004364,FBgn0004583,FBgn0004644,FBgn0004657,FBgn0004838,FBgn0005626,FBgn0005631,FBgn0010389,FBgn0010415,FBgn0011739,FBgn0013759,FBgn0014010,FBg…
GO:0044765	single-organism transport	0.000317061	FBgn0000017,FBgn0000036,FBgn0000180,FBgn0000212,FBgn0000250,FBgn0000330,FBgn0000352,FBgn0000414,FBgn0000416,FBgn0000482,FBgn0000535,FBgn0000546,FBgn0000615,FBgn0000711,FBgn0001296,FBgn0001301,FBgn0001316,FBgn0001991,FBgn0002022,FBgn0002121,FBgn0002413,FBgn0002566,FBgn0002638,FBgn0002921,FBgn0002938,FBgn0003187,FBgn0003295,FBgn0003310,FBgn0003321,FBgn0003371,FBgn0003429,FBgn0003499,FBgn0003502,FBg…
GO:0022404	molting cycle process	0.000322879	FBgn0000422,FBgn0000527,FBgn0000546,FBgn0000568,FBgn0001297,FBgn0001316,FBgn0003255,FBgn0003295,FBgn0004034,FBgn0004378,FBgn0004870,FBgn0005626,FBgn0014006,FBgn0014859,FBgn0015765,FBgn0020278,FBgn0020414,FBgn0020521,FBgn0024326,FBgn0028374,FBgn0035199,FBgn0035290,FBgn0035612,FBgn0039396,FBgn0051158,FBgn0053196,FBgn0085397,FBgn0261260,FBgn0263667,FBgn0263782,FBgn0263930,FBgn0264574
GO:0007423	sensory organ development	0.000332584	FBgn0000008,FBgn0000017,FBgn0000061,FBgn0000097,FBgn0000179,FBgn0000206,FBgn0000287,FBgn0000317,FBgn0000320,FBgn0000414,FBgn0000463,FBgn0000464,FBgn0000490,FBgn0000497,FBgn0000504,FBgn0000542,FBgn0000547,FBgn0000625,FBgn0001075,FBgn0001123,FBgn0001169,FBgn0001235,FBgn0001297,FBgn0001316,FBgn0002121,FBgn0002413,FBgn0002576,FBgn0002643,FBgn0002735,FBgn0002940,FBgn0002973,FBgn0003090,FBgn0003174,FBg…
GO:0098742	cell-cell adhesion via plasma-membrane adhesion molecules	0.000346195	FBgn0000464,FBgn0000497,FBgn0000547,FBgn0000636,FBgn0001075,FBgn0003391,FBgn0004657,FBgn0005775,FBgn0015229,FBgn0015609,FBgn0016675,FBgn0017590,FBgn0022800,FBgn0023095,FBgn0024189,FBgn0024836,FBgn0028369,FBgn0028482,FBgn0028644,FBgn0028645,FBgn0032629,FBgn0037963,FBgn0038084,FBgn0038087,FBgn0038092,FBgn0038439,FBgn0039089,FBgn0039584,FBgn0039709,FBgn0250908,FBgn0261053,FBgn0262018,FBgn0265607
GO:0044262	cellular carbohydrate metabolic process	0.000433999	FBgn0000017,FBgn0000442,FBgn0000546,FBgn0000568,FBgn0000579,FBgn0001078,FBgn0001148,FBgn0003499,FBgn0003507,FBgn0003651,FBgn0003720,FBgn0003731,FBgn0003748,FBgn0004369,FBgn0004419,FBgn0004507,FBgn0004795,FBgn0004811,FBgn0004865,FBgn0004876,FBgn0004907,FBgn0005636,FBgn0010909,FBgn0011589,FBgn0011701,FBgn0011739,FBgn0011766,FBgn0014010,FBgn0014859,FBgn0015240,FBgn0015380,FBgn0015391,FBgn0015509,FBg…
GO:0007498	mesoderm development	0.000451194	FBgn0000064,FBgn0000180,FBgn0000320,FBgn0000463,FBgn0000490,FBgn0000711,FBgn0000719,FBgn0002643,FBgn0002772,FBgn0003041,FBgn0003391,FBgn0003430,FBgn0003507,FBgn0003900,FBgn0004133,FBgn0004169,FBgn0004644,FBgn0004862,FBgn0004863,FBgn0008651,FBgn0010246,FBgn0010389,FBgn0011656,FBgn0014380,FBgn0020251,FBgn0020299,FBgn0024236,FBgn0026562,FBgn0032731,FBgn0032869,FBgn0033652,FBgn0033988,FBgn0035533,FBg…
GO:0060538	skeletal muscle organ development	0.000453216	FBgn0000711,FBgn0001319,FBgn0003292,FBgn0003499,FBgn0003731,FBgn0003975,FBgn0003984,FBgn0004133,FBgn0004657,FBgn0008651,FBgn0011656,FBgn0013733,FBgn0014011,FBgn0015380,FBgn0016075,FBgn0020510,FBgn0024245,FBgn0029830,FBgn0031850,FBgn0032683,FBgn0033504,FBgn0035539,FBgn0039039,FBgn0086906,FBgn0259228,FBgn0259984,FBgn0260442,FBgn0261836,FBgn0263118,FBgn0264442
GO:0048067	cuticle pigmentation	0.000516292	FBgn0000422,FBgn0000527,FBgn0001297,FBgn0001316,FBgn0003028,FBgn0003295,FBgn0004034,FBgn0004378,FBgn0004870,FBgn0005626,FBgn0014006,FBgn0014859,FBgn0015765,FBgn0020278,FBgn0024326,FBgn0035199,FBgn0035290,FBgn0035612,FBgn0038947,FBgn0051158,FBgn0085397,FBgn0261260,FBgn0263930,FBgn0264574
GO:0048085	adult chitin-containing cuticle pigmentation	0.000552708	FBgn0000422,FBgn0000527,FBgn0001297,FBgn0001316,FBgn0003295,FBgn0004034,FBgn0004378,FBgn0004870,FBgn0005626,FBgn0014006,FBgn0014859,FBgn0015765,FBgn0020278,FBgn0024326,FBgn0035199,FBgn0035290,FBgn0035612,FBgn0051158,FBgn0085397,FBgn0261260,FBgn0263930,FBgn0264574
GO:0090132	epithelium migration	0.000634379	FBgn0000097,FBgn0000182,FBgn0000463,FBgn0000482,FBgn0000490,FBgn0000546,FBgn0000964,FBgn0001137,FBgn0001297,FBgn0001301,FBgn0001987,FBgn0002022,FBgn0002543,FBgn0003295,FBgn0003391,FBgn0003499,FBgn0003731,FBgn0003892,FBgn0003984,FBgn0004364,FBgn0004583,FBgn0004644,FBgn0004657,FBgn0004838,FBgn0005626,FBgn0005631,FBgn0010415,FBgn0011739,FBgn0013759,FBgn0014010,FBgn0014073,FBgn0014135,FBgn0014380,FBg…
GO:0001751	compound eye photoreceptor cell differentiation	0.000717002	FBgn0000097,FBgn0000206,FBgn0000320,FBgn0000414,FBgn0000463,FBgn0000464,FBgn0001235,FBgn0001297,FBgn0001316,FBgn0002576,FBgn0002940,FBgn0003295,FBgn0003310,FBgn0003326,FBgn0003410,FBgn0003651,FBgn0003731,FBgn0004390,FBgn0004449,FBgn0004583,FBgn0004595,FBgn0004644,FBgn0004858,FBgn0004876,FBgn0004907,FBgn0005536,FBgn0005619,FBgn0005677,FBgn0010473,FBgn0011661,FBgn0011739,FBgn0015609,FBgn0015905,FBg…
GO:0007593	chitin-based cuticle sclerotization	0.000768532	FBgn0000422,FBgn0000527,FBgn0001297,FBgn0001316,FBgn0003255,FBgn0003295,FBgn0004034,FBgn0004378,FBgn0004870,FBgn0005626,FBgn0014006,FBgn0014859,FBgn0015765,FBgn0020278,FBgn0024326,FBgn0035199,FBgn0035290,FBgn0035612,FBgn0051158,FBgn0085397,FBgn0261260,FBgn0263930,FBgn0264574
GO:0030036	actin cytoskeleton organization	0.000858495	FBgn0000017,FBgn0000114,FBgn0000140,FBgn0000182,FBgn0000256,FBgn0000317,FBgn0000463,FBgn0000547,FBgn0000667,FBgn0000719,FBgn0000723,FBgn0001122,FBgn0001139,FBgn0001301,FBgn0002121,FBgn0003041,FBgn0003187,FBgn0003292,FBgn0003447,FBgn0003475,FBgn0003502,FBgn0003900,FBgn0004133,FBgn0004169,FBgn0004657,FBgn0004876,FBgn0010620,FBgn0011661,FBgn0011692,FBgn0011829,FBgn0013733,FBgn0014011,FBgn0020278,FBg…
GO:0045935	positive regulation of nucleobase-containing compound metabolic process	0.000924445	FBgn0000139,FBgn0000146,FBgn0000157,FBgn0000212,FBgn0000251,FBgn0000286,FBgn0000320,FBgn0000352,FBgn0000439,FBgn0000448,FBgn0000504,FBgn0000546,FBgn0000567,FBgn0000606,FBgn0000964,FBgn0001078,FBgn0001123,FBgn0001133,FBgn0001222,FBgn0001235,FBgn0001297,FBgn0001319,FBgn0001983,FBgn0002183,FBgn0002576,FBgn0002643,FBgn0003023,FBgn0003028,FBgn0003165,FBgn0003396,FBgn0003507,FBgn0003720,FBgn0003896,FBg…
GO:0048813	dendrite morphogenesis	0.00109056	FBgn0000017,FBgn0000097,FBgn0000139,FBgn0000212,FBgn0000546,FBgn0000629,FBgn0001078,FBgn0001139,FBgn0001297,FBgn0001319,FBgn0001983,FBgn0002521,FBgn0003165,FBgn0003396,FBgn0003896,FBgn0004362,FBgn0004595,FBgn0004652,FBgn0004656,FBgn0004795,FBgn0004859,FBgn0005631,FBgn0005636,FBgn0010109,FBgn0010473,FBgn0010768,FBgn0011259,FBgn0011592,FBgn0011739,FBgn0011766,FBgn0013733,FBgn0014007,FBgn0014010,FBg…
GO:1902578	single-organism localization	0.00114648	FBgn0000017,FBgn0000036,FBgn0000140,FBgn0000146,FBgn0000180,FBgn0000212,FBgn0000250,FBgn0000256,FBgn0000330,FBgn0000352,FBgn0000414,FBgn0000416,FBgn0000482,FBgn0000535,FBgn0000546,FBgn0000615,FBgn0000667,FBgn0000711,FBgn0000810,FBgn0001137,FBgn0001296,FBgn0001301,FBgn0001316,FBgn0001991,FBgn0002022,FBgn0002121,FBgn0002413,FBgn0002566,FBgn0002638,FBgn0002921,FBgn0002938,FBgn0003041,FBgn0003187,FBg…
GO:0010631	epithelial cell migration	0.00117988	FBgn0000097,FBgn0000182,FBgn0000463,FBgn0000482,FBgn0000490,FBgn0000546,FBgn0000964,FBgn0001137,FBgn0001297,FBgn0001301,FBgn0001987,FBgn0002022,FBgn0002543,FBgn0003295,FBgn0003391,FBgn0003499,FBgn0003731,FBgn0003892,FBgn0003984,FBgn0004364,FBgn0004583,FBgn0004644,FBgn0004657,FBgn0004838,FBgn0005626,FBgn0005631,FBgn0010415,FBgn0011739,FBgn0013759,FBgn0014010,FBgn0014073,FBgn0014135,FBgn0014380,FBg…
GO:0007389	pattern specification process	0.00122153	FBgn0000061,FBgn0000139,FBgn0000146,FBgn0000157,FBgn0000179,FBgn0000206,FBgn0000212,FBgn0000250,FBgn0000251,FBgn0000256,FBgn0000317,FBgn0000395,FBgn0000439,FBgn0000463,FBgn0000490,FBgn0000497,FBgn0000524,FBgn0000542,FBgn0000546,FBgn0000606,FBgn0000615,FBgn0000711,FBgn0000719,FBgn0000810,FBgn0001075,FBgn0001078,FBgn0001137,FBgn0001148,FBgn0001169,FBgn0001235,FBgn0001316,FBgn0001319,FBgn0001321,FBg…
GO:0016358	dendrite development	0.00127644	FBgn0000017,FBgn0000097,FBgn0000139,FBgn0000212,FBgn0000546,FBgn0000629,FBgn0001078,FBgn0001139,FBgn0001297,FBgn0001319,FBgn0001983,FBgn0002521,FBgn0003165,FBgn0003396,FBgn0003447,FBgn0003896,FBgn0004362,FBgn0004595,FBgn0004652,FBgn0004656,FBgn0004795,FBgn0004859,FBgn0005631,FBgn0005636,FBgn0010109,FBgn0010473,FBgn0010768,FBgn0011259,FBgn0011592,FBgn0011739,FBgn0011766,FBgn0011829,FBgn0013733,FBg…
GO:0023057	negative regulation of signaling	0.00148896	FBgn0000097,FBgn0000352,FBgn0000482,FBgn0000524,FBgn0000547,FBgn0000711,FBgn0001075,FBgn0001139,FBgn0001169,FBgn0002121,FBgn0002566,FBgn0002973,FBgn0003041,FBgn0003090,FBgn0003165,FBgn0003209,FBgn0003371,FBgn0003429,FBgn0003444,FBgn0003731,FBgn0003892,FBgn0004390,FBgn0004435,FBgn0004583,FBgn0004622,FBgn0004839,FBgn0004876,FBgn0010583,FBgn0010602,FBgn0010825,FBgn0010909,FBgn0013469,FBgn0015380,FBg…
GO:0050877	neurological system process	0.0015158	FBgn0000153,FBgn0000206,FBgn0000287,FBgn0000317,FBgn0000422,FBgn0000463,FBgn0000479,FBgn0000535,FBgn0000546,FBgn0000636,FBgn0000721,FBgn0001122,FBgn0001123,FBgn0001995,FBgn0002031,FBgn0002921,FBgn0002940,FBgn0003041,FBgn0003165,FBgn0003218,FBgn0003250,FBgn0003301,FBgn0003321,FBgn0003371,FBgn0003396,FBgn0003502,FBgn0003714,FBgn0003731,FBgn0003978,FBgn0003984,FBgn0004359,FBgn0004381,FBgn0004390,FBg…
GO:0048066	developmental pigmentation	0.00152807	FBgn0000153,FBgn0000179,FBgn0000320,FBgn0000330,FBgn0000422,FBgn0000482,FBgn0000490,FBgn0000504,FBgn0000527,FBgn0001296,FBgn0001297,FBgn0001316,FBgn0002566,FBgn0002936,FBgn0003028,FBgn0003295,FBgn0003308,FBgn0004034,FBgn0004378,FBgn0004644,FBgn0004870,FBgn0005626,FBgn0011740,FBgn0014006,FBgn0014859,FBgn0015622,FBgn0015765,FBgn0020278,FBgn0024326,FBgn0025697,FBgn0026616,FBgn0031990,FBgn0035199,FBg…
GO:0009889	regulation of biosynthetic process	0.00153027	FBgn0000018,FBgn0000061,FBgn0000097,FBgn0000114,FBgn0000139,FBgn0000146,FBgn0000157,FBgn0000179,FBgn0000182,FBgn0000212,FBgn0000250,FBgn0000251,FBgn0000286,FBgn0000287,FBgn0000320,FBgn0000352,FBgn0000395,FBgn0000439,FBgn0000448,FBgn0000490,FBgn0000504,FBgn0000527,FBgn0000546,FBgn0000567,FBgn0000568,FBgn0000606,FBgn0000625,FBgn0000629,FBgn0000719,FBgn0000810,FBgn0000964,FBgn0001078,FBgn0001123,FBg…
GO:0010648	negative regulation of cell communication	0.0015649	FBgn0000097,FBgn0000352,FBgn0000482,FBgn0000524,FBgn0000547,FBgn0000711,FBgn0001075,FBgn0001139,FBgn0001169,FBgn0002121,FBgn0002566,FBgn0002973,FBgn0003041,FBgn0003090,FBgn0003165,FBgn0003209,FBgn0003371,FBgn0003429,FBgn0003444,FBgn0003731,FBgn0003892,FBgn0004390,FBgn0004435,FBgn0004583,FBgn0004622,FBgn0004839,FBgn0004876,FBgn0010583,FBgn0010602,FBgn0010825,FBgn0010909,FBgn0013469,FBgn0015380,FBg…
GO:0007167	enzyme linked receptor protein signaling pathway	0.00185773	FBgn0000206,FBgn0000212,FBgn0000395,FBgn0000414,FBgn0000490,FBgn0000547,FBgn0000719,FBgn0001137,FBgn0001235,FBgn0001321,FBgn0002121,FBgn0003165,FBgn0003295,FBgn0003310,FBgn0003396,FBgn0003716,FBgn0003719,FBgn0003720,FBgn0003731,FBgn0003751,FBgn0003896,FBgn0003963,FBgn0003984,FBgn0004390,FBgn0004583,FBgn0004620,FBgn0004644,FBgn0004876,FBgn0010389,FBgn0010583,FBgn0010825,FBgn0011648,FBgn0013272,FBg…
GO:0005996	monosaccharide metabolic process	0.00201567	FBgn0000017,FBgn0000442,FBgn0000546,FBgn0000568,FBgn0000579,FBgn0001078,FBgn0001148,FBgn0003499,FBgn0003507,FBgn0003651,FBgn0003720,FBgn0003731,FBgn0004369,FBgn0004419,FBgn0004507,FBgn0004795,FBgn0004811,FBgn0004865,FBgn0004876,FBgn0004907,FBgn0005636,FBgn0010909,FBgn0011589,FBgn0011701,FBgn0011739,FBgn0011740,FBgn0011766,FBgn0014010,FBgn0014859,FBgn0015240,FBgn0015360,FBgn0015380,FBgn0015391,FBg…
GO:0031326	regulation of cellular biosynthetic process	0.00204363	FBgn0000018,FBgn0000061,FBgn0000097,FBgn0000114,FBgn0000139,FBgn0000146,FBgn0000157,FBgn0000179,FBgn0000182,FBgn0000212,FBgn0000250,FBgn0000251,FBgn0000286,FBgn0000287,FBgn0000320,FBgn0000352,FBgn0000395,FBgn0000439,FBgn0000448,FBgn0000490,FBgn0000504,FBgn0000527,FBgn0000546,FBgn0000567,FBgn0000568,FBgn0000606,FBgn0000625,FBgn0000629,FBgn0000719,FBgn0000810,FBgn0000964,FBgn0001078,FBgn0001123,FBg…
GO:2000112	regulation of cellular macromolecule biosynthetic process	0.00216009	FBgn0000018,FBgn0000061,FBgn0000097,FBgn0000114,FBgn0000139,FBgn0000146,FBgn0000157,FBgn0000179,FBgn0000182,FBgn0000212,FBgn0000251,FBgn0000286,FBgn0000287,FBgn0000320,FBgn0000352,FBgn0000395,FBgn0000439,FBgn0000448,FBgn0000490,FBgn0000504,FBgn0000546,FBgn0000567,FBgn0000568,FBgn0000606,FBgn0000625,FBgn0000629,FBgn0000719,FBgn0000810,FBgn0000964,FBgn0001078,FBgn0001133,FBgn0001139,FBgn0001148,FBg…
GO:0046530	photoreceptor cell differentiation	0.00241761	FBgn0000097,FBgn0000206,FBgn0000320,FBgn0000414,FBgn0000463,FBgn0000464,FBgn0000546,FBgn0000723,FBgn0001235,FBgn0001297,FBgn0001316,FBgn0002576,FBgn0002940,FBgn0003295,FBgn0003310,FBgn0003326,FBgn0003410,FBgn0003651,FBgn0003731,FBgn0004390,FBgn0004449,FBgn0004583,FBgn0004595,FBgn0004644,FBgn0004858,FBgn0004876,FBgn0004907,FBgn0005536,FBgn0005619,FBgn0005677,FBgn0010473,FBgn0010909,FBgn0011661,FBg…
GO:0006468	protein phosphorylation	0.00260366	FBgn0000017,FBgn0000097,FBgn0000206,FBgn0000442,FBgn0000711,FBgn0000721,FBgn0000723,FBgn0001297,FBgn0002121,FBgn0002413,FBgn0002938,FBgn0003209,FBgn0003371,FBgn0003502,FBgn0003716,FBgn0003731,FBgn0004837,FBgn0004839,FBgn0004876,FBgn0004907,FBgn0005640,FBgn0010314,FBgn0010316,FBgn0010382,FBgn0010389,FBgn0010909,FBgn0011737,FBgn0011739,FBgn0011829,FBgn0013759,FBgn0014006,FBgn0014011,FBgn0014073,FBg…
GO:0060541	respiratory system development	0.00264925	FBgn0000097,FBgn0000463,FBgn0000490,FBgn0000497,FBgn0000547,FBgn0001075,FBgn0001316,FBgn0001321,FBgn0001987,FBgn0002022,FBgn0002543,FBgn0002921,FBgn0003295,FBgn0003310,FBgn0003391,FBgn0003499,FBgn0003502,FBgn0003660,FBgn0003716,FBgn0003731,FBgn0003892,FBgn0004368,FBgn0004390,FBgn0004644,FBgn0004657,FBgn0004858,FBgn0004859,FBgn0005626,FBgn0005631,FBgn0010113,FBgn0010316,FBgn0010415,FBgn0011648,FBg…
GO:0010556	regulation of macromolecule biosynthetic process	0.00282096	FBgn0000018,FBgn0000061,FBgn0000097,FBgn0000114,FBgn0000139,FBgn0000146,FBgn0000157,FBgn0000179,FBgn0000182,FBgn0000212,FBgn0000251,FBgn0000286,FBgn0000287,FBgn0000320,FBgn0000352,FBgn0000395,FBgn0000439,FBgn0000448,FBgn0000490,FBgn0000504,FBgn0000546,FBgn0000567,FBgn0000568,FBgn0000606,FBgn0000625,FBgn0000629,FBgn0000719,FBgn0000810,FBgn0000964,FBgn0001078,FBgn0001133,FBgn0001139,FBgn0001148,FBg…
GO:0002064	epithelial cell development	0.00302898	FBgn0000017,FBgn0000097,FBgn0000146,FBgn0000180,FBgn0000182,FBgn0000250,FBgn0000256,FBgn0000320,FBgn0000352,FBgn0000463,FBgn0000482,FBgn0000490,FBgn0000546,FBgn0000547,FBgn0000636,FBgn0000719,FBgn0000810,FBgn0000964,FBgn0001137,FBgn0001297,FBgn0001301,FBgn0001987,FBgn0002022,FBgn0002643,FBgn0002989,FBgn0003371,FBgn0003391,FBgn0003444,FBgn0003475,FBgn0003716,FBgn0003731,FBgn0003892,FBgn0003979,FBg…
GO:0001754	eye photoreceptor cell differentiation	0.00306779	FBgn0000097,FBgn0000206,FBgn0000320,FBgn0000414,FBgn0000463,FBgn0000464,FBgn0001235,FBgn0001297,FBgn0001316,FBgn0002576,FBgn0002940,FBgn0003295,FBgn0003310,FBgn0003326,FBgn0003410,FBgn0003651,FBgn0003731,FBgn0004390,FBgn0004449,FBgn0004583,FBgn0004595,FBgn0004644,FBgn0004858,FBgn0004876,FBgn0004907,FBgn0005536,FBgn0005619,FBgn0005677,FBgn0010473,FBgn0011661,FBgn0011739,FBgn0015609,FBgn0015905,FBg…
GO:0050767	regulation of neurogenesis	0.00306779	FBgn0000097,FBgn0000212,FBgn0000463,FBgn0000464,FBgn0000546,FBgn0000547,FBgn0000606,FBgn0001235,FBgn0001319,FBgn0002121,FBgn0002638,FBgn0002735,FBgn0002973,FBgn0003041,FBgn0003090,FBgn0003410,FBgn0004390,FBgn0004595,FBgn0004876,FBgn0004889,FBgn0005536,FBgn0005631,FBgn0008651,FBgn0010109,FBgn0010113,FBgn0010300,FBgn0010473,FBgn0011259,FBgn0011592,FBgn0011739,FBgn0013469,FBgn0013733,FBgn0014011,FBg…
GO:0060255	regulation of macromolecule metabolic process	0.00309749	FBgn0000018,FBgn0000061,FBgn0000097,FBgn0000114,FBgn0000139,FBgn0000146,FBgn0000157,FBgn0000179,FBgn0000182,FBgn0000206,FBgn0000212,FBgn0000251,FBgn0000286,FBgn0000287,FBgn0000320,FBgn0000352,FBgn0000377,FBgn0000395,FBgn0000439,FBgn0000448,FBgn0000490,FBgn0000504,FBgn0000546,FBgn0000567,FBgn0000568,FBgn0000606,FBgn0000625,FBgn0000629,FBgn0000711,FBgn0000719,FBgn0000810,FBgn0000964,FBgn0001078,FBg…
GO:0006796	phosphate-containing compound metabolic process	0.00317239	FBgn0000017,FBgn0000052,FBgn0000053,FBgn0000064,FBgn0000097,FBgn0000116,FBgn0000206,FBgn0000316,FBgn0000320,FBgn0000409,FBgn0000442,FBgn0000464,FBgn0000479,FBgn0000579,FBgn0000711,FBgn0000721,FBgn0000723,FBgn0001098,FBgn0001123,FBgn0001128,FBgn0001297,FBgn0002121,FBgn0002413,FBgn0002938,FBgn0003209,FBgn0003218,FBgn0003301,FBgn0003308,FBgn0003371,FBgn0003502,FBgn0003716,FBgn0003731,FBgn0003892,FBg…
GO:0019318	hexose metabolic process	0.00325636	FBgn0000017,FBgn0000442,FBgn0000546,FBgn0000568,FBgn0000579,FBgn0001078,FBgn0001148,FBgn0003499,FBgn0003507,FBgn0003651,FBgn0003720,FBgn0003731,FBgn0004369,FBgn0004419,FBgn0004507,FBgn0004795,FBgn0004811,FBgn0004865,FBgn0004876,FBgn0004907,FBgn0005636,FBgn0010909,FBgn0011589,FBgn0011701,FBgn0011739,FBgn0011740,FBgn0011766,FBgn0014010,FBgn0014859,FBgn0015240,FBgn0015380,FBgn0015391,FBgn0015509,FBg…
GO:0006793	phosphorus metabolic process	0.00327094	FBgn0000017,FBgn0000052,FBgn0000053,FBgn0000064,FBgn0000097,FBgn0000116,FBgn0000206,FBgn0000316,FBgn0000320,FBgn0000409,FBgn0000442,FBgn0000464,FBgn0000479,FBgn0000579,FBgn0000711,FBgn0000721,FBgn0000723,FBgn0001098,FBgn0001123,FBgn0001128,FBgn0001297,FBgn0002121,FBgn0002413,FBgn0002938,FBgn0003209,FBgn0003218,FBgn0003301,FBgn0003308,FBgn0003371,FBgn0003502,FBgn0003716,FBgn0003731,FBgn0003892,FBg…
GO:0050808	synapse organization	0.00378946	FBgn0000017,FBgn0000464,FBgn0001122,FBgn0001123,FBgn0001125,FBgn0001297,FBgn0002921,FBgn0003165,FBgn0003301,FBgn0003371,FBgn0003429,FBgn0003462,FBgn0003716,FBgn0004449,FBgn0004509,FBgn0004516,FBgn0004595,FBgn0004620,FBgn0005427,FBgn0005586,FBgn0010300,FBgn0010415,FBgn0011259,FBgn0011648,FBgn0011676,FBgn0011701,FBgn0011802,FBgn0013759,FBgn0015803,FBgn0020386,FBgn0020510,FBgn0023095,FBgn0023388,FBg…
GO:0008039	synaptic target recognition	0.00387975	FBgn0000636,FBgn0001987,FBgn0002543,FBgn0002565,FBgn0004449,FBgn0004509,FBgn0005775,FBgn0010453,FBgn0010473,FBgn0011259,FBgn0013997,FBgn0015774,FBgn0031988,FBgn0032629,FBgn0032666,FBgn0033791,FBgn0034718,FBgn0035236,FBgn0035539,FBgn0052373,FBgn0085407,FBgn0085414,FBgn0262473,FBgn0264442,FBgn0267001
GO:0006355	regulation of transcription, DNA-templated	0.00397302	FBgn0000018,FBgn0000061,FBgn0000097,FBgn0000139,FBgn0000146,FBgn0000157,FBgn0000179,FBgn0000212,FBgn0000251,FBgn0000286,FBgn0000287,FBgn0000320,FBgn0000352,FBgn0000395,FBgn0000439,FBgn0000448,FBgn0000490,FBgn0000504,FBgn0000546,FBgn0000567,FBgn0000568,FBgn0000606,FBgn0000625,FBgn0000629,FBgn0000719,FBgn0000964,FBgn0001078,FBgn0001133,FBgn0001139,FBgn0001148,FBgn0001170,FBgn0001222,FBgn0001235,FBg…
GO:1903506	regulation of nucleic acid-templated transcription	0.00397302	FBgn0000018,FBgn0000061,FBgn0000097,FBgn0000139,FBgn0000146,FBgn0000157,FBgn0000179,FBgn0000212,FBgn0000251,FBgn0000286,FBgn0000287,FBgn0000320,FBgn0000352,FBgn0000395,FBgn0000439,FBgn0000448,FBgn0000490,FBgn0000504,FBgn0000546,FBgn0000567,FBgn0000568,FBgn0000606,FBgn0000625,FBgn0000629,FBgn0000719,FBgn0000964,FBgn0001078,FBgn0001133,FBgn0001139,FBgn0001148,FBgn0001170,FBgn0001222,FBgn0001235,FBg…
GO:2001141	regulation of RNA biosynthetic process	0.00397302	FBgn0000018,FBgn0000061,FBgn0000097,FBgn0000139,FBgn0000146,FBgn0000157,FBgn0000179,FBgn0000212,FBgn0000251,FBgn0000286,FBgn0000287,FBgn0000320,FBgn0000352,FBgn0000395,FBgn0000439,FBgn0000448,FBgn0000490,FBgn0000504,FBgn0000546,FBgn0000567,FBgn0000568,FBgn0000606,FBgn0000625,FBgn0000629,FBgn0000719,FBgn0000964,FBgn0001078,FBgn0001133,FBgn0001139,FBgn0001148,FBgn0001170,FBgn0001222,FBgn0001235,FBg…
GO:0006464	cellular protein modification process	0.00415424	FBgn0000017,FBgn0000097,FBgn0000139,FBgn0000206,FBgn0000212,FBgn0000320,FBgn0000442,FBgn0000464,FBgn0000497,FBgn0000524,FBgn0000542,FBgn0000629,FBgn0000711,FBgn0000721,FBgn0000723,FBgn0001075,FBgn0001297,FBgn0002121,FBgn0002413,FBgn0002936,FBgn0002938,FBgn0003023,FBgn0003209,FBgn0003292,FBgn0003371,FBgn0003410,FBgn0003502,FBgn0003716,FBgn0003731,FBgn0003943,FBgn0004368,FBgn0004369,FBgn0004644,FBg…
GO:0036211	protein modification process	0.00415424	FBgn0000017,FBgn0000097,FBgn0000139,FBgn0000206,FBgn0000212,FBgn0000320,FBgn0000442,FBgn0000464,FBgn0000497,FBgn0000524,FBgn0000542,FBgn0000629,FBgn0000711,FBgn0000721,FBgn0000723,FBgn0001075,FBgn0001297,FBgn0002121,FBgn0002413,FBgn0002936,FBgn0002938,FBgn0003023,FBgn0003209,FBgn0003292,FBgn0003371,FBgn0003410,FBgn0003502,FBgn0003716,FBgn0003731,FBgn0003943,FBgn0004368,FBgn0004369,FBgn0004644,FBg…
GO:0010906	regulation of glucose metabolic process	0.00500076	FBgn0000017,FBgn0000442,FBgn0000546,FBgn0000568,FBgn0000579,FBgn0001078,FBgn0001148,FBgn0003499,FBgn0003507,FBgn0003651,FBgn0003720,FBgn0003731,FBgn0004369,FBgn0004419,FBgn0004507,FBgn0004795,FBgn0004811,FBgn0004865,FBgn0004876,FBgn0004907,FBgn0005636,FBgn0010909,FBgn0011589,FBgn0011701,FBgn0011739,FBgn0011766,FBgn0014010,FBgn0014859,FBgn0015240,FBgn0015380,FBgn0015391,FBgn0015509,FBgn0016076,FBg…
GO:0016203	muscle attachment	0.00516308	FBgn0000711,FBgn0001319,FBgn0003292,FBgn0003499,FBgn0003731,FBgn0003975,FBgn0003984,FBgn0004657,FBgn0013733,FBgn0014011,FBgn0015380,FBgn0020510,FBgn0024245,FBgn0029830,FBgn0031850,FBgn0032683,FBgn0033504,FBgn0035539,FBgn0086906,FBgn0259228,FBgn0260442,FBgn0263118,FBgn0264442
GO:0021700	developmental maturation	0.00523434	FBgn0000146,FBgn0000256,FBgn0000422,FBgn0000463,FBgn0000490,FBgn0000527,FBgn0000546,FBgn0000615,FBgn0000711,FBgn0000810,FBgn0001078,FBgn0001137,FBgn0001297,FBgn0001316,FBgn0002121,FBgn0003255,FBgn0003295,FBgn0003391,FBgn0003450,FBgn0003475,FBgn0003719,FBgn0003731,FBgn0003978,FBgn0004034,FBgn0004242,FBgn0004378,FBgn0004620,FBgn0004838,FBgn0004870,FBgn0004875,FBgn0004907,FBgn0005626,FBgn0010113,FBg…
GO:0007169	transmembrane receptor protein tyrosine kinase signaling pathway	0.00552304	FBgn0000206,FBgn0000212,FBgn0000414,FBgn0000547,FBgn0000719,FBgn0001137,FBgn0001321,FBgn0003165,FBgn0003295,FBgn0003310,FBgn0003719,FBgn0003720,FBgn0003731,FBgn0003751,FBgn0003896,FBgn0003963,FBgn0003984,FBgn0004390,FBgn0004644,FBgn0004876,FBgn0010389,FBgn0010583,FBgn0010825,FBgn0013323,FBgn0014073,FBgn0014135,FBgn0015400,FBgn0015509,FBgn0015905,FBgn0016794,FBgn0016977,FBgn0020248,FBgn0020251,FBg…
GO:0007424	open tracheal system development	0.00634924	FBgn0000097,FBgn0000463,FBgn0000490,FBgn0000497,FBgn0000547,FBgn0001075,FBgn0001316,FBgn0001321,FBgn0001987,FBgn0002022,FBgn0002543,FBgn0002921,FBgn0003295,FBgn0003310,FBgn0003391,FBgn0003499,FBgn0003502,FBgn0003660,FBgn0003716,FBgn0003731,FBgn0003892,FBgn0004368,FBgn0004390,FBgn0004644,FBgn0004657,FBgn0004858,FBgn0004859,FBgn0005626,FBgn0005631,FBgn0010113,FBgn0010316,FBgn0010415,FBgn0011648,FBg…
GO:0043473	pigmentation	0.00639364	FBgn0000153,FBgn0000179,FBgn0000320,FBgn0000330,FBgn0000422,FBgn0000482,FBgn0000490,FBgn0000504,FBgn0000527,FBgn0001296,FBgn0001297,FBgn0001316,FBgn0002566,FBgn0002936,FBgn0003028,FBgn0003295,FBgn0003308,FBgn0004034,FBgn0004378,FBgn0004644,FBgn0004870,FBgn0005626,FBgn0011740,FBgn0014006,FBgn0014859,FBgn0015622,FBgn0015765,FBgn0020278,FBgn0024326,FBgn0025697,FBgn0026616,FBgn0031990,FBgn0035199,FBg…
GO:0001708	cell fate specification	0.00671934	FBgn0000097,FBgn0000320,FBgn0000463,FBgn0000490,FBgn0000547,FBgn0000606,FBgn0001137,FBgn0001235,FBgn0001319,FBgn0002543,FBgn0002973,FBgn0003716,FBgn0003720,FBgn0003731,FBgn0003896,FBgn0003900,FBgn0003963,FBgn0003984,FBgn0004595,FBgn0004644,FBgn0004837,FBgn0004862,FBgn0004863,FBgn0005677,FBgn0008651,FBgn0010113,FBgn0010382,FBgn0011648,FBgn0011739,FBgn0016660,FBgn0028387,FBgn0028582,FBgn0033988,FBg…
GO:0006109	regulation of carbohydrate metabolic process	0.00692002	FBgn0000017,FBgn0000442,FBgn0000546,FBgn0000568,FBgn0000579,FBgn0001078,FBgn0001148,FBgn0003499,FBgn0003507,FBgn0003651,FBgn0003720,FBgn0003731,FBgn0004369,FBgn0004419,FBgn0004507,FBgn0004795,FBgn0004811,FBgn0004865,FBgn0004876,FBgn0004907,FBgn0005636,FBgn0010909,FBgn0011589,FBgn0011701,FBgn0011739,FBgn0011766,FBgn0014010,FBgn0014859,FBgn0015240,FBgn0015380,FBgn0015391,FBgn0015509,FBgn0016076,FBg…
GO:0051254	positive regulation of RNA metabolic process	0.00726027	FBgn0000139,FBgn0000146,FBgn0000157,FBgn0000212,FBgn0000251,FBgn0000286,FBgn0000320,FBgn0000352,FBgn0000439,FBgn0000448,FBgn0000504,FBgn0000546,FBgn0000567,FBgn0000606,FBgn0000964,FBgn0001078,FBgn0001133,FBgn0001222,FBgn0001235,FBgn0001297,FBgn0001319,FBgn0001983,FBgn0002183,FBgn0002576,FBgn0002643,FBgn0003028,FBgn0003165,FBgn0003396,FBgn0003507,FBgn0003720,FBgn0003896,FBgn0003900,FBgn0003975,FBg…
GO:0008586	imaginal disc-derived wing vein morphogenesis	0.00760237	FBgn0000212,FBgn0000287,FBgn0000317,FBgn0000463,FBgn0000490,FBgn0001169,FBgn0003175,FBgn0003396,FBgn0003719,FBgn0003731,FBgn0003984,FBgn0004837,FBgn0004885,FBgn0010825,FBgn0011224,FBgn0011648,FBgn0015905,FBgn0016977,FBgn0021818,FBgn0035142,FBgn0041184,FBgn0086779,FBgn0086901,FBgn0260003,FBgn0262029,FBgn0263667,FBgn0263930
GO:0010675	regulation of cellular carbohydrate metabolic process	0.00788586	FBgn0000017,FBgn0000442,FBgn0000546,FBgn0000568,FBgn0000579,FBgn0001078,FBgn0001148,FBgn0003499,FBgn0003507,FBgn0003651,FBgn0003720,FBgn0003731,FBgn0004369,FBgn0004419,FBgn0004507,FBgn0004795,FBgn0004811,FBgn0004865,FBgn0004876,FBgn0004907,FBgn0005636,FBgn0010909,FBgn0011589,FBgn0011701,FBgn0011739,FBgn0011766,FBgn0014010,FBgn0014859,FBgn0015240,FBgn0015380,FBgn0015391,FBgn0015509,FBgn0016076,FBg…
GO:0006357	regulation of transcription from RNA polymerase II promoter	0.00793252	FBgn0000018,FBgn0000097,FBgn0000179,FBgn0000212,FBgn0000251,FBgn0000286,FBgn0000320,FBgn0000395,FBgn0000439,FBgn0000448,FBgn0000490,FBgn0000504,FBgn0000546,FBgn0000567,FBgn0000568,FBgn0000606,FBgn0000625,FBgn0000719,FBgn0000964,FBgn0001078,FBgn0001133,FBgn0001139,FBgn0001222,FBgn0001235,FBgn0001297,FBgn0001319,FBgn0001321,FBgn0001983,FBgn0002183,FBgn0002576,FBgn0002643,FBgn0002735,FBgn0003028,FBg…
GO:0008045	motor neuron axon guidance	0.00807114	FBgn0000017,FBgn0000414,FBgn0000464,FBgn0000606,FBgn0002023,FBgn0002565,FBgn0003896,FBgn0004368,FBgn0004369,FBgn0004449,FBgn0004885,FBgn0005631,FBgn0010415,FBgn0010453,FBgn0011259,FBgn0011592,FBgn0014007,FBgn0015773,FBgn0015774,FBgn0016061,FBgn0023095,FBgn0032629,FBgn0033438,FBgn0033791,FBgn0035379,FBgn0260660,FBgn0261269,FBgn0261509,FBgn0263930,FBgn0264975
GO:0071495	cellular response to endogenous stimulus	0.00814651	FBgn0000395,FBgn0000448,FBgn0000490,FBgn0000546,FBgn0000568,FBgn0001078,FBgn0002121,FBgn0003396,FBgn0003651,FBgn0003716,FBgn0003719,FBgn0003720,FBgn0004620,FBgn0004644,FBgn0004865,FBgn0010389,FBgn0010583,FBgn0010602,FBgn0011648,FBgn0012344,FBgn0014135,FBgn0014859,FBgn0015240,FBgn0015381,FBgn0015509,FBgn0016687,FBgn0020251,FBgn0020299,FBgn0020386,FBgn0020429,FBgn0020622,FBgn0024248,FBgn0026317,FBg…
GO:0045664	regulation of neuron differentiation	0.00901112	FBgn0000097,FBgn0000464,FBgn0000546,FBgn0000606,FBgn0001235,FBgn0001319,FBgn0003041,FBgn0003090,FBgn0003410,FBgn0004390,FBgn0004595,FBgn0004876,FBgn0005536,FBgn0005631,FBgn0008651,FBgn0010113,FBgn0010473,FBgn0011259,FBgn0011592,FBgn0011739,FBgn0013733,FBgn0014011,FBgn0015609,FBgn0015773,FBgn0015774,FBgn0016081,FBgn0021768,FBgn0024277,FBgn0024836,FBgn0028734,FBgn0029688,FBgn0030276,FBgn0033159,FBg…
GO:0048608	reproductive structure development	0.0090525	FBgn0000097,FBgn0000157,FBgn0000287,FBgn0000320,FBgn0000504,FBgn0000964,FBgn0002543,FBgn0002576,FBgn0003209,FBgn0003391,FBgn0003502,FBgn0003731,FBgn0003892,FBgn0004644,FBgn0004657,FBgn0004839,FBgn0004870,FBgn0005631,FBgn0010246,FBgn0010389,FBgn0010453,FBgn0014010,FBgn0020307,FBgn0024236,FBgn0025525,FBgn0032006,FBgn0033033,FBgn0039257,FBgn0041097,FBgn0086347,FBgn0086408,FBgn0261563,FBgn0261800,FBg…
GO:0061458	reproductive system development	0.0090525	FBgn0000097,FBgn0000157,FBgn0000287,FBgn0000320,FBgn0000504,FBgn0000964,FBgn0002543,FBgn0002576,FBgn0003209,FBgn0003391,FBgn0003502,FBgn0003731,FBgn0003892,FBgn0004644,FBgn0004657,FBgn0004839,FBgn0004870,FBgn0005631,FBgn0010246,FBgn0010389,FBgn0010453,FBgn0014010,FBgn0020307,FBgn0024236,FBgn0025525,FBgn0032006,FBgn0033033,FBgn0039257,FBgn0041097,FBgn0086347,FBgn0086408,FBgn0261563,FBgn0261800,FBg…
GO:0071310	cellular response to organic substance	0.00955046	FBgn0000395,FBgn0000448,FBgn0000490,FBgn0000546,FBgn0000568,FBgn0001078,FBgn0002121,FBgn0003396,FBgn0003651,FBgn0003716,FBgn0003719,FBgn0003720,FBgn0004620,FBgn0004644,FBgn0004865,FBgn0010389,FBgn0010583,FBgn0010602,FBgn0011582,FBgn0011648,FBgn0012344,FBgn0014135,FBgn0014859,FBgn0015240,FBgn0015381,FBgn0015509,FBgn0016687,FBgn0016917,FBgn0020251,FBgn0020299,FBgn0020386,FBgn0020429,FBgn0020622,FBg…
GO:0007186	G-protein coupled receptor signaling pathway	0.0104564	FBgn0000206,FBgn0001122,FBgn0001123,FBgn0002938,FBgn0002940,FBgn0003218,FBgn0003250,FBgn0003255,FBgn0003301,FBgn0003444,FBgn0004435,FBgn0004622,FBgn0004841,FBgn0004842,FBgn0010329,FBgn0011581,FBgn0011582,FBgn0012344,FBgn0015721,FBgn0020278,FBgn0023178,FBgn0024836,FBgn0028374,FBgn0028838,FBgn0029909,FBgn0031770,FBgn0032048,FBgn0032840,FBgn0033744,FBgn0035010,FBgn0035023,FBgn0035282,FBgn0035331,FBg…
GO:0045893	positive regulation of transcription, DNA-templated	0.0106599	FBgn0000139,FBgn0000157,FBgn0000212,FBgn0000251,FBgn0000286,FBgn0000320,FBgn0000352,FBgn0000439,FBgn0000448,FBgn0000504,FBgn0000546,FBgn0000567,FBgn0000606,FBgn0000964,FBgn0001078,FBgn0001133,FBgn0001222,FBgn0001235,FBgn0001297,FBgn0001319,FBgn0001983,FBgn0002183,FBgn0002576,FBgn0002643,FBgn0003028,FBgn0003396,FBgn0003507,FBgn0003720,FBgn0003896,FBgn0003900,FBgn0003975,FBgn0004372,FBgn0004644,FBg…
GO:1902680	positive regulation of RNA biosynthetic process	0.0106599	FBgn0000139,FBgn0000157,FBgn0000212,FBgn0000251,FBgn0000286,FBgn0000320,FBgn0000352,FBgn0000439,FBgn0000448,FBgn0000504,FBgn0000546,FBgn0000567,FBgn0000606,FBgn0000964,FBgn0001078,FBgn0001133,FBgn0001222,FBgn0001235,FBgn0001297,FBgn0001319,FBgn0001983,FBgn0002183,FBgn0002576,FBgn0002643,FBgn0003028,FBgn0003396,FBgn0003507,FBgn0003720,FBgn0003896,FBgn0003900,FBgn0003975,FBgn0004372,FBgn0004644,FBg…
GO:1903508	positive regulation of nucleic acid-templated transcription	0.0106599	FBgn0000139,FBgn0000157,FBgn0000212,FBgn0000251,FBgn0000286,FBgn0000320,FBgn0000352,FBgn0000439,FBgn0000448,FBgn0000504,FBgn0000546,FBgn0000567,FBgn0000606,FBgn0000964,FBgn0001078,FBgn0001133,FBgn0001222,FBgn0001235,FBgn0001297,FBgn0001319,FBgn0001983,FBgn0002183,FBgn0002576,FBgn0002643,FBgn0003028,FBgn0003396,FBgn0003507,FBgn0003720,FBgn0003896,FBgn0003900,FBgn0003975,FBgn0004372,FBgn0004644,FBg…
GO:0009968	negative regulation of signal transduction	0.0106849	FBgn0000097,FBgn0000352,FBgn0000482,FBgn0000524,FBgn0000547,FBgn0000711,FBgn0001075,FBgn0001139,FBgn0001169,FBgn0002121,FBgn0002566,FBgn0002973,FBgn0003041,FBgn0003090,FBgn0003165,FBgn0003209,FBgn0003371,FBgn0003444,FBgn0003731,FBgn0003892,FBgn0004390,FBgn0004435,FBgn0004583,FBgn0004839,FBgn0004876,FBgn0010583,FBgn0010602,FBgn0010825,FBgn0010909,FBgn0013469,FBgn0015380,FBgn0015400,FBgn0015509,FBg…
GO:0035215	genital disc development	0.0110861	FBgn0000157,FBgn0000251,FBgn0000490,FBgn0000504,FBgn0002576,FBgn0003310,FBgn0003502,FBgn0003716,FBgn0003731,FBgn0003892,FBgn0004644,FBgn0004657,FBgn0004666,FBgn0004839,FBgn0004859,FBgn0005677,FBgn0008651,FBgn0010246,FBgn0014010,FBgn0014135,FBgn0032006,FBgn0033033,FBgn0039257,FBgn0086347,FBgn0265778
GO:0090066	regulation of anatomical structure size	0.0119251	FBgn0000017,FBgn0000114,FBgn0000180,FBgn0000256,FBgn0000464,FBgn0000490,FBgn0000497,FBgn0000546,FBgn0001075,FBgn0001169,FBgn0001321,FBgn0001987,FBgn0002921,FBgn0003041,FBgn0003090,FBgn0003209,FBgn0003475,FBgn0003502,FBgn0003975,FBgn0004652,FBgn0010382,FBgn0011259,FBgn0013733,FBgn0013997,FBgn0015609,FBgn0015765,FBgn0015777,FBgn0020386,FBgn0020618,FBgn0020622,FBgn0022800,FBgn0024248,FBgn0024836,FBg…
GO:0060322	head development	0.011985	FBgn0000140,FBgn0000157,FBgn0000439,FBgn0000448,FBgn0000490,FBgn0000546,FBgn0000547,FBgn0000606,FBgn0001078,FBgn0001235,FBgn0001319,FBgn0001983,FBgn0002543,FBgn0003391,FBgn0003430,FBgn0003720,FBgn0003731,FBgn0003984,FBgn0004595,FBgn0004644,FBgn0004666,FBgn0005585,FBgn0005631,FBgn0005677,FBgn0010300,FBgn0011259,FBgn0013733,FBgn0015589,FBgn0015903,FBgn0019650,FBgn0020617,FBgn0023143,FBgn0024277,FBg…
GO:0003002	regionalization	0.0136021	FBgn0000061,FBgn0000139,FBgn0000146,FBgn0000157,FBgn0000179,FBgn0000206,FBgn0000212,FBgn0000250,FBgn0000251,FBgn0000256,FBgn0000317,FBgn0000395,FBgn0000439,FBgn0000463,FBgn0000490,FBgn0000497,FBgn0000524,FBgn0000546,FBgn0000606,FBgn0000615,FBgn0000711,FBgn0000719,FBgn0000810,FBgn0001078,FBgn0001137,FBgn0001148,FBgn0001169,FBgn0001235,FBgn0001316,FBgn0001319,FBgn0001321,FBgn0001987,FBgn0002121,FBg…
GO:0070887	cellular response to chemical stimulus	0.0146877	FBgn0000395,FBgn0000448,FBgn0000490,FBgn0000546,FBgn0000568,FBgn0001078,FBgn0002031,FBgn0002121,FBgn0003396,FBgn0003462,FBgn0003651,FBgn0003716,FBgn0003719,FBgn0003720,FBgn0004435,FBgn0004620,FBgn0004644,FBgn0004865,FBgn0005614,FBgn0010389,FBgn0010583,FBgn0010602,FBgn0011582,FBgn0011648,FBgn0011666,FBgn0012344,FBgn0014135,FBgn0014859,FBgn0015240,FBgn0015380,FBgn0015381,FBgn0015509,FBgn0015765,FBg…
GO:0007611	learning or memory	0.0154932	FBgn0000422,FBgn0000479,FBgn0000535,FBgn0000546,FBgn0000636,FBgn0000721,FBgn0001123,FBgn0003165,FBgn0003301,FBgn0003321,FBgn0003371,FBgn0003396,FBgn0003502,FBgn0003731,FBgn0003984,FBgn0004419,FBgn0004516,FBgn0004837,FBgn0004907,FBgn0010329,FBgn0011582,FBgn0013334,FBgn0013759,FBgn0015380,FBgn0016917,FBgn0017590,FBgn0023479,FBgn0024248,FBgn0027106,FBgn0028509,FBgn0028734,FBgn0029095,FBgn0030600,FBg…
GO:0050890	cognition	0.0154932	FBgn0000422,FBgn0000479,FBgn0000535,FBgn0000546,FBgn0000636,FBgn0000721,FBgn0001123,FBgn0003165,FBgn0003301,FBgn0003321,FBgn0003371,FBgn0003396,FBgn0003502,FBgn0003731,FBgn0003984,FBgn0004419,FBgn0004516,FBgn0004837,FBgn0004907,FBgn0010329,FBgn0011582,FBgn0013334,FBgn0013759,FBgn0015380,FBgn0016917,FBgn0017590,FBgn0023479,FBgn0024248,FBgn0027106,FBgn0028509,FBgn0028734,FBgn0029095,FBgn0030600,FBg…
GO:0007156	homophilic cell adhesion via plasma membrane adhesion molecules	0.0183102	FBgn0000464,FBgn0000497,FBgn0000547,FBgn0000636,FBgn0001075,FBgn0003391,FBgn0005775,FBgn0015609,FBgn0017590,FBgn0022800,FBgn0023095,FBgn0024189,FBgn0024836,FBgn0028369,FBgn0028482,FBgn0037963,FBgn0038439,FBgn0039709,FBgn0261053,FBgn0262018
GO:0002065	columnar/cuboidal epithelial cell differentiation	0.0183309	FBgn0000097,FBgn0000146,FBgn0000180,FBgn0000182,FBgn0000250,FBgn0000256,FBgn0000320,FBgn0000352,FBgn0000463,FBgn0000482,FBgn0000490,FBgn0000546,FBgn0000547,FBgn0000636,FBgn0000810,FBgn0000964,FBgn0001137,FBgn0001297,FBgn0001301,FBgn0001987,FBgn0002022,FBgn0002643,FBgn0002989,FBgn0003371,FBgn0003391,FBgn0003444,FBgn0003475,FBgn0003716,FBgn0003731,FBgn0003892,FBgn0003979,FBgn0003980,FBgn0003984,FBg…
GO:0009891	positive regulation of biosynthetic process	0.0190926	FBgn0000139,FBgn0000146,FBgn0000157,FBgn0000212,FBgn0000250,FBgn0000251,FBgn0000286,FBgn0000320,FBgn0000352,FBgn0000439,FBgn0000448,FBgn0000504,FBgn0000546,FBgn0000567,FBgn0000606,FBgn0000964,FBgn0001078,FBgn0001123,FBgn0001133,FBgn0001222,FBgn0001235,FBgn0001297,FBgn0001319,FBgn0001983,FBgn0002183,FBgn0002576,FBgn0002643,FBgn0003023,FBgn0003028,FBgn0003165,FBgn0003396,FBgn0003507,FBgn0003720,FBg…
GO:0031328	positive regulation of cellular biosynthetic process	0.0190926	FBgn0000139,FBgn0000146,FBgn0000157,FBgn0000212,FBgn0000250,FBgn0000251,FBgn0000286,FBgn0000320,FBgn0000352,FBgn0000439,FBgn0000448,FBgn0000504,FBgn0000546,FBgn0000567,FBgn0000606,FBgn0000964,FBgn0001078,FBgn0001123,FBgn0001133,FBgn0001222,FBgn0001235,FBgn0001297,FBgn0001319,FBgn0001983,FBgn0002183,FBgn0002576,FBgn0002643,FBgn0003023,FBgn0003028,FBgn0003165,FBgn0003396,FBgn0003507,FBgn0003720,FBg…
GO:0046620	regulation of organ growth	0.019138	FBgn0000490,FBgn0000504,FBgn0000547,FBgn0001075,FBgn0003716,FBgn0004583,FBgn0004644,FBgn0011676,FBgn0011739,FBgn0015803,FBgn0020251,FBgn0020279,FBgn0020386,FBgn0020622,FBgn0024248,FBgn0026317,FBgn0028734,FBgn0038197,FBgn0038385,FBgn0038755,FBgn0053193,FBgn0259685,FBgn0262029,FBgn0263289,FBgn0263930,FBgn0263933,FBgn0266557
GO:0006812	cation transport	0.0203141	FBgn0000036,FBgn0000535,FBgn0001991,FBgn0002022,FBgn0002921,FBgn0003429,FBgn0004619,FBgn0005614,FBgn0005671,FBgn0010612,FBgn0011589,FBgn0011672,FBgn0013995,FBgn0015519,FBgn0015622,FBgn0015776,FBgn0015777,FBgn0016920,FBgn0019886,FBgn0020307,FBgn0022097,FBgn0024236,FBgn0025693,FBgn0027779,FBgn0028516,FBgn0028667,FBgn0028699,FBgn0028703,FBgn0028704,FBgn0028875,FBgn0028879,FBgn0029761,FBgn0030745,FBg…
GO:0051705	multi-organism behavior	0.0205419	FBgn0000114,FBgn0000422,FBgn0000479,FBgn0000504,FBgn0000535,FBgn0000547,FBgn0002856,FBgn0003175,FBgn0003301,FBgn0003429,FBgn0003502,FBgn0003714,FBgn0003720,FBgn0004034,FBgn0004595,FBgn0004652,FBgn0004795,FBgn0004841,FBgn0005626,FBgn0010329,FBgn0010470,FBgn0010825,FBgn0010905,FBgn0011559,FBgn0011661,FBgn0013272,FBgn0013759,FBgn0013953,FBgn0014011,FBgn0014395,FBgn0014396,FBgn0015381,FBgn0015582,FBg…
GO:0030707	ovarian follicle cell development	0.0207325	FBgn0000097,FBgn0000146,FBgn0000180,FBgn0000182,FBgn0000250,FBgn0000256,FBgn0000320,FBgn0000352,FBgn0000463,FBgn0000482,FBgn0000490,FBgn0000546,FBgn0000547,FBgn0000636,FBgn0000810,FBgn0000964,FBgn0001137,FBgn0001297,FBgn0001301,FBgn0001987,FBgn0002022,FBgn0002643,FBgn0002989,FBgn0003371,FBgn0003391,FBgn0003444,FBgn0003475,FBgn0003716,FBgn0003731,FBgn0003892,FBgn0003979,FBgn0003980,FBgn0003984,FBg…
GO:0009987	cellular process	0.021765	FBgn0000017,FBgn0000018,FBgn0000036,FBgn0000052,FBgn0000053,FBgn0000061,FBgn0000064,FBgn0000075,FBgn0000097,FBgn0000114,FBgn0000116,FBgn0000139,FBgn0000140,FBgn0000146,FBgn0000153,FBgn0000157,FBgn0000179,FBgn0000180,FBgn0000182,FBgn0000206,FBgn0000212,FBgn0000250,FBgn0000251,FBgn0000256,FBgn0000286,FBgn0000287,FBgn0000303,FBgn0000316,FBgn0000317,FBgn0000320,FBgn0000330,FBgn0000352,FBgn0000377,FBg…
GO:0010557	positive regulation of macromolecule biosynthetic process	0.022606	FBgn0000139,FBgn0000146,FBgn0000157,FBgn0000212,FBgn0000251,FBgn0000286,FBgn0000320,FBgn0000352,FBgn0000439,FBgn0000448,FBgn0000504,FBgn0000546,FBgn0000567,FBgn0000606,FBgn0000964,FBgn0001078,FBgn0001133,FBgn0001222,FBgn0001235,FBgn0001297,FBgn0001319,FBgn0001983,FBgn0002183,FBgn0002576,FBgn0002643,FBgn0003023,FBgn0003028,FBgn0003165,FBgn0003396,FBgn0003507,FBgn0003720,FBgn0003896,FBgn0003900,FBg…
GO:0007548	sex differentiation	0.023621	FBgn0000097,FBgn0000157,FBgn0000287,FBgn0000320,FBgn0000490,FBgn0000504,FBgn0000964,FBgn0002543,FBgn0002576,FBgn0003209,FBgn0003391,FBgn0003502,FBgn0003527,FBgn0003731,FBgn0003892,FBgn0004644,FBgn0004652,FBgn0004657,FBgn0004839,FBgn0004870,FBgn0005631,FBgn0005677,FBgn0010246,FBgn0010389,FBgn0010453,FBgn0014010,FBgn0020386,FBgn0024236,FBgn0025525,FBgn0032006,FBgn0033033,FBgn0039257,FBgn0041097,FBg…
GO:0002066	columnar/cuboidal epithelial cell development	0.0239317	FBgn0000097,FBgn0000146,FBgn0000180,FBgn0000182,FBgn0000250,FBgn0000256,FBgn0000320,FBgn0000352,FBgn0000463,FBgn0000482,FBgn0000490,FBgn0000546,FBgn0000547,FBgn0000636,FBgn0000810,FBgn0000964,FBgn0001137,FBgn0001297,FBgn0001301,FBgn0001987,FBgn0002022,FBgn0002643,FBgn0002989,FBgn0003371,FBgn0003391,FBgn0003444,FBgn0003475,FBgn0003716,FBgn0003731,FBgn0003892,FBgn0003979,FBgn0003980,FBgn0003984,FBg…
GO:0010628	positive regulation of gene expression	0.0241484	FBgn0000139,FBgn0000146,FBgn0000157,FBgn0000212,FBgn0000251,FBgn0000286,FBgn0000320,FBgn0000352,FBgn0000439,FBgn0000448,FBgn0000504,FBgn0000546,FBgn0000567,FBgn0000606,FBgn0000964,FBgn0001078,FBgn0001133,FBgn0001222,FBgn0001235,FBgn0001297,FBgn0001319,FBgn0001983,FBgn0002183,FBgn0002576,FBgn0002643,FBgn0003028,FBgn0003165,FBgn0003396,FBgn0003507,FBgn0003720,FBgn0003896,FBgn0003900,FBgn0003975,FBg…
GO:0010033	response to organic substance	0.0257067	FBgn0000206,FBgn0000395,FBgn0000448,FBgn0000479,FBgn0000490,FBgn0000535,FBgn0000546,FBgn0000568,FBgn0000721,FBgn0001078,FBgn0001123,FBgn0001222,FBgn0002121,FBgn0002413,FBgn0003165,FBgn0003301,FBgn0003308,FBgn0003310,FBgn0003326,FBgn0003396,FBgn0003651,FBgn0003716,FBgn0003719,FBgn0003720,FBgn0003731,FBgn0004435,FBgn0004512,FBgn0004620,FBgn0004644,FBgn0004865,FBgn0010329,FBgn0010389,FBgn0010583,FBg…
GO:0035218	leg disc development	0.0257518	FBgn0000061,FBgn0000157,FBgn0000212,FBgn0000463,FBgn0000490,FBgn0000497,FBgn0000524,FBgn0001078,FBgn0001235,FBgn0003028,FBgn0003090,FBgn0003295,FBgn0003731,FBgn0003975,FBgn0003984,FBgn0004644,FBgn0004858,FBgn0004863,FBgn0004870,FBgn0004892,FBgn0005677,FBgn0008651,FBgn0010825,FBgn0011648,FBgn0014010,FBgn0016660,FBgn0020307,FBgn0020378,FBgn0024244,FBgn0024277,FBgn0025525,FBgn0035574,FBgn0035802,FBg…
GO:0043412	macromolecule modification	0.0284773	FBgn0000017,FBgn0000097,FBgn0000139,FBgn0000206,FBgn0000212,FBgn0000320,FBgn0000442,FBgn0000464,FBgn0000497,FBgn0000524,FBgn0000542,FBgn0000629,FBgn0000711,FBgn0000721,FBgn0000723,FBgn0001075,FBgn0001297,FBgn0002121,FBgn0002413,FBgn0002936,FBgn0002938,FBgn0003023,FBgn0003209,FBgn0003292,FBgn0003371,FBgn0003410,FBgn0003502,FBgn0003716,FBgn0003731,FBgn0003943,FBgn0004368,FBgn0004369,FBgn0004644,FBg…
GO:0002118	aggressive behavior	0.0285425	FBgn0000114,FBgn0000547,FBgn0003175,FBgn0003720,FBgn0004652,FBgn0004841,FBgn0010329,FBgn0010470,FBgn0010825,FBgn0010905,FBgn0013272,FBgn0014011,FBgn0026179,FBgn0026713,FBgn0031453,FBgn0031738,FBgn0031866,FBgn0032713,FBgn0034636,FBgn0035574,FBgn0036152,FBgn0037976,FBgn0038839,FBgn0053100,FBgn0053113,FBgn0261822,FBgn0262378,FBgn0264090,FBgn0264895
GO:0048568	embryonic organ development	0.0295485	FBgn0000439,FBgn0000546,FBgn0002543,FBgn0002576,FBgn0002973,FBgn0003391,FBgn0003447,FBgn0003507,FBgn0004657,FBgn0005631,FBgn0014011,FBgn0014380,FBgn0015000,FBgn0015396,FBgn0016660,FBgn0029504,FBgn0030964,FBgn0031888,FBgn0032006,FBgn0038947,FBgn0085407,FBgn0243512,FBgn0261800,FBgn0261963,FBgn0263782,FBgn0265778
GO:0006351	transcription, DNA-templated	0.0320121	FBgn0000018,FBgn0000061,FBgn0000097,FBgn0000139,FBgn0000146,FBgn0000157,FBgn0000179,FBgn0000212,FBgn0000251,FBgn0000286,FBgn0000287,FBgn0000320,FBgn0000352,FBgn0000395,FBgn0000439,FBgn0000448,FBgn0000490,FBgn0000504,FBgn0000546,FBgn0000567,FBgn0000568,FBgn0000606,FBgn0000625,FBgn0000629,FBgn0000719,FBgn0000964,FBgn0001078,FBgn0001133,FBgn0001139,FBgn0001148,FBgn0001170,FBgn0001222,FBgn0001235,FBg…
GO:0097659	nucleic acid-templated transcription	0.0320121	FBgn0000018,FBgn0000061,FBgn0000097,FBgn0000139,FBgn0000146,FBgn0000157,FBgn0000179,FBgn0000212,FBgn0000251,FBgn0000286,FBgn0000287,FBgn0000320,FBgn0000352,FBgn0000395,FBgn0000439,FBgn0000448,FBgn0000490,FBgn0000504,FBgn0000546,FBgn0000567,FBgn0000568,FBgn0000606,FBgn0000625,FBgn0000629,FBgn0000719,FBgn0000964,FBgn0001078,FBgn0001133,FBgn0001139,FBgn0001148,FBgn0001170,FBgn0001222,FBgn0001235,FBg…
GO:0006006	glucose metabolic process	0.0328953	FBgn0000017,FBgn0000442,FBgn0000546,FBgn0000568,FBgn0000579,FBgn0001078,FBgn0001148,FBgn0003499,FBgn0003507,FBgn0003651,FBgn0003720,FBgn0003731,FBgn0004369,FBgn0004419,FBgn0004507,FBgn0004795,FBgn0004811,FBgn0004865,FBgn0004876,FBgn0004907,FBgn0005636,FBgn0010909,FBgn0011589,FBgn0011701,FBgn0011739,FBgn0011766,FBgn0014010,FBgn0014859,FBgn0015240,FBgn0015380,FBgn0015391,FBgn0015509,FBgn0016076,FBg…
GO:0010453	regulation of cell fate commitment	0.0330166	FBgn0000097,FBgn0000320,FBgn0000463,FBgn0000547,FBgn0000606,FBgn0001235,FBgn0003963,FBgn0004595,FBgn0004837,FBgn0004876,FBgn0008651,FBgn0010113,FBgn0016660,FBgn0016698,FBgn0028387,FBgn0028582,FBgn0041184,FBgn0259176,FBgn0261963,FBgn0262866
GO:0043052	thermotaxis	0.0336216	FBgn0000422,FBgn0002940,FBgn0004435,FBgn0005619,FBgn0005626,FBgn0011582,FBgn0025697,FBgn0035934,FBgn0037950,FBgn0261549,FBgn0262738,FBgn0265959
GO:0030001	metal ion transport	0.0336794	FBgn0000535,FBgn0001991,FBgn0002022,FBgn0002921,FBgn0003429,FBgn0005614,FBgn0011589,FBgn0011672,FBgn0013995,FBgn0015622,FBgn0015776,FBgn0015777,FBgn0016920,FBgn0019886,FBgn0020307,FBgn0024236,FBgn0028703,FBgn0028704,FBgn0029761,FBgn0031803,FBgn0031865,FBgn0032593,FBgn0032602,FBgn0032946,FBgn0033257,FBgn0033494,FBgn0034730,FBgn0035192,FBgn0035432,FBgn0035458,FBgn0035785,FBgn0035934,FBgn0037766,FBg…
GO:0048863	stem cell differentiation	0.0376998	FBgn0000114,FBgn0000463,FBgn0000490,FBgn0000546,FBgn0000606,FBgn0002543,FBgn0002973,FBgn0003255,FBgn0003310,FBgn0003651,FBgn0003720,FBgn0003731,FBgn0004394,FBgn0004595,FBgn0010300,FBgn0010382,FBgn0010389,FBgn0010768,FBgn0011674,FBgn0013469,FBgn0015396,FBgn0016660,FBgn0016917,FBgn0016977,FBgn0028582,FBgn0032078,FBgn0040080,FBgn0045852,FBgn0053193,FBgn0085424,FBgn0259211,FBgn0259984,FBgn0260642,FBg…
GO:0019438	aromatic compound biosynthetic process	0.0383264	FBgn0000018,FBgn0000052,FBgn0000053,FBgn0000061,FBgn0000097,FBgn0000139,FBgn0000146,FBgn0000157,FBgn0000179,FBgn0000212,FBgn0000251,FBgn0000286,FBgn0000287,FBgn0000320,FBgn0000330,FBgn0000352,FBgn0000395,FBgn0000422,FBgn0000439,FBgn0000448,FBgn0000482,FBgn0000490,FBgn0000504,FBgn0000527,FBgn0000546,FBgn0000567,FBgn0000568,FBgn0000606,FBgn0000625,FBgn0000629,FBgn0000719,FBgn0000964,FBgn0001078,FBg…
GO:0034654	nucleobase-containing compound biosynthetic process	0.0403588	FBgn0000018,FBgn0000052,FBgn0000053,FBgn0000061,FBgn0000097,FBgn0000139,FBgn0000146,FBgn0000157,FBgn0000179,FBgn0000212,FBgn0000251,FBgn0000286,FBgn0000287,FBgn0000320,FBgn0000352,FBgn0000395,FBgn0000439,FBgn0000448,FBgn0000490,FBgn0000504,FBgn0000546,FBgn0000567,FBgn0000568,FBgn0000606,FBgn0000625,FBgn0000629,FBgn0000719,FBgn0000964,FBgn0001078,FBgn0001123,FBgn0001133,FBgn0001139,FBgn0001148,FBg…
GO:0010769	regulation of cell morphogenesis involved in differentiation	0.0404882	FBgn0000464,FBgn0000606,FBgn0001319,FBgn0003041,FBgn0003090,FBgn0004595,FBgn0010473,FBgn0011259,FBgn0011739,FBgn0013733,FBgn0014011,FBgn0015609,FBgn0015773,FBgn0015774,FBgn0016081,FBgn0021768,FBgn0024277,FBgn0024836,FBgn0028734,FBgn0029688,FBgn0030276,FBgn0033159,FBgn0034724,FBgn0038947,FBgn0040372,FBgn0045852,FBgn0053193,FBgn0085447,FBgn0086901,FBgn0259984
GO:0032774	RNA biosynthetic process	0.0407154	FBgn0000018,FBgn0000061,FBgn0000097,FBgn0000139,FBgn0000146,FBgn0000157,FBgn0000179,FBgn0000212,FBgn0000251,FBgn0000286,FBgn0000287,FBgn0000320,FBgn0000352,FBgn0000395,FBgn0000439,FBgn0000448,FBgn0000490,FBgn0000504,FBgn0000546,FBgn0000567,FBgn0000568,FBgn0000606,FBgn0000625,FBgn0000629,FBgn0000719,FBgn0000964,FBgn0001078,FBgn0001133,FBgn0001139,FBgn0001148,FBgn0001170,FBgn0001222,FBgn0001235,FBg…
GO:0048585	negative regulation of response to stimulus	0.0417321	FBgn0000097,FBgn0000352,FBgn0000482,FBgn0000524,FBgn0000547,FBgn0000711,FBgn0001075,FBgn0001139,FBgn0001169,FBgn0002121,FBgn0002566,FBgn0002973,FBgn0003041,FBgn0003090,FBgn0003165,FBgn0003209,FBgn0003371,FBgn0003444,FBgn0003731,FBgn0003892,FBgn0004390,FBgn0004435,FBgn0004507,FBgn0004580,FBgn0004583,FBgn0004839,FBgn0004876,FBgn0005632,FBgn0010583,FBgn0010602,FBgn0010825,FBgn0010909,FBgn0013469,FBg…
GO:0010632	regulation of epithelial cell migration	0.0432671	FBgn0002022,FBgn0002543,FBgn0003892,FBgn0004644,FBgn0005626,FBgn0005631,FBgn0014135,FBgn0022764,FBgn0027363,FBgn0031450
GO:0001745	compound eye morphogenesis	0.0472893	FBgn0000097,FBgn0000179,FBgn0000206,FBgn0000320,FBgn0000414,FBgn0000463,FBgn0000464,FBgn0000490,FBgn0000497,FBgn0000542,FBgn0000625,FBgn0001075,FBgn0001235,FBgn0001297,FBgn0001316,FBgn0002413,FBgn0002576,FBgn0002940,FBgn0003090,FBgn0003295,FBgn0003310,FBgn0003326,FBgn0003391,FBgn0003396,FBgn0003410,FBgn0003651,FBgn0003716,FBgn0003731,FBgn0003975,FBgn0004390,FBgn0004435,FBgn0004449,FBgn0004583,FBg…
GO:0048511	rhythmic process	0.0479163	FBgn0000422,FBgn0000479,FBgn0000527,FBgn0000546,FBgn0001297,FBgn0002413,FBgn0002973,FBgn0003371,FBgn0003429,FBgn0005536,FBgn0005631,FBgn0011205,FBgn0011656,FBgn0012344,FBgn0014395,FBgn0014396,FBgn0016076,FBgn0016694,FBgn0020445,FBgn0023178,FBgn0023407,FBgn0028734,FBgn0031414,FBgn0031652,FBgn0032048,FBgn0032840,FBgn0035023,FBgn0035802,FBgn0035934,FBgn0038118,FBgn0038197,FBgn0038693,FBgn0038870,FBg…
GO:0051173	positive regulation of nitrogen compound metabolic process	0.0491129	FBgn0000139,FBgn0000146,FBgn0000157,FBgn0000212,FBgn0000250,FBgn0000251,FBgn0000286,FBgn0000320,FBgn0000352,FBgn0000439,FBgn0000448,FBgn0000504,FBgn0000546,FBgn0000567,FBgn0000606,FBgn0000964,FBgn0001078,FBgn0001123,FBgn0001133,FBgn0001222,FBgn0001235,FBgn0001297,FBgn0001319,FBgn0001983,FBgn0002183,FBgn0002576,FBgn0002643,FBgn0003023,FBgn0003028,FBgn0003165,FBgn0003396,FBgn0003507,FBgn0003720,FBg…
GO:0006811	ion transport	0.0491451	FBgn0000036,FBgn0000535,FBgn0001991,FBgn0002022,FBgn0002921,FBgn0003429,FBgn0004619,FBgn0004620,FBgn0005614,FBgn0005671,FBgn0010612,FBgn0011589,FBgn0011672,FBgn0013953,FBgn0013995,FBgn0015519,FBgn0015622,FBgn0015776,FBgn0015777,FBgn0016920,FBgn0019886,FBgn0020307,FBgn0020429,FBgn0022097,FBgn0024236,FBgn0024963,FBgn0025693,FBgn0027779,FBgn0028516,FBgn0028667,FBgn0028699,FBgn0028703,FBgn0028704,FBg…

## Sheet: Cd
S6 Table (C): Gene Ontology (GO) analysis for genes associated with resistance to cadmium.
GO ID	GO Term	Holm-Bonferroni P-value	Matches
GO:0048699	generation of neurons	7.151e-30	FBgn0000014,FBgn0000028,FBgn0000097,FBgn0000108,FBgn0000253,FBgn0000317,FBgn0000377,FBgn0000463,FBgn0000464,FBgn0000479,FBgn0000497,FBgn0000546,FBgn0000547,FBgn0000576,FBgn0000629,FBgn0000635,FBgn0000658,FBgn0000719,FBgn0001078,FBgn0001084,FBgn0001085,FBgn0001122,FBgn0001138,FBgn0001202,FBgn0001259,FBgn0001269,FBgn0001291,FBgn0001308,FBgn0001316,FBgn0001319,FBgn0001325,FBgn0001404,FBgn0001624,FBg…
GO:0030182	neuron differentiation	8.9077e-30	FBgn0000028,FBgn0000097,FBgn0000108,FBgn0000253,FBgn0000317,FBgn0000377,FBgn0000463,FBgn0000464,FBgn0000479,FBgn0000497,FBgn0000546,FBgn0000576,FBgn0000629,FBgn0000635,FBgn0000658,FBgn0000719,FBgn0001078,FBgn0001084,FBgn0001085,FBgn0001122,FBgn0001138,FBgn0001202,FBgn0001259,FBgn0001291,FBgn0001308,FBgn0001316,FBgn0001319,FBgn0001325,FBgn0001404,FBgn0001961,FBgn0002023,FBgn0002521,FBgn0002526,FBg…
GO:0048731	system development	1.50551e-24	FBgn0000014,FBgn0000015,FBgn0000028,FBgn0000097,FBgn0000108,FBgn0000114,FBgn0000119,FBgn0000157,FBgn0000179,FBgn0000216,FBgn0000253,FBgn0000261,FBgn0000287,FBgn0000289,FBgn0000317,FBgn0000377,FBgn0000395,FBgn0000442,FBgn0000448,FBgn0000463,FBgn0000464,FBgn0000479,FBgn0000489,FBgn0000497,FBgn0000535,FBgn0000542,FBgn0000546,FBgn0000547,FBgn0000576,FBgn0000625,FBgn0000629,FBgn0000633,FBgn0000635,FBg…
GO:0048666	neuron development	8.6671e-24	FBgn0000028,FBgn0000097,FBgn0000108,FBgn0000253,FBgn0000464,FBgn0000479,FBgn0000546,FBgn0000576,FBgn0000629,FBgn0000635,FBgn0000719,FBgn0001078,FBgn0001085,FBgn0001138,FBgn0001202,FBgn0001308,FBgn0001316,FBgn0001319,FBgn0001325,FBgn0001404,FBgn0001961,FBgn0002023,FBgn0002521,FBgn0002526,FBgn0002543,FBgn0002565,FBgn0002576,FBgn0003090,FBgn0003118,FBgn0003129,FBgn0003165,FBgn0003169,FBgn0003301,FBg…
GO:0050789	regulation of biological process	9.05614e-23	FBgn0000014,FBgn0000015,FBgn0000028,FBgn0000097,FBgn0000108,FBgn0000114,FBgn0000119,FBgn0000157,FBgn0000179,FBgn0000182,FBgn0000183,FBgn0000216,FBgn0000253,FBgn0000261,FBgn0000286,FBgn0000287,FBgn0000376,FBgn0000377,FBgn0000395,FBgn0000442,FBgn0000448,FBgn0000463,FBgn0000464,FBgn0000479,FBgn0000497,FBgn0000527,FBgn0000535,FBgn0000542,FBgn0000546,FBgn0000547,FBgn0000564,FBgn0000568,FBgn0000576,FBg…
GO:0050794	regulation of cellular process	9.59445e-23	FBgn0000014,FBgn0000015,FBgn0000028,FBgn0000097,FBgn0000108,FBgn0000114,FBgn0000119,FBgn0000157,FBgn0000179,FBgn0000182,FBgn0000183,FBgn0000216,FBgn0000253,FBgn0000261,FBgn0000286,FBgn0000287,FBgn0000376,FBgn0000377,FBgn0000395,FBgn0000442,FBgn0000448,FBgn0000463,FBgn0000464,FBgn0000479,FBgn0000527,FBgn0000535,FBgn0000542,FBgn0000546,FBgn0000547,FBgn0000564,FBgn0000568,FBgn0000576,FBgn0000579,FBg…
GO:0065007	biological regulation	2.20777e-22	FBgn0000014,FBgn0000015,FBgn0000024,FBgn0000028,FBgn0000097,FBgn0000108,FBgn0000114,FBgn0000119,FBgn0000157,FBgn0000179,FBgn0000182,FBgn0000183,FBgn0000216,FBgn0000253,FBgn0000261,FBgn0000286,FBgn0000287,FBgn0000303,FBgn0000376,FBgn0000377,FBgn0000395,FBgn0000442,FBgn0000448,FBgn0000463,FBgn0000464,FBgn0000479,FBgn0000497,FBgn0000527,FBgn0000535,FBgn0000542,FBgn0000546,FBgn0000547,FBgn0000564,FBg…
GO:0007399	nervous system development	4.14115e-22	FBgn0000014,FBgn0000028,FBgn0000097,FBgn0000108,FBgn0000119,FBgn0000157,FBgn0000253,FBgn0000287,FBgn0000317,FBgn0000377,FBgn0000448,FBgn0000463,FBgn0000464,FBgn0000479,FBgn0000497,FBgn0000535,FBgn0000546,FBgn0000547,FBgn0000576,FBgn0000629,FBgn0000635,FBgn0000658,FBgn0000719,FBgn0001078,FBgn0001084,FBgn0001085,FBgn0001122,FBgn0001138,FBgn0001202,FBgn0001259,FBgn0001269,FBgn0001291,FBgn0001308,FBg…
GO:0040011	locomotion	3.07758e-21	FBgn0000014,FBgn0000015,FBgn0000024,FBgn0000028,FBgn0000097,FBgn0000182,FBgn0000253,FBgn0000377,FBgn0000463,FBgn0000464,FBgn0000546,FBgn0000629,FBgn0000635,FBgn0000719,FBgn0001085,FBgn0001138,FBgn0001308,FBgn0001316,FBgn0001325,FBgn0001404,FBgn0001624,FBgn0002022,FBgn0002023,FBgn0002526,FBgn0002543,FBgn0002565,FBgn0002781,FBgn0002973,FBgn0003079,FBgn0003090,FBgn0003118,FBgn0003162,FBgn0003165,FBg…
GO:0022008	neurogenesis	3.59443e-21	FBgn0000014,FBgn0000028,FBgn0000097,FBgn0000108,FBgn0000253,FBgn0000287,FBgn0000317,FBgn0000377,FBgn0000463,FBgn0000464,FBgn0000479,FBgn0000497,FBgn0000535,FBgn0000546,FBgn0000547,FBgn0000576,FBgn0000629,FBgn0000635,FBgn0000658,FBgn0000719,FBgn0001078,FBgn0001084,FBgn0001085,FBgn0001122,FBgn0001138,FBgn0001202,FBgn0001259,FBgn0001269,FBgn0001291,FBgn0001308,FBgn0001316,FBgn0001319,FBgn0001325,FBg…
GO:0009653	anatomical structure morphogenesis	5.71176e-21	FBgn0000014,FBgn0000015,FBgn0000028,FBgn0000097,FBgn0000108,FBgn0000114,FBgn0000119,FBgn0000157,FBgn0000179,FBgn0000183,FBgn0000216,FBgn0000253,FBgn0000261,FBgn0000287,FBgn0000289,FBgn0000317,FBgn0000377,FBgn0000395,FBgn0000463,FBgn0000464,FBgn0000479,FBgn0000489,FBgn0000497,FBgn0000542,FBgn0000546,FBgn0000547,FBgn0000576,FBgn0000625,FBgn0000629,FBgn0000633,FBgn0000635,FBgn0000658,FBgn0000667,FBg…
GO:0006928	movement of cell or subcellular component	1.88777e-20	FBgn0000014,FBgn0000015,FBgn0000028,FBgn0000097,FBgn0000182,FBgn0000253,FBgn0000317,FBgn0000377,FBgn0000463,FBgn0000464,FBgn0000546,FBgn0000629,FBgn0000635,FBgn0000719,FBgn0001085,FBgn0001138,FBgn0001174,FBgn0001308,FBgn0001316,FBgn0001325,FBgn0001404,FBgn0002022,FBgn0002023,FBgn0002526,FBgn0002543,FBgn0002565,FBgn0002577,FBgn0002781,FBgn0002973,FBgn0003079,FBgn0003090,FBgn0003118,FBgn0003162,FBg…
GO:0030030	cell projection organization	9.9414e-20	FBgn0000028,FBgn0000097,FBgn0000108,FBgn0000253,FBgn0000317,FBgn0000464,FBgn0000479,FBgn0000497,FBgn0000546,FBgn0000576,FBgn0000629,FBgn0000635,FBgn0000658,FBgn0000719,FBgn0001078,FBgn0001084,FBgn0001085,FBgn0001122,FBgn0001138,FBgn0001259,FBgn0001308,FBgn0001319,FBgn0001325,FBgn0001404,FBgn0001961,FBgn0002023,FBgn0002521,FBgn0002526,FBgn0002543,FBgn0002565,FBgn0003028,FBgn0003090,FBgn0003129,FBg…
GO:0048513	animal organ development	1.48009e-19	FBgn0000014,FBgn0000015,FBgn0000097,FBgn0000108,FBgn0000114,FBgn0000119,FBgn0000157,FBgn0000179,FBgn0000216,FBgn0000253,FBgn0000261,FBgn0000287,FBgn0000289,FBgn0000317,FBgn0000377,FBgn0000395,FBgn0000442,FBgn0000448,FBgn0000463,FBgn0000464,FBgn0000489,FBgn0000497,FBgn0000542,FBgn0000546,FBgn0000547,FBgn0000576,FBgn0000625,FBgn0000629,FBgn0000633,FBgn0000635,FBgn0000658,FBgn0000662,FBgn0000719,FBg…
GO:0032989	cellular component morphogenesis	4.61302e-19	FBgn0000028,FBgn0000097,FBgn0000108,FBgn0000114,FBgn0000253,FBgn0000463,FBgn0000464,FBgn0000479,FBgn0000497,FBgn0000546,FBgn0000547,FBgn0000576,FBgn0000629,FBgn0000635,FBgn0000667,FBgn0000719,FBgn0001078,FBgn0001085,FBgn0001138,FBgn0001291,FBgn0001308,FBgn0001319,FBgn0001325,FBgn0001404,FBgn0001961,FBgn0002023,FBgn0002121,FBgn0002521,FBgn0002526,FBgn0002543,FBgn0002565,FBgn0002577,FBgn0002921,FBg…
GO:0000902	cell morphogenesis	9.21133e-19	FBgn0000028,FBgn0000097,FBgn0000108,FBgn0000253,FBgn0000463,FBgn0000464,FBgn0000479,FBgn0000497,FBgn0000546,FBgn0000547,FBgn0000576,FBgn0000629,FBgn0000635,FBgn0000719,FBgn0001078,FBgn0001085,FBgn0001138,FBgn0001308,FBgn0001319,FBgn0001325,FBgn0001404,FBgn0001961,FBgn0002023,FBgn0002121,FBgn0002521,FBgn0002526,FBgn0002543,FBgn0002565,FBgn0002577,FBgn0002921,FBgn0003090,FBgn0003129,FBgn0003165,FBg…
GO:0000904	cell morphogenesis involved in differentiation	4.11124e-18	FBgn0000028,FBgn0000097,FBgn0000253,FBgn0000463,FBgn0000464,FBgn0000479,FBgn0000497,FBgn0000546,FBgn0000576,FBgn0000629,FBgn0000635,FBgn0000719,FBgn0001078,FBgn0001085,FBgn0001138,FBgn0001308,FBgn0001319,FBgn0001325,FBgn0001404,FBgn0001961,FBgn0002023,FBgn0002521,FBgn0002526,FBgn0002543,FBgn0002565,FBgn0002577,FBgn0003090,FBgn0003129,FBgn0003165,FBgn0003169,FBgn0003301,FBgn0003328,FBgn0003371,FBg…
GO:0048812	neuron projection morphogenesis	1.71181e-17	FBgn0000028,FBgn0000097,FBgn0000108,FBgn0000253,FBgn0000464,FBgn0000479,FBgn0000546,FBgn0000576,FBgn0000629,FBgn0000635,FBgn0000719,FBgn0001078,FBgn0001085,FBgn0001138,FBgn0001308,FBgn0001319,FBgn0001325,FBgn0001404,FBgn0001961,FBgn0002023,FBgn0002521,FBgn0002526,FBgn0002543,FBgn0002565,FBgn0003090,FBgn0003129,FBgn0003165,FBgn0003169,FBgn0003301,FBgn0003328,FBgn0003396,FBgn0003435,FBgn0003513,FBg…
GO:0031175	neuron projection development	3.43328e-17	FBgn0000028,FBgn0000097,FBgn0000108,FBgn0000253,FBgn0000464,FBgn0000479,FBgn0000546,FBgn0000576,FBgn0000629,FBgn0000635,FBgn0000719,FBgn0001078,FBgn0001085,FBgn0001138,FBgn0001308,FBgn0001319,FBgn0001325,FBgn0001404,FBgn0001961,FBgn0002023,FBgn0002521,FBgn0002526,FBgn0002543,FBgn0002565,FBgn0003090,FBgn0003129,FBgn0003165,FBgn0003169,FBgn0003301,FBgn0003328,FBgn0003396,FBgn0003435,FBgn0003513,FBg…
GO:0048667	cell morphogenesis involved in neuron differentiation	3.49495e-17	FBgn0000028,FBgn0000097,FBgn0000253,FBgn0000464,FBgn0000479,FBgn0000546,FBgn0000576,FBgn0000629,FBgn0000635,FBgn0000719,FBgn0001078,FBgn0001085,FBgn0001138,FBgn0001308,FBgn0001319,FBgn0001325,FBgn0001404,FBgn0001961,FBgn0002023,FBgn0002521,FBgn0002526,FBgn0002543,FBgn0002565,FBgn0003090,FBgn0003129,FBgn0003165,FBgn0003169,FBgn0003301,FBgn0003328,FBgn0003396,FBgn0003435,FBgn0003513,FBgn0003721,FBg…
GO:0048569	post-embryonic organ development	4.83255e-17	FBgn0000114,FBgn0000157,FBgn0000179,FBgn0000287,FBgn0000289,FBgn0000317,FBgn0000395,FBgn0000442,FBgn0000463,FBgn0000489,FBgn0000497,FBgn0000546,FBgn0000547,FBgn0000635,FBgn0000658,FBgn0000719,FBgn0001078,FBgn0001084,FBgn0001085,FBgn0001122,FBgn0001259,FBgn0001269,FBgn0001291,FBgn0001316,FBgn0001319,FBgn0001624,FBgn0002121,FBgn0002526,FBgn0002576,FBgn0002577,FBgn0002643,FBgn0002783,FBgn0002922,FBg…
GO:0048858	cell projection morphogenesis	1.08647e-16	FBgn0000028,FBgn0000097,FBgn0000108,FBgn0000253,FBgn0000464,FBgn0000479,FBgn0000546,FBgn0000576,FBgn0000629,FBgn0000635,FBgn0000719,FBgn0001078,FBgn0001085,FBgn0001138,FBgn0001308,FBgn0001319,FBgn0001325,FBgn0001404,FBgn0001961,FBgn0002023,FBgn0002521,FBgn0002526,FBgn0002543,FBgn0002565,FBgn0003090,FBgn0003129,FBgn0003165,FBgn0003169,FBgn0003301,FBgn0003328,FBgn0003396,FBgn0003435,FBgn0003513,FBg…
GO:0032990	cell part morphogenesis	1.24168e-16	FBgn0000028,FBgn0000097,FBgn0000108,FBgn0000253,FBgn0000464,FBgn0000479,FBgn0000546,FBgn0000576,FBgn0000629,FBgn0000635,FBgn0000719,FBgn0001078,FBgn0001085,FBgn0001138,FBgn0001308,FBgn0001319,FBgn0001325,FBgn0001404,FBgn0001961,FBgn0002023,FBgn0002521,FBgn0002526,FBgn0002543,FBgn0002565,FBgn0003090,FBgn0003129,FBgn0003165,FBgn0003169,FBgn0003301,FBgn0003328,FBgn0003396,FBgn0003435,FBgn0003513,FBg…
GO:0035295	tube development	1.35734e-16	FBgn0000014,FBgn0000015,FBgn0000114,FBgn0000157,FBgn0000179,FBgn0000287,FBgn0000289,FBgn0000317,FBgn0000377,FBgn0000395,FBgn0000451,FBgn0000463,FBgn0000489,FBgn0000497,FBgn0000546,FBgn0000547,FBgn0000625,FBgn0000633,FBgn0000635,FBgn0000658,FBgn0000719,FBgn0001078,FBgn0001084,FBgn0001085,FBgn0001122,FBgn0001259,FBgn0001269,FBgn0001291,FBgn0001316,FBgn0001319,FBgn0001325,FBgn0001624,FBgn0002121,FBg…
GO:0044763	single-organism cellular process	1.50409e-16	FBgn0000014,FBgn0000015,FBgn0000024,FBgn0000028,FBgn0000038,FBgn0000046,FBgn0000097,FBgn0000108,FBgn0000109,FBgn0000114,FBgn0000119,FBgn0000153,FBgn0000182,FBgn0000183,FBgn0000216,FBgn0000246,FBgn0000253,FBgn0000261,FBgn0000287,FBgn0000303,FBgn0000317,FBgn0000377,FBgn0000395,FBgn0000409,FBgn0000448,FBgn0000463,FBgn0000464,FBgn0000479,FBgn0000497,FBgn0000527,FBgn0000535,FBgn0000542,FBgn0000546,FBg…
GO:0006935	chemotaxis	2.433e-16	FBgn0000028,FBgn0000253,FBgn0000464,FBgn0000629,FBgn0000635,FBgn0000719,FBgn0001085,FBgn0001138,FBgn0001308,FBgn0001325,FBgn0001404,FBgn0002023,FBgn0002526,FBgn0002543,FBgn0002565,FBgn0003090,FBgn0003169,FBgn0003328,FBgn0003435,FBgn0003892,FBgn0004055,FBgn0004368,FBgn0004369,FBgn0004380,FBgn0004449,FBgn0004595,FBgn0004644,FBgn0004652,FBgn0004657,FBgn0004666,FBgn0004795,FBgn0004839,FBgn0004926,FBg…
GO:0009887	organ morphogenesis	1.00855e-15	FBgn0000015,FBgn0000097,FBgn0000114,FBgn0000119,FBgn0000157,FBgn0000179,FBgn0000216,FBgn0000253,FBgn0000261,FBgn0000287,FBgn0000289,FBgn0000317,FBgn0000395,FBgn0000463,FBgn0000464,FBgn0000489,FBgn0000497,FBgn0000542,FBgn0000546,FBgn0000547,FBgn0000625,FBgn0000633,FBgn0000635,FBgn0000658,FBgn0000719,FBgn0001078,FBgn0001084,FBgn0001085,FBgn0001122,FBgn0001138,FBgn0001202,FBgn0001259,FBgn0001269,FBg…
GO:0042221	response to chemical	2.38039e-15	FBgn0000024,FBgn0000028,FBgn0000157,FBgn0000253,FBgn0000261,FBgn0000395,FBgn0000448,FBgn0000464,FBgn0000479,FBgn0000535,FBgn0000546,FBgn0000568,FBgn0000629,FBgn0000635,FBgn0000719,FBgn0001078,FBgn0001085,FBgn0001138,FBgn0001257,FBgn0001308,FBgn0001325,FBgn0001404,FBgn0002023,FBgn0002121,FBgn0002526,FBgn0002543,FBgn0002565,FBgn0002869,FBgn0002917,FBgn0003071,FBgn0003090,FBgn0003117,FBgn0003165,FBg…
GO:0050793	regulation of developmental process	3.19326e-15	FBgn0000014,FBgn0000015,FBgn0000097,FBgn0000114,FBgn0000119,FBgn0000261,FBgn0000448,FBgn0000463,FBgn0000464,FBgn0000497,FBgn0000527,FBgn0000542,FBgn0000546,FBgn0000547,FBgn0000564,FBgn0000568,FBgn0000635,FBgn0000658,FBgn0000719,FBgn0001078,FBgn0001085,FBgn0001122,FBgn0001308,FBgn0001316,FBgn0001319,FBgn0001325,FBgn0001624,FBgn0002022,FBgn0002121,FBgn0002526,FBgn0002543,FBgn0002576,FBgn0002577,FBg…
GO:0044700	single organism signaling	3.46909e-15	FBgn0000024,FBgn0000038,FBgn0000097,FBgn0000119,FBgn0000183,FBgn0000216,FBgn0000253,FBgn0000261,FBgn0000303,FBgn0000395,FBgn0000448,FBgn0000463,FBgn0000479,FBgn0000535,FBgn0000546,FBgn0000547,FBgn0000564,FBgn0000568,FBgn0000635,FBgn0000658,FBgn0000662,FBgn0000719,FBgn0001078,FBgn0001085,FBgn0001122,FBgn0001234,FBgn0001257,FBgn0001291,FBgn0001308,FBgn0001319,FBgn0001624,FBgn0001961,FBgn0001990,FBg…
GO:0009888	tissue development	3.86659e-15	FBgn0000014,FBgn0000015,FBgn0000097,FBgn0000114,FBgn0000157,FBgn0000179,FBgn0000182,FBgn0000287,FBgn0000289,FBgn0000317,FBgn0000377,FBgn0000395,FBgn0000463,FBgn0000489,FBgn0000497,FBgn0000542,FBgn0000546,FBgn0000547,FBgn0000576,FBgn0000625,FBgn0000633,FBgn0000635,FBgn0000658,FBgn0000719,FBgn0001078,FBgn0001084,FBgn0001085,FBgn0001122,FBgn0001138,FBgn0001259,FBgn0001269,FBgn0001291,FBgn0001308,FBg…
GO:0023052	signaling	4.46332e-15	FBgn0000024,FBgn0000038,FBgn0000097,FBgn0000119,FBgn0000183,FBgn0000216,FBgn0000253,FBgn0000261,FBgn0000303,FBgn0000395,FBgn0000448,FBgn0000463,FBgn0000479,FBgn0000535,FBgn0000546,FBgn0000547,FBgn0000564,FBgn0000568,FBgn0000635,FBgn0000658,FBgn0000662,FBgn0000719,FBgn0001078,FBgn0001085,FBgn0001122,FBgn0001234,FBgn0001257,FBgn0001291,FBgn0001308,FBgn0001319,FBgn0001624,FBgn0001961,FBgn0001990,FBg…
GO:0051239	regulation of multicellular organismal process	5.74247e-15	FBgn0000014,FBgn0000015,FBgn0000097,FBgn0000114,FBgn0000261,FBgn0000463,FBgn0000464,FBgn0000497,FBgn0000527,FBgn0000535,FBgn0000542,FBgn0000546,FBgn0000547,FBgn0000564,FBgn0000568,FBgn0000635,FBgn0000658,FBgn0001085,FBgn0001122,FBgn0001291,FBgn0001308,FBgn0001316,FBgn0001319,FBgn0001325,FBgn0001404,FBgn0001624,FBgn0002022,FBgn0002121,FBgn0002526,FBgn0002543,FBgn0002576,FBgn0002577,FBgn0002735,FBg…
GO:0044707	single-multicellular organism process	6.68199e-15	FBgn0000014,FBgn0000015,FBgn0000028,FBgn0000097,FBgn0000108,FBgn0000114,FBgn0000119,FBgn0000153,FBgn0000157,FBgn0000179,FBgn0000182,FBgn0000183,FBgn0000216,FBgn0000253,FBgn0000261,FBgn0000287,FBgn0000289,FBgn0000317,FBgn0000376,FBgn0000377,FBgn0000395,FBgn0000442,FBgn0000448,FBgn0000451,FBgn0000463,FBgn0000464,FBgn0000479,FBgn0000489,FBgn0000497,FBgn0000527,FBgn0000535,FBgn0000542,FBgn0000546,FBg…
GO:0048869	cellular developmental process	8.04308e-15	FBgn0000014,FBgn0000015,FBgn0000028,FBgn0000097,FBgn0000108,FBgn0000114,FBgn0000182,FBgn0000183,FBgn0000216,FBgn0000253,FBgn0000287,FBgn0000317,FBgn0000377,FBgn0000463,FBgn0000464,FBgn0000479,FBgn0000497,FBgn0000535,FBgn0000542,FBgn0000546,FBgn0000547,FBgn0000568,FBgn0000576,FBgn0000629,FBgn0000633,FBgn0000635,FBgn0000658,FBgn0000662,FBgn0000667,FBgn0000719,FBgn0001078,FBgn0001084,FBgn0001085,FBg…
GO:0042330	taxis	9.13248e-15	FBgn0000024,FBgn0000028,FBgn0000253,FBgn0000464,FBgn0000629,FBgn0000635,FBgn0000719,FBgn0001085,FBgn0001138,FBgn0001308,FBgn0001325,FBgn0001404,FBgn0001624,FBgn0002023,FBgn0002526,FBgn0002543,FBgn0002565,FBgn0003090,FBgn0003169,FBgn0003328,FBgn0003435,FBgn0003651,FBgn0003892,FBgn0004055,FBgn0004368,FBgn0004369,FBgn0004380,FBgn0004449,FBgn0004595,FBgn0004644,FBgn0004652,FBgn0004657,FBgn0004666,FBg…
GO:0048729	tissue morphogenesis	1.11522e-14	FBgn0000014,FBgn0000097,FBgn0000114,FBgn0000157,FBgn0000179,FBgn0000287,FBgn0000289,FBgn0000317,FBgn0000377,FBgn0000395,FBgn0000463,FBgn0000489,FBgn0000497,FBgn0000542,FBgn0000546,FBgn0000547,FBgn0000633,FBgn0000635,FBgn0000658,FBgn0000719,FBgn0001078,FBgn0001084,FBgn0001085,FBgn0001122,FBgn0001259,FBgn0001269,FBgn0001291,FBgn0001319,FBgn0001325,FBgn0001404,FBgn0001624,FBgn0002121,FBgn0002526,FBg…
GO:0097485	neuron projection guidance	1.12771e-14	FBgn0000028,FBgn0000253,FBgn0000464,FBgn0000629,FBgn0000635,FBgn0000719,FBgn0001085,FBgn0001138,FBgn0001308,FBgn0001325,FBgn0001404,FBgn0002023,FBgn0002526,FBgn0002543,FBgn0002565,FBgn0003090,FBgn0003169,FBgn0003328,FBgn0003435,FBgn0003892,FBgn0004055,FBgn0004368,FBgn0004369,FBgn0004380,FBgn0004449,FBgn0004595,FBgn0004652,FBgn0004657,FBgn0004666,FBgn0004795,FBgn0004839,FBgn0004926,FBgn0005624,FBg…
GO:0007411	axon guidance	1.42049e-14	FBgn0000028,FBgn0000253,FBgn0000464,FBgn0000629,FBgn0000635,FBgn0000719,FBgn0001085,FBgn0001138,FBgn0001308,FBgn0001325,FBgn0001404,FBgn0002023,FBgn0002526,FBgn0002543,FBgn0002565,FBgn0003090,FBgn0003169,FBgn0003328,FBgn0003435,FBgn0003892,FBgn0004055,FBgn0004368,FBgn0004369,FBgn0004380,FBgn0004449,FBgn0004595,FBgn0004652,FBgn0004657,FBgn0004666,FBgn0004795,FBgn0004839,FBgn0004926,FBgn0005624,FBg…
GO:0007154	cell communication	1.42478e-14	FBgn0000024,FBgn0000038,FBgn0000097,FBgn0000119,FBgn0000183,FBgn0000216,FBgn0000253,FBgn0000261,FBgn0000303,FBgn0000395,FBgn0000448,FBgn0000463,FBgn0000464,FBgn0000479,FBgn0000535,FBgn0000546,FBgn0000547,FBgn0000564,FBgn0000568,FBgn0000635,FBgn0000658,FBgn0000662,FBgn0000719,FBgn0001078,FBgn0001085,FBgn0001122,FBgn0001234,FBgn0001257,FBgn0001291,FBgn0001308,FBgn0001319,FBgn0001624,FBgn0001961,FBg…
GO:0007409	axonogenesis	1.66312e-14	FBgn0000028,FBgn0000253,FBgn0000464,FBgn0000479,FBgn0000576,FBgn0000629,FBgn0000635,FBgn0000719,FBgn0001085,FBgn0001138,FBgn0001308,FBgn0001325,FBgn0001404,FBgn0001961,FBgn0002023,FBgn0002526,FBgn0002543,FBgn0002565,FBgn0003090,FBgn0003169,FBgn0003301,FBgn0003328,FBgn0003435,FBgn0003892,FBgn0004055,FBgn0004360,FBgn0004368,FBgn0004369,FBgn0004380,FBgn0004449,FBgn0004595,FBgn0004644,FBgn0004652,FBg…
GO:0061564	axon development	4.11204e-14	FBgn0000028,FBgn0000253,FBgn0000464,FBgn0000479,FBgn0000576,FBgn0000629,FBgn0000635,FBgn0000719,FBgn0001085,FBgn0001138,FBgn0001308,FBgn0001325,FBgn0001404,FBgn0001961,FBgn0002023,FBgn0002526,FBgn0002543,FBgn0002565,FBgn0003090,FBgn0003169,FBgn0003301,FBgn0003328,FBgn0003435,FBgn0003892,FBgn0004055,FBgn0004360,FBgn0004368,FBgn0004369,FBgn0004380,FBgn0004449,FBgn0004595,FBgn0004644,FBgn0004652,FBg…
GO:0030154	cell differentiation	6.55468e-14	FBgn0000014,FBgn0000015,FBgn0000028,FBgn0000097,FBgn0000108,FBgn0000114,FBgn0000182,FBgn0000183,FBgn0000216,FBgn0000253,FBgn0000287,FBgn0000317,FBgn0000377,FBgn0000463,FBgn0000464,FBgn0000479,FBgn0000497,FBgn0000535,FBgn0000542,FBgn0000546,FBgn0000547,FBgn0000568,FBgn0000576,FBgn0000629,FBgn0000633,FBgn0000635,FBgn0000658,FBgn0000662,FBgn0000667,FBgn0000719,FBgn0001078,FBgn0001084,FBgn0001085,FBg…
GO:0035239	tube morphogenesis	1.03757e-13	FBgn0000114,FBgn0000157,FBgn0000179,FBgn0000287,FBgn0000289,FBgn0000317,FBgn0000377,FBgn0000395,FBgn0000463,FBgn0000489,FBgn0000497,FBgn0000546,FBgn0000547,FBgn0000633,FBgn0000635,FBgn0000658,FBgn0000719,FBgn0001078,FBgn0001084,FBgn0001085,FBgn0001122,FBgn0001259,FBgn0001269,FBgn0001291,FBgn0001316,FBgn0001319,FBgn0001325,FBgn0001624,FBgn0002121,FBgn0002526,FBgn0002543,FBgn0002552,FBgn0002577,FBg…
GO:0048468	cell development	1.29486e-13	FBgn0000014,FBgn0000015,FBgn0000028,FBgn0000097,FBgn0000108,FBgn0000114,FBgn0000182,FBgn0000183,FBgn0000253,FBgn0000377,FBgn0000463,FBgn0000464,FBgn0000479,FBgn0000497,FBgn0000535,FBgn0000542,FBgn0000546,FBgn0000547,FBgn0000568,FBgn0000576,FBgn0000629,FBgn0000635,FBgn0000667,FBgn0000719,FBgn0001078,FBgn0001085,FBgn0001122,FBgn0001138,FBgn0001202,FBgn0001234,FBgn0001291,FBgn0001308,FBgn0001316,FBg…
GO:0002009	morphogenesis of an epithelium	1.86226e-13	FBgn0000097,FBgn0000114,FBgn0000157,FBgn0000179,FBgn0000287,FBgn0000289,FBgn0000317,FBgn0000377,FBgn0000395,FBgn0000463,FBgn0000489,FBgn0000497,FBgn0000542,FBgn0000546,FBgn0000547,FBgn0000633,FBgn0000635,FBgn0000658,FBgn0000719,FBgn0001078,FBgn0001084,FBgn0001085,FBgn0001122,FBgn0001259,FBgn0001269,FBgn0001291,FBgn0001319,FBgn0001325,FBgn0001404,FBgn0001624,FBgn0002121,FBgn0002526,FBgn0002577,FBg…
GO:0007275	multicellular organism development	2.19612e-13	FBgn0000014,FBgn0000015,FBgn0000028,FBgn0000097,FBgn0000108,FBgn0000114,FBgn0000119,FBgn0000157,FBgn0000179,FBgn0000183,FBgn0000216,FBgn0000253,FBgn0000261,FBgn0000287,FBgn0000289,FBgn0000317,FBgn0000376,FBgn0000377,FBgn0000395,FBgn0000442,FBgn0000448,FBgn0000451,FBgn0000463,FBgn0000464,FBgn0000479,FBgn0000489,FBgn0000497,FBgn0000527,FBgn0000535,FBgn0000542,FBgn0000546,FBgn0000547,FBgn0000556,FBg…
GO:0060562	epithelial tube morphogenesis	5.80004e-13	FBgn0000114,FBgn0000157,FBgn0000179,FBgn0000287,FBgn0000289,FBgn0000317,FBgn0000377,FBgn0000395,FBgn0000463,FBgn0000489,FBgn0000497,FBgn0000546,FBgn0000547,FBgn0000633,FBgn0000635,FBgn0000658,FBgn0000719,FBgn0001078,FBgn0001084,FBgn0001085,FBgn0001122,FBgn0001259,FBgn0001269,FBgn0001291,FBgn0001319,FBgn0001325,FBgn0001624,FBgn0002121,FBgn0002526,FBgn0002577,FBgn0002643,FBgn0002783,FBgn0003028,FBg…
GO:0060429	epithelium development	6.14049e-13	FBgn0000014,FBgn0000015,FBgn0000097,FBgn0000114,FBgn0000157,FBgn0000179,FBgn0000182,FBgn0000287,FBgn0000289,FBgn0000317,FBgn0000377,FBgn0000395,FBgn0000463,FBgn0000489,FBgn0000497,FBgn0000542,FBgn0000546,FBgn0000547,FBgn0000625,FBgn0000633,FBgn0000635,FBgn0000658,FBgn0000719,FBgn0001078,FBgn0001084,FBgn0001085,FBgn0001122,FBgn0001259,FBgn0001269,FBgn0001291,FBgn0001308,FBgn0001319,FBgn0001325,FBg…
GO:0009791	post-embryonic development	1.1394e-12	FBgn0000114,FBgn0000157,FBgn0000179,FBgn0000253,FBgn0000287,FBgn0000289,FBgn0000317,FBgn0000395,FBgn0000442,FBgn0000463,FBgn0000489,FBgn0000497,FBgn0000546,FBgn0000547,FBgn0000568,FBgn0000635,FBgn0000658,FBgn0000719,FBgn0001078,FBgn0001084,FBgn0001085,FBgn0001122,FBgn0001259,FBgn0001269,FBgn0001291,FBgn0001316,FBgn0001319,FBgn0001624,FBgn0002121,FBgn0002526,FBgn0002531,FBgn0002533,FBgn0002534,FBg…
GO:0048737	imaginal disc-derived appendage development	1.57219e-12	FBgn0000114,FBgn0000157,FBgn0000179,FBgn0000287,FBgn0000289,FBgn0000317,FBgn0000395,FBgn0000463,FBgn0000489,FBgn0000497,FBgn0000546,FBgn0000547,FBgn0000625,FBgn0000658,FBgn0000719,FBgn0001078,FBgn0001084,FBgn0001085,FBgn0001122,FBgn0001259,FBgn0001269,FBgn0001319,FBgn0002526,FBgn0002576,FBgn0002577,FBgn0002643,FBgn0002783,FBgn0003028,FBgn0003079,FBgn0003090,FBgn0003118,FBgn0003175,FBgn0003310,FBg…
GO:0048736	appendage development	2.19153e-12	FBgn0000114,FBgn0000157,FBgn0000179,FBgn0000287,FBgn0000289,FBgn0000317,FBgn0000395,FBgn0000463,FBgn0000489,FBgn0000497,FBgn0000546,FBgn0000547,FBgn0000625,FBgn0000658,FBgn0000719,FBgn0001078,FBgn0001084,FBgn0001085,FBgn0001122,FBgn0001259,FBgn0001269,FBgn0001319,FBgn0002526,FBgn0002576,FBgn0002577,FBgn0002643,FBgn0002783,FBgn0003028,FBgn0003079,FBgn0003090,FBgn0003118,FBgn0003175,FBgn0003310,FBg…
GO:0007165	signal transduction	2.54201e-12	FBgn0000097,FBgn0000119,FBgn0000216,FBgn0000253,FBgn0000395,FBgn0000448,FBgn0000463,FBgn0000479,FBgn0000535,FBgn0000546,FBgn0000547,FBgn0000564,FBgn0000568,FBgn0000635,FBgn0000658,FBgn0000719,FBgn0001078,FBgn0001085,FBgn0001122,FBgn0001234,FBgn0001257,FBgn0001291,FBgn0001319,FBgn0001961,FBgn0001990,FBgn0002121,FBgn0002174,FBgn0002466,FBgn0002552,FBgn0002566,FBgn0002576,FBgn0002643,FBgn0002735,FBg…
GO:0035107	appendage morphogenesis	2.9405e-12	FBgn0000114,FBgn0000157,FBgn0000179,FBgn0000287,FBgn0000289,FBgn0000317,FBgn0000395,FBgn0000463,FBgn0000489,FBgn0000497,FBgn0000546,FBgn0000547,FBgn0000625,FBgn0000658,FBgn0000719,FBgn0001078,FBgn0001084,FBgn0001085,FBgn0001122,FBgn0001259,FBgn0001269,FBgn0001319,FBgn0002526,FBgn0002576,FBgn0002577,FBgn0002643,FBgn0002783,FBgn0003028,FBgn0003079,FBgn0003090,FBgn0003118,FBgn0003175,FBgn0003310,FBg…
GO:0035114	imaginal disc-derived appendage morphogenesis	3.40514e-12	FBgn0000114,FBgn0000157,FBgn0000179,FBgn0000287,FBgn0000289,FBgn0000317,FBgn0000395,FBgn0000463,FBgn0000489,FBgn0000497,FBgn0000546,FBgn0000547,FBgn0000625,FBgn0000658,FBgn0000719,FBgn0001078,FBgn0001084,FBgn0001085,FBgn0001122,FBgn0001259,FBgn0001269,FBgn0001319,FBgn0002526,FBgn0002576,FBgn0002577,FBgn0002643,FBgn0002783,FBgn0003028,FBgn0003079,FBgn0003090,FBgn0003118,FBgn0003175,FBgn0003310,FBg…
GO:0007560	imaginal disc morphogenesis	6.08314e-12	FBgn0000114,FBgn0000157,FBgn0000179,FBgn0000287,FBgn0000289,FBgn0000317,FBgn0000395,FBgn0000463,FBgn0000489,FBgn0000497,FBgn0000546,FBgn0000547,FBgn0000635,FBgn0000658,FBgn0000719,FBgn0001078,FBgn0001084,FBgn0001085,FBgn0001122,FBgn0001259,FBgn0001269,FBgn0001291,FBgn0001319,FBgn0001624,FBgn0002121,FBgn0002526,FBgn0002577,FBgn0002643,FBgn0002783,FBgn0003028,FBgn0003079,FBgn0003090,FBgn0003118,FBg…
GO:0048563	post-embryonic organ morphogenesis	6.08314e-12	FBgn0000114,FBgn0000157,FBgn0000179,FBgn0000287,FBgn0000289,FBgn0000317,FBgn0000395,FBgn0000463,FBgn0000489,FBgn0000497,FBgn0000546,FBgn0000547,FBgn0000635,FBgn0000658,FBgn0000719,FBgn0001078,FBgn0001084,FBgn0001085,FBgn0001122,FBgn0001259,FBgn0001269,FBgn0001291,FBgn0001319,FBgn0001624,FBgn0002121,FBgn0002526,FBgn0002577,FBgn0002643,FBgn0002783,FBgn0003028,FBgn0003079,FBgn0003090,FBgn0003118,FBg…
GO:0007444	imaginal disc development	7.95535e-12	FBgn0000014,FBgn0000015,FBgn0000114,FBgn0000157,FBgn0000179,FBgn0000287,FBgn0000289,FBgn0000317,FBgn0000395,FBgn0000463,FBgn0000489,FBgn0000497,FBgn0000546,FBgn0000547,FBgn0000625,FBgn0000635,FBgn0000658,FBgn0000719,FBgn0001078,FBgn0001084,FBgn0001085,FBgn0001122,FBgn0001259,FBgn0001269,FBgn0001291,FBgn0001319,FBgn0001325,FBgn0001624,FBgn0002121,FBgn0002440,FBgn0002526,FBgn0002552,FBgn0002576,FBg…
GO:0050896	response to stimulus	9.62139e-12	FBgn0000024,FBgn0000028,FBgn0000097,FBgn0000108,FBgn0000119,FBgn0000153,FBgn0000157,FBgn0000216,FBgn0000253,FBgn0000261,FBgn0000395,FBgn0000448,FBgn0000463,FBgn0000464,FBgn0000479,FBgn0000535,FBgn0000546,FBgn0000547,FBgn0000564,FBgn0000568,FBgn0000629,FBgn0000635,FBgn0000658,FBgn0000719,FBgn0001078,FBgn0001085,FBgn0001122,FBgn0001138,FBgn0001179,FBgn0001217,FBgn0001234,FBgn0001257,FBgn0001269,FBg…
GO:2000026	regulation of multicellular organismal development	1.90652e-11	FBgn0000014,FBgn0000015,FBgn0000097,FBgn0000463,FBgn0000464,FBgn0000497,FBgn0000527,FBgn0000542,FBgn0000546,FBgn0000547,FBgn0000564,FBgn0000568,FBgn0000635,FBgn0000658,FBgn0001085,FBgn0001122,FBgn0001308,FBgn0001316,FBgn0001319,FBgn0001624,FBgn0002022,FBgn0002121,FBgn0002526,FBgn0002543,FBgn0002576,FBgn0002577,FBgn0002735,FBgn0002783,FBgn0002922,FBgn0002973,FBgn0003079,FBgn0003090,FBgn0003118,FBg…
GO:0035120	post-embryonic appendage morphogenesis	3.68893e-11	FBgn0000114,FBgn0000157,FBgn0000179,FBgn0000287,FBgn0000289,FBgn0000317,FBgn0000395,FBgn0000463,FBgn0000489,FBgn0000497,FBgn0000546,FBgn0000547,FBgn0000658,FBgn0000719,FBgn0001078,FBgn0001084,FBgn0001085,FBgn0001122,FBgn0001259,FBgn0001269,FBgn0001319,FBgn0002526,FBgn0002577,FBgn0002643,FBgn0002783,FBgn0003028,FBgn0003079,FBgn0003090,FBgn0003118,FBgn0003175,FBgn0003310,FBgn0003326,FBgn0003371,FBg…
GO:0051179	localization	5.48288e-11	FBgn0000014,FBgn0000015,FBgn0000038,FBgn0000097,FBgn0000119,FBgn0000182,FBgn0000183,FBgn0000253,FBgn0000377,FBgn0000463,FBgn0000464,FBgn0000535,FBgn0000546,FBgn0000639,FBgn0000667,FBgn0000719,FBgn0001085,FBgn0001174,FBgn0001202,FBgn0001208,FBgn0001234,FBgn0001257,FBgn0001291,FBgn0001308,FBgn0001316,FBgn0001404,FBgn0001624,FBgn0001961,FBgn0002022,FBgn0002121,FBgn0002526,FBgn0002543,FBgn0002566,FBg…
GO:0048856	anatomical structure development	6.6928e-11	FBgn0000014,FBgn0000015,FBgn0000028,FBgn0000097,FBgn0000108,FBgn0000114,FBgn0000119,FBgn0000157,FBgn0000179,FBgn0000182,FBgn0000183,FBgn0000216,FBgn0000253,FBgn0000261,FBgn0000286,FBgn0000287,FBgn0000289,FBgn0000317,FBgn0000376,FBgn0000377,FBgn0000395,FBgn0000442,FBgn0000448,FBgn0000451,FBgn0000463,FBgn0000464,FBgn0000479,FBgn0000489,FBgn0000497,FBgn0000527,FBgn0000535,FBgn0000542,FBgn0000546,FBg…
GO:0008038	neuron recognition	7.5016e-11	FBgn0000028,FBgn0000635,FBgn0001961,FBgn0002543,FBgn0002565,FBgn0004055,FBgn0004369,FBgn0004449,FBgn0004509,FBgn0004652,FBgn0004926,FBgn0005775,FBgn0010105,FBgn0010114,FBgn0010473,FBgn0011259,FBgn0011260,FBgn0011592,FBgn0013433,FBgn0013733,FBgn0013997,FBgn0014020,FBgn0015380,FBgn0015609,FBgn0015774,FBgn0016081,FBgn0016797,FBgn0023083,FBgn0024273,FBgn0024836,FBgn0025741,FBgn0028645,FBgn0029679,FBg…
GO:0007476	imaginal disc-derived wing morphogenesis	1.47697e-10	FBgn0000114,FBgn0000157,FBgn0000179,FBgn0000287,FBgn0000289,FBgn0000317,FBgn0000395,FBgn0000463,FBgn0000489,FBgn0000497,FBgn0000546,FBgn0000547,FBgn0000658,FBgn0000719,FBgn0001084,FBgn0001085,FBgn0001122,FBgn0001259,FBgn0001269,FBgn0001319,FBgn0002526,FBgn0002577,FBgn0002643,FBgn0002783,FBgn0003079,FBgn0003090,FBgn0003118,FBgn0003175,FBgn0003310,FBgn0003326,FBgn0003371,FBgn0003382,FBgn0003396,FBg…
GO:0008037	cell recognition	2.23158e-10	FBgn0000028,FBgn0000635,FBgn0001961,FBgn0002543,FBgn0002565,FBgn0004055,FBgn0004369,FBgn0004449,FBgn0004509,FBgn0004652,FBgn0004926,FBgn0005775,FBgn0010105,FBgn0010114,FBgn0010473,FBgn0011259,FBgn0011260,FBgn0011592,FBgn0013433,FBgn0013733,FBgn0013997,FBgn0014020,FBgn0015380,FBgn0015609,FBgn0015774,FBgn0016081,FBgn0016797,FBgn0023083,FBgn0024273,FBgn0024836,FBgn0025741,FBgn0028645,FBgn0029679,FBg…
GO:0035220	wing disc development	2.30411e-10	FBgn0000114,FBgn0000157,FBgn0000179,FBgn0000287,FBgn0000289,FBgn0000317,FBgn0000395,FBgn0000463,FBgn0000489,FBgn0000497,FBgn0000546,FBgn0000547,FBgn0000625,FBgn0000658,FBgn0000719,FBgn0001084,FBgn0001085,FBgn0001122,FBgn0001259,FBgn0001269,FBgn0001319,FBgn0001325,FBgn0002440,FBgn0002526,FBgn0002552,FBgn0002577,FBgn0002643,FBgn0002735,FBgn0002783,FBgn0003079,FBgn0003090,FBgn0003118,FBgn0003175,FBg…
GO:0009886	post-embryonic morphogenesis	2.33073e-10	FBgn0000114,FBgn0000157,FBgn0000179,FBgn0000253,FBgn0000287,FBgn0000289,FBgn0000317,FBgn0000395,FBgn0000463,FBgn0000489,FBgn0000497,FBgn0000546,FBgn0000547,FBgn0000635,FBgn0000658,FBgn0000719,FBgn0001078,FBgn0001084,FBgn0001085,FBgn0001122,FBgn0001259,FBgn0001269,FBgn0001291,FBgn0001319,FBgn0001624,FBgn0002121,FBgn0002526,FBgn0002577,FBgn0002643,FBgn0002783,FBgn0003028,FBgn0003079,FBgn0003090,FBg…
GO:0007472	wing disc morphogenesis	2.62485e-10	FBgn0000114,FBgn0000157,FBgn0000179,FBgn0000287,FBgn0000289,FBgn0000317,FBgn0000395,FBgn0000463,FBgn0000489,FBgn0000497,FBgn0000546,FBgn0000547,FBgn0000658,FBgn0000719,FBgn0001084,FBgn0001085,FBgn0001122,FBgn0001259,FBgn0001269,FBgn0001319,FBgn0002526,FBgn0002577,FBgn0002643,FBgn0002783,FBgn0003079,FBgn0003090,FBgn0003118,FBgn0003175,FBgn0003310,FBgn0003326,FBgn0003371,FBgn0003382,FBgn0003396,FBg…
GO:0016477	cell migration	3.04659e-10	FBgn0000014,FBgn0000015,FBgn0000097,FBgn0000182,FBgn0000377,FBgn0000463,FBgn0000546,FBgn0000719,FBgn0001085,FBgn0001404,FBgn0002022,FBgn0002526,FBgn0002543,FBgn0002781,FBgn0002973,FBgn0003079,FBgn0003118,FBgn0003162,FBgn0003165,FBgn0003328,FBgn0003416,FBgn0003499,FBgn0003716,FBgn0003731,FBgn0003870,FBgn0003892,FBgn0003984,FBgn0004110,FBgn0004512,FBgn0004644,FBgn0004657,FBgn0004921,FBgn0005592,FBg…
GO:0048707	instar larval or pupal morphogenesis	4.34096e-10	FBgn0000114,FBgn0000157,FBgn0000179,FBgn0000253,FBgn0000287,FBgn0000289,FBgn0000317,FBgn0000395,FBgn0000463,FBgn0000489,FBgn0000497,FBgn0000546,FBgn0000547,FBgn0000635,FBgn0000658,FBgn0000719,FBgn0001078,FBgn0001084,FBgn0001085,FBgn0001122,FBgn0001259,FBgn0001269,FBgn0001291,FBgn0001319,FBgn0001624,FBgn0002121,FBgn0002526,FBgn0002577,FBgn0002643,FBgn0002783,FBgn0003028,FBgn0003079,FBgn0003090,FBg…
GO:0007552	metamorphosis	4.37762e-10	FBgn0000114,FBgn0000157,FBgn0000179,FBgn0000253,FBgn0000287,FBgn0000289,FBgn0000317,FBgn0000395,FBgn0000448,FBgn0000463,FBgn0000489,FBgn0000497,FBgn0000546,FBgn0000547,FBgn0000635,FBgn0000658,FBgn0000719,FBgn0001078,FBgn0001084,FBgn0001085,FBgn0001122,FBgn0001259,FBgn0001269,FBgn0001291,FBgn0001319,FBgn0001624,FBgn0002121,FBgn0002526,FBgn0002577,FBgn0002643,FBgn0002783,FBgn0003028,FBgn0003079,FBg…
GO:0061061	muscle structure development	4.54875e-10	FBgn0000014,FBgn0000015,FBgn0000097,FBgn0000114,FBgn0000286,FBgn0000442,FBgn0000546,FBgn0000547,FBgn0000629,FBgn0000667,FBgn0001308,FBgn0001316,FBgn0001319,FBgn0001325,FBgn0002922,FBgn0002973,FBgn0003071,FBgn0003118,FBgn0003129,FBgn0003292,FBgn0003499,FBgn0003716,FBgn0003731,FBgn0003900,FBgn0003944,FBgn0003975,FBgn0003984,FBgn0004110,FBgn0004133,FBgn0004360,FBgn0004362,FBgn0004652,FBgn0004657,FBg…
GO:0048870	cell motility	1.32373e-09	FBgn0000014,FBgn0000015,FBgn0000097,FBgn0000182,FBgn0000377,FBgn0000463,FBgn0000546,FBgn0000719,FBgn0001085,FBgn0001404,FBgn0002022,FBgn0002526,FBgn0002543,FBgn0002781,FBgn0002973,FBgn0003079,FBgn0003118,FBgn0003162,FBgn0003165,FBgn0003328,FBgn0003416,FBgn0003499,FBgn0003716,FBgn0003731,FBgn0003870,FBgn0003892,FBgn0003984,FBgn0004110,FBgn0004512,FBgn0004644,FBgn0004657,FBgn0004921,FBgn0005592,FBg…
GO:0051674	localization of cell	2.77922e-09	FBgn0000014,FBgn0000015,FBgn0000097,FBgn0000182,FBgn0000377,FBgn0000463,FBgn0000546,FBgn0000719,FBgn0001085,FBgn0001404,FBgn0002022,FBgn0002526,FBgn0002543,FBgn0002781,FBgn0002973,FBgn0003079,FBgn0003118,FBgn0003162,FBgn0003165,FBgn0003328,FBgn0003416,FBgn0003499,FBgn0003716,FBgn0003731,FBgn0003870,FBgn0003892,FBgn0003984,FBgn0004110,FBgn0004512,FBgn0004644,FBgn0004657,FBgn0004921,FBgn0005592,FBg…
GO:0032502	developmental process	2.99328e-09	FBgn0000014,FBgn0000015,FBgn0000028,FBgn0000097,FBgn0000108,FBgn0000114,FBgn0000119,FBgn0000153,FBgn0000157,FBgn0000179,FBgn0000182,FBgn0000183,FBgn0000216,FBgn0000253,FBgn0000261,FBgn0000286,FBgn0000287,FBgn0000289,FBgn0000317,FBgn0000376,FBgn0000377,FBgn0000395,FBgn0000442,FBgn0000448,FBgn0000451,FBgn0000463,FBgn0000464,FBgn0000479,FBgn0000489,FBgn0000497,FBgn0000527,FBgn0000535,FBgn0000542,FBg…
GO:0044767	single-organism developmental process	3.13485e-09	FBgn0000014,FBgn0000015,FBgn0000028,FBgn0000097,FBgn0000108,FBgn0000114,FBgn0000119,FBgn0000153,FBgn0000157,FBgn0000179,FBgn0000182,FBgn0000183,FBgn0000216,FBgn0000253,FBgn0000261,FBgn0000286,FBgn0000287,FBgn0000289,FBgn0000317,FBgn0000376,FBgn0000377,FBgn0000395,FBgn0000442,FBgn0000448,FBgn0000451,FBgn0000463,FBgn0000464,FBgn0000479,FBgn0000489,FBgn0000497,FBgn0000527,FBgn0000535,FBgn0000542,FBg…
GO:0007155	cell adhesion	1.35489e-08	FBgn0000097,FBgn0000261,FBgn0000463,FBgn0000464,FBgn0000497,FBgn0000546,FBgn0000547,FBgn0000635,FBgn0001085,FBgn0001122,FBgn0001257,FBgn0001404,FBgn0001624,FBgn0001961,FBgn0002526,FBgn0002543,FBgn0002577,FBgn0003118,FBgn0003328,FBgn0003716,FBgn0003731,FBgn0004449,FBgn0004657,FBgn0004839,FBgn0004921,FBgn0005775,FBgn0010114,FBgn0010238,FBgn0010382,FBgn0010395,FBgn0011829,FBgn0013997,FBgn0015589,FBg…
GO:0007507	heart development	1.71601e-08	FBgn0000014,FBgn0000015,FBgn0000261,FBgn0000546,FBgn0000633,FBgn0001085,FBgn0001122,FBgn0002526,FBgn0002543,FBgn0002643,FBgn0002973,FBgn0003117,FBgn0003118,FBgn0003328,FBgn0003371,FBgn0003651,FBgn0003716,FBgn0003900,FBgn0003944,FBgn0003963,FBgn0004110,FBgn0004117,FBgn0004644,FBgn0004657,FBgn0004862,FBgn0004921,FBgn0008651,FBgn0010213,FBgn0010238,FBgn0010389,FBgn0011278,FBgn0011656,FBgn0013997,FBg…
GO:0072358	cardiovascular system development	1.71601e-08	FBgn0000014,FBgn0000015,FBgn0000261,FBgn0000546,FBgn0000633,FBgn0001085,FBgn0001122,FBgn0002526,FBgn0002543,FBgn0002643,FBgn0002973,FBgn0003117,FBgn0003118,FBgn0003328,FBgn0003371,FBgn0003651,FBgn0003716,FBgn0003900,FBgn0003944,FBgn0003963,FBgn0004110,FBgn0004117,FBgn0004644,FBgn0004657,FBgn0004862,FBgn0004921,FBgn0008651,FBgn0010213,FBgn0010238,FBgn0010389,FBgn0011278,FBgn0011656,FBgn0013997,FBg…
GO:0072359	circulatory system development	1.71601e-08	FBgn0000014,FBgn0000015,FBgn0000261,FBgn0000546,FBgn0000633,FBgn0001085,FBgn0001122,FBgn0002526,FBgn0002543,FBgn0002643,FBgn0002973,FBgn0003117,FBgn0003118,FBgn0003328,FBgn0003371,FBgn0003651,FBgn0003716,FBgn0003900,FBgn0003944,FBgn0003963,FBgn0004110,FBgn0004117,FBgn0004644,FBgn0004657,FBgn0004862,FBgn0004921,FBgn0008651,FBgn0010213,FBgn0010238,FBgn0010389,FBgn0011278,FBgn0011656,FBgn0013997,FBg…
GO:0002165	instar larval or pupal development	1.8231e-08	FBgn0000114,FBgn0000157,FBgn0000179,FBgn0000253,FBgn0000287,FBgn0000289,FBgn0000317,FBgn0000395,FBgn0000463,FBgn0000489,FBgn0000497,FBgn0000546,FBgn0000547,FBgn0000568,FBgn0000635,FBgn0000658,FBgn0000719,FBgn0001078,FBgn0001084,FBgn0001085,FBgn0001122,FBgn0001259,FBgn0001269,FBgn0001291,FBgn0001319,FBgn0001624,FBgn0002121,FBgn0002526,FBgn0002531,FBgn0002533,FBgn0002534,FBgn0002577,FBgn0002643,FBg…
GO:0007517	muscle organ development	1.89927e-08	FBgn0000014,FBgn0000015,FBgn0000097,FBgn0000546,FBgn0000547,FBgn0000629,FBgn0001308,FBgn0001316,FBgn0001319,FBgn0001325,FBgn0002922,FBgn0003292,FBgn0003499,FBgn0003716,FBgn0003731,FBgn0003900,FBgn0003944,FBgn0003975,FBgn0003984,FBgn0004110,FBgn0004133,FBgn0004360,FBgn0004362,FBgn0004652,FBgn0004657,FBgn0004795,FBgn0004862,FBgn0005592,FBgn0005636,FBgn0008651,FBgn0010280,FBgn0010389,FBgn0010768,FBg…
GO:0007424	open tracheal system development	3.95763e-08	FBgn0000015,FBgn0000097,FBgn0000463,FBgn0000497,FBgn0000547,FBgn0000576,FBgn0000635,FBgn0000658,FBgn0001085,FBgn0001316,FBgn0001970,FBgn0002022,FBgn0002526,FBgn0002543,FBgn0002552,FBgn0002921,FBgn0003079,FBgn0003118,FBgn0003162,FBgn0003169,FBgn0003310,FBgn0003328,FBgn0003499,FBgn0003660,FBgn0003716,FBgn0003731,FBgn0003870,FBgn0003892,FBgn0003944,FBgn0003997,FBgn0004360,FBgn0004368,FBgn0004390,FBg…
GO:0060541	respiratory system development	4.16386e-08	FBgn0000015,FBgn0000097,FBgn0000463,FBgn0000497,FBgn0000547,FBgn0000576,FBgn0000635,FBgn0000658,FBgn0001085,FBgn0001316,FBgn0001970,FBgn0002022,FBgn0002526,FBgn0002543,FBgn0002552,FBgn0002921,FBgn0003079,FBgn0003118,FBgn0003162,FBgn0003169,FBgn0003310,FBgn0003328,FBgn0003499,FBgn0003660,FBgn0003716,FBgn0003731,FBgn0003870,FBgn0003892,FBgn0003944,FBgn0003997,FBgn0004360,FBgn0004368,FBgn0004390,FBg…
GO:0051716	cellular response to stimulus	4.46146e-08	FBgn0000097,FBgn0000119,FBgn0000216,FBgn0000253,FBgn0000395,FBgn0000448,FBgn0000463,FBgn0000479,FBgn0000535,FBgn0000546,FBgn0000547,FBgn0000564,FBgn0000568,FBgn0000635,FBgn0000658,FBgn0000719,FBgn0001078,FBgn0001085,FBgn0001122,FBgn0001179,FBgn0001234,FBgn0001257,FBgn0001291,FBgn0001319,FBgn0001961,FBgn0001990,FBgn0002121,FBgn0002174,FBgn0002466,FBgn0002552,FBgn0002566,FBgn0002576,FBgn0002643,FBg…
GO:0032501	multicellular organismal process	5.18357e-08	FBgn0000014,FBgn0000015,FBgn0000028,FBgn0000097,FBgn0000108,FBgn0000114,FBgn0000119,FBgn0000153,FBgn0000157,FBgn0000179,FBgn0000182,FBgn0000183,FBgn0000216,FBgn0000253,FBgn0000261,FBgn0000287,FBgn0000289,FBgn0000317,FBgn0000376,FBgn0000377,FBgn0000395,FBgn0000442,FBgn0000448,FBgn0000451,FBgn0000463,FBgn0000464,FBgn0000479,FBgn0000489,FBgn0000497,FBgn0000527,FBgn0000535,FBgn0000542,FBgn0000546,FBg…
GO:0045595	regulation of cell differentiation	1.22667e-07	FBgn0000015,FBgn0000097,FBgn0000114,FBgn0000463,FBgn0000464,FBgn0000542,FBgn0000546,FBgn0000547,FBgn0000635,FBgn0001085,FBgn0001308,FBgn0001316,FBgn0001319,FBgn0001624,FBgn0002121,FBgn0002576,FBgn0002735,FBgn0002783,FBgn0002973,FBgn0003079,FBgn0003090,FBgn0003118,FBgn0003371,FBgn0003416,FBgn0003513,FBgn0003520,FBgn0003716,FBgn0003731,FBgn0003870,FBgn0003944,FBgn0003963,FBgn0003997,FBgn0004197,FBg…
GO:0010646	regulation of cell communication	1.88405e-07	FBgn0000097,FBgn0000183,FBgn0000253,FBgn0000395,FBgn0000479,FBgn0000547,FBgn0000635,FBgn0001085,FBgn0001234,FBgn0001257,FBgn0001319,FBgn0001961,FBgn0002121,FBgn0002566,FBgn0002945,FBgn0002973,FBgn0003079,FBgn0003090,FBgn0003118,FBgn0003165,FBgn0003292,FBgn0003301,FBgn0003310,FBgn0003371,FBgn0003416,FBgn0003463,FBgn0003557,FBgn0003612,FBgn0003731,FBgn0003892,FBgn0003984,FBgn0003997,FBgn0004197,FBg…
GO:0065008	regulation of biological quality	1.90314e-07	FBgn0000015,FBgn0000024,FBgn0000114,FBgn0000183,FBgn0000253,FBgn0000303,FBgn0000463,FBgn0000464,FBgn0000497,FBgn0000546,FBgn0000547,FBgn0000568,FBgn0000629,FBgn0000635,FBgn0000658,FBgn0000667,FBgn0000719,FBgn0001078,FBgn0001085,FBgn0001122,FBgn0001257,FBgn0001308,FBgn0001316,FBgn0001404,FBgn0001624,FBgn0001961,FBgn0002121,FBgn0002526,FBgn0002577,FBgn0002869,FBgn0002921,FBgn0003015,FBgn0003028,FBg…
GO:0022610	biological adhesion	1.99783e-07	FBgn0000097,FBgn0000261,FBgn0000463,FBgn0000464,FBgn0000497,FBgn0000546,FBgn0000547,FBgn0000635,FBgn0001085,FBgn0001122,FBgn0001257,FBgn0001404,FBgn0001624,FBgn0001961,FBgn0002526,FBgn0002543,FBgn0002577,FBgn0003118,FBgn0003328,FBgn0003377,FBgn0003378,FBgn0003716,FBgn0003731,FBgn0004449,FBgn0004657,FBgn0004839,FBgn0004921,FBgn0005775,FBgn0010114,FBgn0010238,FBgn0010382,FBgn0010395,FBgn0011829,FBg…
GO:0023051	regulation of signaling	3.95109e-07	FBgn0000097,FBgn0000183,FBgn0000253,FBgn0000395,FBgn0000479,FBgn0000547,FBgn0000635,FBgn0001085,FBgn0001234,FBgn0001257,FBgn0001319,FBgn0001961,FBgn0002121,FBgn0002566,FBgn0002945,FBgn0002973,FBgn0003079,FBgn0003090,FBgn0003118,FBgn0003165,FBgn0003292,FBgn0003301,FBgn0003310,FBgn0003371,FBgn0003416,FBgn0003463,FBgn0003557,FBgn0003612,FBgn0003731,FBgn0003892,FBgn0003984,FBgn0004197,FBgn0004242,FBg…
GO:0048813	dendrite morphogenesis	9.94016e-07	FBgn0000028,FBgn0000097,FBgn0000546,FBgn0000576,FBgn0000629,FBgn0001078,FBgn0001308,FBgn0001319,FBgn0002521,FBgn0003129,FBgn0003165,FBgn0003169,FBgn0003396,FBgn0003513,FBgn0003721,FBgn0003870,FBgn0003997,FBgn0004362,FBgn0004595,FBgn0004652,FBgn0004656,FBgn0004795,FBgn0005636,FBgn0010105,FBgn0010280,FBgn0010473,FBgn0010768,FBgn0011259,FBgn0011260,FBgn0011278,FBgn0011300,FBgn0011592,FBgn0013733,FBg…
GO:0016358	dendrite development	1.30573e-06	FBgn0000028,FBgn0000097,FBgn0000546,FBgn0000576,FBgn0000629,FBgn0001078,FBgn0001308,FBgn0001319,FBgn0002521,FBgn0003129,FBgn0003165,FBgn0003169,FBgn0003396,FBgn0003513,FBgn0003721,FBgn0003870,FBgn0003997,FBgn0004362,FBgn0004595,FBgn0004652,FBgn0004656,FBgn0004795,FBgn0005636,FBgn0010105,FBgn0010280,FBgn0010379,FBgn0010473,FBgn0010768,FBgn0011259,FBgn0011260,FBgn0011278,FBgn0011300,FBgn0011592,FBg…
GO:0044699	single-organism process	1.394e-06	FBgn0000014,FBgn0000015,FBgn0000024,FBgn0000028,FBgn0000038,FBgn0000046,FBgn0000097,FBgn0000108,FBgn0000109,FBgn0000114,FBgn0000119,FBgn0000153,FBgn0000157,FBgn0000179,FBgn0000182,FBgn0000183,FBgn0000216,FBgn0000246,FBgn0000253,FBgn0000261,FBgn0000286,FBgn0000287,FBgn0000289,FBgn0000303,FBgn0000317,FBgn0000376,FBgn0000377,FBgn0000395,FBgn0000409,FBgn0000442,FBgn0000448,FBgn0000451,FBgn0000463,FBg…
GO:0098742	cell-cell adhesion via plasma-membrane adhesion molecules	2.06557e-06	FBgn0000261,FBgn0000464,FBgn0000497,FBgn0000547,FBgn0000635,FBgn0001085,FBgn0003118,FBgn0003328,FBgn0004657,FBgn0005775,FBgn0010238,FBgn0010395,FBgn0015609,FBgn0017590,FBgn0023095,FBgn0024189,FBgn0024836,FBgn0028369,FBgn0028645,FBgn0029082,FBgn0032629,FBgn0038084,FBgn0038087,FBgn0038092,FBgn0038247,FBgn0038494,FBgn0038498,FBgn0039089,FBgn0039584,FBgn0039709,FBgn0250908,FBgn0261046,FBgn0261053,FBg…
GO:0060538	skeletal muscle organ development	2.12421e-06	FBgn0001308,FBgn0001319,FBgn0002922,FBgn0003292,FBgn0003499,FBgn0003731,FBgn0003975,FBgn0003984,FBgn0004133,FBgn0004657,FBgn0008651,FBgn0011278,FBgn0011656,FBgn0011705,FBgn0013733,FBgn0014020,FBgn0015380,FBgn0015513,FBgn0016075,FBgn0020510,FBgn0024245,FBgn0024273,FBgn0029830,FBgn0031850,FBgn0033504,FBgn0034072,FBgn0035539,FBgn0039039,FBgn0086906,FBgn0259984,FBgn0260442,FBgn0261836,FBgn0263118,FBg…
GO:0007423	sensory organ development	2.22116e-06	FBgn0000097,FBgn0000119,FBgn0000179,FBgn0000216,FBgn0000253,FBgn0000287,FBgn0000317,FBgn0000463,FBgn0000464,FBgn0000497,FBgn0000542,FBgn0000547,FBgn0000625,FBgn0000635,FBgn0000658,FBgn0000662,FBgn0001085,FBgn0001202,FBgn0001291,FBgn0001308,FBgn0001316,FBgn0001325,FBgn0001961,FBgn0002121,FBgn0002440,FBgn0002576,FBgn0002643,FBgn0002735,FBgn0002973,FBgn0003090,FBgn0003117,FBgn0003118,FBgn0003169,FBg…
GO:0007166	cell surface receptor signaling pathway	2.23928e-06	FBgn0000097,FBgn0000119,FBgn0000216,FBgn0000395,FBgn0000463,FBgn0000547,FBgn0000635,FBgn0000658,FBgn0000719,FBgn0001085,FBgn0001122,FBgn0001257,FBgn0001961,FBgn0001990,FBgn0002121,FBgn0002174,FBgn0002552,FBgn0002566,FBgn0002643,FBgn0002735,FBgn0002926,FBgn0002945,FBgn0002973,FBgn0003079,FBgn0003090,FBgn0003117,FBgn0003118,FBgn0003165,FBgn0003169,FBgn0003310,FBgn0003371,FBgn0003396,FBgn0003416,FBg…
GO:0019222	regulation of metabolic process	5.45022e-06	FBgn0000014,FBgn0000015,FBgn0000028,FBgn0000097,FBgn0000114,FBgn0000157,FBgn0000179,FBgn0000182,FBgn0000286,FBgn0000287,FBgn0000376,FBgn0000377,FBgn0000395,FBgn0000442,FBgn0000448,FBgn0000527,FBgn0000546,FBgn0000568,FBgn0000576,FBgn0000579,FBgn0000625,FBgn0000629,FBgn0000662,FBgn0000719,FBgn0001078,FBgn0001138,FBgn0001170,FBgn0001174,FBgn0001179,FBgn0001234,FBgn0001269,FBgn0001291,FBgn0001319,FBg…
GO:0046530	photoreceptor cell differentiation	5.48988e-06	FBgn0000097,FBgn0000253,FBgn0000463,FBgn0000464,FBgn0000546,FBgn0001085,FBgn0001202,FBgn0001291,FBgn0001308,FBgn0001316,FBgn0002576,FBgn0003079,FBgn0003118,FBgn0003310,FBgn0003326,FBgn0003513,FBgn0003651,FBgn0003731,FBgn0003870,FBgn0004049,FBgn0004390,FBgn0004449,FBgn0004595,FBgn0004618,FBgn0004638,FBgn0004644,FBgn0004858,FBgn0004876,FBgn0005677,FBgn0010473,FBgn0010575,FBgn0010909,FBgn0011217,FBg…
GO:0001754	eye photoreceptor cell differentiation	5.6199e-06	FBgn0000097,FBgn0000253,FBgn0000463,FBgn0000464,FBgn0001085,FBgn0001202,FBgn0001291,FBgn0001308,FBgn0001316,FBgn0002576,FBgn0003118,FBgn0003310,FBgn0003326,FBgn0003513,FBgn0003651,FBgn0003731,FBgn0003870,FBgn0004049,FBgn0004390,FBgn0004449,FBgn0004595,FBgn0004618,FBgn0004638,FBgn0004644,FBgn0004858,FBgn0004876,FBgn0005677,FBgn0010473,FBgn0011217,FBgn0014388,FBgn0015286,FBgn0015609,FBgn0015778,FBg…
GO:0001738	morphogenesis of a polarized epithelium	7.71152e-06	FBgn0000097,FBgn0000463,FBgn0000497,FBgn0000542,FBgn0000658,FBgn0001084,FBgn0001085,FBgn0001122,FBgn0001259,FBgn0001291,FBgn0001624,FBgn0002121,FBgn0003090,FBgn0003118,FBgn0003310,FBgn0003326,FBgn0003651,FBgn0003731,FBgn0004049,FBgn0010303,FBgn0010909,FBgn0011817,FBgn0014020,FBgn0014388,FBgn0015286,FBgn0015609,FBgn0015778,FBgn0015904,FBgn0015919,FBgn0016977,FBgn0024836,FBgn0028371,FBgn0029082,FBg…
GO:0098609	cell-cell adhesion	8.12042e-06	FBgn0000097,FBgn0000261,FBgn0000464,FBgn0000497,FBgn0000547,FBgn0000635,FBgn0001085,FBgn0001404,FBgn0001624,FBgn0002543,FBgn0003118,FBgn0003328,FBgn0003716,FBgn0003731,FBgn0004657,FBgn0005775,FBgn0010238,FBgn0010395,FBgn0015589,FBgn0015609,FBgn0017590,FBgn0023095,FBgn0024189,FBgn0024836,FBgn0028369,FBgn0028645,FBgn0029082,FBgn0029778,FBgn0032629,FBgn0035411,FBgn0038084,FBgn0038087,FBgn0038092,FBg…
GO:0048519	negative regulation of biological process	1.25892e-05	FBgn0000015,FBgn0000097,FBgn0000108,FBgn0000114,FBgn0000157,FBgn0000179,FBgn0000182,FBgn0000253,FBgn0000448,FBgn0000463,FBgn0000464,FBgn0000527,FBgn0000546,FBgn0000547,FBgn0000568,FBgn0000625,FBgn0000629,FBgn0000635,FBgn0001085,FBgn0001122,FBgn0001257,FBgn0001291,FBgn0001316,FBgn0001325,FBgn0001624,FBgn0002121,FBgn0002521,FBgn0002526,FBgn0002566,FBgn0002576,FBgn0002707,FBgn0002735,FBgn0002783,FBg…
GO:0009605	response to external stimulus	1.44524e-05	FBgn0000024,FBgn0000028,FBgn0000253,FBgn0000464,FBgn0000568,FBgn0000629,FBgn0000635,FBgn0000719,FBgn0001085,FBgn0001122,FBgn0001138,FBgn0001269,FBgn0001291,FBgn0001308,FBgn0001319,FBgn0001325,FBgn0001404,FBgn0001624,FBgn0002023,FBgn0002526,FBgn0002543,FBgn0002565,FBgn0002566,FBgn0002921,FBgn0003079,FBgn0003090,FBgn0003117,FBgn0003169,FBgn0003328,FBgn0003371,FBgn0003435,FBgn0003612,FBgn0003651,FBg…
GO:0031323	regulation of cellular metabolic process	1.4637e-05	FBgn0000014,FBgn0000015,FBgn0000028,FBgn0000097,FBgn0000114,FBgn0000157,FBgn0000179,FBgn0000182,FBgn0000286,FBgn0000287,FBgn0000376,FBgn0000377,FBgn0000395,FBgn0000442,FBgn0000448,FBgn0000527,FBgn0000546,FBgn0000568,FBgn0000576,FBgn0000579,FBgn0000625,FBgn0000629,FBgn0000662,FBgn0000719,FBgn0001078,FBgn0001138,FBgn0001170,FBgn0001174,FBgn0001179,FBgn0001234,FBgn0001269,FBgn0001291,FBgn0001319,FBg…
GO:0045165	cell fate commitment	1.62317e-05	FBgn0000014,FBgn0000015,FBgn0000097,FBgn0000183,FBgn0000216,FBgn0000253,FBgn0000377,FBgn0000463,FBgn0000479,FBgn0000546,FBgn0000547,FBgn0000633,FBgn0000662,FBgn0001085,FBgn0001269,FBgn0001291,FBgn0001319,FBgn0001325,FBgn0001404,FBgn0001624,FBgn0002121,FBgn0002543,FBgn0002576,FBgn0002643,FBgn0002945,FBgn0002973,FBgn0003015,FBgn0003117,FBgn0003118,FBgn0003165,FBgn0003310,FBgn0003326,FBgn0003520,FBg…
GO:0090130	tissue migration	1.74861e-05	FBgn0000097,FBgn0000182,FBgn0000463,FBgn0000546,FBgn0000719,FBgn0001085,FBgn0001404,FBgn0002022,FBgn0002543,FBgn0003079,FBgn0003118,FBgn0003162,FBgn0003416,FBgn0003499,FBgn0003731,FBgn0003870,FBgn0003892,FBgn0003984,FBgn0004644,FBgn0004657,FBgn0005592,FBgn0005626,FBgn0005654,FBgn0010303,FBgn0010379,FBgn0010389,FBgn0010415,FBgn0011723,FBgn0014020,FBgn0014073,FBgn0014135,FBgn0015286,FBgn0015477,FBg…
GO:0001751	compound eye photoreceptor cell differentiation	1.90799e-05	FBgn0000097,FBgn0000253,FBgn0000463,FBgn0000464,FBgn0001085,FBgn0001202,FBgn0001291,FBgn0001316,FBgn0002576,FBgn0003118,FBgn0003310,FBgn0003326,FBgn0003513,FBgn0003651,FBgn0003731,FBgn0003870,FBgn0004390,FBgn0004449,FBgn0004595,FBgn0004618,FBgn0004638,FBgn0004644,FBgn0004858,FBgn0004876,FBgn0005677,FBgn0010473,FBgn0011217,FBgn0014388,FBgn0015286,FBgn0015609,FBgn0015778,FBgn0016081,FBgn0017590,FBg…
GO:0001709	cell fate determination	1.91635e-05	FBgn0000014,FBgn0000097,FBgn0000183,FBgn0000216,FBgn0000633,FBgn0001085,FBgn0001269,FBgn0001325,FBgn0001624,FBgn0002121,FBgn0002576,FBgn0002643,FBgn0002973,FBgn0003015,FBgn0003117,FBgn0003165,FBgn0003310,FBgn0003520,FBgn0003651,FBgn0003716,FBgn0003731,FBgn0003870,FBgn0003891,FBgn0003900,FBgn0003944,FBgn0003963,FBgn0004110,FBgn0004595,FBgn0004837,FBgn0005695,FBgn0010316,FBgn0010382,FBgn0010389,FBg…
GO:0001667	ameboidal-type cell migration	2.02774e-05	FBgn0000097,FBgn0000182,FBgn0000463,FBgn0000546,FBgn0000719,FBgn0001085,FBgn0001404,FBgn0002022,FBgn0002543,FBgn0003079,FBgn0003118,FBgn0003162,FBgn0003416,FBgn0003499,FBgn0003731,FBgn0003870,FBgn0003892,FBgn0003984,FBgn0004644,FBgn0004657,FBgn0004921,FBgn0005592,FBgn0005626,FBgn0005654,FBgn0010303,FBgn0010379,FBgn0010389,FBgn0010415,FBgn0011723,FBgn0014020,FBgn0014073,FBgn0014135,FBgn0015286,FBg…
GO:0048522	positive regulation of cellular process	2.60638e-05	FBgn0000014,FBgn0000015,FBgn0000028,FBgn0000097,FBgn0000114,FBgn0000157,FBgn0000183,FBgn0000253,FBgn0000286,FBgn0000448,FBgn0000463,FBgn0000542,FBgn0000546,FBgn0001078,FBgn0001085,FBgn0001234,FBgn0001257,FBgn0001291,FBgn0001319,FBgn0001624,FBgn0001961,FBgn0002121,FBgn0002543,FBgn0002552,FBgn0002576,FBgn0002643,FBgn0002735,FBgn0002783,FBgn0002973,FBgn0003015,FBgn0003028,FBgn0003079,FBgn0003090,FBg…
GO:0051960	regulation of nervous system development	3.09153e-05	FBgn0000097,FBgn0000463,FBgn0000464,FBgn0000546,FBgn0000547,FBgn0000635,FBgn0001085,FBgn0001122,FBgn0001319,FBgn0001624,FBgn0002121,FBgn0002526,FBgn0002735,FBgn0002783,FBgn0002973,FBgn0003079,FBgn0003090,FBgn0003118,FBgn0003165,FBgn0003328,FBgn0003371,FBgn0003513,FBgn0003520,FBgn0003716,FBgn0004390,FBgn0004395,FBgn0004595,FBgn0004638,FBgn0004876,FBgn0005592,FBgn0008651,FBgn0010105,FBgn0010113,FBg…
GO:0055085	transmembrane transport	3.40875e-05	FBgn0000253,FBgn0000535,FBgn0000639,FBgn0002022,FBgn0002778,FBgn0002917,FBgn0004512,FBgn0004513,FBgn0010549,FBgn0011286,FBgn0011589,FBgn0011672,FBgn0013953,FBgn0013995,FBgn0015872,FBgn0016120,FBgn0016123,FBgn0023549,FBgn0024236,FBgn0024315,FBgn0024319,FBgn0025709,FBgn0027589,FBgn0027610,FBgn0027779,FBgn0028561,FBgn0028563,FBgn0028667,FBgn0028668,FBgn0028670,FBgn0028675,FBgn0028699,FBgn0028886,FBg…
GO:0048583	regulation of response to stimulus	3.81723e-05	FBgn0000097,FBgn0000253,FBgn0000395,FBgn0000464,FBgn0000479,FBgn0000546,FBgn0000547,FBgn0000635,FBgn0001085,FBgn0001234,FBgn0001257,FBgn0001291,FBgn0001319,FBgn0001404,FBgn0001961,FBgn0002121,FBgn0002566,FBgn0002783,FBgn0002945,FBgn0002973,FBgn0003079,FBgn0003090,FBgn0003117,FBgn0003118,FBgn0003165,FBgn0003301,FBgn0003310,FBgn0003371,FBgn0003416,FBgn0003463,FBgn0003557,FBgn0003612,FBgn0003731,FBg…
GO:0048518	positive regulation of biological process	4.76708e-05	FBgn0000014,FBgn0000015,FBgn0000028,FBgn0000097,FBgn0000114,FBgn0000157,FBgn0000183,FBgn0000253,FBgn0000286,FBgn0000448,FBgn0000463,FBgn0000542,FBgn0000546,FBgn0001078,FBgn0001085,FBgn0001234,FBgn0001257,FBgn0001291,FBgn0001319,FBgn0001624,FBgn0001961,FBgn0002121,FBgn0002543,FBgn0002552,FBgn0002576,FBgn0002643,FBgn0002735,FBgn0002783,FBgn0002973,FBgn0003015,FBgn0003028,FBgn0003079,FBgn0003090,FBg…
GO:0060284	regulation of cell development	5.3509e-05	FBgn0000015,FBgn0000097,FBgn0000463,FBgn0000464,FBgn0000542,FBgn0000546,FBgn0000547,FBgn0000635,FBgn0001085,FBgn0001308,FBgn0001316,FBgn0001319,FBgn0001624,FBgn0002121,FBgn0002576,FBgn0002735,FBgn0002783,FBgn0002973,FBgn0003079,FBgn0003090,FBgn0003118,FBgn0003513,FBgn0003520,FBgn0003731,FBgn0003997,FBgn0004242,FBgn0004390,FBgn0004395,FBgn0004595,FBgn0004638,FBgn0004797,FBgn0004876,FBgn0005592,FBg…
GO:0048523	negative regulation of cellular process	5.45424e-05	FBgn0000015,FBgn0000097,FBgn0000108,FBgn0000114,FBgn0000179,FBgn0000182,FBgn0000253,FBgn0000448,FBgn0000463,FBgn0000464,FBgn0000527,FBgn0000546,FBgn0000547,FBgn0000568,FBgn0000625,FBgn0000629,FBgn0000635,FBgn0001085,FBgn0001122,FBgn0001257,FBgn0001316,FBgn0001325,FBgn0001624,FBgn0002121,FBgn0002521,FBgn0002526,FBgn0002566,FBgn0002576,FBgn0002707,FBgn0002735,FBgn0002783,FBgn0002872,FBgn0002945,FBg…
GO:0030855	epithelial cell differentiation	5.80986e-05	FBgn0000015,FBgn0000097,FBgn0000182,FBgn0000317,FBgn0000463,FBgn0000497,FBgn0000546,FBgn0000547,FBgn0000658,FBgn0000719,FBgn0001084,FBgn0001085,FBgn0001122,FBgn0001259,FBgn0001291,FBgn0001308,FBgn0001404,FBgn0001624,FBgn0002022,FBgn0002577,FBgn0002643,FBgn0002926,FBgn0003028,FBgn0003079,FBgn0003090,FBgn0003118,FBgn0003371,FBgn0003382,FBgn0003416,FBgn0003475,FBgn0003716,FBgn0003731,FBgn0003870,FBg…
GO:0008045	motor neuron axon guidance	7.41945e-05	FBgn0000464,FBgn0000635,FBgn0001138,FBgn0002023,FBgn0002565,FBgn0004368,FBgn0004369,FBgn0004449,FBgn0010415,FBgn0011259,FBgn0011592,FBgn0013433,FBgn0014020,FBgn0014141,FBgn0015773,FBgn0015774,FBgn0016061,FBgn0016797,FBgn0020294,FBgn0023095,FBgn0025741,FBgn0032629,FBgn0033438,FBgn0033791,FBgn0034085,FBgn0035379,FBgn0040271,FBgn0260660,FBgn0261509,FBgn0261526,FBgn0263930,FBgn0264975,FBgn0266136
GO:0080090	regulation of primary metabolic process	7.92873e-05	FBgn0000014,FBgn0000015,FBgn0000028,FBgn0000097,FBgn0000114,FBgn0000157,FBgn0000179,FBgn0000182,FBgn0000286,FBgn0000287,FBgn0000376,FBgn0000377,FBgn0000395,FBgn0000442,FBgn0000448,FBgn0000546,FBgn0000568,FBgn0000576,FBgn0000579,FBgn0000625,FBgn0000629,FBgn0000662,FBgn0000719,FBgn0001078,FBgn0001138,FBgn0001170,FBgn0001179,FBgn0001234,FBgn0001269,FBgn0001291,FBgn0001319,FBgn0001325,FBgn0001624,FBg…
GO:0051234	establishment of localization	9.76057e-05	FBgn0000038,FBgn0000097,FBgn0000119,FBgn0000183,FBgn0000253,FBgn0000535,FBgn0000546,FBgn0000639,FBgn0001174,FBgn0001202,FBgn0001208,FBgn0001291,FBgn0001308,FBgn0001316,FBgn0001404,FBgn0001624,FBgn0001961,FBgn0002022,FBgn0002121,FBgn0002566,FBgn0002778,FBgn0002917,FBgn0002921,FBgn0002973,FBgn0003090,FBgn0003091,FBgn0003118,FBgn0003310,FBgn0003328,FBgn0003371,FBgn0003475,FBgn0003499,FBgn0003557,FBg…
GO:0006810	transport	0.000100467	FBgn0000038,FBgn0000097,FBgn0000119,FBgn0000183,FBgn0000253,FBgn0000535,FBgn0000546,FBgn0000639,FBgn0001174,FBgn0001202,FBgn0001208,FBgn0001291,FBgn0001308,FBgn0001316,FBgn0001404,FBgn0001961,FBgn0002022,FBgn0002121,FBgn0002566,FBgn0002778,FBgn0002917,FBgn0002921,FBgn0002973,FBgn0003091,FBgn0003118,FBgn0003310,FBgn0003328,FBgn0003371,FBgn0003475,FBgn0003499,FBgn0003557,FBgn0003660,FBgn0003891,FBg…
GO:0090132	epithelium migration	0.00011271	FBgn0000097,FBgn0000182,FBgn0000463,FBgn0000546,FBgn0001085,FBgn0001404,FBgn0002022,FBgn0002543,FBgn0003079,FBgn0003118,FBgn0003162,FBgn0003416,FBgn0003499,FBgn0003731,FBgn0003870,FBgn0003892,FBgn0003984,FBgn0004644,FBgn0004657,FBgn0005592,FBgn0005626,FBgn0005654,FBgn0010303,FBgn0010379,FBgn0010415,FBgn0014020,FBgn0014073,FBgn0014135,FBgn0015286,FBgn0015477,FBgn0015513,FBgn0015903,FBgn0020224,FBg…
GO:0023057	negative regulation of signaling	0.000126349	FBgn0000097,FBgn0000253,FBgn0000547,FBgn0000635,FBgn0001085,FBgn0001257,FBgn0002121,FBgn0002566,FBgn0002945,FBgn0002973,FBgn0003079,FBgn0003090,FBgn0003118,FBgn0003165,FBgn0003371,FBgn0003416,FBgn0003463,FBgn0003557,FBgn0003612,FBgn0003731,FBgn0003892,FBgn0004197,FBgn0004244,FBgn0004390,FBgn0004638,FBgn0004839,FBgn0004876,FBgn0010379,FBgn0010575,FBgn0010909,FBgn0011817,FBgn0013469,FBgn0014020,FBg…
GO:0022603	regulation of anatomical structure morphogenesis	0.000159624	FBgn0000015,FBgn0000097,FBgn0000464,FBgn0000497,FBgn0000542,FBgn0000547,FBgn0000635,FBgn0000658,FBgn0000719,FBgn0001085,FBgn0001319,FBgn0002121,FBgn0002576,FBgn0002577,FBgn0002921,FBgn0003090,FBgn0003169,FBgn0003396,FBgn0003513,FBgn0003716,FBgn0003731,FBgn0003870,FBgn0003997,FBgn0004389,FBgn0004390,FBgn0004449,FBgn0004595,FBgn0004638,FBgn0004657,FBgn0004837,FBgn0004876,FBgn0004921,FBgn0005592,FBg…
GO:0044723	single-organism carbohydrate metabolic process	0.000167937	FBgn0000442,FBgn0000546,FBgn0000568,FBgn0000579,FBgn0001078,FBgn0001325,FBgn0001624,FBgn0001970,FBgn0002526,FBgn0002569,FBgn0002571,FBgn0003071,FBgn0003074,FBgn0003117,FBgn0003169,FBgn0003292,FBgn0003499,FBgn0003651,FBgn0003731,FBgn0004057,FBgn0004369,FBgn0004795,FBgn0004811,FBgn0004876,FBgn0004914,FBgn0005636,FBgn0010379,FBgn0010909,FBgn0011300,FBgn0011589,FBgn0014859,FBgn0014868,FBgn0015295,FBg…
GO:0010468	regulation of gene expression	0.000202321	FBgn0000014,FBgn0000015,FBgn0000028,FBgn0000097,FBgn0000114,FBgn0000157,FBgn0000179,FBgn0000182,FBgn0000286,FBgn0000287,FBgn0000376,FBgn0000377,FBgn0000395,FBgn0000448,FBgn0000546,FBgn0000568,FBgn0000576,FBgn0000625,FBgn0000629,FBgn0000662,FBgn0000719,FBgn0001078,FBgn0001138,FBgn0001170,FBgn0001179,FBgn0001269,FBgn0001291,FBgn0001319,FBgn0001325,FBgn0001990,FBgn0002023,FBgn0002521,FBgn0002552,FBg…
GO:0048863	stem cell differentiation	0.000212672	FBgn0000014,FBgn0000015,FBgn0000114,FBgn0000463,FBgn0000546,FBgn0000576,FBgn0000633,FBgn0001269,FBgn0001325,FBgn0002543,FBgn0002945,FBgn0002973,FBgn0003117,FBgn0003118,FBgn0003310,FBgn0003520,FBgn0003651,FBgn0003731,FBgn0004110,FBgn0004595,FBgn0010382,FBgn0010389,FBgn0010768,FBgn0011674,FBgn0013469,FBgn0016660,FBgn0016977,FBgn0021776,FBgn0026369,FBgn0027528,FBgn0027548,FBgn0032078,FBgn0045852,FBg…
GO:0010631	epithelial cell migration	0.000217084	FBgn0000097,FBgn0000182,FBgn0000463,FBgn0000546,FBgn0001085,FBgn0001404,FBgn0002022,FBgn0002543,FBgn0003079,FBgn0003118,FBgn0003162,FBgn0003416,FBgn0003499,FBgn0003731,FBgn0003870,FBgn0003892,FBgn0003984,FBgn0004644,FBgn0004657,FBgn0005592,FBgn0005626,FBgn0005654,FBgn0010303,FBgn0010379,FBgn0010415,FBgn0014020,FBgn0014073,FBgn0014135,FBgn0015286,FBgn0015477,FBgn0015513,FBgn0015903,FBgn0020224,FBg…
GO:0010648	negative regulation of cell communication	0.000282187	FBgn0000097,FBgn0000253,FBgn0000547,FBgn0000635,FBgn0001085,FBgn0001257,FBgn0002121,FBgn0002566,FBgn0002945,FBgn0002973,FBgn0003079,FBgn0003090,FBgn0003118,FBgn0003165,FBgn0003371,FBgn0003416,FBgn0003463,FBgn0003557,FBgn0003612,FBgn0003731,FBgn0003892,FBgn0004197,FBgn0004244,FBgn0004390,FBgn0004638,FBgn0004839,FBgn0004876,FBgn0010379,FBgn0010575,FBgn0010909,FBgn0011817,FBgn0013469,FBgn0014020,FBg…
GO:0048592	eye morphogenesis	0.000306918	FBgn0000097,FBgn0000119,FBgn0000179,FBgn0000253,FBgn0000463,FBgn0000464,FBgn0000497,FBgn0000542,FBgn0000625,FBgn0000635,FBgn0000658,FBgn0001085,FBgn0001202,FBgn0001291,FBgn0001308,FBgn0001316,FBgn0001961,FBgn0002576,FBgn0003090,FBgn0003118,FBgn0003169,FBgn0003310,FBgn0003326,FBgn0003396,FBgn0003513,FBgn0003651,FBgn0003716,FBgn0003731,FBgn0003870,FBgn0003892,FBgn0003975,FBgn0003997,FBgn0004049,FBg…
GO:0090596	sensory organ morphogenesis	0.000306918	FBgn0000097,FBgn0000119,FBgn0000179,FBgn0000253,FBgn0000463,FBgn0000464,FBgn0000497,FBgn0000542,FBgn0000625,FBgn0000635,FBgn0000658,FBgn0001085,FBgn0001202,FBgn0001291,FBgn0001308,FBgn0001316,FBgn0001961,FBgn0002576,FBgn0003090,FBgn0003118,FBgn0003169,FBgn0003310,FBgn0003326,FBgn0003396,FBgn0003513,FBgn0003651,FBgn0003716,FBgn0003731,FBgn0003870,FBgn0003892,FBgn0003975,FBgn0003997,FBgn0004049,FBg…
GO:0042461	photoreceptor cell development	0.000317738	FBgn0000097,FBgn0000253,FBgn0000464,FBgn0000546,FBgn0001202,FBgn0001316,FBgn0002576,FBgn0003118,FBgn0003310,FBgn0003870,FBgn0004049,FBgn0004449,FBgn0004618,FBgn0005677,FBgn0010473,FBgn0010575,FBgn0010909,FBgn0013765,FBgn0014388,FBgn0015609,FBgn0016081,FBgn0022960,FBgn0023489,FBgn0024836,FBgn0027356,FBgn0027495,FBgn0028991,FBgn0031414,FBgn0031745,FBgn0032292,FBgn0033179,FBgn0033427,FBgn0033633,FBg…
GO:0042692	muscle cell differentiation	0.000317738	FBgn0000014,FBgn0000097,FBgn0000114,FBgn0000667,FBgn0001308,FBgn0001319,FBgn0002973,FBgn0003071,FBgn0003118,FBgn0003292,FBgn0003731,FBgn0003900,FBgn0003944,FBgn0004110,FBgn0004133,FBgn0004657,FBgn0008651,FBgn0010379,FBgn0010389,FBgn0011278,FBgn0011656,FBgn0011705,FBgn0014020,FBgn0014388,FBgn0015513,FBgn0015614,FBgn0015904,FBgn0015919,FBgn0020269,FBgn0024189,FBgn0024273,FBgn0026179,FBgn0028369,FBg…
GO:0050808	synapse organization	0.000330023	FBgn0000108,FBgn0000464,FBgn0000635,FBgn0001122,FBgn0001291,FBgn0001624,FBgn0002526,FBgn0002921,FBgn0003165,FBgn0003301,FBgn0003328,FBgn0003371,FBgn0003520,FBgn0003716,FBgn0004449,FBgn0004509,FBgn0004595,FBgn0004620,FBgn0010105,FBgn0010379,FBgn0010395,FBgn0010415,FBgn0011259,FBgn0011676,FBgn0011802,FBgn0011817,FBgn0015803,FBgn0016797,FBgn0020493,FBgn0020510,FBgn0023095,FBgn0024273,FBgn0024836,FBg…
GO:0001736	establishment of planar polarity	0.000346465	FBgn0000097,FBgn0000463,FBgn0000497,FBgn0000542,FBgn0000658,FBgn0001084,FBgn0001085,FBgn0001122,FBgn0001259,FBgn0001291,FBgn0003090,FBgn0003118,FBgn0003310,FBgn0003326,FBgn0003651,FBgn0003731,FBgn0010303,FBgn0010909,FBgn0011817,FBgn0014020,FBgn0014388,FBgn0015286,FBgn0015609,FBgn0015778,FBgn0015904,FBgn0015919,FBgn0016977,FBgn0024836,FBgn0028371,FBgn0029082,FBgn0034049,FBgn0035719,FBgn0085408,FBg…
GO:0007164	establishment of tissue polarity	0.000346465	FBgn0000097,FBgn0000463,FBgn0000497,FBgn0000542,FBgn0000658,FBgn0001084,FBgn0001085,FBgn0001122,FBgn0001259,FBgn0001291,FBgn0003090,FBgn0003118,FBgn0003310,FBgn0003326,FBgn0003651,FBgn0003731,FBgn0010303,FBgn0010909,FBgn0011817,FBgn0014020,FBgn0014388,FBgn0015286,FBgn0015609,FBgn0015778,FBgn0015904,FBgn0015919,FBgn0016977,FBgn0024836,FBgn0028371,FBgn0029082,FBgn0034049,FBgn0035719,FBgn0085408,FBg…
GO:0003008	system process	0.000358818	FBgn0000028,FBgn0000108,FBgn0000114,FBgn0000119,FBgn0000153,FBgn0000183,FBgn0000253,FBgn0000287,FBgn0000317,FBgn0000463,FBgn0000479,FBgn0000535,FBgn0000546,FBgn0000635,FBgn0001085,FBgn0001122,FBgn0001208,FBgn0001291,FBgn0001308,FBgn0001624,FBgn0002526,FBgn0002917,FBgn0002921,FBgn0003015,FBgn0003117,FBgn0003165,FBgn0003301,FBgn0003328,FBgn0003371,FBgn0003396,FBgn0003513,FBgn0003520,FBgn0003721,FBg…
GO:0007417	central nervous system development	0.000375886	FBgn0000108,FBgn0000157,FBgn0000377,FBgn0000448,FBgn0000463,FBgn0000546,FBgn0000547,FBgn0000576,FBgn0000635,FBgn0001078,FBgn0001122,FBgn0001319,FBgn0001325,FBgn0002466,FBgn0002526,FBgn0002543,FBgn0002643,FBgn0002973,FBgn0003499,FBgn0003651,FBgn0003731,FBgn0003870,FBgn0003984,FBgn0004110,FBgn0004368,FBgn0004595,FBgn0004644,FBgn0004652,FBgn0004657,FBgn0004666,FBgn0004861,FBgn0005592,FBgn0005624,FBg…
GO:0001708	cell fate specification	0.000398835	FBgn0000014,FBgn0000015,FBgn0000097,FBgn0000216,FBgn0000463,FBgn0000547,FBgn0001319,FBgn0002543,FBgn0002945,FBgn0002973,FBgn0003118,FBgn0003716,FBgn0003731,FBgn0003870,FBgn0003900,FBgn0003944,FBgn0003963,FBgn0003984,FBgn0004110,FBgn0004595,FBgn0004644,FBgn0004837,FBgn0004862,FBgn0004863,FBgn0005590,FBgn0005592,FBgn0005677,FBgn0008651,FBgn0010113,FBgn0010382,FBgn0011278,FBgn0014388,FBgn0015371,FBg…
GO:0051171	regulation of nitrogen compound metabolic process	0.000417777	FBgn0000014,FBgn0000015,FBgn0000028,FBgn0000097,FBgn0000114,FBgn0000157,FBgn0000179,FBgn0000182,FBgn0000286,FBgn0000287,FBgn0000376,FBgn0000377,FBgn0000395,FBgn0000448,FBgn0000546,FBgn0000568,FBgn0000576,FBgn0000625,FBgn0000629,FBgn0000662,FBgn0000719,FBgn0001078,FBgn0001138,FBgn0001170,FBgn0001179,FBgn0001269,FBgn0001291,FBgn0001319,FBgn0001325,FBgn0001990,FBgn0002022,FBgn0002023,FBgn0002521,FBg…
GO:0030029	actin filament-based process	0.000482459	FBgn0000114,FBgn0000182,FBgn0000253,FBgn0000317,FBgn0000463,FBgn0000547,FBgn0000667,FBgn0000719,FBgn0001085,FBgn0001122,FBgn0001308,FBgn0001961,FBgn0002121,FBgn0002466,FBgn0002577,FBgn0003292,FBgn0003319,FBgn0003475,FBgn0003900,FBgn0004133,FBgn0004389,FBgn0004638,FBgn0004657,FBgn0004687,FBgn0004876,FBgn0004921,FBgn0010303,FBgn0011640,FBgn0011692,FBgn0011829,FBgn0013718,FBgn0013726,FBgn0013733,FBg…
GO:0042462	eye photoreceptor cell development	0.000493957	FBgn0000097,FBgn0000253,FBgn0000464,FBgn0001202,FBgn0001316,FBgn0002576,FBgn0003118,FBgn0003310,FBgn0003870,FBgn0004049,FBgn0004449,FBgn0004618,FBgn0005677,FBgn0010473,FBgn0014388,FBgn0015609,FBgn0016081,FBgn0022960,FBgn0023489,FBgn0024836,FBgn0027356,FBgn0027495,FBgn0028991,FBgn0031414,FBgn0031745,FBgn0032292,FBgn0033179,FBgn0033427,FBgn0033633,FBgn0034070,FBgn0036282,FBgn0038223,FBgn0039234,FBg…
GO:0001707	mesoderm formation	0.000504154	FBgn0000014,FBgn0000719,FBgn0002643,FBgn0003900,FBgn0003944,FBgn0004110,FBgn0004862,FBgn0004863,FBgn0008651,FBgn0010389,FBgn0011278,FBgn0011723,FBgn0020251,FBgn0020299,FBgn0036298,FBgn0086677,FBgn0260632,FBgn0261445,FBgn0264089
GO:0007157	heterophilic cell-cell adhesion via plasma membrane cell adhesion molecules	0.000504154	FBgn0000497,FBgn0003118,FBgn0003328,FBgn0004657,FBgn0010395,FBgn0024189,FBgn0028369,FBgn0028645,FBgn0029082,FBgn0032629,FBgn0038084,FBgn0038087,FBgn0038092,FBgn0038494,FBgn0038498,FBgn0039089,FBgn0039584,FBgn0250908,FBgn0265607
GO:0008039	synaptic target recognition	0.00052744	FBgn0000028,FBgn0002543,FBgn0002565,FBgn0004449,FBgn0004509,FBgn0005775,FBgn0010114,FBgn0010473,FBgn0011259,FBgn0011260,FBgn0013997,FBgn0015774,FBgn0016797,FBgn0029679,FBgn0032629,FBgn0033791,FBgn0035236,FBgn0035539,FBgn0039528,FBgn0040271,FBgn0052373,FBgn0085414,FBgn0262473,FBgn0264273,FBgn0264442,FBgn0267001
GO:0008283	cell proliferation	0.000669446	FBgn0000114,FBgn0000183,FBgn0000261,FBgn0000377,FBgn0000463,FBgn0000497,FBgn0000546,FBgn0001085,FBgn0001325,FBgn0001624,FBgn0002121,FBgn0002735,FBgn0002783,FBgn0002973,FBgn0003079,FBgn0003091,FBgn0003118,FBgn0003310,FBgn0003396,FBgn0003520,FBgn0003651,FBgn0003731,FBgn0003975,FBgn0003984,FBgn0004197,FBgn0004595,FBgn0004644,FBgn0004858,FBgn0004921,FBgn0004924,FBgn0005613,FBgn0008651,FBgn0010213,FBg…
GO:0009966	regulation of signal transduction	0.000683026	FBgn0000097,FBgn0000253,FBgn0000395,FBgn0000479,FBgn0000547,FBgn0000635,FBgn0001085,FBgn0001234,FBgn0001257,FBgn0001319,FBgn0001961,FBgn0002121,FBgn0002566,FBgn0002945,FBgn0002973,FBgn0003079,FBgn0003090,FBgn0003118,FBgn0003165,FBgn0003301,FBgn0003310,FBgn0003371,FBgn0003416,FBgn0003463,FBgn0003557,FBgn0003612,FBgn0003731,FBgn0003892,FBgn0003984,FBgn0004197,FBgn0004380,FBgn0004390,FBgn0004620,FBg…
GO:0051128	regulation of cellular component organization	0.000741757	FBgn0000114,FBgn0000183,FBgn0000464,FBgn0000547,FBgn0000635,FBgn0000719,FBgn0001085,FBgn0001122,FBgn0001308,FBgn0001316,FBgn0001319,FBgn0001624,FBgn0001961,FBgn0002121,FBgn0002466,FBgn0002526,FBgn0002566,FBgn0002577,FBgn0002781,FBgn0002872,FBgn0002921,FBgn0002973,FBgn0003090,FBgn0003091,FBgn0003165,FBgn0003328,FBgn0003371,FBgn0003416,FBgn0003475,FBgn0003513,FBgn0003520,FBgn0003567,FBgn0003598,FBg…
GO:0060255	regulation of macromolecule metabolic process	0.0007895	FBgn0000014,FBgn0000015,FBgn0000028,FBgn0000097,FBgn0000114,FBgn0000157,FBgn0000179,FBgn0000182,FBgn0000286,FBgn0000287,FBgn0000376,FBgn0000377,FBgn0000395,FBgn0000448,FBgn0000546,FBgn0000568,FBgn0000576,FBgn0000625,FBgn0000629,FBgn0000662,FBgn0000719,FBgn0001078,FBgn0001138,FBgn0001170,FBgn0001179,FBgn0001234,FBgn0001269,FBgn0001291,FBgn0001319,FBgn0001325,FBgn0001990,FBgn0002023,FBgn0002121,FBg…
GO:0001745	compound eye morphogenesis	0.000861059	FBgn0000097,FBgn0000119,FBgn0000179,FBgn0000253,FBgn0000463,FBgn0000464,FBgn0000497,FBgn0000542,FBgn0000625,FBgn0000658,FBgn0001085,FBgn0001202,FBgn0001291,FBgn0001316,FBgn0001961,FBgn0002576,FBgn0003090,FBgn0003118,FBgn0003169,FBgn0003310,FBgn0003326,FBgn0003396,FBgn0003513,FBgn0003651,FBgn0003716,FBgn0003731,FBgn0003870,FBgn0003975,FBgn0003997,FBgn0004197,FBgn0004390,FBgn0004449,FBgn0004595,FBg…
GO:0031326	regulation of cellular biosynthetic process	0.000864224	FBgn0000014,FBgn0000015,FBgn0000028,FBgn0000097,FBgn0000114,FBgn0000157,FBgn0000179,FBgn0000182,FBgn0000286,FBgn0000287,FBgn0000376,FBgn0000395,FBgn0000448,FBgn0000527,FBgn0000546,FBgn0000568,FBgn0000576,FBgn0000625,FBgn0000629,FBgn0000719,FBgn0001078,FBgn0001138,FBgn0001170,FBgn0001269,FBgn0001291,FBgn0001319,FBgn0001325,FBgn0001990,FBgn0002023,FBgn0002521,FBgn0002552,FBgn0002576,FBgn0002643,FBg…
GO:0009889	regulation of biosynthetic process	0.000944896	FBgn0000014,FBgn0000015,FBgn0000028,FBgn0000097,FBgn0000114,FBgn0000157,FBgn0000179,FBgn0000182,FBgn0000286,FBgn0000287,FBgn0000376,FBgn0000395,FBgn0000448,FBgn0000527,FBgn0000546,FBgn0000568,FBgn0000576,FBgn0000625,FBgn0000629,FBgn0000719,FBgn0001078,FBgn0001138,FBgn0001170,FBgn0001269,FBgn0001291,FBgn0001319,FBgn0001325,FBgn0001990,FBgn0002023,FBgn0002521,FBgn0002552,FBgn0002576,FBgn0002643,FBg…
GO:0007163	establishment or maintenance of cell polarity	0.000969192	FBgn0000097,FBgn0000183,FBgn0000463,FBgn0000497,FBgn0000542,FBgn0000633,FBgn0000658,FBgn0001084,FBgn0001085,FBgn0001259,FBgn0001291,FBgn0001308,FBgn0001404,FBgn0001624,FBgn0002121,FBgn0003015,FBgn0003079,FBgn0003090,FBgn0003118,FBgn0003310,FBgn0003326,FBgn0003371,FBgn0003651,FBgn0003731,FBgn0004049,FBgn0004380,FBgn0004921,FBgn0011224,FBgn0011763,FBgn0011817,FBgn0013997,FBgn0014020,FBgn0014388,FBg…
GO:2000112	regulation of cellular macromolecule biosynthetic process	0.000988195	FBgn0000014,FBgn0000015,FBgn0000028,FBgn0000097,FBgn0000114,FBgn0000157,FBgn0000179,FBgn0000182,FBgn0000286,FBgn0000287,FBgn0000376,FBgn0000395,FBgn0000448,FBgn0000546,FBgn0000568,FBgn0000576,FBgn0000625,FBgn0000629,FBgn0000719,FBgn0001078,FBgn0001138,FBgn0001170,FBgn0001269,FBgn0001291,FBgn0001319,FBgn0001325,FBgn0001990,FBgn0002023,FBgn0002521,FBgn0002552,FBgn0002576,FBgn0002643,FBgn0002735,FBg…
GO:0051241	negative regulation of multicellular organismal process	0.0011724	FBgn0000015,FBgn0000097,FBgn0000463,FBgn0000546,FBgn0000547,FBgn0000635,FBgn0001122,FBgn0001316,FBgn0002121,FBgn0002526,FBgn0002783,FBgn0003118,FBgn0003169,FBgn0003328,FBgn0003371,FBgn0003396,FBgn0003716,FBgn0003731,FBgn0004595,FBgn0004837,FBgn0004870,FBgn0004876,FBgn0005592,FBgn0010113,FBgn0010379,FBgn0010395,FBgn0011640,FBgn0011746,FBgn0014141,FBgn0014388,FBgn0015371,FBgn0015589,FBgn0015609,FBg…
GO:0048646	anatomical structure formation involved in morphogenesis	0.00119713	FBgn0000014,FBgn0000015,FBgn0000114,FBgn0000157,FBgn0000183,FBgn0000216,FBgn0000463,FBgn0000497,FBgn0000546,FBgn0000547,FBgn0000667,FBgn0000719,FBgn0001085,FBgn0001291,FBgn0001308,FBgn0001316,FBgn0001325,FBgn0001404,FBgn0001961,FBgn0002121,FBgn0002543,FBgn0002576,FBgn0002643,FBgn0002926,FBgn0002973,FBgn0003015,FBgn0003071,FBgn0003169,FBgn0003292,FBgn0003396,FBgn0003463,FBgn0003475,FBgn0003513,FBg…
GO:0010556	regulation of macromolecule biosynthetic process	0.00129676	FBgn0000014,FBgn0000015,FBgn0000028,FBgn0000097,FBgn0000114,FBgn0000157,FBgn0000179,FBgn0000182,FBgn0000286,FBgn0000287,FBgn0000376,FBgn0000395,FBgn0000448,FBgn0000546,FBgn0000568,FBgn0000576,FBgn0000625,FBgn0000629,FBgn0000719,FBgn0001078,FBgn0001138,FBgn0001170,FBgn0001269,FBgn0001291,FBgn0001319,FBgn0001325,FBgn0001990,FBgn0002023,FBgn0002521,FBgn0002552,FBgn0002576,FBgn0002643,FBgn0002735,FBg…
GO:0005975	carbohydrate metabolic process	0.00138835	FBgn0000442,FBgn0000546,FBgn0000568,FBgn0000579,FBgn0001078,FBgn0001325,FBgn0001624,FBgn0001970,FBgn0002526,FBgn0002569,FBgn0002571,FBgn0003071,FBgn0003074,FBgn0003117,FBgn0003169,FBgn0003292,FBgn0003499,FBgn0003651,FBgn0003731,FBgn0004057,FBgn0004369,FBgn0004795,FBgn0004811,FBgn0004876,FBgn0004914,FBgn0005636,FBgn0010379,FBgn0010909,FBgn0011300,FBgn0011589,FBgn0014859,FBgn0014868,FBgn0015295,FBg…
GO:0007389	pattern specification process	0.00138966	FBgn0000014,FBgn0000015,FBgn0000157,FBgn0000179,FBgn0000183,FBgn0000216,FBgn0000317,FBgn0000376,FBgn0000395,FBgn0000463,FBgn0000497,FBgn0000542,FBgn0000546,FBgn0000576,FBgn0000658,FBgn0000719,FBgn0001078,FBgn0001085,FBgn0001269,FBgn0001308,FBgn0001316,FBgn0001319,FBgn0001325,FBgn0001990,FBgn0002121,FBgn0002543,FBgn0002552,FBgn0002576,FBgn0002577,FBgn0002735,FBgn0002783,FBgn0002926,FBgn0002945,FBg…
GO:0001655	urogenital system development	0.00187472	FBgn0000377,FBgn0000546,FBgn0000633,FBgn0001325,FBgn0002973,FBgn0003117,FBgn0003118,FBgn0003169,FBgn0003310,FBgn0003396,FBgn0003463,FBgn0003651,FBgn0003716,FBgn0003731,FBgn0003900,FBgn0003944,FBgn0004110,FBgn0010389,FBgn0010516,FBgn0011674,FBgn0011723,FBgn0014020,FBgn0014127,FBgn0015513,FBgn0016075,FBgn0020493,FBgn0024189,FBgn0028369,FBgn0029082,FBgn0035956,FBgn0041096,FBgn0086901,FBgn0259685,FBg…
GO:0072001	renal system development	0.00187472	FBgn0000377,FBgn0000546,FBgn0000633,FBgn0001325,FBgn0002973,FBgn0003117,FBgn0003118,FBgn0003169,FBgn0003310,FBgn0003396,FBgn0003463,FBgn0003651,FBgn0003716,FBgn0003731,FBgn0003900,FBgn0003944,FBgn0004110,FBgn0010389,FBgn0010516,FBgn0011674,FBgn0011723,FBgn0014020,FBgn0014127,FBgn0015513,FBgn0016075,FBgn0020493,FBgn0024189,FBgn0028369,FBgn0029082,FBgn0035956,FBgn0041096,FBgn0086901,FBgn0259685,FBg…
GO:0005996	monosaccharide metabolic process	0.00189008	FBgn0000442,FBgn0000546,FBgn0000568,FBgn0000579,FBgn0001078,FBgn0001325,FBgn0001624,FBgn0002526,FBgn0002569,FBgn0002571,FBgn0003074,FBgn0003117,FBgn0003169,FBgn0003499,FBgn0003651,FBgn0003731,FBgn0004057,FBgn0004369,FBgn0004795,FBgn0004811,FBgn0004876,FBgn0004914,FBgn0005636,FBgn0010379,FBgn0010909,FBgn0011300,FBgn0011589,FBgn0014859,FBgn0015295,FBgn0015360,FBgn0015380,FBgn0015391,FBgn0015509,FBg…
GO:0001654	eye development	0.00210443	FBgn0000097,FBgn0000119,FBgn0000179,FBgn0000253,FBgn0000463,FBgn0000464,FBgn0000497,FBgn0000542,FBgn0000625,FBgn0000635,FBgn0000658,FBgn0000662,FBgn0001085,FBgn0001202,FBgn0001291,FBgn0001308,FBgn0001316,FBgn0001325,FBgn0001961,FBgn0002576,FBgn0002643,FBgn0002735,FBgn0003090,FBgn0003118,FBgn0003169,FBgn0003310,FBgn0003326,FBgn0003396,FBgn0003513,FBgn0003612,FBgn0003651,FBgn0003716,FBgn0003731,FBg…
GO:0048749	compound eye development	0.00214165	FBgn0000097,FBgn0000119,FBgn0000179,FBgn0000253,FBgn0000463,FBgn0000464,FBgn0000497,FBgn0000542,FBgn0000625,FBgn0000658,FBgn0000662,FBgn0001085,FBgn0001202,FBgn0001291,FBgn0001316,FBgn0001325,FBgn0001961,FBgn0002576,FBgn0002643,FBgn0002735,FBgn0003090,FBgn0003118,FBgn0003169,FBgn0003310,FBgn0003326,FBgn0003396,FBgn0003513,FBgn0003612,FBgn0003651,FBgn0003716,FBgn0003731,FBgn0003870,FBgn0003963,FBg…
GO:0009968	negative regulation of signal transduction	0.00220234	FBgn0000097,FBgn0000253,FBgn0000547,FBgn0000635,FBgn0001085,FBgn0001257,FBgn0002121,FBgn0002566,FBgn0002945,FBgn0002973,FBgn0003079,FBgn0003090,FBgn0003118,FBgn0003165,FBgn0003371,FBgn0003416,FBgn0003463,FBgn0003557,FBgn0003612,FBgn0003731,FBgn0003892,FBgn0004197,FBgn0004390,FBgn0004638,FBgn0004839,FBgn0004876,FBgn0010575,FBgn0010909,FBgn0011817,FBgn0013469,FBgn0014020,FBgn0014388,FBgn0015286,FBg…
GO:0042051	compound eye photoreceptor development	0.00230491	FBgn0000097,FBgn0000253,FBgn0000464,FBgn0001202,FBgn0001316,FBgn0002576,FBgn0003118,FBgn0003310,FBgn0003870,FBgn0004449,FBgn0004618,FBgn0005677,FBgn0010473,FBgn0014388,FBgn0015609,FBgn0016081,FBgn0022960,FBgn0023489,FBgn0024836,FBgn0027356,FBgn0027495,FBgn0028991,FBgn0031414,FBgn0031745,FBgn0032292,FBgn0033179,FBgn0033427,FBgn0033633,FBgn0034070,FBgn0036282,FBgn0038223,FBgn0039234,FBgn0039883,FBg…
GO:0042063	gliogenesis	0.00244506	FBgn0000377,FBgn0000463,FBgn0000535,FBgn0000719,FBgn0001122,FBgn0002973,FBgn0003651,FBgn0004197,FBgn0004513,FBgn0004595,FBgn0004644,FBgn0004795,FBgn0005592,FBgn0010389,FBgn0010415,FBgn0011592,FBgn0011603,FBgn0013997,FBgn0014020,FBgn0014135,FBgn0014388,FBgn0015773,FBgn0015774,FBgn0015777,FBgn0016977,FBgn0020299,FBgn0031745,FBgn0033652,FBgn0036187,FBgn0086655,FBgn0086676,FBgn0250823,FBgn0259984,FBg…
GO:0048332	mesoderm morphogenesis	0.0025918	FBgn0000014,FBgn0000719,FBgn0002643,FBgn0003900,FBgn0003944,FBgn0004110,FBgn0004862,FBgn0004863,FBgn0008651,FBgn0010389,FBgn0011278,FBgn0011723,FBgn0020251,FBgn0020299,FBgn0036298,FBgn0086677,FBgn0260632,FBgn0261445,FBgn0264089
GO:0051270	regulation of cellular component movement	0.00286104	FBgn0000464,FBgn0001085,FBgn0002022,FBgn0002526,FBgn0002543,FBgn0003090,FBgn0003162,FBgn0003328,FBgn0003892,FBgn0004644,FBgn0004657,FBgn0005626,FBgn0011259,FBgn0014020,FBgn0014135,FBgn0015609,FBgn0015773,FBgn0015774,FBgn0021825,FBgn0022764,FBgn0024836,FBgn0025741,FBgn0033075,FBgn0264089,FBgn0266000,FBgn0266411
GO:0008354	germ cell migration	0.00306195	FBgn0000014,FBgn0000015,FBgn0002781,FBgn0003165,FBgn0003716,FBgn0004110,FBgn0004512,FBgn0004644,FBgn0005632,FBgn0005659,FBgn0010389,FBgn0011723,FBgn0014020,FBgn0016078,FBgn0024236,FBgn0033476,FBgn0038134,FBgn0038341,FBgn0043854,FBgn0053558,FBgn0086359,FBgn0260632,FBgn0260635,FBgn0263289,FBgn0263782,FBgn0265974,FBgn0266521
GO:0030036	actin cytoskeleton organization	0.00308882	FBgn0000114,FBgn0000182,FBgn0000317,FBgn0000463,FBgn0000547,FBgn0000667,FBgn0000719,FBgn0001085,FBgn0001122,FBgn0001308,FBgn0001961,FBgn0002121,FBgn0002466,FBgn0002577,FBgn0003292,FBgn0003319,FBgn0003475,FBgn0003900,FBgn0004133,FBgn0004389,FBgn0004638,FBgn0004657,FBgn0004876,FBgn0004921,FBgn0010303,FBgn0011640,FBgn0011692,FBgn0011829,FBgn0013718,FBgn0013726,FBgn0013733,FBgn0014020,FBgn0014141,FBg…
GO:0019318	hexose metabolic process	0.0031181	FBgn0000442,FBgn0000546,FBgn0000568,FBgn0000579,FBgn0001078,FBgn0001325,FBgn0001624,FBgn0002526,FBgn0002569,FBgn0002571,FBgn0003074,FBgn0003117,FBgn0003169,FBgn0003499,FBgn0003651,FBgn0003731,FBgn0004057,FBgn0004369,FBgn0004795,FBgn0004811,FBgn0004876,FBgn0004914,FBgn0005636,FBgn0010379,FBgn0010909,FBgn0011300,FBgn0011589,FBgn0014859,FBgn0015295,FBgn0015380,FBgn0015391,FBgn0015509,FBgn0016076,FBg…
GO:0008544	epidermis development	0.00325048	FBgn0000317,FBgn0000497,FBgn0000546,FBgn0000658,FBgn0001084,FBgn0001085,FBgn0001122,FBgn0001259,FBgn0002121,FBgn0002552,FBgn0002577,FBgn0003028,FBgn0003090,FBgn0003382,FBgn0004644,FBgn0008651,FBgn0011278,FBgn0014020,FBgn0014859,FBgn0016076,FBgn0016081,FBgn0016977,FBgn0024273,FBgn0027620,FBgn0035533,FBgn0035719,FBgn0086898,FBgn0260934,FBgn0260941,FBgn0262111,FBgn0263289,FBgn0265434
GO:0002164	larval development	0.00331345	FBgn0000317,FBgn0000442,FBgn0001316,FBgn0001319,FBgn0001624,FBgn0002121,FBgn0002531,FBgn0002533,FBgn0002534,FBgn0002576,FBgn0002922,FBgn0003079,FBgn0003129,FBgn0003162,FBgn0003319,FBgn0003328,FBgn0003371,FBgn0003963,FBgn0004197,FBgn0004395,FBgn0004644,FBgn0004657,FBgn0004924,FBgn0005640,FBgn0010389,FBgn0011274,FBgn0014141,FBgn0015371,FBgn0015513,FBgn0015589,FBgn0020493,FBgn0022764,FBgn0023095,FBg…
GO:0042067	establishment of ommatidial planar polarity	0.00331841	FBgn0000097,FBgn0000463,FBgn0000497,FBgn0000542,FBgn0000658,FBgn0001085,FBgn0001291,FBgn0003090,FBgn0003118,FBgn0003310,FBgn0003326,FBgn0003651,FBgn0003731,FBgn0011817,FBgn0014020,FBgn0014388,FBgn0015286,FBgn0015609,FBgn0015778,FBgn0015904,FBgn0015919,FBgn0024836,FBgn0029082,FBgn0034049,FBgn0086898,FBgn0250823,FBgn0259211,FBgn0262029,FBgn0263289,FBgn0264493
GO:0016203	muscle attachment	0.00355058	FBgn0001319,FBgn0002922,FBgn0003292,FBgn0003499,FBgn0003731,FBgn0003975,FBgn0003984,FBgn0004657,FBgn0013733,FBgn0014020,FBgn0015380,FBgn0015513,FBgn0020510,FBgn0024245,FBgn0024273,FBgn0029830,FBgn0031850,FBgn0033504,FBgn0034072,FBgn0035539,FBgn0086906,FBgn0260442,FBgn0263118,FBgn0264442,FBgn0265434
GO:0051093	negative regulation of developmental process	0.00376728	FBgn0000015,FBgn0000097,FBgn0000463,FBgn0000546,FBgn0000547,FBgn0000635,FBgn0001122,FBgn0001316,FBgn0002121,FBgn0002526,FBgn0002783,FBgn0003118,FBgn0003169,FBgn0003328,FBgn0003371,FBgn0003396,FBgn0003416,FBgn0003716,FBgn0003731,FBgn0003963,FBgn0004595,FBgn0004837,FBgn0004870,FBgn0004876,FBgn0005592,FBgn0010113,FBgn0010379,FBgn0010395,FBgn0011640,FBgn0011746,FBgn0014141,FBgn0014388,FBgn0015371,FBg…
GO:0016198	axon choice point recognition	0.00380595	FBgn0004652,FBgn0004926,FBgn0010105,FBgn0010473,FBgn0011259,FBgn0011592,FBgn0013433,FBgn0013733,FBgn0015380,FBgn0025741,FBgn0028645,FBgn0038498,FBgn0038853,FBgn0051721,FBgn0250788,FBgn0264089,FBgn0264442,FBgn0266136
GO:0032879	regulation of localization	0.0045881	FBgn0000183,FBgn0000253,FBgn0000464,FBgn0001085,FBgn0001174,FBgn0001257,FBgn0001308,FBgn0001316,FBgn0002022,FBgn0002526,FBgn0002543,FBgn0002566,FBgn0002973,FBgn0003090,FBgn0003091,FBgn0003162,FBgn0003328,FBgn0003371,FBgn0003520,FBgn0003557,FBgn0003892,FBgn0004242,FBgn0004595,FBgn0004620,FBgn0004644,FBgn0004657,FBgn0004797,FBgn0005626,FBgn0010105,FBgn0010379,FBgn0011259,FBgn0011672,FBgn0011692,FBg…
GO:0007610	behavior	0.00491108	FBgn0000015,FBgn0000028,FBgn0000108,FBgn0000114,FBgn0000119,FBgn0000153,FBgn0000157,FBgn0000479,FBgn0000527,FBgn0000535,FBgn0000546,FBgn0000547,FBgn0000564,FBgn0000635,FBgn0000667,FBgn0001078,FBgn0001208,FBgn0001308,FBgn0001404,FBgn0001624,FBgn0002526,FBgn0002917,FBgn0002921,FBgn0002973,FBgn0003015,FBgn0003028,FBgn0003165,FBgn0003175,FBgn0003301,FBgn0003310,FBgn0003328,FBgn0003371,FBgn0003396,FBg…
GO:0008347	glial cell migration	0.00539888	FBgn0000377,FBgn0000463,FBgn0002973,FBgn0004644,FBgn0005592,FBgn0010389,FBgn0011592,FBgn0014020,FBgn0014135,FBgn0015773,FBgn0015774,FBgn0016977,FBgn0086655,FBgn0086676,FBgn0250823,FBgn0259984,FBgn0262699,FBgn0264089,FBgn0264491
GO:0042127	regulation of cell proliferation	0.00593001	FBgn0000261,FBgn0000463,FBgn0000546,FBgn0001085,FBgn0001325,FBgn0001624,FBgn0002121,FBgn0002735,FBgn0002783,FBgn0003079,FBgn0003091,FBgn0003118,FBgn0003396,FBgn0003731,FBgn0003975,FBgn0003984,FBgn0004595,FBgn0004644,FBgn0005613,FBgn0010213,FBgn0010379,FBgn0010382,FBgn0010389,FBgn0011274,FBgn0011286,FBgn0011676,FBgn0011746,FBgn0013469,FBgn0013576,FBgn0013755,FBgn0015381,FBgn0016797,FBgn0020224,FBg…
GO:0040007	growth	0.0064005	FBgn0000179,FBgn0000464,FBgn0000479,FBgn0000535,FBgn0000546,FBgn0000547,FBgn0000635,FBgn0000658,FBgn0001085,FBgn0001122,FBgn0001291,FBgn0001624,FBgn0002069,FBgn0002121,FBgn0002526,FBgn0002921,FBgn0003079,FBgn0003090,FBgn0003165,FBgn0003301,FBgn0003328,FBgn0003371,FBgn0003416,FBgn0003520,FBgn0003612,FBgn0003716,FBgn0003870,FBgn0003944,FBgn0003997,FBgn0004360,FBgn0004449,FBgn0004644,FBgn0004657,FBg…
GO:0048589	developmental growth	0.00654838	FBgn0000179,FBgn0000464,FBgn0000479,FBgn0000535,FBgn0000547,FBgn0000635,FBgn0000658,FBgn0001085,FBgn0001122,FBgn0001291,FBgn0001624,FBgn0002526,FBgn0002921,FBgn0003079,FBgn0003090,FBgn0003165,FBgn0003301,FBgn0003328,FBgn0003371,FBgn0003520,FBgn0003612,FBgn0003716,FBgn0003870,FBgn0003944,FBgn0003997,FBgn0004360,FBgn0004449,FBgn0004644,FBgn0004657,FBgn0004863,FBgn0005592,FBgn0005640,FBgn0010113,FBg…
GO:0001704	formation of primary germ layer	0.0070115	FBgn0000014,FBgn0000719,FBgn0002643,FBgn0003716,FBgn0003900,FBgn0003944,FBgn0004110,FBgn0004862,FBgn0004863,FBgn0008651,FBgn0010389,FBgn0011278,FBgn0011723,FBgn0020251,FBgn0020299,FBgn0036298,FBgn0086677,FBgn0260632,FBgn0261445,FBgn0264089
GO:0014706	striated muscle tissue development	0.0070115	FBgn0000014,FBgn0000015,FBgn0000546,FBgn0001308,FBgn0002922,FBgn0003900,FBgn0004110,FBgn0004133,FBgn0008651,FBgn0011278,FBgn0011656,FBgn0011705,FBgn0015513,FBgn0016075,FBgn0028369,FBgn0029082,FBgn0039039,FBgn0086906,FBgn0259984,FBgn0261836
GO:0050767	regulation of neurogenesis	0.00740286	FBgn0000097,FBgn0000463,FBgn0000464,FBgn0000546,FBgn0000547,FBgn0000635,FBgn0001085,FBgn0001319,FBgn0002121,FBgn0002735,FBgn0002783,FBgn0002973,FBgn0003079,FBgn0003090,FBgn0003118,FBgn0003513,FBgn0004390,FBgn0004395,FBgn0004595,FBgn0004638,FBgn0004876,FBgn0005592,FBgn0008651,FBgn0010105,FBgn0010113,FBgn0010379,FBgn0010473,FBgn0011217,FBgn0011259,FBgn0011278,FBgn0011592,FBgn0011746,FBgn0013469,FBg…
GO:0040012	regulation of locomotion	0.00808451	FBgn0000464,FBgn0001085,FBgn0002022,FBgn0002526,FBgn0002543,FBgn0003090,FBgn0003162,FBgn0003328,FBgn0003892,FBgn0004644,FBgn0004657,FBgn0005626,FBgn0010329,FBgn0011259,FBgn0014020,FBgn0014135,FBgn0015609,FBgn0015773,FBgn0015774,FBgn0022764,FBgn0024836,FBgn0025741,FBgn0033075,FBgn0264089,FBgn0266000,FBgn0266411,FBgn0267002
GO:0071363	cellular response to growth factor stimulus	0.00904636	FBgn0000395,FBgn0002121,FBgn0003117,FBgn0003169,FBgn0003396,FBgn0003463,FBgn0003716,FBgn0004620,FBgn0004644,FBgn0005590,FBgn0005592,FBgn0010389,FBgn0011300,FBgn0014135,FBgn0014388,FBgn0020251,FBgn0020299,FBgn0020429,FBgn0020493,FBgn0026369,FBgn0030706,FBgn0031016,FBgn0031461,FBgn0031745,FBgn0033438,FBgn0033652,FBgn0036298,FBgn0038755,FBgn0046113,FBgn0085450,FBgn0261445,FBgn0262169,FBgn0263120,FBg…
GO:0070887	cellular response to chemical stimulus	0.0107201	FBgn0000395,FBgn0000448,FBgn0000546,FBgn0000568,FBgn0001078,FBgn0001257,FBgn0002121,FBgn0003117,FBgn0003169,FBgn0003396,FBgn0003463,FBgn0003651,FBgn0003716,FBgn0004620,FBgn0004644,FBgn0004914,FBgn0005590,FBgn0005592,FBgn0010213,FBgn0010303,FBgn0010379,FBgn0010389,FBgn0011300,FBgn0011582,FBgn0011666,FBgn0013767,FBgn0014135,FBgn0014388,FBgn0014859,FBgn0015380,FBgn0015381,FBgn0015509,FBgn0016078,FBg…
GO:0019219	regulation of nucleobase-containing compound metabolic process	0.0111505	FBgn0000014,FBgn0000015,FBgn0000028,FBgn0000097,FBgn0000114,FBgn0000157,FBgn0000179,FBgn0000286,FBgn0000287,FBgn0000376,FBgn0000377,FBgn0000395,FBgn0000448,FBgn0000546,FBgn0000568,FBgn0000576,FBgn0000625,FBgn0000629,FBgn0000662,FBgn0000719,FBgn0001078,FBgn0001138,FBgn0001170,FBgn0001179,FBgn0001269,FBgn0001291,FBgn0001319,FBgn0001325,FBgn0001990,FBgn0002023,FBgn0002521,FBgn0002552,FBgn0002576,FBg…
GO:0070848	response to growth factor	0.0129377	FBgn0000395,FBgn0002121,FBgn0003117,FBgn0003169,FBgn0003396,FBgn0003463,FBgn0003716,FBgn0004620,FBgn0004644,FBgn0005590,FBgn0005592,FBgn0010389,FBgn0011300,FBgn0014135,FBgn0014388,FBgn0020251,FBgn0020299,FBgn0020429,FBgn0020493,FBgn0026369,FBgn0030706,FBgn0031016,FBgn0031461,FBgn0031745,FBgn0033438,FBgn0033652,FBgn0036298,FBgn0038755,FBgn0046113,FBgn0085450,FBgn0261445,FBgn0262169,FBgn0263120,FBg…
GO:0007156	homophilic cell adhesion via plasma membrane adhesion molecules	0.0131991	FBgn0000464,FBgn0000497,FBgn0000547,FBgn0000635,FBgn0001085,FBgn0005775,FBgn0010238,FBgn0015609,FBgn0017590,FBgn0023095,FBgn0024189,FBgn0024836,FBgn0028369,FBgn0029082,FBgn0038247,FBgn0039709,FBgn0261046,FBgn0261053,FBgn0262742,FBgn0265296
GO:0060537	muscle tissue development	0.0131991	FBgn0000014,FBgn0000015,FBgn0000546,FBgn0001308,FBgn0002922,FBgn0003900,FBgn0004110,FBgn0004133,FBgn0008651,FBgn0011278,FBgn0011656,FBgn0011705,FBgn0015513,FBgn0016075,FBgn0028369,FBgn0029082,FBgn0039039,FBgn0086906,FBgn0259984,FBgn0261836
GO:0006006	glucose metabolic process	0.0160832	FBgn0000442,FBgn0000546,FBgn0000568,FBgn0000579,FBgn0001078,FBgn0001325,FBgn0001624,FBgn0002526,FBgn0002569,FBgn0002571,FBgn0003074,FBgn0003117,FBgn0003169,FBgn0003499,FBgn0003651,FBgn0003731,FBgn0004057,FBgn0004369,FBgn0004795,FBgn0004811,FBgn0004876,FBgn0004914,FBgn0005636,FBgn0010379,FBgn0010909,FBgn0011300,FBgn0011589,FBgn0014859,FBgn0015295,FBgn0015380,FBgn0015391,FBgn0015509,FBgn0016076,FBg…
GO:0051252	regulation of RNA metabolic process	0.0162481	FBgn0000014,FBgn0000015,FBgn0000028,FBgn0000097,FBgn0000114,FBgn0000157,FBgn0000179,FBgn0000286,FBgn0000287,FBgn0000376,FBgn0000377,FBgn0000395,FBgn0000448,FBgn0000546,FBgn0000568,FBgn0000576,FBgn0000625,FBgn0000629,FBgn0000662,FBgn0000719,FBgn0001078,FBgn0001138,FBgn0001170,FBgn0001179,FBgn0001269,FBgn0001291,FBgn0001319,FBgn0001325,FBgn0001990,FBgn0002023,FBgn0002521,FBgn0002552,FBgn0002576,FBg…
GO:0006109	regulation of carbohydrate metabolic process	0.0163643	FBgn0000442,FBgn0000546,FBgn0000568,FBgn0000579,FBgn0001078,FBgn0001325,FBgn0001624,FBgn0002526,FBgn0003117,FBgn0003169,FBgn0003499,FBgn0003651,FBgn0003731,FBgn0004369,FBgn0004795,FBgn0004811,FBgn0004876,FBgn0004914,FBgn0005636,FBgn0010379,FBgn0010909,FBgn0011300,FBgn0011589,FBgn0014859,FBgn0015295,FBgn0015380,FBgn0015391,FBgn0015509,FBgn0016076,FBgn0016650,FBgn0016797,FBgn0020224,FBgn0020306,FBg…
GO:0003002	regionalization	0.0168854	FBgn0000014,FBgn0000015,FBgn0000157,FBgn0000179,FBgn0000183,FBgn0000216,FBgn0000317,FBgn0000376,FBgn0000395,FBgn0000463,FBgn0000497,FBgn0000546,FBgn0000576,FBgn0000658,FBgn0000719,FBgn0001078,FBgn0001085,FBgn0001269,FBgn0001308,FBgn0001316,FBgn0001319,FBgn0001325,FBgn0001990,FBgn0002121,FBgn0002543,FBgn0002552,FBgn0002576,FBgn0002577,FBgn0002735,FBgn0002783,FBgn0002926,FBgn0002945,FBgn0002973,FBg…
GO:0048585	negative regulation of response to stimulus	0.0169948	FBgn0000097,FBgn0000253,FBgn0000547,FBgn0000635,FBgn0001085,FBgn0001257,FBgn0001291,FBgn0002121,FBgn0002566,FBgn0002945,FBgn0002973,FBgn0003079,FBgn0003090,FBgn0003118,FBgn0003165,FBgn0003371,FBgn0003416,FBgn0003463,FBgn0003557,FBgn0003612,FBgn0003731,FBgn0003892,FBgn0004197,FBgn0004390,FBgn0004580,FBgn0004638,FBgn0004839,FBgn0004876,FBgn0005632,FBgn0010575,FBgn0010909,FBgn0011817,FBgn0013469,FBg…
GO:0071310	cellular response to organic substance	0.0175742	FBgn0000395,FBgn0000448,FBgn0000546,FBgn0000568,FBgn0001078,FBgn0001257,FBgn0002121,FBgn0003117,FBgn0003169,FBgn0003396,FBgn0003463,FBgn0003651,FBgn0003716,FBgn0004620,FBgn0004644,FBgn0004914,FBgn0005590,FBgn0005592,FBgn0010379,FBgn0010389,FBgn0011300,FBgn0011582,FBgn0013767,FBgn0014135,FBgn0014388,FBgn0014859,FBgn0015381,FBgn0015509,FBgn0016650,FBgn0020251,FBgn0020299,FBgn0020429,FBgn0020493,FBg…
GO:0030111	regulation of Wnt signaling pathway	0.018311	FBgn0000097,FBgn0002945,FBgn0003371,FBgn0004380,FBgn0004839,FBgn0004957,FBgn0011692,FBgn0011817,FBgn0014020,FBgn0015380,FBgn0015589,FBgn0016977,FBgn0020251,FBgn0020309,FBgn0020496,FBgn0022764,FBgn0024836,FBgn0027548,FBgn0030706,FBgn0033246,FBgn0033438,FBgn0034709,FBgn0035142,FBgn0038065,FBgn0038755,FBgn0038862,FBgn0039054,FBgn0039282,FBgn0040271,FBgn0041604,FBgn0086356,FBgn0260635,FBgn0260934,FBg…
GO:0007498	mesoderm development	0.0188154	FBgn0000014,FBgn0000015,FBgn0000463,FBgn0000719,FBgn0002526,FBgn0002643,FBgn0003117,FBgn0003900,FBgn0003944,FBgn0004110,FBgn0004133,FBgn0004644,FBgn0004862,FBgn0004863,FBgn0004914,FBgn0004921,FBgn0005590,FBgn0005592,FBgn0008651,FBgn0010389,FBgn0011278,FBgn0011656,FBgn0011723,FBgn0020251,FBgn0020299,FBgn0024236,FBgn0028543,FBgn0033652,FBgn0035533,FBgn0035917,FBgn0036298,FBgn0086677,FBgn0086906,FBg…
GO:0071495	cellular response to endogenous stimulus	0.0203367	FBgn0000395,FBgn0000448,FBgn0000546,FBgn0000568,FBgn0001078,FBgn0001257,FBgn0002121,FBgn0003117,FBgn0003169,FBgn0003396,FBgn0003463,FBgn0003651,FBgn0003716,FBgn0004620,FBgn0004644,FBgn0004914,FBgn0005590,FBgn0005592,FBgn0010379,FBgn0010389,FBgn0011300,FBgn0014135,FBgn0014388,FBgn0014859,FBgn0015381,FBgn0015509,FBgn0016650,FBgn0020251,FBgn0020299,FBgn0020429,FBgn0020493,FBgn0023001,FBgn0024248,FBg…
GO:0042659	regulation of cell fate specification	0.0203867	FBgn0000015,FBgn0000097,FBgn0000463,FBgn0000547,FBgn0003118,FBgn0003870,FBgn0003944,FBgn0003963,FBgn0004595,FBgn0004837,FBgn0008651,FBgn0010113,FBgn0011278,FBgn0014388,FBgn0015371,FBgn0016660,FBgn0028387,FBgn0259176,FBgn0261963
GO:0008543	fibroblast growth factor receptor signaling pathway	0.0209373	FBgn0004644,FBgn0005592,FBgn0010389,FBgn0014135,FBgn0014388,FBgn0020251,FBgn0020299,FBgn0031745,FBgn0033438,FBgn0033652,FBgn0036298,FBgn0038755,FBgn0261445
GO:0044344	cellular response to fibroblast growth factor stimulus	0.0209373	FBgn0004644,FBgn0005592,FBgn0010389,FBgn0014135,FBgn0014388,FBgn0020251,FBgn0020299,FBgn0031745,FBgn0033438,FBgn0033652,FBgn0036298,FBgn0038755,FBgn0261445
GO:0071774	response to fibroblast growth factor	0.0209373	FBgn0004644,FBgn0005592,FBgn0010389,FBgn0014135,FBgn0014388,FBgn0020251,FBgn0020299,FBgn0031745,FBgn0033438,FBgn0033652,FBgn0036298,FBgn0038755,FBgn0261445
GO:1902578	single-organism localization	0.0238602	FBgn0000038,FBgn0000119,FBgn0000183,FBgn0000253,FBgn0000535,FBgn0000546,FBgn0000639,FBgn0000667,FBgn0001174,FBgn0001202,FBgn0001208,FBgn0001291,FBgn0001308,FBgn0001316,FBgn0001404,FBgn0001624,FBgn0002022,FBgn0002121,FBgn0002566,FBgn0002778,FBgn0002917,FBgn0002921,FBgn0003015,FBgn0003118,FBgn0003310,FBgn0003328,FBgn0003371,FBgn0003475,FBgn0003499,FBgn0003520,FBgn0003557,FBgn0003660,FBgn0003721,FBg…
GO:0010453	regulation of cell fate commitment	0.0239333	FBgn0000015,FBgn0000097,FBgn0000463,FBgn0000547,FBgn0003118,FBgn0003870,FBgn0003944,FBgn0003963,FBgn0004595,FBgn0004837,FBgn0004876,FBgn0008651,FBgn0010113,FBgn0011278,FBgn0014388,FBgn0015371,FBgn0016660,FBgn0028387,FBgn0259176,FBgn0261963
GO:0051146	striated muscle cell differentiation	0.0252754	FBgn0000097,FBgn0000114,FBgn0000667,FBgn0001308,FBgn0003071,FBgn0003118,FBgn0003292,FBgn0003900,FBgn0004110,FBgn0004133,FBgn0004657,FBgn0008651,FBgn0010379,FBgn0010389,FBgn0011278,FBgn0011656,FBgn0011705,FBgn0014020,FBgn0014388,FBgn0015513,FBgn0015614,FBgn0020269,FBgn0024189,FBgn0024273,FBgn0026179,FBgn0028369,FBgn0029082,FBgn0034072,FBgn0035917,FBgn0038197,FBgn0038294,FBgn0039039,FBgn0041096,FBg…
GO:0010033	response to organic substance	0.0253025	FBgn0000024,FBgn0000261,FBgn0000395,FBgn0000448,FBgn0000479,FBgn0000535,FBgn0000546,FBgn0000568,FBgn0000635,FBgn0001078,FBgn0001257,FBgn0002121,FBgn0003071,FBgn0003117,FBgn0003165,FBgn0003169,FBgn0003301,FBgn0003308,FBgn0003310,FBgn0003326,FBgn0003328,FBgn0003396,FBgn0003416,FBgn0003463,FBgn0003651,FBgn0003716,FBgn0003731,FBgn0003997,FBgn0004244,FBgn0004512,FBgn0004513,FBgn0004577,FBgn0004620,FBg…
GO:0044765	single-organism transport	0.0260187	FBgn0000038,FBgn0000119,FBgn0000183,FBgn0000253,FBgn0000535,FBgn0000546,FBgn0000639,FBgn0001174,FBgn0001202,FBgn0001208,FBgn0001291,FBgn0001308,FBgn0001316,FBgn0001404,FBgn0002022,FBgn0002121,FBgn0002566,FBgn0002778,FBgn0002917,FBgn0002921,FBgn0003118,FBgn0003310,FBgn0003328,FBgn0003371,FBgn0003499,FBgn0003557,FBgn0003660,FBgn0003891,FBgn0003892,FBgn0004118,FBgn0004242,FBgn0004244,FBgn0004380,FBg…
GO:0035206	regulation of hemocyte proliferation	0.0268276	FBgn0000261,FBgn0000546,FBgn0001085,FBgn0001325,FBgn0003091,FBgn0010213,FBgn0010379,FBgn0011274,FBgn0011286,FBgn0013755,FBgn0015381,FBgn0016797,FBgn0020306,FBgn0022764,FBgn0028514,FBgn0038197,FBgn0053207,FBgn0086906,FBgn0260632,FBgn0260745,FBgn0263995
GO:0016055	Wnt signaling pathway	0.0272398	FBgn0000097,FBgn0000119,FBgn0000658,FBgn0001085,FBgn0001122,FBgn0002945,FBgn0003371,FBgn0004360,FBgn0004380,FBgn0004839,FBgn0004957,FBgn0011692,FBgn0011817,FBgn0014020,FBgn0015380,FBgn0015589,FBgn0016081,FBgn0016797,FBgn0016977,FBgn0020251,FBgn0020309,FBgn0020496,FBgn0022764,FBgn0024836,FBgn0027548,FBgn0030706,FBgn0033246,FBgn0033438,FBgn0033791,FBgn0034709,FBgn0035142,FBgn0038065,FBgn0038134,FBg…
GO:0044708	single-organism behavior	0.0297116	FBgn0000028,FBgn0000108,FBgn0000119,FBgn0000153,FBgn0000157,FBgn0000479,FBgn0000527,FBgn0000535,FBgn0000546,FBgn0000564,FBgn0000635,FBgn0000667,FBgn0001078,FBgn0001208,FBgn0001308,FBgn0001624,FBgn0002917,FBgn0002921,FBgn0003015,FBgn0003028,FBgn0003165,FBgn0003301,FBgn0003310,FBgn0003328,FBgn0003371,FBgn0003396,FBgn0003435,FBgn0003513,FBgn0003520,FBgn0003731,FBgn0003984,FBgn0004242,FBgn0004244,FBg…
GO:0045664	regulation of neuron differentiation	0.0308402	FBgn0000097,FBgn0000464,FBgn0000546,FBgn0000635,FBgn0001085,FBgn0001319,FBgn0003079,FBgn0003090,FBgn0003513,FBgn0004390,FBgn0004595,FBgn0004638,FBgn0004876,FBgn0005592,FBgn0008651,FBgn0010105,FBgn0010113,FBgn0010379,FBgn0010473,FBgn0011217,FBgn0011259,FBgn0011278,FBgn0011592,FBgn0013733,FBgn0014020,FBgn0014388,FBgn0015609,FBgn0015773,FBgn0015774,FBgn0015805,FBgn0016081,FBgn0021764,FBgn0021768,FBg…
GO:0048311	mitochondrion distribution	0.0327	FBgn0001308,FBgn0020251,FBgn0026479,FBgn0031359,FBgn0034087,FBgn0261618,FBgn0261797,FBgn0262872,FBgn0265974
GO:0009719	response to endogenous stimulus	0.0327711	FBgn0000024,FBgn0000395,FBgn0000448,FBgn0000546,FBgn0000568,FBgn0001078,FBgn0001257,FBgn0002121,FBgn0003117,FBgn0003169,FBgn0003396,FBgn0003416,FBgn0003463,FBgn0003651,FBgn0003716,FBgn0004512,FBgn0004513,FBgn0004620,FBgn0004644,FBgn0004914,FBgn0005590,FBgn0005592,FBgn0010379,FBgn0010389,FBgn0011300,FBgn0014135,FBgn0014388,FBgn0014859,FBgn0015381,FBgn0015509,FBgn0016650,FBgn0020251,FBgn0020299,FBg…
GO:0044262	cellular carbohydrate metabolic process	0.0339122	FBgn0000442,FBgn0000546,FBgn0000568,FBgn0000579,FBgn0001078,FBgn0001325,FBgn0001624,FBgn0002526,FBgn0003117,FBgn0003169,FBgn0003499,FBgn0003651,FBgn0003731,FBgn0004369,FBgn0004795,FBgn0004811,FBgn0004876,FBgn0004914,FBgn0005636,FBgn0010379,FBgn0010909,FBgn0011300,FBgn0011589,FBgn0014859,FBgn0015295,FBgn0015380,FBgn0015391,FBgn0015509,FBgn0016076,FBgn0016650,FBgn0016797,FBgn0020251,FBgn0020306,FBg…
GO:0042048	olfactory behavior	0.0346029	FBgn0000157,FBgn0000479,FBgn0000635,FBgn0001078,FBgn0003301,FBgn0003328,FBgn0003371,FBgn0003396,FBgn0003731,FBgn0003984,FBgn0004244,FBgn0004638,FBgn0005654,FBgn0010395,FBgn0010905,FBgn0011582,FBgn0014141,FBgn0015380,FBgn0015582,FBgn0016930,FBgn0017590,FBgn0024248,FBgn0027575,FBgn0033727,FBgn0034046,FBgn0034468,FBgn0034475,FBgn0035168,FBgn0036819,FBgn0041111,FBgn0041188,FBgn0053207,FBgn0086370,FBg…
GO:0009893	positive regulation of metabolic process	0.0372038	FBgn0000014,FBgn0000015,FBgn0000028,FBgn0000157,FBgn0000286,FBgn0000448,FBgn0000546,FBgn0001078,FBgn0001234,FBgn0001291,FBgn0001319,FBgn0002552,FBgn0002576,FBgn0002643,FBgn0002783,FBgn0003015,FBgn0003028,FBgn0003079,FBgn0003117,FBgn0003118,FBgn0003165,FBgn0003371,FBgn0003396,FBgn0003520,FBgn0003567,FBgn0003870,FBgn0003900,FBgn0003944,FBgn0003975,FBgn0003997,FBgn0004110,FBgn0004400,FBgn0004595,FBg…
GO:0007469	antennal development	0.0374854	FBgn0000157,FBgn0000287,FBgn0000317,FBgn0000463,FBgn0000625,FBgn0002576,FBgn0003382,FBgn0003513,FBgn0003731,FBgn0003997,FBgn0004863,FBgn0005677,FBgn0016081,FBgn0260635,FBgn0261823,FBgn0262111
GO:0035218	leg disc development	0.0395331	FBgn0000157,FBgn0000463,FBgn0000497,FBgn0000658,FBgn0001078,FBgn0002783,FBgn0003028,FBgn0003090,FBgn0003513,FBgn0003557,FBgn0003731,FBgn0003944,FBgn0003975,FBgn0003984,FBgn0004197,FBgn0004644,FBgn0004858,FBgn0004863,FBgn0004870,FBgn0004892,FBgn0005677,FBgn0008651,FBgn0011278,FBgn0014020,FBgn0016660,FBgn0020307,FBgn0025525,FBgn0026411,FBgn0029778,FBgn0035574,FBgn0035802,FBgn0036518,FBgn0041789,FBg…
GO:0010675	regulation of cellular carbohydrate metabolic process	0.0407745	FBgn0000442,FBgn0000546,FBgn0000568,FBgn0000579,FBgn0001078,FBgn0001325,FBgn0001624,FBgn0002526,FBgn0003117,FBgn0003169,FBgn0003499,FBgn0003651,FBgn0003731,FBgn0004369,FBgn0004795,FBgn0004811,FBgn0004876,FBgn0004914,FBgn0005636,FBgn0010379,FBgn0010909,FBgn0011300,FBgn0011589,FBgn0014859,FBgn0015295,FBgn0015380,FBgn0015391,FBgn0015509,FBgn0016076,FBgn0016650,FBgn0016797,FBgn0020306,FBgn0020379,FBg…
GO:0007167	enzyme linked receptor protein signaling pathway	0.0432391	FBgn0000395,FBgn0000547,FBgn0000635,FBgn0000719,FBgn0001257,FBgn0002121,FBgn0002552,FBgn0003079,FBgn0003117,FBgn0003118,FBgn0003165,FBgn0003169,FBgn0003310,FBgn0003396,FBgn0003416,FBgn0003463,FBgn0003716,FBgn0003731,FBgn0003963,FBgn0003984,FBgn0004390,FBgn0004620,FBgn0004638,FBgn0004644,FBgn0004876,FBgn0005590,FBgn0005592,FBgn0010379,FBgn0010389,FBgn0011300,FBgn0014020,FBgn0014073,FBgn0014135,FBg…
GO:0050877	neurological system process	0.0450259	FBgn0000028,FBgn0000108,FBgn0000119,FBgn0000153,FBgn0000183,FBgn0000253,FBgn0000287,FBgn0000317,FBgn0000463,FBgn0000479,FBgn0000535,FBgn0000546,FBgn0000635,FBgn0001085,FBgn0001122,FBgn0001208,FBgn0001308,FBgn0001624,FBgn0002526,FBgn0002917,FBgn0002921,FBgn0003015,FBgn0003165,FBgn0003301,FBgn0003328,FBgn0003371,FBgn0003396,FBgn0003513,FBgn0003520,FBgn0003731,FBgn0003870,FBgn0003984,FBgn0004244,FBg…
GO:0048565	digestive tract development	0.0457559	FBgn0000014,FBgn0000015,FBgn0000377,FBgn0000546,FBgn0000633,FBgn0001325,FBgn0002552,FBgn0003118,FBgn0003169,FBgn0003310,FBgn0003328,FBgn0003396,FBgn0003651,FBgn0003731,FBgn0003900,FBgn0003944,FBgn0003984,FBgn0004110,FBgn0004644,FBgn0004657,FBgn0004862,FBgn0005590,FBgn0010516,FBgn0011656,FBgn0011723,FBgn0013765,FBgn0014020,FBgn0014127,FBgn0016075,FBgn0020307,FBgn0020493,FBgn0031294,FBgn0032812,FBg…
GO:0055123	digestive system development	0.0457559	FBgn0000014,FBgn0000015,FBgn0000377,FBgn0000546,FBgn0000633,FBgn0001325,FBgn0002552,FBgn0003118,FBgn0003169,FBgn0003310,FBgn0003328,FBgn0003396,FBgn0003651,FBgn0003731,FBgn0003900,FBgn0003944,FBgn0003984,FBgn0004110,FBgn0004644,FBgn0004657,FBgn0004862,FBgn0005590,FBgn0010516,FBgn0011656,FBgn0011723,FBgn0013765,FBgn0014020,FBgn0014127,FBgn0016075,FBgn0020307,FBgn0020493,FBgn0031294,FBgn0032812,FBg…
GO:0006355	regulation of transcription, DNA-templated	0.0483759	FBgn0000014,FBgn0000015,FBgn0000028,FBgn0000097,FBgn0000157,FBgn0000179,FBgn0000286,FBgn0000287,FBgn0000376,FBgn0000395,FBgn0000448,FBgn0000546,FBgn0000568,FBgn0000576,FBgn0000625,FBgn0000629,FBgn0000719,FBgn0001078,FBgn0001138,FBgn0001170,FBgn0001269,FBgn0001291,FBgn0001319,FBgn0001325,FBgn0001990,FBgn0002023,FBgn0002521,FBgn0002552,FBgn0002576,FBgn0002643,FBgn0002735,FBgn0002783,FBgn0002872,FBg…
GO:1903506	regulation of nucleic acid-templated transcription	0.0483759	FBgn0000014,FBgn0000015,FBgn0000028,FBgn0000097,FBgn0000157,FBgn0000179,FBgn0000286,FBgn0000287,FBgn0000376,FBgn0000395,FBgn0000448,FBgn0000546,FBgn0000568,FBgn0000576,FBgn0000625,FBgn0000629,FBgn0000719,FBgn0001078,FBgn0001138,FBgn0001170,FBgn0001269,FBgn0001291,FBgn0001319,FBgn0001325,FBgn0001990,FBgn0002023,FBgn0002521,FBgn0002552,FBgn0002576,FBgn0002643,FBgn0002735,FBgn0002783,FBgn0002872,FBg…
GO:2001141	regulation of RNA biosynthetic process	0.0483759	FBgn0000014,FBgn0000015,FBgn0000028,FBgn0000097,FBgn0000157,FBgn0000179,FBgn0000286,FBgn0000287,FBgn0000376,FBgn0000395,FBgn0000448,FBgn0000546,FBgn0000568,FBgn0000576,FBgn0000625,FBgn0000629,FBgn0000719,FBgn0001078,FBgn0001138,FBgn0001170,FBgn0001269,FBgn0001291,FBgn0001319,FBgn0001325,FBgn0001990,FBgn0002023,FBgn0002521,FBgn0002552,FBgn0002576,FBgn0002643,FBgn0002735,FBgn0002783,FBgn0002872,FBg…
