# Supplementary material for: A Drosophila model for toxicogenomics: Genetic variation in susceptibility to heavy metal exposure
Source: PLoS Genet. 2017 Jul 21;13(7):e1006907. doi: 10.1371/journal.pgen.1006907 (PMC5544243; doi:10.1371/journal.pgen.1006907)
Supplement: S7 Table — (XLSX) [file pgen.1006907.s012.xlsx]

## Sheet: Sheet1
S7 Table: Analyses in which Drosophila candidate genes associated with resistance to lead and/or cadmium were identified.
Gene Symbol	Analysis
128up	Pb_Female, Cd_Female
14-3-3zeta	Pb_Female
18w	Pb_Female
26-29-p	Pb_Male
2mit	Pb_Female, Cd_Female
4EHP	Pb_Female, Cd_Female
5-HT2B	Pb_Female
5-HT7	Cd_Female
5PtaseI	Pb_Female, Cd_Female
5-Sep	Cd_Female
a	Pb_Female
A16	Pb_Female
A2bp1	Pb_Female, Cd_Female, Cd_Male
Aats-ala-m	Cd_Female
Aats-asp	Pb_Female, Cd_Female
Aats-glupro	Pb_Female
Aats-met	Cd_Male
Aats-pro	Pb_Female
Aats-tyr	Pb_Female
Aats-val	Cd_Male
ab	Pb_Female, Cd_Female
ABCB7	Cd_Female
abd-A	Cd_Female, Cd_Male
Abd-B	Cd_Female, Cd_Male
Abi	Pb_Female, Cd_Male
Abl	Pb_Female
abo	Pb_Female
Ac13E	Cd_Female, Cd_Male
Ac76E	Pb_Female
Acam	Pb_Female
ACC	Cd_Female
AcCoAS	Pb_Female
Ace	Cd_Female, Cd_Male
Acf1	Cd_Female
achi	Pb_Female
acj6	Cd_Female
Ack	Pb_Female
Ack-like	Pb_Female, Cd_Female
Acon	Pb_Female
Acp1	Pb_Female
Acp24A4	Pb_Female
Acp26Aa	Pb_Female
Acp26Ab	Pb_Female
Acp29AB	Pb_Female
Acp36DE	Pb_Female
Acp53C14b	Cd_Male
Acp53C14c	Cd_Male
Acp53Ea	Cd_Male
Acsl	Pb_Female, Cd_Female
Act87E	Cd_Male
Actbeta	Pb_Female
Actn	Pb_Female, Cd_Female
ACXE	Cd_Female
Acyp2	Cd_Male
Ada2a	Cd_Female
Adam	Cd_Female
AdamTS-A	Cd_Female, Cd_Male
adat	Cd_Female
ade2	Pb_Female
ade3	Pb_Female
Adgf-A	Cd_Female
Adk1	Cd_Male
AdoR	Pb_Female
AdSS	Pb_Female, Cd_Female
Ady43A	Pb_Female, Cd_Female
Afti	Cd_Male
Ag5r	Pb_Female
AGO1	Cd_Female
Ahcy13	Cd_Male
AIF	Pb_Female, Cd_Female
Ak6	Pb_Female, Cd_Female
Akap200	Pb_Female
Akt1	Cd_Female
al	Pb_Female
Ald	Pb_Female, Pb_Male
Aldh-III	Cd_Female
Alg10	Pb_Female
alph	Pb_Female
alpha4GT1	Pb_Female
alpha4GT2	Cd_Female
alphaCOP	Pb_Female
alpha-Est9	Cd_Female
alpha-Man-I	Pb_Female
alpha-Man-II	Pb_Female
alpha-Man-IIb	Pb_Female, Cd_Female, Cd_Male
alphaTub67C	Pb_Female
alrm	Pb_Female, Cd_Male
aly	Pb_Female
amd	Pb_Female
amon	Pb_Female
AMPdeam	Pb_Female, Cd_Female
Amph	Cd_Female
ana	Cd_Female
ana1	Pb_Female
ana3	Cd_Female
Ance	Pb_Female
Ance-2	Pb_Female
Ank	Pb_Female
Ank2	Pb_Female, Cd_Female
Antp	Pb_Female, Cd_Female
aop	Pb_Female, Cd_Female
ap	Pb_Female, Cd_Female, Cd_Male
AP-1gamma	Cd_Male
AP-2alpha	Pb_Female
Apc	Pb_Female, Cd_Male
APC7	Pb_Female
ApepP	Pb_Female
Aph-4	Cd_Female
aPKC	Pb_Female, Cd_Female
Aplip1	Cd_Male
Apoltp	Cd_Female
app	Pb_Female, Cd_Female, Cd_Male
APP-BP1	Pb_Female
Appl	Cd_Female
Aprt	Cd_Female
apt	Pb_Female, Pb_Male, Cd_Female
AQP	Pb_Female
ara	Cd_Female
aralar1	Pb_Female
aret	Pb_Female, Cd_Female, Cd_Male
ArfGAP1	Cd_Male
Arfip	Pb_Female
Arfrp1	Cd_Male
Argk	Pb_Female, Pb_Male
ari-2	Pb_Female
Arl6	Cd_Male
Arp1	Cd_Female
Arp10	Pb_Female
Arp53D	Cd_Male
Arpc1	Cd_Female
Arpc2	Pb_Female
Arpc3A	Cd_Male
arr	Cd_Female
Art2	Pb_Male
Art9	Cd_Female
aru	Pb_Female
Asap	Cd_Female
Asator	Pb_Female
ash2	Pb_Female
asp	Pb_Female, Pb_Male
ASPP	Pb_Female, Cd_Female
ast	Pb_Female
AstA-R1	Cd_Female, Cd_Male
AstC-R1	Cd_Female
asun	Cd_Female
Asx	Cd_Female
Atac2	Pb_Female, Cd_Female
Atet	Pb_Female
Atf3	Pb_Female, Cd_Female
Atg1	Cd_Female
Atg10	Cd_Female
Atg14	Pb_Female
Atg18b	Cd_Female
Atg2	Pb_Female
Atg4a	Cd_Female
Atg7	Cd_Female
Atg9	Pb_Female, Cd_Female
atilla	Pb_Female
atl	Pb_Female
ATP7	Cd_Female
Atpalpha	Pb_Female, Cd_Female
ATPsyn-d	Cd_Female
Atx2	Cd_Male
Atxn7	Pb_Female
aub	Pb_Female
ave	Cd_Female
Awh	Pb_Female
Axn	Pb_Female
axo	Pb_Female, Pb_Male, Cd_Female
Axud1	Pb_Female
b	Pb_Female, Cd_Female
B4	Pb_Female, Cd_Female
B52	Cd_Female
bab1	Pb_Female, Cd_Female
bab2	Pb_Female, Cd_Female
babo	Cd_Female
babos	Pb_Female
Bacc	Pb_Female
baf	Pb_Female
bai	Pb_Female, Cd_Female
bap	Pb_Female, Cd_Female, Cd_Male
Bap170	Cd_Female
barr	Cd_Female
bbc	Cd_Female
bbg	Pb_Female, Pb_Male, Cd_Female, Cd_Male
BBS4	Cd_Female
BBS8	Pb_Female
bchs	Pb_Female
bdg	Cd_Female
beat-Ia	Cd_Female, Cd_Male
beat-Ib	Pb_Female, Cd_Female
beat-Ic	Pb_Female
beat-IIa	Cd_Female
beat-IIb	Cd_Female, Cd_Male
beat-IIIa	Pb_Female, Cd_Female
beat-IIIc	Pb_Female, Pb_Male, Cd_Female, Cd_Male
beat-IV	Pb_Female, Cd_Female
beat-Va	Pb_Female, Cd_Female
beat-Vb	Pb_Female, Pb_Male, Cd_Male
beat-Vc	Pb_Female, Cd_Female
beat-VI	Pb_Female, Cd_Female
beat-VII	Pb_Female, Pb_Male, Cd_Female
Bem46	Pb_Female
Best1	Pb_Female
Best2	Pb_Female, Cd_Female, Cd_Male
Best4	Cd_Female
Bet5	Pb_Female
beta3GalTII	Cd_Female
beta4GalNAcTB	Cd_Male
betaggt-I	Pb_Female
betaggt-II	Pb_Female, Cd_Female
beta-Spec	Cd_Female
betaTub97EF	Cd_Female
BG642312	Pb_Female
bgm	Cd_Male
bi	Pb_Female, Cd_Female, Cd_Male
bib	Pb_Female
BicC	Pb_Female, Cd_Female
BicD	Cd_Female, Cd_Male
Bili	Pb_Female, Cd_Female
bin3	Pb_Female, Cd_Male
bip1	Pb_Male
Bka	Pb_Female
bl	Cd_Female, Cd_Male
Blimp-1	Pb_Male
Blos3	Cd_Female
Blos4	Pb_Female, Cd_Female
blot	Cd_Female
blow	Pb_Female, Cd_Female
BM-40-SPARC	Pb_Female
bnk	Cd_Female
bnl	Pb_Female, Cd_Male
boi	Pb_Female, Cd_Female
bol	Pb_Female, Cd_Male
boly	Cd_Female
bon	Pb_Female, Cd_Female
bor	Cd_Male
boss	Pb_Female
br	Pb_Female, Pb_Male
Br140	Cd_Female
brat	Pb_Female
Brd	Cd_Female
Brd8	Pb_Female
Bre1	Cd_Female
brm	Pb_Female
Bro	Cd_Female
brp	Cd_Female, Cd_Male
bru-2	Pb_Male, Cd_Female
bru-3	Pb_Female, Cd_Female, Cd_Male
Bruce	Pb_Female
brv3	Pb_Female
bsf	Pb_Female, Cd_Male
Bsg	Pb_Female
Bsg25D	Pb_Female, Cd_Female
BtbVII	Pb_Female, Cd_Female
Btd	Cd_Female
Btk29A	Pb_Female
btl	Cd_Female
btsz	Pb_Male, Cd_Female, Cd_Male
btv	Pb_Female
Bub1	Cd_Female
Buffy	Cd_Female, Cd_Male
bun	Pb_Female, Pb_Male, Cd_Female
bves	Pb_Female
bwa	Pb_Female
Bx	Cd_Female
bxd	Cd_Female, Cd_Male
byn	Cd_Male
bys	Cd_Female
c_2_M	Pb_Female
c_3_G	Cd_Male
c12.2	Cd_Female
C15	Pb_Female, Cd_Female, Cd_Male
C1GalTA	Pb_Female, Cd_Female
C3G	Pb_Female
Ca-alpha1D	Pb_Female
Ca-alpha1T	Pb_Female, Cd_Female
Ca-beta	Pb_Female, Cd_Female, Cd_Male
cac	Cd_Female
cact	Pb_Female
cad	Pb_Female
Cad86C	Pb_Female, Cd_Female
Cad87A	Pb_Female
Cad88C	Cd_Female, Cd_Male
Cad89D	Pb_Female
Cad96Ca	Pb_Female, Pb_Male
Cad99C	Pb_Female, Cd_Female
CadN	Pb_Female, Cd_Female, Cd_Male
CadN2	Pb_Female
CAH1	Cd_Female
CAH2	Pb_Female, Cd_Female
CalpC	Cd_Male
Calx	Pb_Female, Cd_Female, Cd_Male
Cam	Cd_Female
CaMKI	Pb_Female
CaMKII	Pb_Female, Cd_Female
Camta	Cd_Female, Cd_Male
cana	Pb_Female
CanA-14F	Cd_Female
CanB	Pb_Female
CanB2	Cd_Female
CAP	Pb_Female, Cd_Female
Cap-D2	Cd_Female
Cap-D3	Pb_Female
caps	Pb_Female, Cd_Female
capu	Pb_Female
CASK	Pb_Female
Cat	Cd_Female
cato	Pb_Female
Catsup	Pb_Female, Cd_Female
caup	Pb_Female, Cd_Female
cbc	Cd_Female
Cbl	Cd_Female
Cbp20	Cd_Female
Cbp53E	Pb_Female, Cd_Female
Cbp80	Pb_Female, Cd_Female
Cbs	Cd_Male
cbx	Cd_Female
CCAP-R	Pb_Female, Pb_Male, Cd_Female
CCDC151	Cd_Female
Ccdc56	Cd_Female
CCHa1	Cd_Male
CCHa1-R	Cd_Male
Ccn	Pb_Female, Cd_Female, Cd_Male
Cct1	Pb_Female
Cct2	Pb_Female
c-cup	Pb_Female
Ccz1	Pb_Female
Cda5	Pb_Female, Cd_Female
Cda9	Pb_Female, Cd_Male
cdc14	Pb_Female
Cdc23	Pb_Female
Cdc6	Pb_Female
CdGAPr	Cd_Female, Cd_Male
cdi	Pb_Female, Pb_Male, Cd_Female, Cd_Male
Cdk7	Pb_Female
Cdlc2	Pb_Female
Cen	Cd_Female
CenG1A	Pb_Female, Cd_Female, Cd_Male
Cep97	Pb_Female
Cf2	Pb_Female, Cd_Female
cg	Cd_Female
CG10011	Cd_Female
CG10073	Cd_Female
CG10077	Pb_Female
CG10089	Cd_Female
CG10126	Cd_Female
CG10132	Pb_Female
CG10137	Pb_Female
CG10139	Cd_Female
CG10144	Pb_Female
CG10147	Pb_Female, Cd_Female
CG10151	Cd_Female
CG10163	Cd_Male
CG10164	Pb_Female, Cd_Female
CG10165	Pb_Female
CG10166	Pb_Female
CG10168	Pb_Female, Cd_Female
CG10171	Pb_Female
CG10176	Cd_Female
CG10178	Pb_Female
CG10183	Cd_Female
CG10186	Cd_Male
CG10194	Pb_Female
CG10195	Pb_Female
CG10205	Cd_Female
CG10208	Cd_Female
CG10211	Pb_Female, Cd_Female
CG10232	Cd_Female
CG10237	Pb_Female
CG10249	Pb_Female, Pb_Male, Cd_Female
CG10253	Pb_Female, Cd_Female
CG10254	Cd_Female
CG10262	Cd_Male
CG10264	Cd_Male
CG10274	Pb_Female
CG10283	Pb_Female
CG10289	Pb_Female, Cd_Female
CG10332	Pb_Female, Pb_Male
CG10333	Cd_Female
CG10336	Cd_Female
CG10338	Cd_Female
CG10341	Cd_Female
CG10348	Pb_Female, Cd_Female, Cd_Male
CG10359	Pb_Female
CG10362	Pb_Female
CG10365	Cd_Female
CG10383	Cd_Female
CG10384	Pb_Female, Cd_Female
CG10395	Cd_Female
CG10407	Cd_Male
CG10417	Pb_Female
CG10418	Cd_Male
CG10431	Pb_Female
CG10440	Pb_Female, Cd_Female
CG10462	Cd_Female, Cd_Male
CG10463	Pb_Female, Cd_Male
CG10466	Cd_Female
CG10467	Pb_Female
CG10469	Pb_Female
CG10477	Cd_Male
CG10479	Pb_Female, Cd_Female, Cd_Male
CG10481	Cd_Female
CG10483	Cd_Female
CG10492	Pb_Female
CG10527	Pb_Female, Cd_Female
CG10553	Pb_Female
CG10555	Pb_Male, Cd_Female
CG10560	Pb_Female
CG10570	Pb_Female
CG10584	Pb_Female
CG10590	Pb_Female
CG10591	Cd_Female
CG10602	Pb_Female
CG10621	Pb_Female, Cd_Male
CG10623	Cd_Female, Cd_Male
CG10625	Pb_Male
CG10628	Pb_Female, Cd_Male
CG10631	Cd_Female, Cd_Male
CG10638	Pb_Female
CG10639	Pb_Female
CG10646	Cd_Male
CG10650	Pb_Female, Cd_Female
CG10654	Cd_Male
CG10659	Pb_Female
CG10663	Cd_Female
CG10671	Cd_Female
CG10680	Pb_Male, Cd_Female
CG10700	Pb_Female, Cd_Female
CG10713	Cd_Female, Cd_Male
CG10730	Pb_Female
CG10738	Cd_Female
CG10750	Pb_Female
CG10752	Pb_Female
CG10777	Pb_Male
CG10793	Cd_Female
CG10795	Cd_Female
CG10799	Cd_Female
CG10801	Pb_Female
CG10802	Pb_Female, Cd_Male
CG10803	Cd_Female
CG10814	Cd_Female
CG10822	Cd_Female
CG10824	Pb_Female, Pb_Male, Cd_Female, Cd_Male
CG10830	Pb_Female, Pb_Male
CG10841	Cd_Female
CG10853	Cd_Female
CG10903	Pb_Female
CG10909	Pb_Female
CG10918	Pb_Female
CG10920	Pb_Male
CG10936	Cd_Female
CG10943	Pb_Female
CG10947	Pb_Female, Cd_Female
CG10949	Pb_Female
CG10962	Cd_Female
CG10969	Cd_Female
CG10993	Pb_Female
CG10996	Pb_Female
CG11023	Pb_Female
CG11029	Pb_Female
CG11030	Pb_Female
CG11034	Pb_Female
CG11043	Pb_Female
CG11044	Cd_Male
CG11050	Pb_Female
CG11060	Cd_Female
CG11069	Pb_Female
CG11073	Cd_Female
CG11089	Pb_Female
CG11095	Pb_Female
CG11110	Pb_Female
CG11112	Cd_Female
CG11123	Cd_Female
CG11125	Pb_Female
CG11127	Cd_Female
CG11138	Cd_Female
CG11141	Pb_Female, Cd_Male
CG11147	Pb_Female
CG11148	Pb_Female
CG11155	Pb_Female
CG11158	Pb_Female
CG11170	Cd_Female
CG11190	Cd_Female
CG11191	Pb_Female, Cd_Female
CG11210	Cd_Female
CG11236	Pb_Female, Pb_Male
CG1124	Cd_Male
CG11257	Cd_Female
CG11289	Pb_Female
CG1129	Cd_Female
CG11291	Pb_Female
CG11306	Cd_Male
CG11317	Cd_Female
CG11319	Pb_Female, Cd_Female
CG11320	Pb_Female, Cd_Female
CG11321	Pb_Female, Cd_Female
CG11327	Pb_Female
CG11329	Pb_Female
CG11337	Cd_Female
CG11340	Pb_Female
CG11342	Pb_Female
CG11345	Pb_Female, Cd_Female
CG11353	Pb_Male
CG11357	Cd_Female
CG11362	Cd_Female
CG11369	Pb_Female
CG11391	Pb_Female
CG11406	Pb_Male
CG11407	Cd_Male
CG11409	Pb_Female
CG11414	Pb_Female
CG11453	Cd_Male
CG11454	Cd_Female
CG11455	Cd_Female
CG11474	Pb_Female
CG11475	Pb_Female
CG11486	Pb_Female, Cd_Female, Cd_Male
CG11526	Pb_Female, Pb_Male
CG11529	Cd_Male
CG11534	Cd_Female
CG11537	Cd_Female, Cd_Male
CG11555	Pb_Female, Cd_Female
CG11566	Pb_Female
CG11570	Cd_Male
CG11576	Cd_Female
CG11581	Pb_Female
CG11583	Pb_Female
CG11584	Pb_Female, Cd_Male
CG11588	Pb_Female
CG11635	Cd_Female
CG11638	Pb_Female, Cd_Female
CG11652	Cd_Female
CG11655	Cd_Male
CG11658	Cd_Female
CG11665	Cd_Female
CG11668	Pb_Female, Cd_Female
CG11670	Pb_Female, Cd_Female, Cd_Male
CG11686	Cd_Female
CG11694	Cd_Female
CG11698	Cd_Female
CG11714	Pb_Female, Cd_Female
CG11723	Pb_Female, Cd_Female
CG11753	Pb_Female
CG11768	Pb_Female
CG11779	Cd_Female
CG11815	Cd_Female
CG11835	Cd_Female
CG11852	Pb_Female
CG11865	Cd_Female
CG11873	Pb_Female, Cd_Male
CG11876	Pb_Female
CG11882	Pb_Male
CG11883	Cd_Female
CG11897	Pb_Female
CG11902	Pb_Female
CG11911	Pb_Female
CG11912	Pb_Female
CG11966	Pb_Female
CG11984	Pb_Female
CG11985	Pb_Female
CG11986	Pb_Female
CG11997	Cd_Female
CG12003	Pb_Female
CG12004	Pb_Female, Cd_Female
CG12009	Pb_Male, Cd_Male
CG12017	Pb_Female, Cd_Male
CG12024	Pb_Female
CG12035	Pb_Female
CG12042	Cd_Female
CG12050	Pb_Female
CG12065	Pb_Female, Pb_Male
CG12075	Cd_Female
CG12078	Pb_Female, Cd_Female
CG12082	Pb_Female
CG12090	Pb_Female
CG12093	Pb_Female
CG12099	Pb_Female
CG12125	Pb_Female, Cd_Female
CG12126	Cd_Female
CG1213	Pb_Male
CG12134	Cd_Female
CG12155	Pb_Female
CG12159	Cd_Female
CG12177	Pb_Female, Cd_Male
CG12182	Cd_Female
CG12206	Cd_Female
CG12207	Cd_Female
CG12213	Pb_Female
CG12219	Pb_Female
CG12229	Cd_Female
CG12236	Pb_Female
CG12259	Cd_Female
CG12263	Cd_Male
CG12278	Cd_Female
CG12289	Cd_Male
CG12290	Pb_Female, Cd_Female
CG12310	Pb_Female
CG12320	Cd_Female
CG12341	Cd_Male
CG12344	Cd_Female
CG12347	Cd_Female
CG12355	Pb_Female
CG12360	Pb_Female
CG12374	Pb_Female
CG12393	Pb_Female
CG12402	Pb_Female
CG12404	Cd_Female
CG12413	Pb_Female
CG12446	Pb_Female
CG1246	Pb_Female
CG12464	Cd_Female
CG12484	Cd_Female, Cd_Male
CG12493	Cd_Female
CG12496	Pb_Female
CG12502	Pb_Female
CG12506	Pb_Female
CG12507	Cd_Male
CG12511	Pb_Female
CG12512	Pb_Female
CG12521	Cd_Female, Cd_Male
CG12523	Pb_Female
CG12531	Pb_Female
CG12535	Pb_Female, Cd_Female, Cd_Male
CG12538	Cd_Male
CG12541	Pb_Female
CG12560	Pb_Female, Pb_Male
CG12576	Cd_Female
CG12594	Pb_Female
CG12607	Cd_Female
CG12609	Pb_Female
CG12617	Pb_Female
CG12674	Pb_Female
CG1271	Pb_Female, Cd_Male
CG12728	Pb_Female
CG12736	Cd_Female
CG1275	Pb_Female, Cd_Female
CG12769	Cd_Female
CG12784	Cd_Male
CG12796	Pb_Female, Cd_Female
CG12811	Pb_Female
CG12814	Pb_Female
CG12817	Pb_Female
CG12826	Cd_Female
CG12828	Pb_Female
CG12831	Pb_Female, Cd_Female
CG12836	Cd_Female
CG12853	Pb_Female, Cd_Female
CG12869	Cd_Female
CG12895	Pb_Female
CG12898	Cd_Male
CG12907	Pb_Female
CG1291	Cd_Male
CG12910	Cd_Female
CG12911	Cd_Female
CG12912	Pb_Female, Cd_Female
CG12913	Pb_Female, Cd_Female
CG12914	Cd_Female
CG12920	Cd_Female
CG12926	Cd_Female
CG12934	Cd_Female
CG12942	Cd_Male
CG12963	Pb_Female
CG12964	Cd_Female
CG1299	Cd_Female
CG12994	Cd_Female
CG13003	Pb_Female
CG13004	Pb_Female
CG13010	Cd_Female
CG13012	Cd_Female
CG13018	Cd_Female
CG13023	Pb_Female
CG13024	Pb_Female, Cd_Female
CG13026	Pb_Female
CG13031	Pb_Female
CG13038	Cd_Female
CG13039	Cd_Female
CG13040	Cd_Female
CG13046	Cd_Female
CG13053	Cd_Female
CG13054	Pb_Female, Cd_Female
CG13059	Cd_Female
CG13062	Cd_Female
CG13066	Cd_Female
CG13067	Cd_Female
CG13071	Pb_Female
CG13073	Pb_Female
CG13075	Cd_Female
CG13083	Pb_Female
CG13084	Pb_Female
CG13086	Pb_Female
CG13096	Pb_Female
CG13101	Pb_Female, Cd_Female
CG13116	Pb_Female
CG13127	Cd_Female
CG13131	Pb_Female
CG13142	Pb_Female
CG13144	Pb_Female
CG13148	Pb_Male
CG13151	Pb_Female
CG13155	Cd_Male
CG1316	Pb_Female
CG13160	Cd_Female
CG13168	Cd_Female
CG13170	Cd_Female
CG13183	Cd_Female
CG13185	Pb_Female, Cd_Female, Cd_Male
CG13186	Cd_Female
CG13188	Pb_Female, Cd_Female
CG13192	Cd_Female
CG13193	Pb_Female
CG13197	Cd_Female, Cd_Male
CG13203	Cd_Female
CG13216	Cd_Female
CG13217	Cd_Female
CG13227	Pb_Female, Cd_Female
CG13228	Pb_Female, Cd_Female
CG13229	Cd_Female
CG13230	Cd_Female
CG13247	Cd_Female
CG13258	Cd_Female
CG13280	Pb_Female, Cd_Female
CG13282	Pb_Female
CG13284	Pb_Female
CG13287	Pb_Female
CG13288	Pb_Female, Cd_Female, Cd_Male
CG13293	Pb_Female, Cd_Female
CG13296	Cd_Female
CG13297	Pb_Female
CG13299	Pb_Female
CG13300	Cd_Female
CG13321	Pb_Female, Cd_Female
CG13322	Pb_Female
CG13325	Cd_Female
CG13331	Cd_Female
CG13337	Cd_Female
CG13339	Cd_Female
CG13344	Cd_Male
CG13380	Cd_Female
CG13390	Cd_Female
CG13397	Cd_Female
CG13398	Cd_Female
CG13407	Cd_Female
CG13430	Pb_Female, Cd_Female
CG1344	Pb_Female
CG13442	Pb_Female
CG13445	Cd_Female
CG13455	Pb_Female
CG13458	Cd_Female
CG13461	Cd_Female
CG13488	Pb_Female
CG13494	Pb_Female
CG13500	Pb_Female
CG13502	Pb_Female, Cd_Female
CG13506	Pb_Female, Cd_Female
CG13510	Pb_Female
CG13511	Pb_Female
CG13516	Pb_Female
CG13527	Pb_Female
CG13539	Cd_Female
CG13544	Cd_Female
CG13545	Pb_Female
CG13559	Pb_Female
CG13579	Pb_Female
CG1358	Pb_Female, Cd_Female
CG13604	Pb_Female
CG13605	Pb_Female, Cd_Female
CG13606	Pb_Female
CG13607	Pb_Female
CG13614	Pb_Female
CG13617	Cd_Female
CG13618	Pb_Female, Cd_Female
CG13622	Pb_Female, Pb_Male
CG13623	Pb_Female
CG13624	Pb_Female, Pb_Male
CG13625	Pb_Female
CG13630	Pb_Female
CG13639	Pb_Female
CG13640	Pb_Female
CG13641	Pb_Female
CG13643	Pb_Female
CG13646	Cd_Female
CG13650	Pb_Female, Cd_Female
CG13654	Pb_Female, Pb_Male
CG13658	Pb_Female
CG13659	Pb_Female
CG13663	Pb_Female, Cd_Female
CG13689	Pb_Female, Cd_Male
CG13694	Cd_Female
CG13698	Pb_Female, Cd_Male
CG13699	Cd_Male
CG1371	Cd_Female
CG13711	Pb_Female, Cd_Female
CG13722	Cd_Female
CG13733	Pb_Female
CG13739	Pb_Female, Cd_Female
CG13742	Pb_Female, Cd_Female
CG13743	Cd_Female
CG13744	Cd_Female
CG13749	Cd_Female
CG13766	Pb_Female
CG13784	Pb_Female
CG13786	Pb_Female
CG13795	Pb_Female
CG13830	Pb_Female, Cd_Female, Cd_Male
CG13833	Pb_Male
CG13837	Cd_Female
CG13843	Pb_Female
CG13847	Pb_Female
CG13856	Pb_Female
CG13865	Pb_Female
CG13887	Pb_Female
CG13889	Cd_Female
CG13894	Pb_Female
CG13895	Pb_Female
CG13900	Pb_Female, Cd_Female
CG13901	Pb_Female
CG13902	Pb_Female
CG13905	Pb_Female
CG13907	Cd_Female
CG13917	Pb_Female
CG13920	Cd_Female
CG13924	Pb_Female
CG13930	Pb_Female
CG13936	Pb_Female
CG13937	Cd_Female
CG13947	Pb_Female
CG13949	Pb_Female
CG13954	Pb_Female, Cd_Female
CG13955	Cd_Female
CG13962	Pb_Female
CG13965	Pb_Female
CG13970	Pb_Female
CG13978	Pb_Female
CG13982	Cd_Female
CG13983	Pb_Female
CG1399	Pb_Female, Cd_Female
CG13991	Pb_Female, Cd_Female
CG13992	Pb_Female
CG13993	Pb_Female
CG13995	Pb_Female, Cd_Female
CG13996	Pb_Female
CG13998	Pb_Female
CG13999	Pb_Female
CG14000	Pb_Female
CG14007	Pb_Female
CG14010	Pb_Female, Cd_Female
CG14014	Pb_Female, Cd_Female
CG14015	Pb_Female
CG14017	Pb_Female
CG14022	Pb_Female
CG14036	Pb_Female
CG14040	Pb_Female
CG14043	Cd_Female
CG14044	Pb_Female
CG14053	Cd_Female
CG14071	Pb_Female, Cd_Female
CG14072	Cd_Female
CG14073	Pb_Female
CG14074	Cd_Male
CG14082	Cd_Male
CG14086	Cd_Male
CG1409	Pb_Male
CG14107	Pb_Female
CG14110	Pb_Female
CG14111	Pb_Female
CG14125	Pb_Male
CG14130	Cd_Male
CG14132	Cd_Female
CG14137	Cd_Female
CG14142	Pb_Female
CG14147	Pb_Female, Cd_Female
CG14153	Cd_Female
CG14154	Cd_Female
CG1416	Pb_Female
CG14160	Cd_Female
CG14174	Pb_Male
CG1418	Pb_Female
CG14215	Pb_Female
CG14237	Pb_Female
CG14238	Pb_Female
CG14244	Cd_Female
CG14246	Cd_Female
CG14247	Pb_Female
CG14269	Pb_Female, Cd_Male
CG14270	Pb_Female, Cd_Male
CG14274	Pb_Female
CG14275	Pb_Female
CG14280	Cd_Female
CG14299	Pb_Female, Cd_Female
CG14300	Cd_Female
CG14301	Cd_Female
CG14304	Pb_Female, Pb_Male, Cd_Female
CG14305	Pb_Female
CG14309	Cd_Female
CG14310	Cd_Female
CG14314	Cd_Female
CG14315	Cd_Female, Cd_Male
CG14316	Pb_Female
CG14317	Cd_Female
CG14321	Cd_Female
CG14322	Cd_Female
CG14325	Pb_Male, Cd_Female
CG14330	Cd_Female
CG14339	Pb_Female
CG14340	Pb_Female
CG14341	Cd_Female
CG14342	Pb_Female
CG14346	Pb_Female, Cd_Female
CG14352	Cd_Female
CG14355	Cd_Female
CG14357	Cd_Female, Cd_Male
CG14362	Cd_Female, Cd_Male
CG14372	Cd_Female, Cd_Male
CG14374	Cd_Male
CG14377	Cd_Female, Cd_Male
CG14383	Pb_Female
CG14391	Cd_Female
CG1440	Pb_Female, Cd_Female
CG14400	Cd_Female
CG14401	Cd_Female
CG1441	Cd_Female
CG14416	Pb_Female
CG14421	Cd_Female
CG14422	Cd_Female
CG14423	Cd_Female
CG14427	Pb_Female
CG14431	Pb_Female, Pb_Male, Cd_Female, Cd_Male
CG14434	Pb_Female
CG1444	Pb_Female
CG14441	Pb_Female
CG14443	Pb_Female
CG14445	Pb_Female, Cd_Female
CG14459	Cd_Female
CG14476	Pb_Female
CG14482	Cd_Female
CG14488	Cd_Male
CG14491	Cd_Female
CG14492	Cd_Female
CG14495	Pb_Female
CG14499	Cd_Female, Cd_Male
CG14500	Cd_Female, Cd_Male
CG14505	Cd_Female
CG14507	Pb_Female
CG14511	Pb_Male
CG14521	Pb_Female, Cd_Female, Cd_Male
CG14523	Cd_Male
CG14527	Cd_Male
CG14535	Pb_Female
CG14540	Pb_Female
CG14543	Pb_Female
CG14546	Pb_Female
CG14550	Pb_Female
CG14589	Cd_Female
CG14591	Cd_Female
CG14608	Pb_Female
CG14613	Pb_Female
CG14615	Pb_Female, Cd_Male
CG14618	Cd_Female
CG14619	Pb_Female
CG14621	Cd_Male
CG14625	Pb_Female
CG14650	Cd_Female
CG14689	Pb_Female
CG14692	Pb_Female
CG14693	Cd_Male
CG14708	Pb_Male
CG14710	Cd_Female
CG14731	Pb_Female
CG14736	Pb_Female
CG14739	Pb_Female
CG14740	Pb_Female
CG14741	Pb_Female, Pb_Male, Cd_Female
CG14742	Pb_Male
CG14749	Cd_Female
CG14752	Pb_Female
CG14759	Pb_Female, Cd_Female
CG14762	Pb_Female, Cd_Female
CG14764	Pb_Female, Cd_Female
CG14810	Cd_Female
CG14811	Cd_Female
CG14820	Pb_Female
CG14835	Pb_Female
CG14853	Cd_Female
CG14855	Cd_Male
CG14856	Pb_Female, Cd_Male
CG14857	Pb_Female
CG14860	Cd_Female
CG14868	Cd_Male
CG14877	Cd_Male
CG14879	Cd_Female
CG14931	Pb_Female
CG1494	Cd_Female
CG14960	Pb_Female
CG14963	Pb_Female
CG14964	Pb_Female
CG14968	Pb_Female, Cd_Male
CG14969	Pb_Female
CG14974	Cd_Female
CG14982	Cd_Female
CG14983	Cd_Female
CG14985	Cd_Female
CG14997	Pb_Female
CG15020	Pb_Female
CG15046	Cd_Female
CG15084	Cd_Female
CG15096	Cd_Female
CG15125	Cd_Female
CG1513	Cd_Female
CG15141	Pb_Female
CG15142	Pb_Female
CG15143	Pb_Female
CG15144	Pb_Female
CG15152	Pb_Female
CG15153	Pb_Female
CG15155	Pb_Female
CG1516	Pb_Female, Cd_Female, Cd_Male
CG15160	Pb_Female, Cd_Male
CG15169	Pb_Female, Cd_Female
CG15170	Cd_Female
CG1518	Cd_Male
CG15186	Cd_Female
CG15239	Cd_Male
CG15253	Cd_Female
CG15260	Cd_Female
CG15269	Pb_Female
CG15270	Pb_Female, Cd_Female
CG15279	Cd_Female
CG15333	Cd_Female
CG15337	Cd_Female
CG15345	Pb_Male, Cd_Female
CG15347	Cd_Female
CG15353	Pb_Female
CG15357	Pb_Female
CG15370	Cd_Male
CG15382	Pb_Female
CG15385	Pb_Female
CG15387	Pb_Female
CG15395	Pb_Female
CG15398	Pb_Female
CG15399	Pb_Female
CG15403	Pb_Female
CG15408	Pb_Female
CG15414	Pb_Female, Cd_Female
CG15418	Pb_Female
CG15422	Pb_Female
CG15423	Pb_Female
CG15425	Pb_Female
CG15429	Pb_Female
CG15431	Pb_Female, Cd_Female, Cd_Male
CG15439	Pb_Female
CG1544	Pb_Female
CG15446	Pb_Female
CG15465	Pb_Female, Cd_Female, Cd_Male
CG15473	Cd_Female
CG15478	Pb_Female
CG15479	Cd_Female
CG15485	Pb_Female
CG15514	Pb_Female
CG15526	Pb_Female
CG15528	Cd_Female
CG15531	Cd_Male
CG15535	Pb_Female
CG15544	Cd_Female
CG15547	Pb_Male
CG15548	Pb_Female
CG15602	Pb_Female
CG15614	Cd_Female
CG15628	Pb_Female
CG15630	Pb_Female, Cd_Female
CG15631	Pb_Female
CG15646	Cd_Male
CG15661	Cd_Female
CG15666	Cd_Female
CG15695	Pb_Female
CG15706	Cd_Female
CG15712	Cd_Male
CG15725	Pb_Female, Cd_Female
CG15765	Pb_Female, Cd_Female
CG15767	Cd_Female
CG15773	Cd_Female
CG15800	Cd_Female
CG15803	Pb_Female, Cd_Female, Cd_Male
CG15818	Pb_Female, Cd_Female
CG15820	Pb_Female
CG15822	Pb_Female, Cd_Female
CG15824	Pb_Female, Cd_Female
CG15829	Cd_Female
CG15879	Pb_Female
CG15887	Cd_Female, Cd_Male
CG15888	Cd_Female
CG15890	Cd_Male
CG15894	Pb_Female
CG15896	Pb_Female
CG15919	Cd_Male
CG15922	Pb_Female
CG15925	Pb_Female
CG15927	Pb_Female
CG1598	Cd_Female
CG1602	Cd_Female
CG1607	Pb_Female, Cd_Female
CG1632	Pb_Female, Pb_Male
CG1648	Cd_Female
CG1657	Cd_Female
CG16704	Pb_Female
CG1671	Pb_Female
CG16711	Cd_Female
CG16712	Pb_Female
CG16713	Pb_Female
CG16716	Cd_Female
CG16727	Pb_Female
CG16732	Pb_Female, Cd_Female
CG16736	Pb_Female
CG16753	Pb_Female, Cd_Male
CG16758	Pb_Female
CG1677	Pb_Female, Pb_Male
CG16772	Pb_Female
CG16779	Pb_Female, Pb_Male, Cd_Female
CG16782	Pb_Female
CG16791	Pb_Female, Cd_Female, Cd_Male
CG16798	Pb_Female
CG16813	Pb_Female, Cd_Female
CG16815	Cd_Female
CG16825	Cd_Female
CG16826	Cd_Female
CG16833	Pb_Female
CG16848	Pb_Female
CG16857	Pb_Female
CG16863	Pb_Male
CG16868	Cd_Female
CG1688	Cd_Female, Cd_Male
CG16904	Pb_Male
CG16908	Pb_Female
CG16935	Cd_Female, Cd_Male
CG16947	Pb_Female
CG16956	Pb_Female
CG16964	Pb_Female
CG16965	Pb_Male, Cd_Female
CG16974	Pb_Female
CG16984	Cd_Female
CG16995	Pb_Female, Cd_Female
CG17002	Cd_Female, Cd_Male
CG17005	Pb_Female
CG17018	Pb_Female, Cd_Female
CG17019	Cd_Female
CG17026	Pb_Female
CG17047	Pb_Female
CG1707	Pb_Female, Cd_Female
CG17075	Pb_Female, Cd_Female
CG17078	Pb_Female, Cd_Female
CG17105	Pb_Female
CG17107	Pb_Female
CG17109	Cd_Female
CG17110	Cd_Female, Cd_Male
CG17111	Cd_Female, Cd_Male
CG17118	Pb_Female, Cd_Female
CG17119	Pb_Female
CG17121	Pb_Female, Cd_Female
CG17124	Pb_Female, Cd_Female
CG17134	Cd_Female
CG17150	Pb_Female
CG1718	Cd_Female
CG17191	Cd_Female
CG17192	Cd_Female
CG17193	Pb_Female, Pb_Male, Cd_Female, Cd_Male
CG17199	Pb_Male, Cd_Female
CG17217	Cd_Female
CG17221	Pb_Female, Cd_Female
CG17224	Pb_Female
CG17230	Pb_Female
CG17233	Pb_Female
CG17234	Pb_Female
CG17239	Pb_Female
CG17242	Cd_Female
CG17264	Pb_Female
CG17265	Pb_Female
CG17271	Pb_Female
CG17272	Cd_Female
CG17279	Pb_Female, Cd_Female
CG17287	Cd_Male
CG17290	Cd_Male
CG17294	Cd_Female
CG17298	Pb_Female
CG17321	Pb_Female
CG17322	Pb_Female
CG17323	Pb_Female, Cd_Female
CG17324	Pb_Female, Cd_Female
CG17325	Pb_Female
CG17327	Pb_Female, Pb_Male
CG17328	Pb_Female
CG17329	Pb_Female, Cd_Female
CG17341	Pb_Female
CG17344	Cd_Male
CG17350	Pb_Female
CG17360	Pb_Female, Cd_Male
CG17361	Pb_Male
CG17375	Pb_Female, Pb_Male
CG17378	Cd_Female, Cd_Male
CG17470	Pb_Female
CG17477	Cd_Female
CG17490	Pb_Female
CG17508	Pb_Female
CG17544	Pb_Female
CG17560	Pb_Female
CG17562	Pb_Female
CG17568	Pb_Female
CG17571	Pb_Female
CG17574	Pb_Female
CG17580	Cd_Female
CG17593	Pb_Female
CG17599	Cd_Female
CG17600	Pb_Female, Cd_Female
CG17601	Pb_Female
CG17612	Pb_Female
CG1764	Cd_Female
CG17646	Cd_Female
CG17650	Pb_Female
CG17652	Cd_Female
CG17660	Cd_Female
CG17662	Pb_Female
CG17664	Pb_Female, Cd_Female
CG17681	Pb_Female
CG17683	Cd_Female
CG17687	Cd_Male
CG17712	Cd_Female
CG17721	Pb_Female
CG17724	Cd_Male
CG17739	Cd_Female
CG17746	Pb_Female
CG17751	Cd_Male
CG17752	Pb_Female
CG17760	Cd_Female
CG17764	Pb_Female
CG17770	Pb_Female
CG17780	Cd_Male
CG17781	Pb_Female
CG17782	Pb_Female
CG17786	Pb_Female
CG17801	Cd_Female
CG17802	Cd_Female
CG17803	Cd_Male
CG17806	Cd_Male
CG17816	Pb_Female
CG17826	Pb_Female, Cd_Male
CG17834	Cd_Female
CG17839	Cd_Female
CG17840	Cd_Female
CG1785	Pb_Female
CG17904	Cd_Male
CG17912	Cd_Female
CG17928	Pb_Female
CG17929	Cd_Male
CG17930	Cd_Male
CG17977	Pb_Female
CG17994	Cd_Female
CG17999	Cd_Female
CG18003	Cd_Female
CG18004	Cd_Female
CG1801	Pb_Female, Cd_Female
CG18011	Cd_Female
CG18012	Cd_Female
CG18031	Cd_Female
CG18065	Pb_Female, Cd_Female
CG18067	Cd_Male
CG18088	Pb_Female, Cd_Female
CG18094	Pb_Female
CG18135	Pb_Male
CG1814	Cd_Female
CG18155	Pb_Male
CG18170	Pb_Female, Cd_Female
CG18171	Pb_Female
CG18173	Cd_Female
CG18178	Pb_Male
CG18179	Pb_Female, Cd_Female
CG18190	Cd_Female
CG18208	Pb_Female, Cd_Female, Cd_Male
CG18233	Cd_Female
CG18234	Cd_Female
CG18265	Pb_Female
CG18266	Pb_Female
CG1827	Pb_Female
CG18273	Pb_Female
CG18281	Pb_Female
CG18301	Pb_Female
CG18302	Pb_Female, Cd_Male
CG18304	Pb_Female, Cd_Female
CG18335	Pb_Female, Cd_Female
CG18336	Cd_Female
CG18368	Cd_Female
CG18418	Cd_Female
CG18472	Pb_Female
CG18473	Pb_Female
CG18480	Pb_Female, Cd_Female
CG18493	Cd_Female
CG18516	Cd_Female
CG18519	Cd_Male
CG18549	Cd_Female
CG18557	Pb_Female
CG18558	Pb_Female
CG18581	Pb_Female
CG18585	Pb_Female
CG18596	Pb_Female
CG18598	Cd_Female
CG18599	Cd_Female
CG18635	Cd_Male
CG18641	Pb_Female
CG18643	Pb_Female
CG18649	Cd_Female
CG18659	Cd_Female
CG1868	Cd_Female
CG18749	Pb_Male
CG18769	Pb_Female, Pb_Male, Cd_Female, Cd_Male
CG18812	Pb_Female, Cd_Female
CG18815	Pb_Female, Pb_Male
CG1887	Pb_Female, Cd_Female
CG1888	Pb_Male, Cd_Female, Cd_Male
CG1902	Pb_Female, Cd_Female
CG1909	Pb_Female
CG1927	Cd_Female
CG1946	Cd_Female
CG1969	Pb_Female
CG1971	Pb_Female
CG1983	Pb_Female
CG1998	Pb_Female
CG2003	Cd_Female
CG2004	Pb_Female
CG2006	Cd_Female
CG2034	Pb_Female, Cd_Female
CG2063	Pb_Female
CG2065	Pb_Female
CG2107	Cd_Male
CG2113	Pb_Female
CG2121	Cd_Female, Cd_Male
CG2127	Cd_Female
CG2135	Cd_Female
CG2144	Cd_Female
CG2162	Pb_Female, Cd_Male
CG2217	Pb_Female
CG2225	Cd_Female
CG2246	Pb_Female, Cd_Female
CG2258	Pb_Female
CG2260	Cd_Female
CG2269	Cd_Female
CG2291	Pb_Female, Cd_Female
CG2292	Cd_Female
CG2310	Cd_Female
CG2493	Pb_Female
CG2617	Cd_Female
CG2658	Cd_Female
CG2694	Cd_Female
CG2701	Cd_Female
CG2747	Pb_Female
CG2750	Cd_Female
CG2772	Pb_Female
CG2781	Pb_Male
CG2794	Cd_Female
CG2807	Pb_Female
CG2816	Pb_Female
CG2837	Pb_Female
CG2839	Pb_Female
CG2865	Cd_Female
CG2901	Cd_Female
CG2964	Pb_Female, Cd_Female
CG2975	Pb_Female
CG2976	Pb_Female
CG2990	Cd_Female
CG30001	Cd_Female
CG30007	Cd_Female
CG30008	Cd_Female
CG30015	Pb_Female, Pb_Male, Cd_Female, Cd_Male
CG30016	Cd_Female
CG30026	Cd_Female
CG30033	Pb_Female, Cd_Female
CG30036	Pb_Female, Cd_Female
CG30037	Pb_Female, Cd_Female
CG30039	Cd_Female
CG30046	Cd_Female
CG30048	Cd_Male
CG30049	Pb_Female
CG30051	Cd_Female
CG30053	Pb_Male
CG30054	Cd_Female
CG30056	Pb_Female
CG30065	Cd_Female
CG30069	Cd_Female
CG30076	Pb_Female
CG3008	Cd_Female
CG30082	Cd_Female
CG30087	Cd_Female
CG30088	Cd_Female
CG30089	Pb_Female, Cd_Female
CG3009	Pb_Female, Cd_Female, Cd_Male
CG30093	Cd_Female
CG30095	Cd_Female
CG30099	Pb_Female
CG30108	Cd_Female
CG30109	Cd_Female
CG3011	Pb_Female
CG30110	Pb_Female, Cd_Female
CG30116	Pb_Female
CG30122	Cd_Male
CG30148	Cd_Male
CG30154	Pb_Female, Cd_Male
CG30156	Pb_Female, Cd_Female
CG30158	Pb_Female, Pb_Male, Cd_Female
CG30184	Pb_Female, Pb_Male
CG30192	Cd_Female
CG30196	Pb_Female
CG30203	Pb_Female, Cd_Female
CG30259	Pb_Female
CG30263	Cd_Female
CG30268	Pb_Female
CG30269	Pb_Female
CG30271	Pb_Female
CG30273	Pb_Female
CG30275	Pb_Female
CG30283	Pb_Female
CG30324	Pb_Female
CG30338	Pb_Female, Cd_Female
CG30339	Cd_Female
CG30340	Pb_Female, Cd_Female
CG30343	Cd_Female
CG30349	Cd_Female
CG30354	Cd_Female
CG3036	Pb_Female
CG30369	Pb_Female, Cd_Female
CG30376	Cd_Female
CG30377	Pb_Female, Cd_Female
CG30379	Cd_Female
CG3038	Pb_Female
CG30381	Cd_Female
CG30384	Pb_Female
CG30389	Pb_Female
CG30391	Pb_Female
CG30395	Pb_Female, Cd_Female
CG30419	Pb_Female
CG30431	Cd_Female
CG30438	Pb_Female, Cd_Female
CG30440	Pb_Female, Cd_Female
CG30441	Cd_Female
CG30447	Cd_Female
CG3045	Cd_Female
CG30460	Pb_Female
CG30463	Pb_Female, Cd_Female, Cd_Male
CG30479	Pb_Female, Cd_Female
CG30480	Pb_Female, Cd_Female
CG30484	Cd_Female
CG30485	Cd_Female, Cd_Male
CG30486	Pb_Female
CG30493	Pb_Male, Cd_Female
CG30497	Pb_Female, Cd_Female, Cd_Male
CG30499	Pb_Female, Cd_Female
CG3062	Pb_Female
CG3078	Cd_Female
CG3081	Pb_Female
CG3092	Pb_Male, Cd_Female
CG31016	Pb_Female
CG31021	Pb_Female, Cd_Female
CG31028	Pb_Female
CG31029	Pb_Female
CG31030	Pb_Female
CG31051	Pb_Female
CG31077	Pb_Female, Cd_Female
CG31089	Pb_Female
CG31091	Pb_Female
CG31093	Pb_Female
CG31097	Pb_Female
CG31100	Pb_Female
CG31102	Cd_Female
CG31104	Pb_Female
CG31106	Cd_Female
CG31108	Cd_Female
CG31121	Pb_Female
CG31125	Pb_Female
CG31131	Cd_Male
CG31140	Pb_Female, Cd_Female
CG31145	Pb_Female, Cd_Female
CG31156	Pb_Female
CG31157	Pb_Female, Cd_Male
CG31161	Pb_Female, Cd_Male
CG3117	Pb_Female
CG31176	Pb_Male, Cd_Female
CG31183	Pb_Female, Cd_Female, Cd_Male
CG3119	Pb_Female
CG31191	Pb_Female, Cd_Female
CG31195	Pb_Female
CG31199	Pb_Male
CG31200	Pb_Male
CG31205	Cd_Female
CG3121	Pb_Female, Pb_Male
CG31211	Pb_Female
CG31221	Pb_Female
CG31226	Cd_Female
CG31233	Cd_Female
CG31235	Cd_Female
CG31262	Cd_Female
CG31269	Cd_Female
CG31288	Pb_Female
CG31294	Cd_Female
CG31320	Cd_Female
CG31321	Cd_Female, Cd_Male
CG31323	Pb_Female, Cd_Female
CG31326	Pb_Female
CG31327	Cd_Female
CG31337	Cd_Female, Cd_Male
CG31342	Pb_Female
CG31343	Pb_Male
CG31345	Pb_Female, Cd_Female, Cd_Male
CG31358	Pb_Female
CG31365	Cd_Female
CG31368	Pb_Female, Cd_Female, Cd_Male
CG31370	Pb_Female
CG31413	Cd_Female
CG31414	Cd_Female
CG31418	Cd_Female, Cd_Male
CG31419	Cd_Female, Cd_Male
CG31436	Pb_Female
CG31457	Cd_Female
CG31475	Pb_Female, Cd_Female
CG31495	Cd_Female
CG31517	Pb_Female, Cd_Female
CG31522	Cd_Female
CG31524	Cd_Female
CG31533	Cd_Female
CG31544	Cd_Male
CG31609	Cd_Female
CG31612	Pb_Female
CG31619	Pb_Female, Cd_Male
CG31626	Pb_Female
CG31627	Pb_Female
CG31635	Pb_Female
CG31637	Pb_Female, Cd_Female
CG31638	Cd_Female
CG31639	Pb_Female
CG31642	Cd_Female
CG31644	Pb_Female
CG31646	Pb_Female
CG31648	Pb_Female
CG31663	Pb_Female, Cd_Female
CG31668	Pb_Female
CG31678	Pb_Female
CG3168	Pb_Male, Cd_Female
CG31688	Pb_Female, Cd_Female
CG31689	Pb_Female
CG31690	Pb_Female, Cd_Female, Cd_Male
CG31694	Pb_Female
CG31705	Pb_Female
CG31728	Pb_Female, Cd_Male
CG31729	Cd_Female
CG31735	Cd_Female
CG31739	Pb_Female
CG31740	Pb_Female
CG31743	Pb_Female, Cd_Female
CG31751	Pb_Female
CG31759	Cd_Female
CG31760	Pb_Female, Pb_Male, Cd_Female, Cd_Male
CG31784	Cd_Female
CG31785	Pb_Female
CG31787	Pb_Female
CG31792	Pb_Female, Cd_Male
CG31793	Pb_Female, Cd_Female
CG31798	Pb_Female
CG31800	Cd_Female
CG31804	Pb_Female
CG31807	Pb_Female
CG31808	Pb_Female
CG31809	Pb_Female
CG31813	Pb_Female
CG31814	Pb_Female, Cd_Female, Cd_Male
CG31816	Pb_Female
CG31817	Cd_Female
CG31869	Pb_Female, Cd_Female
CG31871	Pb_Female
CG31874	Cd_Female
CG31897	Cd_Female
CG31898	Cd_Female
CG3191	Cd_Female
CG31913	Pb_Female
CG31917	Pb_Female
CG31918	Pb_Female
CG3192	Cd_Female
CG31921	Pb_Female
CG31924	Pb_Female
CG31926	Cd_Female
CG31928	Pb_Female, Cd_Female
CG31935	Pb_Female, Cd_Female
CG31949	Pb_Female
CG31950	Pb_Female, Cd_Female
CG31952	Pb_Female, Cd_Female
CG31957	Pb_Female
CG31961	Pb_Female
CG3198	Pb_Female
CG3199	Cd_Female
CG32017	Pb_Female
CG32036	Cd_Female
CG32052	Pb_Female
CG32055	Cd_Male
CG32061	Pb_Female, Cd_Male
CG32066	Pb_Female, Cd_Female
CG32075	Cd_Male
CG32079	Cd_Female
CG32081	Pb_Female, Cd_Female
CG32082	Pb_Female, Cd_Female, Cd_Male
CG32085	Pb_Female, Cd_Female, Cd_Male
CG32087	Pb_Female
CG32088	Pb_Female
CG32091	Pb_Female, Cd_Female, Cd_Male
CG32102	Cd_Female
CG32103	Pb_Female, Cd_Female
CG32106	Pb_Female, Cd_Female
CG32107	Pb_Female
CG32117	Pb_Female
CG32119	Pb_Female
CG3213	Pb_Female
CG32137	Cd_Female
CG32138	Cd_Female
CG32170	Pb_Female
CG32176	Cd_Female
CG32181	Cd_Female
CG32192	Pb_Female
CG32198	Pb_Female
CG32199	Cd_Female
CG32201	Cd_Female
CG32206	Cd_Female, Cd_Male
CG32236	Pb_Female, Cd_Female
CG32237	Cd_Female
CG32241	Cd_Female
CG32243	Cd_Female
CG32246	Cd_Female
CG3225	Pb_Female
CG32264	Pb_Female, Pb_Male, Cd_Female
CG32269	Pb_Female
CG32270	Pb_Female
CG32278	Pb_Female, Cd_Male
CG32280	Cd_Male
CG32281	Pb_Female, Cd_Male
CG32298	Pb_Female
CG32299	Pb_Female
CG32319	Pb_Female
CG32333	Pb_Female
CG32365	Pb_Male
CG32369	Pb_Female, Cd_Female
CG32373	Pb_Female, Cd_Female
CG32374	Cd_Male
CG32376	Cd_Male
CG32379	Pb_Female
CG32388	Cd_Male
CG32392	Pb_Female
CG32395	Cd_Male
CG32396	Pb_Female
CG32413	Cd_Female
CG32425	Pb_Female
CG3246	Pb_Female, Cd_Female
CG32473	Cd_Female, Cd_Male
CG32479	Pb_Female, Cd_Female
CG32485	Cd_Female
CG32486	Pb_Female, Cd_Male
CG32487	Pb_Female
CG32507	Cd_Female
CG3251	Pb_Female
CG32512	Pb_Female
CG32521	Pb_Female
CG32523	Pb_Female
CG32532	Cd_Female
CG32533	Pb_Female
CG32553	Pb_Female, Cd_Female, Cd_Male
CG32581	Pb_Female
CG3259	Cd_Female
CG32603	Pb_Female
CG3262	Pb_Female, Cd_Female
CG3264	Cd_Female
CG32642	Cd_Male
CG32643	Cd_Female
CG32647	Cd_Male
CG32651	Cd_Female
CG32668	Pb_Female
CG3267	Pb_Female
CG32698	Cd_Female
CG3270	Cd_Female
CG32700	Cd_Female
CG32712	Pb_Female, Cd_Female
CG32713	Pb_Female, Cd_Female
CG32719	Pb_Female
CG32720	Pb_Female
CG32751	Cd_Female
CG32756	Pb_Female, Pb_Male
CG32758	Cd_Female
CG32791	Pb_Female, Cd_Female, Cd_Male
CG32793	Cd_Female
CG32797	Cd_Female
CG32814	Pb_Female, Cd_Female
CG32816	Pb_Female
CG32846	Cd_Male
CG3285	Pb_Female
CG3290	Cd_Female
CG3294	Pb_Female
CG32971	Pb_Female
CG32982	Pb_Female, Cd_Female
CG32985	Cd_Female
CG32986	Pb_Female, Pb_Male
CG32987	Pb_Female, Pb_Male
CG33003	Pb_Female, Cd_Female
CG3301	Pb_Female
CG33012	Cd_Female
CG33017	Pb_Female
CG3303	Cd_Female
CG3308	Pb_Female
CG33080	Pb_Female
CG3309	Pb_Female, Pb_Male
CG33090	Cd_Female
CG33109	Pb_Female
CG33110	Pb_Female, Pb_Male
CG33111	Pb_Female, Cd_Female
CG33124	Pb_Female, Cd_Female
CG33125	Pb_Female
CG33128	Pb_Female, Cd_Female
CG33129	Pb_Female
CG33137	Cd_Male
CG33143	Pb_Female
CG33144	Pb_Female, Cd_Female, Cd_Male
CG33145	Pb_Female, Cd_Female
CG33155	Cd_Female
CG33158	Pb_Female, Cd_Female
CG33172	Cd_Female
CG33181	Pb_Female, Cd_Male
CG33203	Cd_Male
CG33213	Cd_Female
CG33223	Pb_Female, Pb_Male
CG33226	Pb_Female
CG3323	Pb_Female
CG33233	Pb_Female, Cd_Female, Cd_Male
CG33234	Pb_Female, Cd_Male
CG33257	Cd_Female
CG33269	Cd_Male
CG33270	Cd_Female, Cd_Male
CG33271	Cd_Male
CG33275	Pb_Male, Cd_Female, Cd_Male
CG33276	Pb_Male
CG33281	Pb_Female
CG33282	Pb_Female, Cd_Female
CG33284	Cd_Female
CG33290	Cd_Male
CG33296	Pb_Female
CG33298	Pb_Female
CG3332	Pb_Female, Cd_Female
CG33341	Pb_Female
CG33342	Pb_Female
CG3335	Cd_Male
CG3338	Pb_Female, Cd_Male
CG3339	Pb_Male
CG3345	Pb_Female, Cd_Female
CG33458	Cd_Male
CG33459	Cd_Male
CG33460	Cd_Female
CG33463	Cd_Female
CG33465	Cd_Female
CG3347	Pb_Female
CG33475	Cd_Male
CG33476	Cd_Male
CG33489	Cd_Male
CG33500	Cd_Female
CG33506	Cd_Female
CG33509	Pb_Female
CG33510	Pb_Female
CG33514	Pb_Female
CG33543	Pb_Female
CG3358	Cd_Female
CG33630	Pb_Female
CG33644	Cd_Female
CG33645	Cd_Female
CG33669	Pb_Female
CG33673	Pb_Female
CG33696	Pb_Female, Cd_Female, Cd_Male
CG33700	Cd_Male
CG33704	Pb_Female
CG33722	Pb_Male
CG33725	Cd_Female
CG33771	Pb_Male
CG33775	Cd_Female
CG33791	Pb_Female, Cd_Female
CG33792	Pb_Female, Cd_Female
CG33922	Pb_Female
CG33928	Pb_Female
CG3394	Pb_Female
CG33958	Cd_Female, Cd_Male
CG33965	Pb_Female
CG33970	Pb_Female, Cd_Female
CG33978	Pb_Female
CG33981	Cd_Female, Cd_Male
CG33993	Cd_Male
CG34001	Pb_Female, Cd_Female, Cd_Male
CG34005	Pb_Female
CG34007	Pb_Female
CG34010	Pb_Female, Pb_Male
CG34023	Cd_Male
CG34025	Pb_Female, Cd_Female
CG34027	Pb_Female, Pb_Male, Cd_Female
CG34030	Pb_Female
CG34033	Cd_Female
CG34038	Cd_Male
CG34040	Pb_Female
CG34049	Pb_Female, Cd_Female
CG34051	Pb_Female
CG34054	Cd_Female
CG34056	Pb_Female
CG34057	Pb_Female
CG3408	Pb_Female
CG34106	Pb_Female, Cd_Female
CG34107	Pb_Female
CG34109	Pb_Female, Cd_Female
CG34113	Pb_Female
CG34124	Pb_Female
CG34126	Pb_Female, Pb_Male
CG34127	Cd_Female, Cd_Male
CG34130	Pb_Female, Cd_Female
CG34132	Pb_Female
CG34133	Cd_Male
CG34135	Pb_Female
CG34141	Cd_Female
CG34162	Pb_Female
CG34170	Cd_Female
CG34171	Pb_Female
CG34175	Pb_Female
CG34176	Pb_Female
CG34177	Pb_Female
CG34178	Pb_Female
CG34179	Pb_Female
CG34189	Cd_Male
CG34194	Cd_Male
CG34199	Cd_Female
CG34204	Cd_Female
CG34208	Pb_Female
CG34216	Pb_Male, Cd_Female
CG34219	Cd_Female
CG34221	Cd_Female
CG34223	Cd_Female
CG34224	Cd_Female
CG34229	Cd_Female
CG34231	Pb_Female, Cd_Female
CG34236	Cd_Female
CG34238	Pb_Female
CG34241	Cd_Male
CG34247	Pb_Female
CG34250	Pb_Female
CG34251	Pb_Female
CG34253	Pb_Female
CG34267	Cd_Female
CG34276	Pb_Female, Cd_Female
CG34278	Cd_Female
CG34283	Cd_Female
CG34286	Cd_Female
CG34303	Cd_Female
CG34309	Pb_Female
CG34313	Pb_Female, Cd_Female
CG34315	Cd_Male
CG34317	Pb_Female
CG34325	Pb_Female
CG34334	Pb_Female
CG34340	Pb_Female
CG34342	Pb_Male, Cd_Female
CG34345	Pb_Female, Cd_Female
CG34347	Pb_Female, Cd_Female
CG34351	Pb_Female
CG34353	Pb_Female, Cd_Female
CG34354	Pb_Female, Cd_Female
CG34355	Pb_Female, Cd_Female
CG34356	Pb_Female, Cd_Female, Cd_Male
CG34362	Pb_Female, Cd_Female, Cd_Male
CG34370	Pb_Female, Pb_Male, Cd_Female
CG34371	Cd_Female
CG34377	Pb_Female, Cd_Female
CG34380	Pb_Female, Cd_Female
CG34383	Cd_Female, Cd_Male
CG34384	Pb_Female
CG34391	Pb_Male, Cd_Female, Cd_Male
CG34393	Pb_Female, Pb_Male, Cd_Female
CG34394	Pb_Female, Cd_Female
CG34396	Pb_Female
CG34398	Pb_Female
CG34408	Pb_Female
CG34417	Pb_Female, Pb_Male
CG34422	Cd_Female
CG34431	Cd_Female
CG34447	Pb_Female
CG34449	Cd_Female
CG34457	Cd_Female
CG34458	Cd_Female
CG34461	Cd_Female
CG3476	Cd_Female
CG3491	Cd_Female
CG3502	Pb_Female
CG3511	Pb_Female
CG3513	Pb_Female
CG3515	Pb_Female
CG3523	Pb_Female
CG3528	Pb_Female
CG3542	Pb_Female
CG3544	Pb_Female, Cd_Female
CG3556	Cd_Male
CG3557	Pb_Female
CG3558	Pb_Female
CG3570	Pb_Female
CG3604	Pb_Female
CG3610	Cd_Male
CG3618	Pb_Female
CG3645	Pb_Female, Cd_Female
CG3655	Cd_Female
CG3690	Cd_Female
CG3700	Pb_Female
CG3702	Pb_Female
CG3711	Cd_Female
CG3714	Pb_Female
CG3726	Pb_Female
CG3739	Cd_Female
CG3748	Pb_Female
CG3769	Pb_Female
CG3777	Cd_Female
CG3795	Cd_Female
CG3812	Pb_Female, Cd_Male
CG3838	Pb_Female
CG3842	Pb_Female
CG3887	Pb_Female
CG3902	Cd_Female
CG3909	Pb_Female
CG3921	Cd_Female
CG3927	Pb_Female
CG3942	Pb_Female
CG3961	Cd_Female
CG3967	Cd_Female
CG4000	Pb_Female, Cd_Female
CG40006	Pb_Female, Cd_Female, Cd_Male
CG4004	Pb_Female
CG40127	Cd_Female
CG4019	Pb_Female, Cd_Female
CG4021	Cd_Female
CG4041	Cd_Male
CG40470	Pb_Female, Cd_Female
CG4080	Cd_Female
CG4089	Pb_Female, Cd_Male
CG4091	Cd_Female
CG4096	Pb_Female
CG4115	Cd_Male
CG4161	Pb_Female
CG4168	Pb_Female, Cd_Female
CG4174	Cd_Female
CG4203	Cd_Male
CG4213	Pb_Female
CG4221	Pb_Female, Cd_Female, Cd_Male
CG42233	Pb_Female, Cd_Female
CG42235	Pb_Female, Pb_Male
CG42237	Pb_Female
CG42238	Pb_Female, Cd_Female, Cd_Male
CG42239	Cd_Female
CG42255	Pb_Female
CG42260	Pb_Female, Cd_Female
CG42261	Pb_Female
CG42265	Pb_Female, Cd_Female
CG42268	Pb_Female, Cd_Female, Cd_Male
CG42269	Cd_Female, Cd_Male
CG42272	Cd_Female
CG42296	Pb_Female
CG42305	Pb_Female
CG42313	Pb_Female, Cd_Female
CG42321	Pb_Female, Cd_Female
CG42322	Pb_Female, Pb_Male
CG42324	Pb_Female, Cd_Female
CG42326	Pb_Female, Cd_Female, Cd_Male
CG42329	Cd_Female
CG42331	Pb_Female
CG42336	Cd_Female
CG42337	Pb_Female
CG42339	Pb_Female
CG42340	Pb_Female, Cd_Female, Cd_Male
CG42342	Pb_Female, Cd_Female, Cd_Male
CG42343	Pb_Female
CG42346	Pb_Female, Cd_Female, Cd_Male
CG42353	Cd_Female
CG42354	Cd_Female
CG42358	Pb_Female
CG42359	Pb_Female
CG42362	Cd_Female
CG42363	Cd_Female
CG42364	Cd_Female
CG42368	Pb_Female
CG42374	Pb_Female
CG42375	Cd_Female
CG42376	Pb_Female, Cd_Female
CG4238	Pb_Female, Cd_Female
CG42388	Pb_Female
CG42389	Pb_Female, Pb_Male, Cd_Female, Cd_Male
CG4239	Pb_Female
CG42390	Pb_Female
CG42393	Pb_Female
CG42397	Cd_Male
CG42399	Cd_Female
CG42458	Pb_Female
CG42460	Pb_Female
CG42488	Pb_Female
[truncated: 3,679 more rows]
