# Supplementary material for: A Drosophila model for toxicogenomics: Genetic variation in susceptibility to heavy metal exposure
Source: PLoS Genet. 2017 Jul 21;13(7):e1006907. doi: 10.1371/journal.pgen.1006907 (PMC5544243; doi:10.1371/journal.pgen.1006907)
Supplement: S8 Table — (XLSX) [file pgen.1006907.s013.xlsx]

## Sheet: Pb_F_M
S8 Table (A): Gene Ontology (GO) analysis for genes associated with lead resistance in both sexes.
GO ID	GO Term	Holm-Bonferroni P-value	Matches
GO:0030182	neuron differentiation	1.22686e-10	FBgn0000546,FBgn0002023,FBgn0003165,FBgn0003447,FBgn0004595,FBgn0004838,FBgn0004876,FBgn0004885,FBgn0011661,FBgn0013733,FBgn0015277,FBgn0016061,FBgn0024836,FBgn0026239,FBgn0027596,FBgn0032629,FBgn0033015,FBgn0035437,FBgn0035533,FBgn0035574,FBgn0038874,FBgn0039431,FBgn0051092,FBgn0053208,FBgn0085447,FBgn0086655,FBgn0086677,FBgn0259176,FBgn0259685,FBgn0261793,FBgn0261873,FBgn0262593,FBgn0262614,FBg…
GO:0048666	neuron development	2.54246e-10	FBgn0000546,FBgn0002023,FBgn0003165,FBgn0003447,FBgn0004595,FBgn0004838,FBgn0004885,FBgn0011661,FBgn0013733,FBgn0015277,FBgn0016061,FBgn0024836,FBgn0026239,FBgn0027596,FBgn0032629,FBgn0033015,FBgn0035437,FBgn0035574,FBgn0038874,FBgn0039431,FBgn0051092,FBgn0053208,FBgn0085447,FBgn0086655,FBgn0086677,FBgn0259685,FBgn0261793,FBgn0261873,FBgn0262593,FBgn0262614,FBgn0262733,FBgn0262870,FBgn0263930,FBg…
GO:0048468	cell development	3.64475e-10	FBgn0000140,FBgn0000546,FBgn0000567,FBgn0002023,FBgn0003165,FBgn0003209,FBgn0003255,FBgn0003447,FBgn0003719,FBgn0004394,FBgn0004595,FBgn0004838,FBgn0004876,FBgn0004885,FBgn0011648,FBgn0011661,FBgn0011666,FBgn0011725,FBgn0013733,FBgn0014073,FBgn0014464,FBgn0015277,FBgn0015903,FBgn0016061,FBgn0024836,FBgn0026239,FBgn0027596,FBgn0032629,FBgn0033015,FBgn0035437,FBgn0035533,FBgn0035574,FBgn0038874,FBg…
GO:0048699	generation of neurons	4.85385e-10	FBgn0000546,FBgn0002023,FBgn0003165,FBgn0003447,FBgn0004394,FBgn0004595,FBgn0004838,FBgn0004876,FBgn0004885,FBgn0011661,FBgn0013733,FBgn0015277,FBgn0016061,FBgn0024836,FBgn0026239,FBgn0027596,FBgn0032629,FBgn0033015,FBgn0035437,FBgn0035533,FBgn0035574,FBgn0038874,FBgn0039431,FBgn0051092,FBgn0053208,FBgn0085447,FBgn0086655,FBgn0086677,FBgn0259176,FBgn0259685,FBgn0261793,FBgn0261873,FBgn0262593,FBg…
GO:0048812	neuron projection morphogenesis	1.97267e-09	FBgn0000546,FBgn0002023,FBgn0003165,FBgn0003447,FBgn0004595,FBgn0004838,FBgn0004885,FBgn0011661,FBgn0013733,FBgn0016061,FBgn0024836,FBgn0026239,FBgn0027596,FBgn0032629,FBgn0033015,FBgn0035437,FBgn0035574,FBgn0038874,FBgn0051092,FBgn0053208,FBgn0085447,FBgn0086655,FBgn0086677,FBgn0259685,FBgn0261793,FBgn0262593,FBgn0262614,FBgn0262733,FBgn0263930,FBgn0264975,FBgn0267487
GO:0031175	neuron projection development	5.09939e-09	FBgn0000546,FBgn0002023,FBgn0003165,FBgn0003447,FBgn0004595,FBgn0004838,FBgn0004885,FBgn0011661,FBgn0013733,FBgn0016061,FBgn0024836,FBgn0026239,FBgn0027596,FBgn0032629,FBgn0033015,FBgn0035437,FBgn0035574,FBgn0038874,FBgn0051092,FBgn0053208,FBgn0085447,FBgn0086655,FBgn0086677,FBgn0259685,FBgn0261793,FBgn0262593,FBgn0262614,FBgn0262733,FBgn0263930,FBgn0264975,FBgn0267487
GO:0040011	locomotion	5.31176e-09	FBgn0000546,FBgn0002023,FBgn0003165,FBgn0003447,FBgn0004595,FBgn0004838,FBgn0004885,FBgn0010329,FBgn0011648,FBgn0011661,FBgn0013733,FBgn0014073,FBgn0015903,FBgn0016061,FBgn0024836,FBgn0026239,FBgn0032629,FBgn0035574,FBgn0038839,FBgn0041096,FBgn0053208,FBgn0083946,FBgn0086655,FBgn0086677,FBgn0087007,FBgn0259176,FBgn0261836,FBgn0262733,FBgn0263930,FBgn0264975,FBgn0267487,FBgn0283468
GO:0048858	cell projection morphogenesis	4.01476e-08	FBgn0000546,FBgn0002023,FBgn0003165,FBgn0003447,FBgn0004595,FBgn0004838,FBgn0004885,FBgn0011661,FBgn0013733,FBgn0016061,FBgn0024836,FBgn0026239,FBgn0027596,FBgn0032629,FBgn0033015,FBgn0035437,FBgn0035574,FBgn0038874,FBgn0051092,FBgn0053208,FBgn0085447,FBgn0086655,FBgn0086677,FBgn0259685,FBgn0261793,FBgn0262593,FBgn0262614,FBgn0262733,FBgn0263930,FBgn0264975,FBgn0267487
GO:0032990	cell part morphogenesis	5.51865e-08	FBgn0000546,FBgn0002023,FBgn0003165,FBgn0003447,FBgn0004595,FBgn0004838,FBgn0004885,FBgn0011661,FBgn0013733,FBgn0016061,FBgn0024836,FBgn0026239,FBgn0027596,FBgn0032629,FBgn0033015,FBgn0035437,FBgn0035574,FBgn0038874,FBgn0051092,FBgn0053208,FBgn0085447,FBgn0086655,FBgn0086677,FBgn0259685,FBgn0261793,FBgn0262593,FBgn0262614,FBgn0262733,FBgn0263930,FBgn0264975,FBgn0267487
GO:0006928	movement of cell or subcellular component	6.20952e-08	FBgn0000546,FBgn0002023,FBgn0003165,FBgn0003447,FBgn0004595,FBgn0004838,FBgn0004885,FBgn0011648,FBgn0011661,FBgn0013733,FBgn0014073,FBgn0015903,FBgn0016061,FBgn0024836,FBgn0026239,FBgn0032629,FBgn0035574,FBgn0040299,FBgn0041096,FBgn0053208,FBgn0083946,FBgn0086655,FBgn0086677,FBgn0087007,FBgn0259176,FBgn0261836,FBgn0262733,FBgn0263930,FBgn0264975,FBgn0267487,FBgn0283468
GO:0000902	cell morphogenesis	7.55039e-08	FBgn0000546,FBgn0002023,FBgn0003165,FBgn0003209,FBgn0003255,FBgn0003447,FBgn0004595,FBgn0004838,FBgn0004885,FBgn0011661,FBgn0013733,FBgn0016061,FBgn0024836,FBgn0026239,FBgn0027596,FBgn0032629,FBgn0033015,FBgn0035437,FBgn0035574,FBgn0038874,FBgn0051092,FBgn0053208,FBgn0085447,FBgn0086655,FBgn0086677,FBgn0259685,FBgn0261793,FBgn0262593,FBgn0262614,FBgn0262733,FBgn0263930,FBgn0264975,FBgn0267487,FBg…
GO:0050896	response to stimulus	1.48836e-07	FBgn0000036,FBgn0000064,FBgn0000546,FBgn0001223,FBgn0001228,FBgn0002023,FBgn0003165,FBgn0003209,FBgn0003255,FBgn0003429,FBgn0003447,FBgn0003719,FBgn0004595,FBgn0004838,FBgn0004876,FBgn0004885,FBgn0010329,FBgn0011648,FBgn0011661,FBgn0011666,FBgn0013733,FBgn0014073,FBgn0015277,FBgn0015903,FBgn0016061,FBgn0022800,FBgn0024836,FBgn0026239,FBgn0032151,FBgn0032362,FBgn0032456,FBgn0032629,FBgn0032694,FBg…
GO:0032989	cellular component morphogenesis	2.36113e-07	FBgn0000546,FBgn0002023,FBgn0003165,FBgn0003209,FBgn0003255,FBgn0003447,FBgn0004595,FBgn0004838,FBgn0004885,FBgn0011661,FBgn0013733,FBgn0016061,FBgn0024836,FBgn0026239,FBgn0027596,FBgn0032629,FBgn0033015,FBgn0035437,FBgn0035574,FBgn0038874,FBgn0041096,FBgn0051092,FBgn0053208,FBgn0085447,FBgn0086655,FBgn0086677,FBgn0259176,FBgn0259685,FBgn0261793,FBgn0262593,FBgn0262614,FBgn0262733,FBgn0263930,FBg…
GO:0030030	cell projection organization	2.71167e-07	FBgn0000546,FBgn0002023,FBgn0003165,FBgn0003447,FBgn0004595,FBgn0004838,FBgn0004885,FBgn0011661,FBgn0013733,FBgn0016061,FBgn0024836,FBgn0026239,FBgn0027596,FBgn0032629,FBgn0033015,FBgn0035437,FBgn0035533,FBgn0035574,FBgn0038874,FBgn0051092,FBgn0053208,FBgn0085447,FBgn0086655,FBgn0086677,FBgn0259685,FBgn0261793,FBgn0262593,FBgn0262614,FBgn0262733,FBgn0263930,FBgn0264975,FBgn0267487
GO:0044700	single organism signaling	5.90828e-07	FBgn0000036,FBgn0000546,FBgn0003165,FBgn0003209,FBgn0003255,FBgn0003429,FBgn0003719,FBgn0004838,FBgn0004876,FBgn0010329,FBgn0011648,FBgn0013733,FBgn0014073,FBgn0015277,FBgn0015903,FBgn0024836,FBgn0030052,FBgn0032151,FBgn0032362,FBgn0032694,FBgn0035437,FBgn0035533,FBgn0035574,FBgn0036260,FBgn0038874,FBgn0039209,FBgn0039396,FBgn0050158,FBgn0051760,FBgn0051774,FBgn0053223,FBgn0083975,FBgn0085370,FBg…
GO:0023052	signaling	6.15861e-07	FBgn0000036,FBgn0000546,FBgn0003165,FBgn0003209,FBgn0003255,FBgn0003429,FBgn0003719,FBgn0004838,FBgn0004876,FBgn0010329,FBgn0011648,FBgn0013733,FBgn0014073,FBgn0015277,FBgn0015903,FBgn0024836,FBgn0030052,FBgn0032151,FBgn0032362,FBgn0032694,FBgn0035437,FBgn0035533,FBgn0035574,FBgn0036260,FBgn0038874,FBgn0039209,FBgn0039396,FBgn0050158,FBgn0051760,FBgn0051774,FBgn0053223,FBgn0083975,FBgn0085370,FBg…
GO:0007154	cell communication	8.52875e-07	FBgn0000036,FBgn0000546,FBgn0003165,FBgn0003209,FBgn0003255,FBgn0003429,FBgn0003719,FBgn0004838,FBgn0004876,FBgn0010329,FBgn0011648,FBgn0013733,FBgn0014073,FBgn0015277,FBgn0015903,FBgn0024836,FBgn0030052,FBgn0032151,FBgn0032362,FBgn0032694,FBgn0035437,FBgn0035533,FBgn0035574,FBgn0036260,FBgn0038874,FBgn0039209,FBgn0039396,FBgn0050158,FBgn0051760,FBgn0051774,FBgn0053223,FBgn0083975,FBgn0085370,FBg…
GO:0000904	cell morphogenesis involved in differentiation	1.86457e-06	FBgn0000546,FBgn0002023,FBgn0003165,FBgn0003255,FBgn0004595,FBgn0004838,FBgn0004885,FBgn0011661,FBgn0013733,FBgn0016061,FBgn0024836,FBgn0026239,FBgn0032629,FBgn0033015,FBgn0035437,FBgn0035574,FBgn0053208,FBgn0085447,FBgn0086655,FBgn0086677,FBgn0259685,FBgn0262733,FBgn0263930,FBgn0264975,FBgn0267487,FBgn0283468
GO:0006935	chemotaxis	2.11819e-06	FBgn0002023,FBgn0004595,FBgn0004838,FBgn0004885,FBgn0011648,FBgn0011661,FBgn0013733,FBgn0016061,FBgn0024836,FBgn0026239,FBgn0032629,FBgn0035574,FBgn0053208,FBgn0086655,FBgn0086677,FBgn0262733,FBgn0263930,FBgn0264975,FBgn0267487
GO:0044763	single-organism cellular process	2.39148e-06	FBgn0000036,FBgn0000064,FBgn0000140,FBgn0000546,FBgn0000567,FBgn0002023,FBgn0003165,FBgn0003209,FBgn0003255,FBgn0003429,FBgn0003447,FBgn0003719,FBgn0004394,FBgn0004595,FBgn0004838,FBgn0004876,FBgn0004885,FBgn0010329,FBgn0011648,FBgn0011661,FBgn0011666,FBgn0011725,FBgn0013733,FBgn0014073,FBgn0014464,FBgn0015277,FBgn0015903,FBgn0016061,FBgn0022800,FBgn0024836,FBgn0026239,FBgn0027596,FBgn0029941,FBg…
GO:0030154	cell differentiation	3.05386e-06	FBgn0000140,FBgn0000546,FBgn0000567,FBgn0002023,FBgn0003165,FBgn0003209,FBgn0003255,FBgn0003447,FBgn0003719,FBgn0004394,FBgn0004595,FBgn0004838,FBgn0004876,FBgn0004885,FBgn0011648,FBgn0011661,FBgn0011666,FBgn0011725,FBgn0013733,FBgn0014073,FBgn0014464,FBgn0015277,FBgn0015903,FBgn0016061,FBgn0024836,FBgn0026239,FBgn0027596,FBgn0029941,FBgn0030052,FBgn0032629,FBgn0033015,FBgn0035437,FBgn0035533,FBg…
GO:0007409	axonogenesis	4.08143e-06	FBgn0002023,FBgn0004595,FBgn0004838,FBgn0004885,FBgn0011661,FBgn0013733,FBgn0016061,FBgn0024836,FBgn0026239,FBgn0032629,FBgn0035437,FBgn0035574,FBgn0053208,FBgn0085447,FBgn0086655,FBgn0086677,FBgn0262733,FBgn0263930,FBgn0264975,FBgn0267487
GO:0007411	axon guidance	4.30396e-06	FBgn0002023,FBgn0004595,FBgn0004838,FBgn0004885,FBgn0011661,FBgn0013733,FBgn0016061,FBgn0024836,FBgn0026239,FBgn0032629,FBgn0035574,FBgn0053208,FBgn0086655,FBgn0086677,FBgn0262733,FBgn0263930,FBgn0264975,FBgn0267487
GO:0097485	neuron projection guidance	7.55189e-06	FBgn0002023,FBgn0004595,FBgn0004838,FBgn0004885,FBgn0011661,FBgn0013733,FBgn0016061,FBgn0024836,FBgn0026239,FBgn0032629,FBgn0035574,FBgn0053208,FBgn0086655,FBgn0086677,FBgn0262733,FBgn0263930,FBgn0264975,FBgn0267487
GO:0061564	axon development	8.19426e-06	FBgn0002023,FBgn0004595,FBgn0004838,FBgn0004885,FBgn0011661,FBgn0013733,FBgn0016061,FBgn0024836,FBgn0026239,FBgn0032629,FBgn0035437,FBgn0035574,FBgn0053208,FBgn0085447,FBgn0086655,FBgn0086677,FBgn0262733,FBgn0263930,FBgn0264975,FBgn0267487
GO:0048667	cell morphogenesis involved in neuron differentiation	8.62326e-06	FBgn0000546,FBgn0002023,FBgn0003165,FBgn0004595,FBgn0004838,FBgn0004885,FBgn0011661,FBgn0013733,FBgn0016061,FBgn0024836,FBgn0026239,FBgn0032629,FBgn0033015,FBgn0035437,FBgn0035574,FBgn0053208,FBgn0085447,FBgn0086655,FBgn0086677,FBgn0259685,FBgn0262733,FBgn0263930,FBgn0264975,FBgn0267487
GO:0007399	nervous system development	9.59905e-06	FBgn0000140,FBgn0000546,FBgn0002023,FBgn0003165,FBgn0003209,FBgn0003429,FBgn0003447,FBgn0004394,FBgn0004595,FBgn0004838,FBgn0004876,FBgn0004885,FBgn0011648,FBgn0011661,FBgn0013733,FBgn0015277,FBgn0015903,FBgn0016061,FBgn0024836,FBgn0026239,FBgn0027596,FBgn0029941,FBgn0032629,FBgn0033015,FBgn0035437,FBgn0035533,FBgn0035574,FBgn0038874,FBgn0039431,FBgn0051092,FBgn0053208,FBgn0085447,FBgn0086655,FBg…
GO:0048731	system development	1.13281e-05	FBgn0000140,FBgn0000546,FBgn0000567,FBgn0002023,FBgn0003165,FBgn0003209,FBgn0003255,FBgn0003429,FBgn0003447,FBgn0003719,FBgn0004394,FBgn0004595,FBgn0004838,FBgn0004876,FBgn0004885,FBgn0011648,FBgn0011661,FBgn0011666,FBgn0013733,FBgn0015277,FBgn0015903,FBgn0016061,FBgn0024836,FBgn0026239,FBgn0027596,FBgn0029941,FBgn0032629,FBgn0033015,FBgn0035437,FBgn0035533,FBgn0035574,FBgn0038874,FBgn0039431,FBg…
GO:0009653	anatomical structure morphogenesis	1.32981e-05	FBgn0000140,FBgn0000546,FBgn0000567,FBgn0002023,FBgn0003165,FBgn0003209,FBgn0003255,FBgn0003447,FBgn0003719,FBgn0004595,FBgn0004838,FBgn0004876,FBgn0004885,FBgn0011648,FBgn0011661,FBgn0013733,FBgn0014464,FBgn0015277,FBgn0015903,FBgn0016061,FBgn0024836,FBgn0026239,FBgn0027596,FBgn0032629,FBgn0033015,FBgn0035437,FBgn0035533,FBgn0035574,FBgn0038874,FBgn0041096,FBgn0051092,FBgn0051151,FBgn0051774,FBg…
GO:0048869	cellular developmental process	1.71937e-05	FBgn0000140,FBgn0000546,FBgn0000567,FBgn0002023,FBgn0003165,FBgn0003209,FBgn0003255,FBgn0003447,FBgn0003719,FBgn0004394,FBgn0004595,FBgn0004838,FBgn0004876,FBgn0004885,FBgn0011648,FBgn0011661,FBgn0011666,FBgn0011725,FBgn0013733,FBgn0014073,FBgn0014464,FBgn0015277,FBgn0015903,FBgn0016061,FBgn0024836,FBgn0026239,FBgn0027596,FBgn0029941,FBgn0030052,FBgn0032629,FBgn0033015,FBgn0035437,FBgn0035533,FBg…
GO:0022008	neurogenesis	3.23533e-05	FBgn0000546,FBgn0002023,FBgn0003165,FBgn0003447,FBgn0004394,FBgn0004595,FBgn0004838,FBgn0004876,FBgn0004885,FBgn0011661,FBgn0013733,FBgn0015277,FBgn0016061,FBgn0024836,FBgn0026239,FBgn0027596,FBgn0029941,FBgn0032629,FBgn0033015,FBgn0035437,FBgn0035533,FBgn0035574,FBgn0038874,FBgn0039431,FBgn0051092,FBgn0053208,FBgn0085447,FBgn0086655,FBgn0086677,FBgn0259176,FBgn0259685,FBgn0260965,FBgn0261793,FBg…
GO:0042330	taxis	9.20467e-05	FBgn0002023,FBgn0004595,FBgn0004838,FBgn0004885,FBgn0011648,FBgn0011661,FBgn0013733,FBgn0016061,FBgn0024836,FBgn0026239,FBgn0032629,FBgn0035574,FBgn0053208,FBgn0086655,FBgn0086677,FBgn0262733,FBgn0263930,FBgn0264975,FBgn0267487
GO:0042221	response to chemical	0.000113359	FBgn0000036,FBgn0000546,FBgn0002023,FBgn0003165,FBgn0003429,FBgn0003719,FBgn0004595,FBgn0004838,FBgn0004885,FBgn0010329,FBgn0011648,FBgn0011661,FBgn0011666,FBgn0013733,FBgn0015903,FBgn0016061,FBgn0024836,FBgn0026239,FBgn0032151,FBgn0032456,FBgn0032629,FBgn0035574,FBgn0037989,FBgn0038874,FBgn0053208,FBgn0086655,FBgn0086677,FBgn0261793,FBgn0262733,FBgn0263930,FBgn0264975,FBgn0267487,FBgn0283468
GO:2000026	regulation of multicellular organismal development	0.000149424	FBgn0000546,FBgn0003165,FBgn0003209,FBgn0003255,FBgn0003429,FBgn0004595,FBgn0004838,FBgn0004876,FBgn0011648,FBgn0013733,FBgn0024836,FBgn0035533,FBgn0039431,FBgn0053208,FBgn0085447,FBgn0259176,FBgn0259685,FBgn0261260,FBgn0262614,FBgn0262733,FBgn0263930,FBgn0283468
GO:0051239	regulation of multicellular organismal process	0.000228185	FBgn0000546,FBgn0003165,FBgn0003209,FBgn0003255,FBgn0003429,FBgn0004595,FBgn0004838,FBgn0004876,FBgn0011648,FBgn0013733,FBgn0015277,FBgn0024836,FBgn0035533,FBgn0039209,FBgn0039431,FBgn0053208,FBgn0085447,FBgn0259176,FBgn0259685,FBgn0261260,FBgn0262593,FBgn0262614,FBgn0262733,FBgn0263490,FBgn0263930,FBgn0283468
GO:0007165	signal transduction	0.000229824	FBgn0000546,FBgn0003165,FBgn0003209,FBgn0003255,FBgn0003719,FBgn0004876,FBgn0010329,FBgn0011648,FBgn0014073,FBgn0015277,FBgn0015903,FBgn0024836,FBgn0032362,FBgn0032694,FBgn0035437,FBgn0035533,FBgn0035574,FBgn0036260,FBgn0038874,FBgn0039209,FBgn0039396,FBgn0050158,FBgn0051760,FBgn0051774,FBgn0053223,FBgn0085370,FBgn0085387,FBgn0085422,FBgn0085447,FBgn0086677,FBgn0259176,FBgn0259685,FBgn0262614,FBg…
GO:0050789	regulation of biological process	0.000581487	FBgn0000064,FBgn0000546,FBgn0000567,FBgn0002023,FBgn0003165,FBgn0003209,FBgn0003255,FBgn0003429,FBgn0003719,FBgn0004394,FBgn0004595,FBgn0004838,FBgn0004876,FBgn0004885,FBgn0005658,FBgn0010329,FBgn0011648,FBgn0011661,FBgn0011666,FBgn0011725,FBgn0013733,FBgn0014073,FBgn0015277,FBgn0015903,FBgn0022800,FBgn0024836,FBgn0032362,FBgn0032694,FBgn0033015,FBgn0035437,FBgn0035533,FBgn0035574,FBgn0036260,FBg…
GO:0048729	tissue morphogenesis	0.000608041	FBgn0000546,FBgn0003209,FBgn0003447,FBgn0003719,FBgn0004595,FBgn0004885,FBgn0011648,FBgn0011661,FBgn0013733,FBgn0015903,FBgn0024836,FBgn0035533,FBgn0035574,FBgn0051151,FBgn0086655,FBgn0086677,FBgn0259176,FBgn0259685,FBgn0261625,FBgn0261673,FBgn0261873,FBgn0262614,FBgn0262733,FBgn0263930,FBgn0264975,FBgn0267336,FBgn0283468
GO:0009888	tissue development	0.000689415	FBgn0000064,FBgn0000546,FBgn0003209,FBgn0003255,FBgn0003447,FBgn0003719,FBgn0004394,FBgn0004595,FBgn0004838,FBgn0004885,FBgn0011648,FBgn0011661,FBgn0013733,FBgn0014073,FBgn0014464,FBgn0015903,FBgn0024836,FBgn0035533,FBgn0035574,FBgn0041096,FBgn0051151,FBgn0085446,FBgn0086655,FBgn0086677,FBgn0087007,FBgn0259176,FBgn0259685,FBgn0261625,FBgn0261673,FBgn0261836,FBgn0261873,FBgn0262614,FBgn0262733,FBg…
GO:0065007	biological regulation	0.000959109	FBgn0000064,FBgn0000546,FBgn0000567,FBgn0002023,FBgn0003165,FBgn0003209,FBgn0003255,FBgn0003429,FBgn0003719,FBgn0004394,FBgn0004595,FBgn0004838,FBgn0004876,FBgn0004885,FBgn0005658,FBgn0010329,FBgn0011648,FBgn0011661,FBgn0011666,FBgn0011725,FBgn0013733,FBgn0014073,FBgn0015277,FBgn0015903,FBgn0022800,FBgn0024836,FBgn0032151,FBgn0032362,FBgn0032694,FBgn0033015,FBgn0035432,FBgn0035437,FBgn0035533,FBg…
GO:0044707	single-multicellular organism process	0.0010236	FBgn0000140,FBgn0000546,FBgn0000567,FBgn0001223,FBgn0002023,FBgn0003165,FBgn0003209,FBgn0003255,FBgn0003429,FBgn0003447,FBgn0003719,FBgn0004394,FBgn0004595,FBgn0004838,FBgn0004876,FBgn0004885,FBgn0010329,FBgn0011648,FBgn0011661,FBgn0011666,FBgn0013733,FBgn0014073,FBgn0015277,FBgn0015903,FBgn0016061,FBgn0024836,FBgn0026239,FBgn0027596,FBgn0029941,FBgn0032629,FBgn0033015,FBgn0035437,FBgn0035533,FBg…
GO:0051960	regulation of nervous system development	0.00378644	FBgn0000546,FBgn0003165,FBgn0003429,FBgn0004595,FBgn0004876,FBgn0011648,FBgn0013733,FBgn0024836,FBgn0035533,FBgn0039431,FBgn0053208,FBgn0085447,FBgn0259176,FBgn0262733,FBgn0283468
GO:0009887	organ morphogenesis	0.00432333	FBgn0000140,FBgn0000546,FBgn0000567,FBgn0003209,FBgn0003447,FBgn0003719,FBgn0004595,FBgn0004876,FBgn0004885,FBgn0011648,FBgn0011661,FBgn0013733,FBgn0024836,FBgn0035533,FBgn0035574,FBgn0051151,FBgn0051774,FBgn0086655,FBgn0086677,FBgn0259176,FBgn0259685,FBgn0261625,FBgn0261673,FBgn0261793,FBgn0262614,FBgn0262733,FBgn0263930,FBgn0263973,FBgn0264975,FBgn0267336
GO:0050793	regulation of developmental process	0.00563517	FBgn0000546,FBgn0000567,FBgn0003165,FBgn0003209,FBgn0003255,FBgn0003429,FBgn0004595,FBgn0004838,FBgn0004876,FBgn0011648,FBgn0013733,FBgn0015277,FBgn0024836,FBgn0035533,FBgn0039431,FBgn0053208,FBgn0085447,FBgn0259176,FBgn0259685,FBgn0261260,FBgn0262614,FBgn0262733,FBgn0263930,FBgn0283468
GO:0002009	morphogenesis of an epithelium	0.00565648	FBgn0000546,FBgn0003209,FBgn0003447,FBgn0003719,FBgn0004885,FBgn0011648,FBgn0011661,FBgn0013733,FBgn0015903,FBgn0024836,FBgn0035533,FBgn0035574,FBgn0051151,FBgn0086655,FBgn0259176,FBgn0259685,FBgn0261625,FBgn0261673,FBgn0261873,FBgn0262614,FBgn0262733,FBgn0263930,FBgn0264975,FBgn0267336,FBgn0283468
GO:0007292	female gamete generation	0.00703792	FBgn0000140,FBgn0000546,FBgn0000567,FBgn0003165,FBgn0003447,FBgn0003719,FBgn0004838,FBgn0010329,FBgn0011648,FBgn0011661,FBgn0011725,FBgn0014073,FBgn0014464,FBgn0015277,FBgn0015903,FBgn0035533,FBgn0041096,FBgn0086655,FBgn0087007,FBgn0259176,FBgn0259685,FBgn0261836,FBgn0262733,FBgn0263930,FBgn0267487,FBgn0283468
GO:0030046	parallel actin filament bundle assembly	0.00990416	FBgn0003447,FBgn0262733,FBgn0263973
GO:0051716	cellular response to stimulus	0.0104901	FBgn0000064,FBgn0000546,FBgn0003165,FBgn0003209,FBgn0003255,FBgn0003719,FBgn0004876,FBgn0010329,FBgn0011648,FBgn0011666,FBgn0014073,FBgn0015277,FBgn0015903,FBgn0024836,FBgn0032362,FBgn0032694,FBgn0035437,FBgn0035533,FBgn0035574,FBgn0036260,FBgn0038874,FBgn0039209,FBgn0039396,FBgn0050158,FBgn0051760,FBgn0051774,FBgn0052756,FBgn0053223,FBgn0085370,FBgn0085387,FBgn0085422,FBgn0085447,FBgn0086677,FBg…
GO:0044699	single-organism process	0.0134795	FBgn0000036,FBgn0000064,FBgn0000140,FBgn0000546,FBgn0000567,FBgn0001223,FBgn0002023,FBgn0003165,FBgn0003209,FBgn0003255,FBgn0003429,FBgn0003447,FBgn0003719,FBgn0004394,FBgn0004595,FBgn0004838,FBgn0004876,FBgn0004885,FBgn0010329,FBgn0011648,FBgn0011661,FBgn0011666,FBgn0011725,FBgn0013733,FBgn0014073,FBgn0014464,FBgn0015277,FBgn0015519,FBgn0015903,FBgn0016061,FBgn0022800,FBgn0024836,FBgn0026239,FBg…
GO:0030029	actin filament-based process	0.0140967	FBgn0000140,FBgn0003447,FBgn0004876,FBgn0011661,FBgn0013733,FBgn0035533,FBgn0040299,FBgn0041096,FBgn0052264,FBgn0053208,FBgn0085447,FBgn0261836,FBgn0262733,FBgn0263973
GO:0007275	multicellular organism development	0.0145906	FBgn0000140,FBgn0000546,FBgn0000567,FBgn0001223,FBgn0002023,FBgn0003165,FBgn0003209,FBgn0003255,FBgn0003429,FBgn0003447,FBgn0003719,FBgn0004394,FBgn0004595,FBgn0004838,FBgn0004876,FBgn0004885,FBgn0011648,FBgn0011661,FBgn0011666,FBgn0013733,FBgn0015277,FBgn0015903,FBgn0016061,FBgn0024836,FBgn0026239,FBgn0027596,FBgn0029941,FBgn0032629,FBgn0033015,FBgn0035437,FBgn0035533,FBgn0035574,FBgn0038874,FBg…
GO:0048513	animal organ development	0.0158886	FBgn0000140,FBgn0000546,FBgn0000567,FBgn0003209,FBgn0003255,FBgn0003447,FBgn0003719,FBgn0004595,FBgn0004876,FBgn0004885,FBgn0011648,FBgn0011661,FBgn0011666,FBgn0013733,FBgn0015903,FBgn0024836,FBgn0033015,FBgn0035533,FBgn0035574,FBgn0041096,FBgn0051151,FBgn0051774,FBgn0053208,FBgn0086655,FBgn0086677,FBgn0087007,FBgn0259176,FBgn0259685,FBgn0261625,FBgn0261673,FBgn0261793,FBgn0261836,FBgn0262614,FBg…
GO:0048518	positive regulation of biological process	0.0173241	FBgn0000546,FBgn0000567,FBgn0003165,FBgn0003719,FBgn0004595,FBgn0004838,FBgn0011648,FBgn0011661,FBgn0013733,FBgn0015277,FBgn0015903,FBgn0022800,FBgn0024836,FBgn0035437,FBgn0035533,FBgn0035574,FBgn0039209,FBgn0051092,FBgn0053223,FBgn0085422,FBgn0085447,FBgn0086655,FBgn0086677,FBgn0259176,FBgn0259685,FBgn0261793,FBgn0262733,FBgn0263392,FBgn0263490,FBgn0263930,FBgn0264357,FBgn0283468
GO:0048856	anatomical structure development	0.0179624	FBgn0000064,FBgn0000140,FBgn0000546,FBgn0000567,FBgn0001223,FBgn0002023,FBgn0003165,FBgn0003209,FBgn0003255,FBgn0003429,FBgn0003447,FBgn0003719,FBgn0004394,FBgn0004595,FBgn0004838,FBgn0004876,FBgn0004885,FBgn0011648,FBgn0011661,FBgn0011666,FBgn0011725,FBgn0013733,FBgn0014073,FBgn0014464,FBgn0015277,FBgn0015903,FBgn0016061,FBgn0024836,FBgn0026239,FBgn0027596,FBgn0029941,FBgn0032629,FBgn0033015,FBg…
GO:0048477	oogenesis	0.020004	FBgn0000140,FBgn0000546,FBgn0000567,FBgn0003165,FBgn0003447,FBgn0003719,FBgn0004838,FBgn0011648,FBgn0011661,FBgn0011725,FBgn0014073,FBgn0014464,FBgn0015277,FBgn0015903,FBgn0035533,FBgn0041096,FBgn0086655,FBgn0087007,FBgn0259176,FBgn0259685,FBgn0261836,FBgn0262733,FBgn0263930,FBgn0267487,FBgn0283468
GO:0060562	epithelial tube morphogenesis	0.0213989	FBgn0000546,FBgn0003209,FBgn0003447,FBgn0003719,FBgn0004885,FBgn0011648,FBgn0011661,FBgn0013733,FBgn0015903,FBgn0035533,FBgn0035574,FBgn0051151,FBgn0086655,FBgn0259176,FBgn0259685,FBgn0261625,FBgn0261673,FBgn0262614,FBgn0263930,FBgn0264975,FBgn0267336
GO:0050794	regulation of cellular process	0.0224854	FBgn0000064,FBgn0000546,FBgn0000567,FBgn0002023,FBgn0003165,FBgn0003209,FBgn0003255,FBgn0003429,FBgn0003719,FBgn0004394,FBgn0004595,FBgn0004838,FBgn0004876,FBgn0005658,FBgn0010329,FBgn0011648,FBgn0011661,FBgn0011666,FBgn0011725,FBgn0013733,FBgn0014073,FBgn0015277,FBgn0015903,FBgn0024836,FBgn0032362,FBgn0032694,FBgn0033015,FBgn0035437,FBgn0035533,FBgn0035574,FBgn0036260,FBgn0038874,FBgn0039209,FBg…
GO:0023057	negative regulation of signaling	0.0236548	FBgn0003165,FBgn0003209,FBgn0003429,FBgn0004876,FBgn0015903,FBgn0024836,FBgn0032694,FBgn0051774,FBgn0086677,FBgn0259176,FBgn0259685,FBgn0263930,FBgn0267487,FBgn0283468
GO:0048870	cell motility	0.0243103	FBgn0000546,FBgn0003165,FBgn0003447,FBgn0004838,FBgn0011648,FBgn0014073,FBgn0015903,FBgn0041096,FBgn0083946,FBgn0086655,FBgn0086677,FBgn0087007,FBgn0259176,FBgn0261836,FBgn0283468
GO:0048589	developmental growth	0.0251635	FBgn0003165,FBgn0003209,FBgn0003429,FBgn0011648,FBgn0013733,FBgn0024836,FBgn0035437,FBgn0035533,FBgn0039431,FBgn0086655,FBgn0086677,FBgn0259176,FBgn0259685,FBgn0262733,FBgn0263930,FBgn0264975
GO:0048707	instar larval or pupal morphogenesis	0.0257616	FBgn0000546,FBgn0000567,FBgn0003209,FBgn0003447,FBgn0003719,FBgn0004885,FBgn0011648,FBgn0011661,FBgn0013733,FBgn0015277,FBgn0035533,FBgn0035574,FBgn0051151,FBgn0086655,FBgn0259176,FBgn0261625,FBgn0261673,FBgn0261793,FBgn0263930,FBgn0264975,FBgn0267336
GO:0010648	negative regulation of cell communication	0.0279283	FBgn0003165,FBgn0003209,FBgn0003429,FBgn0004876,FBgn0015903,FBgn0024836,FBgn0032694,FBgn0051774,FBgn0086677,FBgn0259176,FBgn0259685,FBgn0263930,FBgn0267487,FBgn0283468
GO:0032502	developmental process	0.0290459	FBgn0000064,FBgn0000140,FBgn0000546,FBgn0000567,FBgn0001223,FBgn0002023,FBgn0003165,FBgn0003209,FBgn0003255,FBgn0003429,FBgn0003447,FBgn0003719,FBgn0004394,FBgn0004595,FBgn0004838,FBgn0004876,FBgn0004885,FBgn0011648,FBgn0011661,FBgn0011666,FBgn0011725,FBgn0013733,FBgn0014073,FBgn0014464,FBgn0015277,FBgn0015903,FBgn0016061,FBgn0024836,FBgn0026239,FBgn0027596,FBgn0029941,FBgn0030052,FBgn0032629,FBg…
GO:0009886	post-embryonic morphogenesis	0.0351901	FBgn0000546,FBgn0000567,FBgn0003209,FBgn0003447,FBgn0003719,FBgn0004885,FBgn0011648,FBgn0011661,FBgn0013733,FBgn0015277,FBgn0035533,FBgn0035574,FBgn0051151,FBgn0086655,FBgn0259176,FBgn0261625,FBgn0261673,FBgn0261793,FBgn0263930,FBgn0264975,FBgn0267336
GO:0051674	localization of cell	0.0354367	FBgn0000546,FBgn0003165,FBgn0003447,FBgn0004838,FBgn0011648,FBgn0014073,FBgn0015903,FBgn0041096,FBgn0083946,FBgn0086655,FBgn0086677,FBgn0087007,FBgn0259176,FBgn0261836,FBgn0283468
GO:0022607	cellular component assembly	0.0396264	FBgn0000140,FBgn0003165,FBgn0003429,FBgn0003447,FBgn0004595,FBgn0004838,FBgn0011648,FBgn0011661,FBgn0013733,FBgn0024836,FBgn0035533,FBgn0038839,FBgn0039431,FBgn0041096,FBgn0053208,FBgn0085387,FBgn0085447,FBgn0086677,FBgn0259176,FBgn0259685,FBgn0261873,FBgn0262593,FBgn0262614,FBgn0262733,FBgn0263973,FBgn0264975,FBgn0265083,FBgn0283468
GO:0030036	actin cytoskeleton organization	0.0430967	FBgn0000140,FBgn0003447,FBgn0004876,FBgn0011661,FBgn0013733,FBgn0035533,FBgn0041096,FBgn0052264,FBgn0053208,FBgn0085447,FBgn0261836,FBgn0262733,FBgn0263973
GO:0048609	multicellular organismal reproductive process	0.0441747	FBgn0000140,FBgn0000546,FBgn0000567,FBgn0003165,FBgn0003429,FBgn0003447,FBgn0003719,FBgn0004595,FBgn0004838,FBgn0010329,FBgn0011648,FBgn0011661,FBgn0011666,FBgn0011725,FBgn0014073,FBgn0014464,FBgn0015277,FBgn0015903,FBgn0035533,FBgn0038839,FBgn0041096,FBgn0083946,FBgn0086655,FBgn0087007,FBgn0259176,FBgn0259685,FBgn0261836,FBgn0262733,FBgn0263930,FBgn0264975,FBgn0267487,FBgn0283468
GO:0009791	post-embryonic development	0.0463195	FBgn0000546,FBgn0000567,FBgn0003209,FBgn0003447,FBgn0003719,FBgn0004885,FBgn0011648,FBgn0011661,FBgn0013733,FBgn0015277,FBgn0035533,FBgn0035574,FBgn0051151,FBgn0053208,FBgn0086655,FBgn0259176,FBgn0261625,FBgn0261673,FBgn0261793,FBgn0261836,FBgn0263490,FBgn0263930,FBgn0264975,FBgn0267336
GO:0048583	regulation of response to stimulus	0.0472199	FBgn0000546,FBgn0003165,FBgn0003209,FBgn0003719,FBgn0004876,FBgn0010329,FBgn0014073,FBgn0015903,FBgn0022800,FBgn0024836,FBgn0032694,FBgn0035437,FBgn0035574,FBgn0038839,FBgn0051774,FBgn0053223,FBgn0085422,FBgn0085447,FBgn0086677,FBgn0259176,FBgn0259685,FBgn0262614,FBgn0263490,FBgn0263930,FBgn0264357,FBgn0267487,FBgn0283468
GO:0019953	sexual reproduction	0.0497397	FBgn0000140,FBgn0000546,FBgn0000567,FBgn0003165,FBgn0003429,FBgn0003447,FBgn0003719,FBgn0004595,FBgn0004838,FBgn0010329,FBgn0011648,FBgn0011661,FBgn0011666,FBgn0011725,FBgn0014073,FBgn0014464,FBgn0015277,FBgn0015903,FBgn0035533,FBgn0038839,FBgn0041096,FBgn0083946,FBgn0086655,FBgn0087007,FBgn0259176,FBgn0259685,FBgn0261836,FBgn0262733,FBgn0263930,FBgn0264975,FBgn0267487,FBgn0283468
GO:0044703	multi-organism reproductive process	0.0497397	FBgn0000140,FBgn0000546,FBgn0000567,FBgn0003165,FBgn0003429,FBgn0003447,FBgn0003719,FBgn0004595,FBgn0004838,FBgn0010329,FBgn0011648,FBgn0011661,FBgn0011666,FBgn0011725,FBgn0014073,FBgn0014464,FBgn0015277,FBgn0015903,FBgn0035533,FBgn0038839,FBgn0041096,FBgn0083946,FBgn0086655,FBgn0087007,FBgn0259176,FBgn0259685,FBgn0261836,FBgn0262733,FBgn0263930,FBgn0264975,FBgn0267487,FBgn0283468

## Sheet: Cd_F_M
S8 Table (B): Gene Ontology (GO) analysis for genes associated with cadmium resistance in both sexes.
GO ID	GO Term	Holm-Bonferroni P-value	Matches
GO:0030182	neuron differentiation	2.89037e-10	FBgn0000464,FBgn0001122,FBgn0001319,FBgn0002565,FBgn0003118,FBgn0003301,FBgn0003326,FBgn0003396,FBgn0003435,FBgn0003721,FBgn0004369,FBgn0004595,FBgn0004652,FBgn0004839,FBgn0004876,FBgn0005775,FBgn0008651,FBgn0010114,FBgn0010575,FBgn0013433,FBgn0013733,FBgn0014020,FBgn0014141,FBgn0015609,FBgn0015773,FBgn0015778,FBgn0024836,FBgn0024963,FBgn0026189,FBgn0029082,FBgn0029688,FBgn0031414,FBgn0032629,FBg…
GO:0048699	generation of neurons	4.0701e-10	FBgn0000014,FBgn0000464,FBgn0001122,FBgn0001269,FBgn0001319,FBgn0002565,FBgn0003118,FBgn0003301,FBgn0003326,FBgn0003396,FBgn0003435,FBgn0003721,FBgn0004369,FBgn0004595,FBgn0004652,FBgn0004839,FBgn0004876,FBgn0005775,FBgn0008651,FBgn0010114,FBgn0010575,FBgn0013433,FBgn0013733,FBgn0014020,FBgn0014141,FBgn0015609,FBgn0015773,FBgn0015778,FBgn0024836,FBgn0024963,FBgn0026189,FBgn0029082,FBgn0029688,FBg…
GO:0048666	neuron development	1.86992e-09	FBgn0000464,FBgn0001319,FBgn0002565,FBgn0003118,FBgn0003301,FBgn0003396,FBgn0003435,FBgn0003721,FBgn0004369,FBgn0004595,FBgn0004652,FBgn0004839,FBgn0005775,FBgn0010114,FBgn0010575,FBgn0013433,FBgn0013733,FBgn0014020,FBgn0014141,FBgn0015609,FBgn0015773,FBgn0024836,FBgn0024963,FBgn0026189,FBgn0029688,FBgn0031414,FBgn0032629,FBgn0032821,FBgn0034085,FBgn0035802,FBgn0036059,FBgn0038197,FBgn0038874,FBg…
GO:0050794	regulation of cellular process	3.17283e-07	FBgn0000014,FBgn0000015,FBgn0000114,FBgn0000179,FBgn0000183,FBgn0000448,FBgn0000464,FBgn0000527,FBgn0001122,FBgn0001179,FBgn0001269,FBgn0001319,FBgn0003117,FBgn0003118,FBgn0003301,FBgn0003396,FBgn0003450,FBgn0003475,FBgn0003499,FBgn0003721,FBgn0004369,FBgn0004595,FBgn0004839,FBgn0004862,FBgn0004863,FBgn0004876,FBgn0008651,FBgn0010575,FBgn0011286,FBgn0011582,FBgn0011589,FBgn0013733,FBgn0013995,FBg…
GO:0050789	regulation of biological process	9.5948e-07	FBgn0000014,FBgn0000015,FBgn0000114,FBgn0000179,FBgn0000183,FBgn0000448,FBgn0000464,FBgn0000527,FBgn0001122,FBgn0001179,FBgn0001269,FBgn0001319,FBgn0003117,FBgn0003118,FBgn0003301,FBgn0003396,FBgn0003450,FBgn0003475,FBgn0003499,FBgn0003721,FBgn0004369,FBgn0004595,FBgn0004839,FBgn0004862,FBgn0004863,FBgn0004876,FBgn0008651,FBgn0010575,FBgn0011286,FBgn0011582,FBgn0011589,FBgn0013733,FBgn0013995,FBg…
GO:0040011	locomotion	1.2786e-06	FBgn0000014,FBgn0000015,FBgn0000464,FBgn0002565,FBgn0003118,FBgn0003435,FBgn0003499,FBgn0004369,FBgn0004595,FBgn0004652,FBgn0004839,FBgn0005775,FBgn0008651,FBgn0010575,FBgn0011582,FBgn0013433,FBgn0013733,FBgn0014020,FBgn0014141,FBgn0015609,FBgn0015773,FBgn0024836,FBgn0032629,FBgn0032821,FBgn0033652,FBgn0034085,FBgn0035142,FBgn0036059,FBgn0038341,FBgn0041096,FBgn0052423,FBgn0085408,FBgn0086677,FBg…
GO:0051239	regulation of multicellular organismal process	1.56722e-06	FBgn0000014,FBgn0000015,FBgn0000114,FBgn0000464,FBgn0000527,FBgn0001122,FBgn0001319,FBgn0003118,FBgn0003301,FBgn0003396,FBgn0004595,FBgn0004876,FBgn0008651,FBgn0010575,FBgn0011286,FBgn0011582,FBgn0013733,FBgn0014020,FBgn0014141,FBgn0015609,FBgn0015773,FBgn0015778,FBgn0024836,FBgn0028369,FBgn0029082,FBgn0029688,FBgn0032840,FBgn0036059,FBgn0038063,FBgn0038197,FBgn0038385,FBgn0038755,FBgn0053207,FBg…
GO:0007154	cell communication	2.45195e-06	FBgn0000183,FBgn0000448,FBgn0000464,FBgn0001122,FBgn0001319,FBgn0003117,FBgn0003118,FBgn0003301,FBgn0003326,FBgn0003396,FBgn0003450,FBgn0003499,FBgn0004839,FBgn0004863,FBgn0004876,FBgn0010575,FBgn0011582,FBgn0011589,FBgn0013733,FBgn0013995,FBgn0014020,FBgn0015609,FBgn0015778,FBgn0016650,FBgn0022710,FBgn0024836,FBgn0026250,FBgn0028509,FBgn0028836,FBgn0029082,FBgn0029723,FBgn0032633,FBgn0032821,FBg…
GO:0042330	taxis	6.00772e-06	FBgn0000464,FBgn0002565,FBgn0003435,FBgn0004369,FBgn0004595,FBgn0004652,FBgn0004839,FBgn0005775,FBgn0010575,FBgn0011582,FBgn0013433,FBgn0013733,FBgn0014020,FBgn0014141,FBgn0015609,FBgn0015773,FBgn0024836,FBgn0032629,FBgn0032821,FBgn0034085,FBgn0035142,FBgn0052423,FBgn0086677,FBgn0261509,FBgn0261549,FBgn0262733,FBgn0263391,FBgn0263930,FBgn0264273,FBgn0267487
GO:0031175	neuron projection development	6.37884e-06	FBgn0000464,FBgn0001319,FBgn0002565,FBgn0003301,FBgn0003396,FBgn0003435,FBgn0003721,FBgn0004369,FBgn0004595,FBgn0004652,FBgn0004839,FBgn0005775,FBgn0010575,FBgn0013433,FBgn0013733,FBgn0014020,FBgn0014141,FBgn0015609,FBgn0015773,FBgn0024836,FBgn0024963,FBgn0026189,FBgn0029688,FBgn0032629,FBgn0032821,FBgn0034085,FBgn0035802,FBgn0036059,FBgn0038197,FBgn0038874,FBgn0086677,FBgn0086901,FBgn0261509,FBg…
GO:0048812	neuron projection morphogenesis	7.6352e-06	FBgn0000464,FBgn0001319,FBgn0002565,FBgn0003301,FBgn0003396,FBgn0003435,FBgn0003721,FBgn0004369,FBgn0004595,FBgn0004652,FBgn0004839,FBgn0010575,FBgn0013433,FBgn0013733,FBgn0014020,FBgn0014141,FBgn0015609,FBgn0015773,FBgn0024836,FBgn0024963,FBgn0026189,FBgn0029688,FBgn0032629,FBgn0032821,FBgn0034085,FBgn0035802,FBgn0036059,FBgn0038197,FBgn0038874,FBgn0086677,FBgn0086901,FBgn0261509,FBgn0261698,FBg…
GO:0050896	response to stimulus	9.70682e-06	FBgn0000448,FBgn0000464,FBgn0001122,FBgn0001179,FBgn0001269,FBgn0001319,FBgn0002565,FBgn0003117,FBgn0003118,FBgn0003301,FBgn0003326,FBgn0003396,FBgn0003435,FBgn0003450,FBgn0004369,FBgn0004595,FBgn0004652,FBgn0004839,FBgn0004863,FBgn0004876,FBgn0005775,FBgn0010575,FBgn0011286,FBgn0011582,FBgn0011589,FBgn0011774,FBgn0013433,FBgn0013733,FBgn0013995,FBgn0014020,FBgn0014141,FBgn0015541,FBgn0015609,FBg…
GO:0061564	axon development	1.13113e-05	FBgn0000464,FBgn0002565,FBgn0003301,FBgn0003435,FBgn0004369,FBgn0004595,FBgn0004652,FBgn0004839,FBgn0005775,FBgn0010575,FBgn0013433,FBgn0013733,FBgn0014020,FBgn0014141,FBgn0015609,FBgn0015773,FBgn0024836,FBgn0032629,FBgn0032821,FBgn0034085,FBgn0036059,FBgn0086677,FBgn0261509,FBgn0262733,FBgn0263391,FBgn0263873,FBgn0263930,FBgn0264273,FBgn0267487
GO:0007411	axon guidance	1.33043e-05	FBgn0000464,FBgn0002565,FBgn0003435,FBgn0004369,FBgn0004595,FBgn0004652,FBgn0004839,FBgn0010575,FBgn0013433,FBgn0013733,FBgn0014020,FBgn0014141,FBgn0015609,FBgn0015773,FBgn0024836,FBgn0032629,FBgn0032821,FBgn0034085,FBgn0086677,FBgn0261509,FBgn0262733,FBgn0263391,FBgn0263930,FBgn0264273,FBgn0267487
GO:0065007	biological regulation	1.37183e-05	FBgn0000014,FBgn0000015,FBgn0000114,FBgn0000179,FBgn0000183,FBgn0000448,FBgn0000464,FBgn0000527,FBgn0001122,FBgn0001179,FBgn0001269,FBgn0001319,FBgn0003117,FBgn0003118,FBgn0003301,FBgn0003326,FBgn0003396,FBgn0003450,FBgn0003475,FBgn0003499,FBgn0003721,FBgn0004369,FBgn0004595,FBgn0004652,FBgn0004839,FBgn0004862,FBgn0004863,FBgn0004876,FBgn0008651,FBgn0010575,FBgn0011286,FBgn0011582,FBgn0011589,FBg…
GO:0006935	chemotaxis	1.47363e-05	FBgn0000464,FBgn0002565,FBgn0003435,FBgn0004369,FBgn0004595,FBgn0004652,FBgn0004839,FBgn0005775,FBgn0010575,FBgn0013433,FBgn0013733,FBgn0014020,FBgn0014141,FBgn0015609,FBgn0015773,FBgn0024836,FBgn0032629,FBgn0032821,FBgn0034085,FBgn0086677,FBgn0261509,FBgn0262733,FBgn0263391,FBgn0263930,FBgn0264273,FBgn0267487
GO:0009653	anatomical structure morphogenesis	1.93455e-05	FBgn0000014,FBgn0000015,FBgn0000114,FBgn0000179,FBgn0000183,FBgn0000464,FBgn0001122,FBgn0001269,FBgn0001319,FBgn0002565,FBgn0003117,FBgn0003118,FBgn0003301,FBgn0003326,FBgn0003396,FBgn0003435,FBgn0003475,FBgn0003499,FBgn0003721,FBgn0004369,FBgn0004595,FBgn0004652,FBgn0004839,FBgn0004862,FBgn0004863,FBgn0004876,FBgn0008651,FBgn0010575,FBgn0013433,FBgn0013733,FBgn0014020,FBgn0014141,FBgn0015609,FBg…
GO:0007409	axonogenesis	1.98161e-05	FBgn0000464,FBgn0002565,FBgn0003301,FBgn0003435,FBgn0004369,FBgn0004595,FBgn0004652,FBgn0004839,FBgn0010575,FBgn0013433,FBgn0013733,FBgn0014020,FBgn0014141,FBgn0015609,FBgn0015773,FBgn0024836,FBgn0032629,FBgn0032821,FBgn0034085,FBgn0036059,FBgn0086677,FBgn0261509,FBgn0262733,FBgn0263391,FBgn0263873,FBgn0263930,FBgn0264273,FBgn0267487
GO:0044700	single organism signaling	2.29924e-05	FBgn0000183,FBgn0000448,FBgn0001122,FBgn0001319,FBgn0003117,FBgn0003118,FBgn0003301,FBgn0003326,FBgn0003396,FBgn0003450,FBgn0003499,FBgn0004839,FBgn0004863,FBgn0004876,FBgn0010575,FBgn0011582,FBgn0011589,FBgn0013733,FBgn0013995,FBgn0014020,FBgn0015778,FBgn0016650,FBgn0022710,FBgn0024836,FBgn0026250,FBgn0028509,FBgn0028836,FBgn0029082,FBgn0029723,FBgn0032633,FBgn0032821,FBgn0032840,FBgn0033652,FBg…
GO:0023052	signaling	2.42426e-05	FBgn0000183,FBgn0000448,FBgn0001122,FBgn0001319,FBgn0003117,FBgn0003118,FBgn0003301,FBgn0003326,FBgn0003396,FBgn0003450,FBgn0003499,FBgn0004839,FBgn0004863,FBgn0004876,FBgn0010575,FBgn0011582,FBgn0011589,FBgn0013733,FBgn0013995,FBgn0014020,FBgn0015778,FBgn0016650,FBgn0022710,FBgn0024836,FBgn0026250,FBgn0028509,FBgn0028836,FBgn0029082,FBgn0029723,FBgn0032633,FBgn0032821,FBgn0032840,FBgn0033652,FBg…
GO:0097485	neuron projection guidance	2.73299e-05	FBgn0000464,FBgn0002565,FBgn0003435,FBgn0004369,FBgn0004595,FBgn0004652,FBgn0004839,FBgn0010575,FBgn0013433,FBgn0013733,FBgn0014020,FBgn0014141,FBgn0015609,FBgn0015773,FBgn0024836,FBgn0032629,FBgn0032821,FBgn0034085,FBgn0086677,FBgn0261509,FBgn0262733,FBgn0263391,FBgn0263930,FBgn0264273,FBgn0267487
GO:0050793	regulation of developmental process	3.47584e-05	FBgn0000014,FBgn0000015,FBgn0000114,FBgn0000448,FBgn0000464,FBgn0000527,FBgn0001122,FBgn0001319,FBgn0003118,FBgn0003396,FBgn0004595,FBgn0004876,FBgn0008651,FBgn0010575,FBgn0011286,FBgn0013733,FBgn0014020,FBgn0014141,FBgn0015609,FBgn0015773,FBgn0015778,FBgn0024836,FBgn0028369,FBgn0029082,FBgn0029688,FBgn0032840,FBgn0036059,FBgn0038063,FBgn0038197,FBgn0038385,FBgn0038755,FBgn0053207,FBgn0086613,FBg…
GO:0048731	system development	6.16417e-05	FBgn0000014,FBgn0000015,FBgn0000114,FBgn0000179,FBgn0000448,FBgn0000464,FBgn0001122,FBgn0001269,FBgn0001319,FBgn0002565,FBgn0003117,FBgn0003118,FBgn0003301,FBgn0003326,FBgn0003396,FBgn0003435,FBgn0003499,FBgn0003721,FBgn0004369,FBgn0004595,FBgn0004652,FBgn0004839,FBgn0004862,FBgn0004863,FBgn0004876,FBgn0005775,FBgn0008651,FBgn0010114,FBgn0010575,FBgn0013433,FBgn0013733,FBgn0014020,FBgn0014141,FBg…
GO:0048858	cell projection morphogenesis	6.38851e-05	FBgn0000464,FBgn0001319,FBgn0002565,FBgn0003301,FBgn0003396,FBgn0003435,FBgn0003721,FBgn0004369,FBgn0004595,FBgn0004652,FBgn0004839,FBgn0010575,FBgn0013433,FBgn0013733,FBgn0014020,FBgn0014141,FBgn0015609,FBgn0015773,FBgn0024836,FBgn0024963,FBgn0026189,FBgn0029688,FBgn0032629,FBgn0032821,FBgn0034085,FBgn0035802,FBgn0036059,FBgn0038197,FBgn0038358,FBgn0038874,FBgn0086677,FBgn0086901,FBgn0261509,FBg…
GO:2000026	regulation of multicellular organismal development	7.46088e-05	FBgn0000014,FBgn0000015,FBgn0000464,FBgn0000527,FBgn0001122,FBgn0001319,FBgn0003118,FBgn0003396,FBgn0004595,FBgn0004876,FBgn0008651,FBgn0010575,FBgn0013733,FBgn0014020,FBgn0014141,FBgn0015609,FBgn0015773,FBgn0015778,FBgn0024836,FBgn0028369,FBgn0029082,FBgn0029688,FBgn0036059,FBgn0038063,FBgn0038385,FBgn0038755,FBgn0086901,FBgn0261260,FBgn0261397,FBgn0261649,FBgn0262127,FBgn0262733,FBgn0263930,FBg…
GO:0032990	cell part morphogenesis	9.07528e-05	FBgn0000464,FBgn0001319,FBgn0002565,FBgn0003301,FBgn0003396,FBgn0003435,FBgn0003721,FBgn0004369,FBgn0004595,FBgn0004652,FBgn0004839,FBgn0010575,FBgn0013433,FBgn0013733,FBgn0014020,FBgn0014141,FBgn0015609,FBgn0015773,FBgn0024836,FBgn0024963,FBgn0026189,FBgn0029688,FBgn0032629,FBgn0032821,FBgn0034085,FBgn0035802,FBgn0036059,FBgn0038197,FBgn0038358,FBgn0038874,FBgn0086677,FBgn0086901,FBgn0261509,FBg…
GO:0048667	cell morphogenesis involved in neuron differentiation	0.000131857	FBgn0000464,FBgn0001319,FBgn0002565,FBgn0003301,FBgn0003396,FBgn0003435,FBgn0003721,FBgn0004369,FBgn0004595,FBgn0004652,FBgn0004839,FBgn0010575,FBgn0013433,FBgn0013733,FBgn0014020,FBgn0014141,FBgn0015609,FBgn0015773,FBgn0024836,FBgn0029688,FBgn0032629,FBgn0032821,FBgn0034085,FBgn0036059,FBgn0038197,FBgn0086677,FBgn0086901,FBgn0261509,FBgn0262733,FBgn0263391,FBgn0263873,FBgn0263930,FBgn0264273,FBg…
GO:0022008	neurogenesis	0.000135227	FBgn0000014,FBgn0000464,FBgn0001122,FBgn0001269,FBgn0001319,FBgn0002565,FBgn0003118,FBgn0003301,FBgn0003326,FBgn0003396,FBgn0003435,FBgn0003721,FBgn0004369,FBgn0004595,FBgn0004652,FBgn0004839,FBgn0004876,FBgn0005775,FBgn0008651,FBgn0010114,FBgn0010575,FBgn0013433,FBgn0013733,FBgn0014020,FBgn0014141,FBgn0015609,FBgn0015773,FBgn0015778,FBgn0024836,FBgn0024963,FBgn0026189,FBgn0029082,FBgn0029688,FBg…
GO:0006928	movement of cell or subcellular component	0.000313724	FBgn0000014,FBgn0000015,FBgn0000464,FBgn0002565,FBgn0003118,FBgn0003435,FBgn0003499,FBgn0004369,FBgn0004595,FBgn0004652,FBgn0004839,FBgn0008651,FBgn0010575,FBgn0013433,FBgn0013733,FBgn0013812,FBgn0014020,FBgn0014141,FBgn0015609,FBgn0015773,FBgn0024836,FBgn0032629,FBgn0032821,FBgn0033652,FBgn0034085,FBgn0036059,FBgn0038341,FBgn0041096,FBgn0085408,FBgn0086677,FBgn0086901,FBgn0087007,FBgn0261397,FBg…
GO:0009887	organ morphogenesis	0.000321372	FBgn0000015,FBgn0000114,FBgn0000179,FBgn0000464,FBgn0001122,FBgn0001269,FBgn0001319,FBgn0003117,FBgn0003118,FBgn0003326,FBgn0003396,FBgn0004595,FBgn0004652,FBgn0004839,FBgn0004863,FBgn0004876,FBgn0008651,FBgn0010575,FBgn0013433,FBgn0013733,FBgn0014020,FBgn0015609,FBgn0015778,FBgn0024836,FBgn0028369,FBgn0029082,FBgn0031414,FBgn0035142,FBgn0035802,FBgn0038197,FBgn0038341,FBgn0038755,FBgn0041111,FBg…
GO:0000904	cell morphogenesis involved in differentiation	0.000355017	FBgn0000464,FBgn0001319,FBgn0002565,FBgn0003301,FBgn0003396,FBgn0003435,FBgn0003721,FBgn0004369,FBgn0004595,FBgn0004652,FBgn0004839,FBgn0010575,FBgn0013433,FBgn0013733,FBgn0014020,FBgn0014141,FBgn0015609,FBgn0015773,FBgn0024836,FBgn0029688,FBgn0032629,FBgn0032821,FBgn0034085,FBgn0036059,FBgn0038197,FBgn0086677,FBgn0086901,FBgn0259211,FBgn0261509,FBgn0262733,FBgn0263391,FBgn0263873,FBgn0263930,FBg…
GO:0030030	cell projection organization	0.000361897	FBgn0000464,FBgn0001122,FBgn0001319,FBgn0002565,FBgn0003301,FBgn0003396,FBgn0003435,FBgn0003721,FBgn0004369,FBgn0004595,FBgn0004652,FBgn0004839,FBgn0005775,FBgn0010575,FBgn0013433,FBgn0013733,FBgn0014020,FBgn0014141,FBgn0015609,FBgn0015773,FBgn0024836,FBgn0024963,FBgn0026189,FBgn0029688,FBgn0032629,FBgn0032821,FBgn0034085,FBgn0035802,FBgn0036059,FBgn0038197,FBgn0038358,FBgn0038874,FBgn0086677,FBg…
GO:0000902	cell morphogenesis	0.000363651	FBgn0000464,FBgn0001319,FBgn0002565,FBgn0003301,FBgn0003396,FBgn0003435,FBgn0003721,FBgn0004369,FBgn0004595,FBgn0004652,FBgn0004839,FBgn0010575,FBgn0013433,FBgn0013733,FBgn0014020,FBgn0014141,FBgn0015609,FBgn0015773,FBgn0024836,FBgn0024963,FBgn0026189,FBgn0029688,FBgn0031414,FBgn0032629,FBgn0032821,FBgn0034085,FBgn0035802,FBgn0036059,FBgn0038197,FBgn0038358,FBgn0038874,FBgn0039048,FBgn0085408,FBg…
GO:0048468	cell development	0.000425266	FBgn0000014,FBgn0000015,FBgn0000114,FBgn0000183,FBgn0000464,FBgn0001122,FBgn0001319,FBgn0002565,FBgn0003118,FBgn0003301,FBgn0003396,FBgn0003435,FBgn0003450,FBgn0003475,FBgn0003721,FBgn0004369,FBgn0004595,FBgn0004652,FBgn0004839,FBgn0004876,FBgn0005775,FBgn0008651,FBgn0010114,FBgn0010575,FBgn0013433,FBgn0013733,FBgn0014020,FBgn0014141,FBgn0015609,FBgn0015773,FBgn0015778,FBgn0016031,FBgn0024732,FBg…
GO:0007399	nervous system development	0.000489782	FBgn0000014,FBgn0000448,FBgn0000464,FBgn0001122,FBgn0001269,FBgn0001319,FBgn0002565,FBgn0003118,FBgn0003301,FBgn0003326,FBgn0003396,FBgn0003435,FBgn0003499,FBgn0003721,FBgn0004369,FBgn0004595,FBgn0004652,FBgn0004839,FBgn0004876,FBgn0005775,FBgn0008651,FBgn0010114,FBgn0010575,FBgn0013433,FBgn0013733,FBgn0014020,FBgn0014141,FBgn0015609,FBgn0015773,FBgn0015778,FBgn0024836,FBgn0024963,FBgn0026189,FBg…
GO:0044707	single-multicellular organism process	0.000551772	FBgn0000014,FBgn0000015,FBgn0000114,FBgn0000179,FBgn0000183,FBgn0000448,FBgn0000464,FBgn0000527,FBgn0001122,FBgn0001269,FBgn0001319,FBgn0002565,FBgn0003117,FBgn0003118,FBgn0003301,FBgn0003326,FBgn0003396,FBgn0003435,FBgn0003450,FBgn0003475,FBgn0003499,FBgn0003721,FBgn0004369,FBgn0004595,FBgn0004652,FBgn0004839,FBgn0004862,FBgn0004863,FBgn0004876,FBgn0005775,FBgn0008651,FBgn0010114,FBgn0010575,FBg…
GO:0032989	cellular component morphogenesis	0.000661551	FBgn0000114,FBgn0000464,FBgn0001319,FBgn0002565,FBgn0003301,FBgn0003396,FBgn0003435,FBgn0003721,FBgn0004369,FBgn0004595,FBgn0004652,FBgn0004839,FBgn0010575,FBgn0013433,FBgn0013733,FBgn0014020,FBgn0014141,FBgn0015609,FBgn0015773,FBgn0016031,FBgn0024836,FBgn0024963,FBgn0026189,FBgn0029688,FBgn0031414,FBgn0032629,FBgn0032821,FBgn0034085,FBgn0035802,FBgn0036059,FBgn0038197,FBgn0038358,FBgn0038874,FBg…
GO:0009605	response to external stimulus	0.000889733	FBgn0000464,FBgn0001122,FBgn0001269,FBgn0001319,FBgn0002565,FBgn0003117,FBgn0003435,FBgn0004369,FBgn0004595,FBgn0004652,FBgn0004839,FBgn0005775,FBgn0010575,FBgn0011582,FBgn0013433,FBgn0013733,FBgn0013995,FBgn0014020,FBgn0014141,FBgn0015541,FBgn0015609,FBgn0015773,FBgn0024836,FBgn0032256,FBgn0032629,FBgn0032821,FBgn0033661,FBgn0034085,FBgn0035142,FBgn0037960,FBgn0038149,FBgn0038197,FBgn0038299,FBg…
GO:0042221	response to chemical	0.000970937	FBgn0000448,FBgn0000464,FBgn0002565,FBgn0003117,FBgn0003301,FBgn0003326,FBgn0003396,FBgn0003435,FBgn0004369,FBgn0004595,FBgn0004652,FBgn0004839,FBgn0005775,FBgn0010575,FBgn0011286,FBgn0011582,FBgn0013433,FBgn0013733,FBgn0014020,FBgn0014141,FBgn0015609,FBgn0015773,FBgn0016650,FBgn0024836,FBgn0032629,FBgn0032821,FBgn0032840,FBgn0033188,FBgn0033652,FBgn0034085,FBgn0038197,FBgn0038203,FBgn0038282,FBg…
GO:0044763	single-organism cellular process	0.00108418	FBgn0000014,FBgn0000015,FBgn0000114,FBgn0000183,FBgn0000448,FBgn0000464,FBgn0000527,FBgn0001122,FBgn0001179,FBgn0001269,FBgn0001319,FBgn0002565,FBgn0003117,FBgn0003118,FBgn0003137,FBgn0003301,FBgn0003326,FBgn0003396,FBgn0003435,FBgn0003450,FBgn0003475,FBgn0003499,FBgn0003721,FBgn0004369,FBgn0004595,FBgn0004652,FBgn0004839,FBgn0004862,FBgn0004863,FBgn0004876,FBgn0005775,FBgn0008651,FBgn0010114,FBg…
GO:0008045	motor neuron axon guidance	0.00142753	FBgn0000464,FBgn0002565,FBgn0004369,FBgn0013433,FBgn0014020,FBgn0014141,FBgn0015773,FBgn0032629,FBgn0034085,FBgn0261509,FBgn0263930
GO:0048729	tissue morphogenesis	0.00146958	FBgn0000014,FBgn0000114,FBgn0000179,FBgn0001122,FBgn0001269,FBgn0001319,FBgn0003117,FBgn0003118,FBgn0003326,FBgn0003396,FBgn0004595,FBgn0004652,FBgn0004839,FBgn0004862,FBgn0004863,FBgn0008651,FBgn0010575,FBgn0013733,FBgn0014020,FBgn0014141,FBgn0015609,FBgn0015778,FBgn0024836,FBgn0028836,FBgn0029082,FBgn0035142,FBgn0035802,FBgn0038197,FBgn0038755,FBgn0085408,FBgn0086677,FBgn0086901,FBgn0259163,FBg…
GO:0048513	animal organ development	0.00156932	FBgn0000014,FBgn0000015,FBgn0000114,FBgn0000179,FBgn0000448,FBgn0000464,FBgn0001122,FBgn0001269,FBgn0001319,FBgn0003117,FBgn0003118,FBgn0003326,FBgn0003396,FBgn0003499,FBgn0004595,FBgn0004652,FBgn0004839,FBgn0004862,FBgn0004863,FBgn0004876,FBgn0008651,FBgn0010575,FBgn0013433,FBgn0013733,FBgn0014020,FBgn0014141,FBgn0015609,FBgn0015778,FBgn0016031,FBgn0024836,FBgn0028369,FBgn0029082,FBgn0031414,FBg…
GO:0098742	cell-cell adhesion via plasma-membrane adhesion molecules	0.00200055	FBgn0000464,FBgn0003118,FBgn0005775,FBgn0015609,FBgn0024836,FBgn0028369,FBgn0029082,FBgn0032629,FBgn0038247,FBgn0038494,FBgn0261046
GO:0007165	signal transduction	0.00220003	FBgn0000448,FBgn0001122,FBgn0001319,FBgn0003117,FBgn0003118,FBgn0003301,FBgn0003396,FBgn0003450,FBgn0004839,FBgn0004863,FBgn0004876,FBgn0010575,FBgn0011582,FBgn0011589,FBgn0013995,FBgn0014020,FBgn0015778,FBgn0016650,FBgn0022710,FBgn0024836,FBgn0026250,FBgn0028509,FBgn0029082,FBgn0029723,FBgn0032633,FBgn0032821,FBgn0032840,FBgn0033652,FBgn0035142,FBgn0035802,FBgn0037960,FBgn0038063,FBgn0038197,FBg…
GO:0010769	regulation of cell morphogenesis involved in differentiation	0.00276848	FBgn0000464,FBgn0001319,FBgn0004595,FBgn0013733,FBgn0014020,FBgn0015609,FBgn0015773,FBgn0024836,FBgn0029688,FBgn0036059,FBgn0086901
GO:0007275	multicellular organism development	0.00568709	FBgn0000014,FBgn0000015,FBgn0000114,FBgn0000179,FBgn0000183,FBgn0000448,FBgn0000464,FBgn0000527,FBgn0001122,FBgn0001269,FBgn0001319,FBgn0002565,FBgn0003117,FBgn0003118,FBgn0003301,FBgn0003326,FBgn0003396,FBgn0003435,FBgn0003450,FBgn0003475,FBgn0003499,FBgn0003721,FBgn0004369,FBgn0004595,FBgn0004652,FBgn0004839,FBgn0004862,FBgn0004863,FBgn0004876,FBgn0005775,FBgn0008651,FBgn0010114,FBgn0010575,FBg…
GO:0007186	G-protein coupled receptor signaling pathway	0.00572919	FBgn0001122,FBgn0003301,FBgn0011582,FBgn0016650,FBgn0024836,FBgn0029723,FBgn0032840,FBgn0037960,FBgn0038063,FBgn0038197,FBgn0038653,FBgn0038874,FBgn0050361,FBgn0051760,FBgn0053696,FBgn0085390,FBgn0259234,FBgn0261549,FBgn0266429
GO:0001736	establishment of planar polarity	0.00611658	FBgn0001122,FBgn0003118,FBgn0003326,FBgn0014020,FBgn0015609,FBgn0015778,FBgn0024836,FBgn0029082,FBgn0085408,FBgn0259211,FBgn0263258,FBgn0264542,FBgn0266756
GO:0007164	establishment of tissue polarity	0.00611658	FBgn0001122,FBgn0003118,FBgn0003326,FBgn0014020,FBgn0015609,FBgn0015778,FBgn0024836,FBgn0029082,FBgn0085408,FBgn0259211,FBgn0263258,FBgn0264542,FBgn0266756
GO:0051716	cellular response to stimulus	0.0067976	FBgn0000448,FBgn0001122,FBgn0001179,FBgn0001319,FBgn0003117,FBgn0003118,FBgn0003301,FBgn0003396,FBgn0003450,FBgn0004839,FBgn0004863,FBgn0004876,FBgn0010575,FBgn0011582,FBgn0011589,FBgn0011774,FBgn0013995,FBgn0014020,FBgn0015541,FBgn0015778,FBgn0016650,FBgn0022710,FBgn0024836,FBgn0026250,FBgn0028509,FBgn0028836,FBgn0029082,FBgn0029723,FBgn0032633,FBgn0032821,FBgn0032840,FBgn0033166,FBgn0033188,FBg…
GO:0048869	cellular developmental process	0.00786617	FBgn0000014,FBgn0000015,FBgn0000114,FBgn0000183,FBgn0000464,FBgn0001122,FBgn0001269,FBgn0001319,FBgn0002565,FBgn0003117,FBgn0003118,FBgn0003301,FBgn0003326,FBgn0003396,FBgn0003435,FBgn0003450,FBgn0003475,FBgn0003721,FBgn0004369,FBgn0004595,FBgn0004652,FBgn0004839,FBgn0004862,FBgn0004863,FBgn0004876,FBgn0005775,FBgn0008651,FBgn0010114,FBgn0010575,FBgn0013433,FBgn0013733,FBgn0014020,FBgn0014141,FBg…
GO:0030154	cell differentiation	0.00832014	FBgn0000014,FBgn0000015,FBgn0000114,FBgn0000183,FBgn0000464,FBgn0001122,FBgn0001269,FBgn0001319,FBgn0002565,FBgn0003117,FBgn0003118,FBgn0003301,FBgn0003326,FBgn0003396,FBgn0003435,FBgn0003450,FBgn0003475,FBgn0003721,FBgn0004369,FBgn0004595,FBgn0004652,FBgn0004839,FBgn0004862,FBgn0004863,FBgn0004876,FBgn0005775,FBgn0008651,FBgn0010114,FBgn0010575,FBgn0013433,FBgn0013733,FBgn0014020,FBgn0014141,FBg…
GO:0007423	sensory organ development	0.0086185	FBgn0000179,FBgn0000464,FBgn0003117,FBgn0003118,FBgn0003326,FBgn0003396,FBgn0004595,FBgn0004863,FBgn0004876,FBgn0013433,FBgn0013733,FBgn0014020,FBgn0015609,FBgn0015778,FBgn0024836,FBgn0028369,FBgn0029082,FBgn0031414,FBgn0035142,FBgn0036285,FBgn0038197,FBgn0038299,FBgn0038755,FBgn0041111,FBgn0086677,FBgn0259211,FBgn0261397,FBgn0261649,FBgn0262127,FBgn0263929,FBgn0263930,FBgn0263973,FBgn0265487,FBg…
GO:0007156	homophilic cell adhesion via plasma membrane adhesion molecules	0.00886538	FBgn0000464,FBgn0005775,FBgn0015609,FBgn0024836,FBgn0028369,FBgn0029082,FBgn0038247,FBgn0261046
GO:0030029	actin filament-based process	0.0105139	FBgn0000114,FBgn0001122,FBgn0003475,FBgn0004876,FBgn0013733,FBgn0014020,FBgn0014141,FBgn0041096,FBgn0041111,FBgn0085408,FBgn0086901,FBgn0261397,FBgn0261549,FBgn0262733,FBgn0263391,FBgn0263873,FBgn0263929,FBgn0263973,FBgn0264291,FBgn0266756,FBgn0267975
GO:0008038	neuron recognition	0.0106316	FBgn0002565,FBgn0004369,FBgn0004652,FBgn0005775,FBgn0010114,FBgn0013433,FBgn0013733,FBgn0014020,FBgn0015609,FBgn0024836,FBgn0032629,FBgn0263934,FBgn0264273
GO:0001754	eye photoreceptor cell differentiation	0.0116026	FBgn0000464,FBgn0003118,FBgn0003326,FBgn0004595,FBgn0004876,FBgn0015609,FBgn0015778,FBgn0024836,FBgn0029082,FBgn0031414,FBgn0041111,FBgn0086677,FBgn0259211,FBgn0261397,FBgn0261649,FBgn0265487,FBgn0265998
GO:0008037	cell recognition	0.0131446	FBgn0002565,FBgn0004369,FBgn0004652,FBgn0005775,FBgn0010114,FBgn0013433,FBgn0013733,FBgn0014020,FBgn0015609,FBgn0024836,FBgn0032629,FBgn0263934,FBgn0264273
GO:0045664	regulation of neuron differentiation	0.0137774	FBgn0000464,FBgn0001319,FBgn0004595,FBgn0004876,FBgn0008651,FBgn0013733,FBgn0014020,FBgn0015609,FBgn0015773,FBgn0024836,FBgn0029688,FBgn0036059,FBgn0086901,FBgn0261649
GO:0046530	photoreceptor cell differentiation	0.015065	FBgn0000464,FBgn0003118,FBgn0003326,FBgn0004595,FBgn0004876,FBgn0010575,FBgn0015609,FBgn0015778,FBgn0024836,FBgn0029082,FBgn0031414,FBgn0041111,FBgn0086677,FBgn0259211,FBgn0261397,FBgn0261649,FBgn0265487,FBgn0265998
GO:0030036	actin cytoskeleton organization	0.0183329	FBgn0000114,FBgn0001122,FBgn0003475,FBgn0004876,FBgn0013733,FBgn0014020,FBgn0014141,FBgn0041096,FBgn0041111,FBgn0085408,FBgn0086901,FBgn0261549,FBgn0262733,FBgn0263391,FBgn0263873,FBgn0263929,FBgn0263973,FBgn0264291,FBgn0266756,FBgn0267975
GO:0001738	morphogenesis of a polarized epithelium	0.0218785	FBgn0001122,FBgn0003118,FBgn0003326,FBgn0014020,FBgn0015609,FBgn0015778,FBgn0024836,FBgn0029082,FBgn0085408,FBgn0259211,FBgn0263258,FBgn0264542,FBgn0266756
GO:0010975	regulation of neuron projection development	0.022657	FBgn0000464,FBgn0001319,FBgn0004595,FBgn0013733,FBgn0014020,FBgn0015609,FBgn0015773,FBgn0024836,FBgn0029688,FBgn0036059,FBgn0086901
GO:0009888	tissue development	0.0271158	FBgn0000014,FBgn0000015,FBgn0000114,FBgn0000179,FBgn0001122,FBgn0001269,FBgn0001319,FBgn0003117,FBgn0003118,FBgn0003326,FBgn0003396,FBgn0003475,FBgn0003499,FBgn0004595,FBgn0004652,FBgn0004839,FBgn0004862,FBgn0004863,FBgn0008651,FBgn0010575,FBgn0013733,FBgn0014020,FBgn0014141,FBgn0015609,FBgn0015778,FBgn0016031,FBgn0024836,FBgn0028369,FBgn0028836,FBgn0029082,FBgn0033652,FBgn0035142,FBgn0035802,FBg…
GO:0042461	photoreceptor cell development	0.0322293	FBgn0000464,FBgn0003118,FBgn0010575,FBgn0015609,FBgn0024836,FBgn0031414,FBgn0041111,FBgn0086677,FBgn0259211,FBgn0261397,FBgn0261649,FBgn0265487,FBgn0265998
GO:0001751	compound eye photoreceptor cell differentiation	0.0334159	FBgn0000464,FBgn0003118,FBgn0003326,FBgn0004595,FBgn0004876,FBgn0015609,FBgn0015778,FBgn0024836,FBgn0029082,FBgn0031414,FBgn0041111,FBgn0086677,FBgn0259211,FBgn0261397,FBgn0265487,FBgn0265998
GO:0002009	morphogenesis of an epithelium	0.0395194	FBgn0000114,FBgn0000179,FBgn0001122,FBgn0001269,FBgn0001319,FBgn0003117,FBgn0003118,FBgn0003326,FBgn0003396,FBgn0004652,FBgn0004839,FBgn0004863,FBgn0008651,FBgn0010575,FBgn0013733,FBgn0014020,FBgn0014141,FBgn0015609,FBgn0015778,FBgn0024836,FBgn0028836,FBgn0029082,FBgn0035142,FBgn0035802,FBgn0038197,FBgn0038755,FBgn0085408,FBgn0086901,FBgn0259163,FBgn0259211,FBgn0260003,FBgn0262733,FBgn0263102,FBg…
GO:0042462	eye photoreceptor cell development	0.0418281	FBgn0000464,FBgn0003118,FBgn0015609,FBgn0024836,FBgn0031414,FBgn0041111,FBgn0086677,FBgn0259211,FBgn0261397,FBgn0261649,FBgn0265487,FBgn0265998
GO:0035295	tube development	0.0429695	FBgn0000014,FBgn0000015,FBgn0000114,FBgn0000179,FBgn0001122,FBgn0001269,FBgn0001319,FBgn0003117,FBgn0003118,FBgn0003326,FBgn0003396,FBgn0004652,FBgn0004839,FBgn0004862,FBgn0004863,FBgn0008651,FBgn0010575,FBgn0013733,FBgn0014020,FBgn0015778,FBgn0016031,FBgn0029082,FBgn0033652,FBgn0035142,FBgn0035802,FBgn0038197,FBgn0038385,FBgn0038755,FBgn0040071,FBgn0041096,FBgn0041111,FBgn0086901,FBgn0087007,FBg…
GO:0061061	muscle structure development	0.0492614	FBgn0000014,FBgn0000015,FBgn0000114,FBgn0001319,FBgn0003118,FBgn0003499,FBgn0004652,FBgn0004862,FBgn0008651,FBgn0013733,FBgn0014020,FBgn0028369,FBgn0029082,FBgn0033652,FBgn0038197,FBgn0041096,FBgn0086677,FBgn0260003,FBgn0263391,FBgn0265487

## Sheet: Female_Pb_Cd
S8 Table (C): Gene Ontology (GO) analysis for genes associated with lead and cadmium resistance in females.
GO ID	GO Term	Holm-Bonferroni P-value	Matches
GO:0030182	neuron differentiation	1.94873e-15	FBgn0000097,FBgn0000317,FBgn0000464,FBgn0000497,FBgn0000546,FBgn0000719,FBgn0001316,FBgn0001319,FBgn0002543,FBgn0002565,FBgn0003028,FBgn0003165,FBgn0003310,FBgn0003651,FBgn0003892,FBgn0004369,FBgn0004595,FBgn0004652,FBgn0004839,FBgn0004876,FBgn0005775,FBgn0010382,FBgn0011259,FBgn0011592,FBgn0013733,FBgn0015380,FBgn0015609,FBgn0015772,FBgn0015773,FBgn0016076,FBgn0017590,FBgn0020379,FBgn0023083,FBg…
GO:0048699	generation of neurons	2.59896e-14	FBgn0000097,FBgn0000317,FBgn0000464,FBgn0000497,FBgn0000546,FBgn0000719,FBgn0001316,FBgn0001319,FBgn0002543,FBgn0002565,FBgn0003028,FBgn0003165,FBgn0003310,FBgn0003651,FBgn0003892,FBgn0004369,FBgn0004595,FBgn0004652,FBgn0004839,FBgn0004876,FBgn0005775,FBgn0010382,FBgn0011259,FBgn0011592,FBgn0013469,FBgn0013733,FBgn0015380,FBgn0015609,FBgn0015772,FBgn0015773,FBgn0016076,FBgn0017590,FBgn0020379,FBg…
GO:0048666	neuron development	2.35056e-13	FBgn0000097,FBgn0000464,FBgn0000546,FBgn0000719,FBgn0001316,FBgn0001319,FBgn0002543,FBgn0002565,FBgn0003165,FBgn0003310,FBgn0003892,FBgn0004369,FBgn0004595,FBgn0004652,FBgn0004839,FBgn0005775,FBgn0011259,FBgn0011592,FBgn0013733,FBgn0015380,FBgn0015609,FBgn0015772,FBgn0015773,FBgn0020379,FBgn0023083,FBgn0023095,FBgn0023097,FBgn0024836,FBgn0024963,FBgn0026189,FBgn0026239,FBgn0028645,FBgn0031461,FBg…
GO:0009653	anatomical structure morphogenesis	1.10573e-12	FBgn0000097,FBgn0000114,FBgn0000157,FBgn0000179,FBgn0000317,FBgn0000464,FBgn0000497,FBgn0000546,FBgn0000719,FBgn0001316,FBgn0001319,FBgn0002543,FBgn0002565,FBgn0002643,FBgn0002921,FBgn0003028,FBgn0003165,FBgn0003175,FBgn0003292,FBgn0003310,FBgn0003475,FBgn0003651,FBgn0003660,FBgn0003892,FBgn0003963,FBgn0003975,FBgn0004133,FBgn0004369,FBgn0004595,FBgn0004652,FBgn0004839,FBgn0004862,FBgn0004870,FBg…
GO:0048731	system development	1.42651e-12	FBgn0000097,FBgn0000114,FBgn0000157,FBgn0000179,FBgn0000317,FBgn0000442,FBgn0000448,FBgn0000464,FBgn0000497,FBgn0000535,FBgn0000546,FBgn0000719,FBgn0001316,FBgn0001319,FBgn0002022,FBgn0002543,FBgn0002565,FBgn0002643,FBgn0002921,FBgn0003028,FBgn0003165,FBgn0003175,FBgn0003292,FBgn0003310,FBgn0003651,FBgn0003660,FBgn0003892,FBgn0003963,FBgn0003975,FBgn0004133,FBgn0004369,FBgn0004595,FBgn0004620,FBg…
GO:0030030	cell projection organization	1.42737e-11	FBgn0000097,FBgn0000317,FBgn0000464,FBgn0000497,FBgn0000546,FBgn0000719,FBgn0001319,FBgn0002543,FBgn0002565,FBgn0003028,FBgn0003165,FBgn0003892,FBgn0004369,FBgn0004595,FBgn0004652,FBgn0004839,FBgn0005775,FBgn0011259,FBgn0011592,FBgn0013733,FBgn0015380,FBgn0015609,FBgn0015772,FBgn0015773,FBgn0016076,FBgn0020379,FBgn0023083,FBgn0023095,FBgn0023097,FBgn0024836,FBgn0024963,FBgn0026189,FBgn0026239,FBg…
GO:0031175	neuron projection development	3.78048e-11	FBgn0000097,FBgn0000464,FBgn0000546,FBgn0000719,FBgn0001319,FBgn0002543,FBgn0002565,FBgn0003165,FBgn0003892,FBgn0004369,FBgn0004595,FBgn0004652,FBgn0004839,FBgn0005775,FBgn0011259,FBgn0011592,FBgn0013733,FBgn0015380,FBgn0015609,FBgn0015772,FBgn0015773,FBgn0020379,FBgn0023083,FBgn0023095,FBgn0023097,FBgn0024836,FBgn0024963,FBgn0026189,FBgn0026239,FBgn0028645,FBgn0031461,FBgn0032291,FBgn0032629,FBg…
GO:0048812	neuron projection morphogenesis	8.22431e-11	FBgn0000097,FBgn0000464,FBgn0000546,FBgn0000719,FBgn0001319,FBgn0002543,FBgn0002565,FBgn0003165,FBgn0003892,FBgn0004369,FBgn0004595,FBgn0004652,FBgn0004839,FBgn0011259,FBgn0011592,FBgn0013733,FBgn0015380,FBgn0015609,FBgn0015772,FBgn0015773,FBgn0020379,FBgn0023095,FBgn0023097,FBgn0024836,FBgn0024963,FBgn0026189,FBgn0026239,FBgn0028645,FBgn0031461,FBgn0032291,FBgn0032629,FBgn0033015,FBgn0033159,FBg…
GO:0000904	cell morphogenesis involved in differentiation	2.96646e-10	FBgn0000097,FBgn0000464,FBgn0000497,FBgn0000546,FBgn0000719,FBgn0001319,FBgn0002543,FBgn0002565,FBgn0003165,FBgn0003892,FBgn0004369,FBgn0004595,FBgn0004652,FBgn0004839,FBgn0011259,FBgn0011592,FBgn0013733,FBgn0015380,FBgn0015609,FBgn0015772,FBgn0015773,FBgn0020379,FBgn0023095,FBgn0023097,FBgn0024836,FBgn0026239,FBgn0028645,FBgn0031461,FBgn0032291,FBgn0032629,FBgn0033015,FBgn0033159,FBgn0033791,FBg…
GO:0007154	cell communication	5.24085e-10	FBgn0000097,FBgn0000448,FBgn0000464,FBgn0000535,FBgn0000546,FBgn0000568,FBgn0000719,FBgn0001319,FBgn0002643,FBgn0002921,FBgn0003165,FBgn0003292,FBgn0003310,FBgn0003651,FBgn0003660,FBgn0003892,FBgn0003963,FBgn0003975,FBgn0004611,FBgn0004620,FBgn0004839,FBgn0004842,FBgn0004876,FBgn0010329,FBgn0010382,FBgn0011259,FBgn0011582,FBgn0011589,FBgn0011603,FBgn0013469,FBgn0013733,FBgn0013995,FBgn0014073,FBg…
GO:0048667	cell morphogenesis involved in neuron differentiation	1.03047e-09	FBgn0000097,FBgn0000464,FBgn0000546,FBgn0000719,FBgn0001319,FBgn0002543,FBgn0002565,FBgn0003165,FBgn0003892,FBgn0004369,FBgn0004595,FBgn0004652,FBgn0004839,FBgn0011259,FBgn0011592,FBgn0013733,FBgn0015380,FBgn0015609,FBgn0015772,FBgn0015773,FBgn0020379,FBgn0023095,FBgn0023097,FBgn0024836,FBgn0026239,FBgn0028645,FBgn0031461,FBgn0032291,FBgn0032629,FBgn0033015,FBgn0033159,FBgn0033791,FBgn0034720,FBg…
GO:0048858	cell projection morphogenesis	1.67457e-09	FBgn0000097,FBgn0000464,FBgn0000546,FBgn0000719,FBgn0001319,FBgn0002543,FBgn0002565,FBgn0003165,FBgn0003892,FBgn0004369,FBgn0004595,FBgn0004652,FBgn0004839,FBgn0011259,FBgn0011592,FBgn0013733,FBgn0015380,FBgn0015609,FBgn0015772,FBgn0015773,FBgn0020379,FBgn0023095,FBgn0023097,FBgn0024836,FBgn0024963,FBgn0026189,FBgn0026239,FBgn0028645,FBgn0031461,FBgn0032291,FBgn0032629,FBgn0033015,FBgn0033159,FBg…
GO:0000902	cell morphogenesis	1.97336e-09	FBgn0000097,FBgn0000464,FBgn0000497,FBgn0000546,FBgn0000719,FBgn0001319,FBgn0002543,FBgn0002565,FBgn0002921,FBgn0003165,FBgn0003892,FBgn0004369,FBgn0004595,FBgn0004652,FBgn0004839,FBgn0010382,FBgn0011259,FBgn0011592,FBgn0013733,FBgn0015380,FBgn0015609,FBgn0015772,FBgn0015773,FBgn0020379,FBgn0023095,FBgn0023097,FBgn0024836,FBgn0024963,FBgn0026189,FBgn0026239,FBgn0028645,FBgn0031299,FBgn0031461,FBg…
GO:0032990	cell part morphogenesis	2.97999e-09	FBgn0000097,FBgn0000464,FBgn0000546,FBgn0000719,FBgn0001319,FBgn0002543,FBgn0002565,FBgn0003165,FBgn0003892,FBgn0004369,FBgn0004595,FBgn0004652,FBgn0004839,FBgn0011259,FBgn0011592,FBgn0013733,FBgn0015380,FBgn0015609,FBgn0015772,FBgn0015773,FBgn0020379,FBgn0023095,FBgn0023097,FBgn0024836,FBgn0024963,FBgn0026189,FBgn0026239,FBgn0028645,FBgn0031461,FBgn0032291,FBgn0032629,FBgn0033015,FBgn0033159,FBg…
GO:0044700	single organism signaling	3.03579e-09	FBgn0000097,FBgn0000448,FBgn0000535,FBgn0000546,FBgn0000568,FBgn0000719,FBgn0001319,FBgn0002643,FBgn0002921,FBgn0003165,FBgn0003292,FBgn0003310,FBgn0003651,FBgn0003660,FBgn0003892,FBgn0003963,FBgn0003975,FBgn0004611,FBgn0004620,FBgn0004839,FBgn0004842,FBgn0004876,FBgn0010329,FBgn0010382,FBgn0011259,FBgn0011582,FBgn0011589,FBgn0011603,FBgn0013469,FBgn0013733,FBgn0013995,FBgn0014073,FBgn0015380,FBg…
GO:0040011	locomotion	3.20816e-09	FBgn0000097,FBgn0000464,FBgn0000546,FBgn0000719,FBgn0001316,FBgn0002022,FBgn0002543,FBgn0002565,FBgn0003165,FBgn0003651,FBgn0003892,FBgn0004369,FBgn0004595,FBgn0004652,FBgn0004839,FBgn0005775,FBgn0010329,FBgn0011259,FBgn0011582,FBgn0011592,FBgn0013733,FBgn0014073,FBgn0015380,FBgn0015582,FBgn0015609,FBgn0015773,FBgn0015903,FBgn0023095,FBgn0023097,FBgn0024836,FBgn0026239,FBgn0028645,FBgn0031461,FBg…
GO:0035295	tube development	3.26497e-09	FBgn0000114,FBgn0000157,FBgn0000179,FBgn0000317,FBgn0000497,FBgn0000546,FBgn0000719,FBgn0001316,FBgn0001319,FBgn0002543,FBgn0002643,FBgn0003028,FBgn0003175,FBgn0003310,FBgn0003651,FBgn0003660,FBgn0003892,FBgn0003975,FBgn0004652,FBgn0004839,FBgn0004862,FBgn0004870,FBgn0004892,FBgn0010382,FBgn0013733,FBgn0015380,FBgn0015600,FBgn0015903,FBgn0016075,FBgn0016076,FBgn0020279,FBgn0020307,FBgn0020496,FBg…
GO:0023052	signaling	3.29726e-09	FBgn0000097,FBgn0000448,FBgn0000535,FBgn0000546,FBgn0000568,FBgn0000719,FBgn0001319,FBgn0002643,FBgn0002921,FBgn0003165,FBgn0003292,FBgn0003310,FBgn0003651,FBgn0003660,FBgn0003892,FBgn0003963,FBgn0003975,FBgn0004611,FBgn0004620,FBgn0004839,FBgn0004842,FBgn0004876,FBgn0010329,FBgn0010382,FBgn0011259,FBgn0011582,FBgn0011589,FBgn0011603,FBgn0013469,FBgn0013733,FBgn0013995,FBgn0014073,FBgn0015380,FBg…
GO:0042330	taxis	3.58627e-09	FBgn0000464,FBgn0000719,FBgn0002543,FBgn0002565,FBgn0003651,FBgn0003892,FBgn0004369,FBgn0004595,FBgn0004652,FBgn0004839,FBgn0005775,FBgn0011259,FBgn0011582,FBgn0011592,FBgn0013733,FBgn0015380,FBgn0015582,FBgn0015609,FBgn0015773,FBgn0023095,FBgn0023097,FBgn0024836,FBgn0026239,FBgn0028645,FBgn0031461,FBgn0032629,FBgn0033159,FBgn0033791,FBgn0035142,FBgn0035379,FBgn0035574,FBgn0038853,FBgn0052423,FBg…
GO:0032989	cellular component morphogenesis	3.6088e-09	FBgn0000097,FBgn0000114,FBgn0000464,FBgn0000497,FBgn0000546,FBgn0000719,FBgn0001319,FBgn0002543,FBgn0002565,FBgn0002921,FBgn0003165,FBgn0003292,FBgn0003892,FBgn0004369,FBgn0004595,FBgn0004652,FBgn0004839,FBgn0010382,FBgn0011259,FBgn0011592,FBgn0013733,FBgn0015380,FBgn0015609,FBgn0015772,FBgn0015773,FBgn0020379,FBgn0023095,FBgn0023097,FBgn0024836,FBgn0024963,FBgn0026189,FBgn0026239,FBgn0028645,FBg…
GO:0048468	cell development	6.72516e-09	FBgn0000097,FBgn0000114,FBgn0000464,FBgn0000497,FBgn0000535,FBgn0000546,FBgn0000568,FBgn0000719,FBgn0001316,FBgn0001319,FBgn0002022,FBgn0002543,FBgn0002565,FBgn0002643,FBgn0003028,FBgn0003165,FBgn0003292,FBgn0003310,FBgn0003475,FBgn0003651,FBgn0003892,FBgn0004369,FBgn0004595,FBgn0004652,FBgn0004839,FBgn0004876,FBgn0005775,FBgn0010263,FBgn0010382,FBgn0011259,FBgn0011592,FBgn0011603,FBgn0013469,FBg…
GO:0042221	response to chemical	9.41865e-09	FBgn0000157,FBgn0000448,FBgn0000464,FBgn0000535,FBgn0000546,FBgn0000568,FBgn0000719,FBgn0002543,FBgn0002565,FBgn0003165,FBgn0003308,FBgn0003310,FBgn0003651,FBgn0003892,FBgn0004369,FBgn0004595,FBgn0004620,FBgn0004652,FBgn0004839,FBgn0005775,FBgn0010329,FBgn0011259,FBgn0011582,FBgn0011592,FBgn0011603,FBgn0013733,FBgn0015380,FBgn0015381,FBgn0015582,FBgn0015609,FBgn0015773,FBgn0015903,FBgn0017590,FBg…
GO:0050789	regulation of biological process	1.23151e-08	FBgn0000097,FBgn0000114,FBgn0000157,FBgn0000179,FBgn0000442,FBgn0000448,FBgn0000464,FBgn0000497,FBgn0000527,FBgn0000535,FBgn0000546,FBgn0000568,FBgn0000579,FBgn0000719,FBgn0001170,FBgn0001316,FBgn0001319,FBgn0002022,FBgn0002543,FBgn0002643,FBgn0002921,FBgn0003028,FBgn0003165,FBgn0003292,FBgn0003310,FBgn0003475,FBgn0003651,FBgn0003892,FBgn0003963,FBgn0003975,FBgn0004369,FBgn0004595,FBgn0004611,FBg…
GO:0065007	biological regulation	1.23534e-08	FBgn0000097,FBgn0000114,FBgn0000157,FBgn0000179,FBgn0000442,FBgn0000448,FBgn0000464,FBgn0000497,FBgn0000527,FBgn0000535,FBgn0000546,FBgn0000568,FBgn0000579,FBgn0000719,FBgn0001170,FBgn0001316,FBgn0001319,FBgn0002022,FBgn0002543,FBgn0002643,FBgn0002921,FBgn0003028,FBgn0003165,FBgn0003292,FBgn0003310,FBgn0003475,FBgn0003651,FBgn0003660,FBgn0003892,FBgn0003963,FBgn0003975,FBgn0004369,FBgn0004595,FBg…
GO:0035239	tube morphogenesis	2.21695e-08	FBgn0000114,FBgn0000157,FBgn0000179,FBgn0000317,FBgn0000497,FBgn0000546,FBgn0000719,FBgn0001316,FBgn0001319,FBgn0002543,FBgn0002643,FBgn0003028,FBgn0003175,FBgn0003310,FBgn0003651,FBgn0003660,FBgn0003892,FBgn0003975,FBgn0004652,FBgn0004839,FBgn0004870,FBgn0004892,FBgn0010382,FBgn0013733,FBgn0015600,FBgn0015903,FBgn0016075,FBgn0016076,FBgn0020307,FBgn0020621,FBgn0023095,FBgn0033652,FBgn0033753,FBg…
GO:0048729	tissue morphogenesis	2.39247e-08	FBgn0000097,FBgn0000114,FBgn0000157,FBgn0000179,FBgn0000317,FBgn0000497,FBgn0000546,FBgn0000719,FBgn0001319,FBgn0002643,FBgn0003028,FBgn0003175,FBgn0003310,FBgn0003651,FBgn0003892,FBgn0003963,FBgn0003975,FBgn0004595,FBgn0004652,FBgn0004839,FBgn0004862,FBgn0004870,FBgn0004892,FBgn0005640,FBgn0010382,FBgn0013733,FBgn0015600,FBgn0015609,FBgn0015903,FBgn0016075,FBgn0016076,FBgn0020279,FBgn0020307,FBg…
GO:0006935	chemotaxis	4.4068e-08	FBgn0000464,FBgn0000719,FBgn0002543,FBgn0002565,FBgn0003892,FBgn0004369,FBgn0004595,FBgn0004652,FBgn0004839,FBgn0005775,FBgn0011259,FBgn0011592,FBgn0013733,FBgn0015380,FBgn0015609,FBgn0015773,FBgn0023095,FBgn0023097,FBgn0024836,FBgn0026239,FBgn0028645,FBgn0031461,FBgn0032629,FBgn0033159,FBgn0033791,FBgn0035379,FBgn0035574,FBgn0038853,FBgn0086655,FBgn0259984,FBgn0261509,FBgn0261588,FBgn0262733,FBg…
GO:0050794	regulation of cellular process	4.82382e-08	FBgn0000097,FBgn0000114,FBgn0000157,FBgn0000179,FBgn0000442,FBgn0000448,FBgn0000464,FBgn0000527,FBgn0000535,FBgn0000546,FBgn0000568,FBgn0000579,FBgn0000719,FBgn0001170,FBgn0001316,FBgn0001319,FBgn0002022,FBgn0002543,FBgn0002643,FBgn0002921,FBgn0003028,FBgn0003165,FBgn0003292,FBgn0003310,FBgn0003475,FBgn0003651,FBgn0003892,FBgn0003963,FBgn0003975,FBgn0004369,FBgn0004595,FBgn0004611,FBgn0004620,FBg…
GO:0061564	axon development	6.8931e-08	FBgn0000464,FBgn0000719,FBgn0002543,FBgn0002565,FBgn0003892,FBgn0004369,FBgn0004595,FBgn0004652,FBgn0004839,FBgn0005775,FBgn0011259,FBgn0011592,FBgn0013733,FBgn0015380,FBgn0015609,FBgn0015773,FBgn0023083,FBgn0023095,FBgn0023097,FBgn0024836,FBgn0026239,FBgn0028645,FBgn0031461,FBgn0032629,FBgn0033159,FBgn0033791,FBgn0034720,FBgn0035379,FBgn0035574,FBgn0038853,FBgn0085447,FBgn0086655,FBgn0259984,FBg…
GO:0002009	morphogenesis of an epithelium	7.26562e-08	FBgn0000097,FBgn0000114,FBgn0000157,FBgn0000179,FBgn0000317,FBgn0000497,FBgn0000546,FBgn0000719,FBgn0001319,FBgn0002643,FBgn0003028,FBgn0003175,FBgn0003310,FBgn0003651,FBgn0003892,FBgn0003963,FBgn0003975,FBgn0004652,FBgn0004839,FBgn0004870,FBgn0004892,FBgn0005640,FBgn0010382,FBgn0013733,FBgn0015600,FBgn0015609,FBgn0015903,FBgn0016075,FBgn0016076,FBgn0020279,FBgn0020307,FBgn0020621,FBgn0023095,FBg…
GO:0007411	axon guidance	7.69018e-08	FBgn0000464,FBgn0000719,FBgn0002543,FBgn0002565,FBgn0003892,FBgn0004369,FBgn0004595,FBgn0004652,FBgn0004839,FBgn0011259,FBgn0011592,FBgn0013733,FBgn0015380,FBgn0015609,FBgn0015773,FBgn0023095,FBgn0023097,FBgn0024836,FBgn0026239,FBgn0028645,FBgn0031461,FBgn0032629,FBgn0033159,FBgn0033791,FBgn0035379,FBgn0035574,FBgn0038853,FBgn0086655,FBgn0259984,FBgn0261509,FBgn0261588,FBgn0262733,FBgn0263120,FBg…
GO:0008038	neuron recognition	9.00113e-08	FBgn0002543,FBgn0002565,FBgn0004369,FBgn0004652,FBgn0005775,FBgn0011259,FBgn0011592,FBgn0013733,FBgn0015380,FBgn0015609,FBgn0023083,FBgn0024836,FBgn0028645,FBgn0032629,FBgn0033159,FBgn0033791,FBgn0035539,FBgn0038853,FBgn0085414,FBgn0262870,FBgn0263934,FBgn0264442,FBgn0267001
GO:0044707	single-multicellular organism process	9.38954e-08	FBgn0000097,FBgn0000114,FBgn0000153,FBgn0000157,FBgn0000179,FBgn0000317,FBgn0000442,FBgn0000448,FBgn0000464,FBgn0000497,FBgn0000527,FBgn0000535,FBgn0000546,FBgn0000568,FBgn0000719,FBgn0001316,FBgn0001319,FBgn0002022,FBgn0002543,FBgn0002565,FBgn0002643,FBgn0002921,FBgn0003028,FBgn0003165,FBgn0003175,FBgn0003292,FBgn0003308,FBgn0003310,FBgn0003475,FBgn0003651,FBgn0003660,FBgn0003892,FBgn0003963,FBg…
GO:0048513	animal organ development	1.02311e-07	FBgn0000097,FBgn0000114,FBgn0000157,FBgn0000179,FBgn0000317,FBgn0000442,FBgn0000448,FBgn0000464,FBgn0000497,FBgn0000546,FBgn0000719,FBgn0001316,FBgn0001319,FBgn0002543,FBgn0002643,FBgn0002921,FBgn0003028,FBgn0003175,FBgn0003292,FBgn0003310,FBgn0003651,FBgn0003892,FBgn0003963,FBgn0003975,FBgn0004133,FBgn0004595,FBgn0004652,FBgn0004839,FBgn0004862,FBgn0004870,FBgn0004876,FBgn0004892,FBgn0010382,FBg…
GO:0007165	signal transduction	1.18827e-07	FBgn0000097,FBgn0000448,FBgn0000535,FBgn0000546,FBgn0000568,FBgn0000719,FBgn0001319,FBgn0002643,FBgn0003165,FBgn0003310,FBgn0003651,FBgn0003892,FBgn0003963,FBgn0004611,FBgn0004620,FBgn0004839,FBgn0004842,FBgn0004876,FBgn0010329,FBgn0010382,FBgn0011259,FBgn0011582,FBgn0011589,FBgn0013469,FBgn0013995,FBgn0014073,FBgn0015380,FBgn0015381,FBgn0015400,FBgn0015903,FBgn0019686,FBgn0020248,FBgn0020279,FBg…
GO:0009887	organ morphogenesis	1.29752e-07	FBgn0000097,FBgn0000114,FBgn0000157,FBgn0000179,FBgn0000317,FBgn0000464,FBgn0000497,FBgn0000546,FBgn0000719,FBgn0001316,FBgn0001319,FBgn0002543,FBgn0002643,FBgn0002921,FBgn0003028,FBgn0003175,FBgn0003310,FBgn0003651,FBgn0003892,FBgn0003975,FBgn0004595,FBgn0004652,FBgn0004839,FBgn0004870,FBgn0004876,FBgn0004892,FBgn0010382,FBgn0011259,FBgn0011592,FBgn0013469,FBgn0013733,FBgn0015380,FBgn0015600,FBg…
GO:0008037	cell recognition	1.34808e-07	FBgn0002543,FBgn0002565,FBgn0004369,FBgn0004652,FBgn0005775,FBgn0011259,FBgn0011592,FBgn0013733,FBgn0015380,FBgn0015609,FBgn0023083,FBgn0024836,FBgn0028645,FBgn0032629,FBgn0033159,FBgn0033791,FBgn0035539,FBgn0038853,FBgn0085414,FBgn0262870,FBgn0263934,FBgn0264442,FBgn0267001
GO:0007275	multicellular organism development	1.91046e-07	FBgn0000097,FBgn0000114,FBgn0000157,FBgn0000179,FBgn0000317,FBgn0000442,FBgn0000448,FBgn0000464,FBgn0000497,FBgn0000527,FBgn0000535,FBgn0000546,FBgn0000568,FBgn0000719,FBgn0001316,FBgn0001319,FBgn0002022,FBgn0002543,FBgn0002565,FBgn0002643,FBgn0002921,FBgn0003028,FBgn0003165,FBgn0003175,FBgn0003292,FBgn0003308,FBgn0003310,FBgn0003475,FBgn0003651,FBgn0003660,FBgn0003892,FBgn0003963,FBgn0003975,FBg…
GO:0097485	neuron projection guidance	2.14268e-07	FBgn0000464,FBgn0000719,FBgn0002543,FBgn0002565,FBgn0003892,FBgn0004369,FBgn0004595,FBgn0004652,FBgn0004839,FBgn0011259,FBgn0011592,FBgn0013733,FBgn0015380,FBgn0015609,FBgn0015773,FBgn0023095,FBgn0023097,FBgn0024836,FBgn0026239,FBgn0028645,FBgn0031461,FBgn0032629,FBgn0033159,FBgn0033791,FBgn0035379,FBgn0035574,FBgn0038853,FBgn0086655,FBgn0259984,FBgn0261509,FBgn0261588,FBgn0262733,FBgn0263120,FBg…
GO:0035220	wing disc development	2.55185e-07	FBgn0000114,FBgn0000157,FBgn0000179,FBgn0000317,FBgn0000497,FBgn0000546,FBgn0000719,FBgn0001319,FBgn0002643,FBgn0003175,FBgn0003310,FBgn0003892,FBgn0003975,FBgn0004652,FBgn0010382,FBgn0013733,FBgn0015600,FBgn0016076,FBgn0020307,FBgn0020496,FBgn0020621,FBgn0023083,FBgn0023095,FBgn0035142,FBgn0035533,FBgn0035539,FBgn0038197,FBgn0038755,FBgn0039709,FBgn0040388,FBgn0041111,FBgn0041789,FBgn0051145,FBg…
GO:0007409	axonogenesis	2.92686e-07	FBgn0000464,FBgn0000719,FBgn0002543,FBgn0002565,FBgn0003892,FBgn0004369,FBgn0004595,FBgn0004652,FBgn0004839,FBgn0011259,FBgn0011592,FBgn0013733,FBgn0015380,FBgn0015609,FBgn0015773,FBgn0023095,FBgn0023097,FBgn0024836,FBgn0026239,FBgn0028645,FBgn0031461,FBgn0032629,FBgn0033159,FBgn0033791,FBgn0034720,FBgn0035379,FBgn0035574,FBgn0038853,FBgn0085447,FBgn0086655,FBgn0259984,FBgn0260745,FBgn0261509,FBg…
GO:0022008	neurogenesis	3.0198e-07	FBgn0000097,FBgn0000317,FBgn0000464,FBgn0000497,FBgn0000535,FBgn0000546,FBgn0000719,FBgn0001316,FBgn0001319,FBgn0002543,FBgn0002565,FBgn0003028,FBgn0003165,FBgn0003310,FBgn0003651,FBgn0003892,FBgn0004369,FBgn0004595,FBgn0004652,FBgn0004839,FBgn0004876,FBgn0005775,FBgn0010382,FBgn0011259,FBgn0011592,FBgn0011603,FBgn0013469,FBgn0013733,FBgn0015380,FBgn0015609,FBgn0015772,FBgn0015773,FBgn0016076,FBg…
GO:0007399	nervous system development	3.03004e-07	FBgn0000097,FBgn0000157,FBgn0000317,FBgn0000448,FBgn0000464,FBgn0000497,FBgn0000535,FBgn0000546,FBgn0000719,FBgn0001316,FBgn0001319,FBgn0002543,FBgn0002565,FBgn0002643,FBgn0002921,FBgn0003028,FBgn0003165,FBgn0003310,FBgn0003651,FBgn0003892,FBgn0004369,FBgn0004595,FBgn0004620,FBgn0004652,FBgn0004839,FBgn0004876,FBgn0005775,FBgn0010382,FBgn0011259,FBgn0011592,FBgn0011603,FBgn0013469,FBgn0013733,FBg…
GO:0048736	appendage development	3.40461e-07	FBgn0000114,FBgn0000157,FBgn0000179,FBgn0000317,FBgn0000497,FBgn0000546,FBgn0000719,FBgn0001319,FBgn0002643,FBgn0003028,FBgn0003175,FBgn0003310,FBgn0003892,FBgn0003975,FBgn0004652,FBgn0004870,FBgn0004892,FBgn0010382,FBgn0013733,FBgn0015380,FBgn0015600,FBgn0016076,FBgn0020307,FBgn0023095,FBgn0035142,FBgn0035533,FBgn0035539,FBgn0035574,FBgn0038197,FBgn0038755,FBgn0040388,FBgn0051145,FBgn0052296,FBg…
GO:0009888	tissue development	5.1605e-07	FBgn0000097,FBgn0000114,FBgn0000157,FBgn0000179,FBgn0000317,FBgn0000497,FBgn0000546,FBgn0000719,FBgn0001319,FBgn0002022,FBgn0002543,FBgn0002643,FBgn0003028,FBgn0003175,FBgn0003310,FBgn0003475,FBgn0003651,FBgn0003892,FBgn0003963,FBgn0003975,FBgn0004133,FBgn0004595,FBgn0004652,FBgn0004839,FBgn0004862,FBgn0004870,FBgn0004892,FBgn0005640,FBgn0010382,FBgn0013733,FBgn0014073,FBgn0015380,FBgn0015600,FBg…
GO:0035107	appendage morphogenesis	7.04325e-07	FBgn0000114,FBgn0000157,FBgn0000179,FBgn0000317,FBgn0000497,FBgn0000546,FBgn0000719,FBgn0001319,FBgn0002643,FBgn0003028,FBgn0003175,FBgn0003310,FBgn0003892,FBgn0003975,FBgn0004652,FBgn0004870,FBgn0004892,FBgn0010382,FBgn0013733,FBgn0015600,FBgn0016076,FBgn0020307,FBgn0023095,FBgn0035142,FBgn0035533,FBgn0035539,FBgn0035574,FBgn0038197,FBgn0038755,FBgn0040388,FBgn0051145,FBgn0052296,FBgn0053100,FBg…
GO:0048737	imaginal disc-derived appendage development	7.61309e-07	FBgn0000114,FBgn0000157,FBgn0000179,FBgn0000317,FBgn0000497,FBgn0000546,FBgn0000719,FBgn0001319,FBgn0002643,FBgn0003028,FBgn0003175,FBgn0003310,FBgn0003892,FBgn0003975,FBgn0004652,FBgn0004870,FBgn0004892,FBgn0010382,FBgn0013733,FBgn0015380,FBgn0015600,FBgn0016076,FBgn0020307,FBgn0023095,FBgn0035142,FBgn0035533,FBgn0035539,FBgn0035574,FBgn0038197,FBgn0038755,FBgn0040388,FBgn0051145,FBgn0052296,FBg…
GO:0048569	post-embryonic organ development	7.95241e-07	FBgn0000114,FBgn0000157,FBgn0000179,FBgn0000317,FBgn0000442,FBgn0000497,FBgn0000546,FBgn0000719,FBgn0001316,FBgn0001319,FBgn0002643,FBgn0003028,FBgn0003175,FBgn0003310,FBgn0003892,FBgn0003963,FBgn0003975,FBgn0004652,FBgn0004839,FBgn0004870,FBgn0004892,FBgn0010382,FBgn0013733,FBgn0015600,FBgn0016076,FBgn0020307,FBgn0020621,FBgn0023095,FBgn0028369,FBgn0033652,FBgn0033753,FBgn0035142,FBgn0035533,FBg…
GO:0050896	response to stimulus	8.3318e-07	FBgn0000097,FBgn0000153,FBgn0000157,FBgn0000448,FBgn0000464,FBgn0000535,FBgn0000546,FBgn0000568,FBgn0000719,FBgn0001319,FBgn0002543,FBgn0002565,FBgn0002643,FBgn0002921,FBgn0003165,FBgn0003308,FBgn0003310,FBgn0003651,FBgn0003892,FBgn0003963,FBgn0004369,FBgn0004595,FBgn0004611,FBgn0004620,FBgn0004652,FBgn0004698,FBgn0004839,FBgn0004842,FBgn0004876,FBgn0005775,FBgn0010329,FBgn0010382,FBgn0011259,FBg…
GO:0007472	wing disc morphogenesis	9.12189e-07	FBgn0000114,FBgn0000157,FBgn0000179,FBgn0000317,FBgn0000497,FBgn0000546,FBgn0000719,FBgn0001319,FBgn0002643,FBgn0003175,FBgn0003310,FBgn0003892,FBgn0003975,FBgn0004652,FBgn0010382,FBgn0013733,FBgn0015600,FBgn0016076,FBgn0020307,FBgn0020621,FBgn0023095,FBgn0035142,FBgn0035533,FBgn0035539,FBgn0038197,FBgn0038755,FBgn0040388,FBgn0051145,FBgn0052296,FBgn0053100,FBgn0085397,FBgn0086655,FBgn0086901,FBg…
GO:0035120	post-embryonic appendage morphogenesis	9.82691e-07	FBgn0000114,FBgn0000157,FBgn0000179,FBgn0000317,FBgn0000497,FBgn0000546,FBgn0000719,FBgn0001319,FBgn0002643,FBgn0003028,FBgn0003175,FBgn0003310,FBgn0003892,FBgn0003975,FBgn0004652,FBgn0004870,FBgn0004892,FBgn0010382,FBgn0013733,FBgn0015600,FBgn0016076,FBgn0020307,FBgn0023095,FBgn0035142,FBgn0035533,FBgn0035539,FBgn0035574,FBgn0038197,FBgn0038755,FBgn0040388,FBgn0051145,FBgn0052296,FBgn0053100,FBg…
GO:0007155	cell adhesion	1.58904e-06	FBgn0000097,FBgn0000464,FBgn0000497,FBgn0000546,FBgn0002543,FBgn0004839,FBgn0005775,FBgn0010382,FBgn0015609,FBgn0017590,FBgn0023095,FBgn0024836,FBgn0028369,FBgn0028645,FBgn0031299,FBgn0031837,FBgn0032629,FBgn0033504,FBgn0035411,FBgn0038084,FBgn0038087,FBgn0039584,FBgn0039709,FBgn0040388,FBgn0041789,FBgn0250908,FBgn0260442,FBgn0262733,FBgn0263118,FBgn0265607,FBgn0267001
GO:0060562	epithelial tube morphogenesis	1.75689e-06	FBgn0000114,FBgn0000157,FBgn0000179,FBgn0000317,FBgn0000497,FBgn0000546,FBgn0000719,FBgn0001319,FBgn0002643,FBgn0003028,FBgn0003175,FBgn0003310,FBgn0003651,FBgn0003892,FBgn0003975,FBgn0004652,FBgn0004839,FBgn0004870,FBgn0004892,FBgn0010382,FBgn0013733,FBgn0015600,FBgn0015903,FBgn0016075,FBgn0016076,FBgn0020307,FBgn0020621,FBgn0023095,FBgn0033753,FBgn0035142,FBgn0035533,FBgn0035539,FBgn0035574,FBg…
GO:0035114	imaginal disc-derived appendage morphogenesis	1.82458e-06	FBgn0000114,FBgn0000157,FBgn0000179,FBgn0000317,FBgn0000497,FBgn0000546,FBgn0000719,FBgn0001319,FBgn0002643,FBgn0003028,FBgn0003175,FBgn0003310,FBgn0003892,FBgn0003975,FBgn0004652,FBgn0004870,FBgn0004892,FBgn0010382,FBgn0013733,FBgn0015600,FBgn0016076,FBgn0020307,FBgn0023095,FBgn0035142,FBgn0035533,FBgn0035539,FBgn0035574,FBgn0038197,FBgn0038755,FBgn0040388,FBgn0051145,FBgn0052296,FBgn0053100,FBg…
GO:0007476	imaginal disc-derived wing morphogenesis	1.90694e-06	FBgn0000114,FBgn0000157,FBgn0000179,FBgn0000317,FBgn0000497,FBgn0000546,FBgn0000719,FBgn0001319,FBgn0002643,FBgn0003175,FBgn0003310,FBgn0003892,FBgn0003975,FBgn0004652,FBgn0010382,FBgn0013733,FBgn0015600,FBgn0016076,FBgn0020307,FBgn0023095,FBgn0035142,FBgn0035533,FBgn0035539,FBgn0038197,FBgn0038755,FBgn0040388,FBgn0051145,FBgn0052296,FBgn0053100,FBgn0085397,FBgn0086655,FBgn0086901,FBgn0259176,FBg…
GO:0032501	multicellular organismal process	3.5965e-06	FBgn0000097,FBgn0000114,FBgn0000153,FBgn0000157,FBgn0000179,FBgn0000317,FBgn0000442,FBgn0000448,FBgn0000464,FBgn0000497,FBgn0000527,FBgn0000535,FBgn0000546,FBgn0000568,FBgn0000719,FBgn0001316,FBgn0001319,FBgn0002022,FBgn0002543,FBgn0002565,FBgn0002643,FBgn0002921,FBgn0003028,FBgn0003165,FBgn0003175,FBgn0003292,FBgn0003308,FBgn0003310,FBgn0003475,FBgn0003651,FBgn0003660,FBgn0003892,FBgn0003963,FBg…
GO:0007560	imaginal disc morphogenesis	4.95682e-06	FBgn0000114,FBgn0000157,FBgn0000179,FBgn0000317,FBgn0000497,FBgn0000546,FBgn0000719,FBgn0001319,FBgn0002643,FBgn0003028,FBgn0003175,FBgn0003310,FBgn0003892,FBgn0003975,FBgn0004652,FBgn0004839,FBgn0004870,FBgn0004892,FBgn0010382,FBgn0013733,FBgn0015600,FBgn0016076,FBgn0020307,FBgn0020621,FBgn0023095,FBgn0033753,FBgn0035142,FBgn0035533,FBgn0035539,FBgn0035574,FBgn0038197,FBgn0038755,FBgn0040388,FBg…
GO:0048563	post-embryonic organ morphogenesis	4.95682e-06	FBgn0000114,FBgn0000157,FBgn0000179,FBgn0000317,FBgn0000497,FBgn0000546,FBgn0000719,FBgn0001319,FBgn0002643,FBgn0003028,FBgn0003175,FBgn0003310,FBgn0003892,FBgn0003975,FBgn0004652,FBgn0004839,FBgn0004870,FBgn0004892,FBgn0010382,FBgn0013733,FBgn0015600,FBgn0016076,FBgn0020307,FBgn0020621,FBgn0023095,FBgn0033753,FBgn0035142,FBgn0035533,FBgn0035539,FBgn0035574,FBgn0038197,FBgn0038755,FBgn0040388,FBg…
GO:0007552	metamorphosis	5.23656e-06	FBgn0000114,FBgn0000157,FBgn0000179,FBgn0000317,FBgn0000448,FBgn0000497,FBgn0000546,FBgn0000719,FBgn0001319,FBgn0002643,FBgn0003028,FBgn0003175,FBgn0003310,FBgn0003892,FBgn0003975,FBgn0004652,FBgn0004839,FBgn0004870,FBgn0004892,FBgn0005640,FBgn0010382,FBgn0013733,FBgn0015582,FBgn0015600,FBgn0016076,FBgn0020307,FBgn0020621,FBgn0023095,FBgn0033753,FBgn0035142,FBgn0035533,FBgn0035539,FBgn0035574,FBg…
GO:0007444	imaginal disc development	6.79235e-06	FBgn0000114,FBgn0000157,FBgn0000179,FBgn0000317,FBgn0000497,FBgn0000546,FBgn0000719,FBgn0001319,FBgn0002643,FBgn0003028,FBgn0003175,FBgn0003310,FBgn0003892,FBgn0003975,FBgn0004652,FBgn0004839,FBgn0004870,FBgn0004892,FBgn0010382,FBgn0013733,FBgn0015380,FBgn0015600,FBgn0016076,FBgn0020279,FBgn0020307,FBgn0020496,FBgn0020621,FBgn0023083,FBgn0023095,FBgn0033753,FBgn0035142,FBgn0035533,FBgn0035539,FBg…
GO:0060429	epithelium development	7.16254e-06	FBgn0000097,FBgn0000114,FBgn0000157,FBgn0000179,FBgn0000317,FBgn0000497,FBgn0000546,FBgn0000719,FBgn0001319,FBgn0002022,FBgn0002543,FBgn0002643,FBgn0003028,FBgn0003175,FBgn0003310,FBgn0003475,FBgn0003651,FBgn0003892,FBgn0003963,FBgn0003975,FBgn0004652,FBgn0004839,FBgn0004870,FBgn0004892,FBgn0005640,FBgn0010382,FBgn0013733,FBgn0014073,FBgn0015380,FBgn0015600,FBgn0015609,FBgn0015903,FBgn0016075,FBg…
GO:0098609	cell-cell adhesion	8.60733e-06	FBgn0000097,FBgn0000464,FBgn0000497,FBgn0002543,FBgn0005775,FBgn0015609,FBgn0017590,FBgn0023095,FBgn0024836,FBgn0028369,FBgn0028645,FBgn0032629,FBgn0035411,FBgn0038084,FBgn0038087,FBgn0039584,FBgn0039709,FBgn0250908,FBgn0260442,FBgn0262733,FBgn0265607
GO:0022610	biological adhesion	9.64808e-06	FBgn0000097,FBgn0000464,FBgn0000497,FBgn0000546,FBgn0002543,FBgn0004839,FBgn0005775,FBgn0010382,FBgn0015609,FBgn0017590,FBgn0023095,FBgn0024836,FBgn0028369,FBgn0028645,FBgn0031299,FBgn0031837,FBgn0032629,FBgn0033504,FBgn0035411,FBgn0038084,FBgn0038087,FBgn0039584,FBgn0039709,FBgn0040388,FBgn0041789,FBgn0250908,FBgn0260442,FBgn0262733,FBgn0263118,FBgn0265607,FBgn0267001
GO:0098742	cell-cell adhesion via plasma-membrane adhesion molecules	1.15428e-05	FBgn0000464,FBgn0000497,FBgn0005775,FBgn0015609,FBgn0017590,FBgn0023095,FBgn0024836,FBgn0028369,FBgn0028645,FBgn0032629,FBgn0038084,FBgn0038087,FBgn0039584,FBgn0039709,FBgn0250908,FBgn0265607
GO:0060538	skeletal muscle organ development	1.31962e-05	FBgn0001319,FBgn0003292,FBgn0003975,FBgn0004133,FBgn0013733,FBgn0015380,FBgn0016075,FBgn0029830,FBgn0033504,FBgn0035539,FBgn0259984,FBgn0260442,FBgn0261836,FBgn0263118,FBgn0264442
GO:0048856	anatomical structure development	1.44697e-05	FBgn0000097,FBgn0000114,FBgn0000157,FBgn0000179,FBgn0000317,FBgn0000442,FBgn0000448,FBgn0000464,FBgn0000497,FBgn0000527,FBgn0000535,FBgn0000546,FBgn0000568,FBgn0000719,FBgn0001316,FBgn0001319,FBgn0002022,FBgn0002543,FBgn0002565,FBgn0002643,FBgn0002921,FBgn0003028,FBgn0003165,FBgn0003175,FBgn0003292,FBgn0003308,FBgn0003310,FBgn0003475,FBgn0003651,FBgn0003660,FBgn0003892,FBgn0003963,FBgn0003975,FBg…
GO:0006928	movement of cell or subcellular component	1.79759e-05	FBgn0000097,FBgn0000317,FBgn0000464,FBgn0000546,FBgn0000719,FBgn0001316,FBgn0002022,FBgn0002543,FBgn0002565,FBgn0003165,FBgn0003892,FBgn0004369,FBgn0004595,FBgn0004652,FBgn0004839,FBgn0011259,FBgn0011592,FBgn0013733,FBgn0014073,FBgn0015380,FBgn0015609,FBgn0015773,FBgn0015903,FBgn0023095,FBgn0023097,FBgn0024836,FBgn0026239,FBgn0028645,FBgn0031461,FBgn0031888,FBgn0032629,FBgn0033159,FBgn0033504,FBg…
GO:0065008	regulation of biological quality	2.29373e-05	FBgn0000114,FBgn0000464,FBgn0000497,FBgn0000546,FBgn0000568,FBgn0000719,FBgn0001316,FBgn0002921,FBgn0003028,FBgn0003165,FBgn0003292,FBgn0003475,FBgn0003660,FBgn0003892,FBgn0003963,FBgn0003975,FBgn0004611,FBgn0004620,FBgn0004652,FBgn0010329,FBgn0010382,FBgn0011259,FBgn0011582,FBgn0011603,FBgn0013733,FBgn0013953,FBgn0015381,FBgn0015582,FBgn0015609,FBgn0015872,FBgn0020307,FBgn0024836,FBgn0031299,FBg…
GO:0050793	regulation of developmental process	3.07548e-05	FBgn0000097,FBgn0000114,FBgn0000448,FBgn0000464,FBgn0000497,FBgn0000527,FBgn0000546,FBgn0000568,FBgn0000719,FBgn0001316,FBgn0001319,FBgn0002022,FBgn0002543,FBgn0002921,FBgn0003165,FBgn0003892,FBgn0003963,FBgn0004595,FBgn0004870,FBgn0004876,FBgn0010382,FBgn0011259,FBgn0011592,FBgn0013469,FBgn0013733,FBgn0015381,FBgn0015609,FBgn0015773,FBgn0020269,FBgn0020279,FBgn0024836,FBgn0028369,FBgn0031299,FBg…
GO:0007517	muscle organ development	3.87729e-05	FBgn0000097,FBgn0000546,FBgn0001316,FBgn0001319,FBgn0003292,FBgn0003975,FBgn0004133,FBgn0004652,FBgn0004862,FBgn0013733,FBgn0015380,FBgn0016075,FBgn0028369,FBgn0029830,FBgn0033015,FBgn0033504,FBgn0033652,FBgn0035539,FBgn0259984,FBgn0260003,FBgn0260442,FBgn0261836,FBgn0263118,FBgn0264442
GO:0044767	single-organism developmental process	4.35663e-05	FBgn0000097,FBgn0000114,FBgn0000153,FBgn0000157,FBgn0000179,FBgn0000317,FBgn0000442,FBgn0000448,FBgn0000464,FBgn0000497,FBgn0000527,FBgn0000535,FBgn0000546,FBgn0000568,FBgn0000719,FBgn0001316,FBgn0001319,FBgn0002022,FBgn0002543,FBgn0002565,FBgn0002643,FBgn0002921,FBgn0003028,FBgn0003165,FBgn0003175,FBgn0003292,FBgn0003308,FBgn0003310,FBgn0003475,FBgn0003651,FBgn0003660,FBgn0003892,FBgn0003963,FBg…
GO:0048707	instar larval or pupal morphogenesis	5.91518e-05	FBgn0000114,FBgn0000157,FBgn0000179,FBgn0000317,FBgn0000497,FBgn0000546,FBgn0000719,FBgn0001319,FBgn0002643,FBgn0003028,FBgn0003175,FBgn0003310,FBgn0003892,FBgn0003975,FBgn0004652,FBgn0004839,FBgn0004870,FBgn0004892,FBgn0010382,FBgn0013733,FBgn0015600,FBgn0016076,FBgn0020307,FBgn0020621,FBgn0023095,FBgn0033753,FBgn0035142,FBgn0035533,FBgn0035539,FBgn0035574,FBgn0038197,FBgn0038755,FBgn0040388,FBg…
GO:0030154	cell differentiation	6.40355e-05	FBgn0000097,FBgn0000114,FBgn0000317,FBgn0000464,FBgn0000497,FBgn0000535,FBgn0000546,FBgn0000568,FBgn0000719,FBgn0001316,FBgn0001319,FBgn0002022,FBgn0002543,FBgn0002565,FBgn0002643,FBgn0003028,FBgn0003165,FBgn0003292,FBgn0003310,FBgn0003475,FBgn0003651,FBgn0003892,FBgn0003963,FBgn0004133,FBgn0004369,FBgn0004595,FBgn0004652,FBgn0004839,FBgn0004862,FBgn0004876,FBgn0005775,FBgn0010263,FBgn0010382,FBg…
GO:0032502	developmental process	6.60015e-05	FBgn0000097,FBgn0000114,FBgn0000153,FBgn0000157,FBgn0000179,FBgn0000317,FBgn0000442,FBgn0000448,FBgn0000464,FBgn0000497,FBgn0000527,FBgn0000535,FBgn0000546,FBgn0000568,FBgn0000719,FBgn0001316,FBgn0001319,FBgn0002022,FBgn0002543,FBgn0002565,FBgn0002643,FBgn0002921,FBgn0003028,FBgn0003165,FBgn0003175,FBgn0003292,FBgn0003308,FBgn0003310,FBgn0003475,FBgn0003651,FBgn0003660,FBgn0003892,FBgn0003963,FBg…
GO:0009791	post-embryonic development	7.41346e-05	FBgn0000114,FBgn0000157,FBgn0000179,FBgn0000317,FBgn0000442,FBgn0000497,FBgn0000546,FBgn0000568,FBgn0000719,FBgn0001316,FBgn0001319,FBgn0002643,FBgn0003028,FBgn0003175,FBgn0003310,FBgn0003892,FBgn0003963,FBgn0003975,FBgn0004652,FBgn0004839,FBgn0004870,FBgn0004892,FBgn0005640,FBgn0010382,FBgn0013733,FBgn0015582,FBgn0015600,FBgn0016076,FBgn0020307,FBgn0020621,FBgn0023095,FBgn0028369,FBgn0033652,FBg…
GO:0048869	cellular developmental process	9.69517e-05	FBgn0000097,FBgn0000114,FBgn0000317,FBgn0000464,FBgn0000497,FBgn0000535,FBgn0000546,FBgn0000568,FBgn0000719,FBgn0001316,FBgn0001319,FBgn0002022,FBgn0002543,FBgn0002565,FBgn0002643,FBgn0002921,FBgn0003028,FBgn0003165,FBgn0003292,FBgn0003310,FBgn0003475,FBgn0003651,FBgn0003892,FBgn0003963,FBgn0004133,FBgn0004369,FBgn0004595,FBgn0004652,FBgn0004839,FBgn0004862,FBgn0004876,FBgn0005775,FBgn0010263,FBg…
GO:0009886	post-embryonic morphogenesis	0.000117139	FBgn0000114,FBgn0000157,FBgn0000179,FBgn0000317,FBgn0000497,FBgn0000546,FBgn0000719,FBgn0001319,FBgn0002643,FBgn0003028,FBgn0003175,FBgn0003310,FBgn0003892,FBgn0003975,FBgn0004652,FBgn0004839,FBgn0004870,FBgn0004892,FBgn0010382,FBgn0013733,FBgn0015600,FBgn0016076,FBgn0020307,FBgn0020621,FBgn0023095,FBgn0033753,FBgn0035142,FBgn0035533,FBgn0035539,FBgn0035574,FBgn0038197,FBgn0038755,FBgn0040388,FBg…
GO:0044763	single-organism cellular process	0.000166618	FBgn0000097,FBgn0000114,FBgn0000153,FBgn0000317,FBgn0000448,FBgn0000464,FBgn0000497,FBgn0000527,FBgn0000535,FBgn0000546,FBgn0000568,FBgn0000579,FBgn0000719,FBgn0001316,FBgn0001319,FBgn0002022,FBgn0002543,FBgn0002565,FBgn0002643,FBgn0002921,FBgn0003028,FBgn0003137,FBgn0003165,FBgn0003292,FBgn0003308,FBgn0003310,FBgn0003475,FBgn0003651,FBgn0003660,FBgn0003892,FBgn0003963,FBgn0003975,FBgn0004133,FBg…
GO:0061061	muscle structure development	0.000338594	FBgn0000097,FBgn0000114,FBgn0000442,FBgn0000546,FBgn0001316,FBgn0001319,FBgn0003292,FBgn0003975,FBgn0004133,FBgn0004652,FBgn0004862,FBgn0013733,FBgn0015380,FBgn0016075,FBgn0020269,FBgn0028369,FBgn0029830,FBgn0033015,FBgn0033504,FBgn0033652,FBgn0035539,FBgn0038197,FBgn0041096,FBgn0041789,FBgn0259984,FBgn0260003,FBgn0260442,FBgn0260642,FBgn0261836,FBgn0263118,FBgn0264442
GO:0002165	instar larval or pupal development	0.000444996	FBgn0000114,FBgn0000157,FBgn0000179,FBgn0000317,FBgn0000497,FBgn0000546,FBgn0000568,FBgn0000719,FBgn0001319,FBgn0002643,FBgn0003028,FBgn0003175,FBgn0003310,FBgn0003892,FBgn0003975,FBgn0004652,FBgn0004839,FBgn0004870,FBgn0004892,FBgn0005640,FBgn0010382,FBgn0013733,FBgn0015582,FBgn0015600,FBgn0016076,FBgn0020307,FBgn0020621,FBgn0023095,FBgn0033753,FBgn0035142,FBgn0035533,FBgn0035539,FBgn0035574,FBg…
GO:0009605	response to external stimulus	0.000516527	FBgn0000464,FBgn0000568,FBgn0000719,FBgn0001319,FBgn0002543,FBgn0002565,FBgn0002921,FBgn0003651,FBgn0003892,FBgn0003963,FBgn0004369,FBgn0004595,FBgn0004652,FBgn0004839,FBgn0005775,FBgn0011259,FBgn0011582,FBgn0011592,FBgn0013733,FBgn0013995,FBgn0015380,FBgn0015582,FBgn0015609,FBgn0015773,FBgn0023095,FBgn0023097,FBgn0024836,FBgn0026239,FBgn0028371,FBgn0028645,FBgn0031392,FBgn0031461,FBgn0032256,FBg…
GO:0044723	single-organism carbohydrate metabolic process	0.000940631	FBgn0000442,FBgn0000546,FBgn0000568,FBgn0000579,FBgn0003292,FBgn0003651,FBgn0004369,FBgn0004876,FBgn0011589,FBgn0015380,FBgn0016076,FBgn0020379,FBgn0027611,FBgn0031279,FBgn0031462,FBgn0031530,FBgn0031718,FBgn0031908,FBgn0032067,FBgn0032069,FBgn0032840,FBgn0036169,FBgn0038197,FBgn0050036,FBgn0050037,FBgn0050463,FBgn0053145,FBgn0086655,FBgn0259678,FBgn0259822,FBgn0261403,FBgn0263118,FBgn0264087,FBg…
GO:0048813	dendrite morphogenesis	0.00100681	FBgn0000097,FBgn0000546,FBgn0001319,FBgn0003165,FBgn0004595,FBgn0004652,FBgn0011259,FBgn0011592,FBgn0013733,FBgn0015380,FBgn0015609,FBgn0015772,FBgn0015773,FBgn0020379,FBgn0023097,FBgn0024836,FBgn0032291,FBgn0033015,FBgn0033159,FBgn0038197,FBgn0045852,FBgn0085424,FBgn0086901,FBgn0259938,FBgn0261797,FBgn0262975,FBgn0264442
GO:2000026	regulation of multicellular organismal development	0.00126591	FBgn0000097,FBgn0000464,FBgn0000497,FBgn0000527,FBgn0000546,FBgn0000568,FBgn0001316,FBgn0001319,FBgn0002022,FBgn0002543,FBgn0003165,FBgn0003892,FBgn0004595,FBgn0004870,FBgn0004876,FBgn0011259,FBgn0011592,FBgn0013469,FBgn0013733,FBgn0015609,FBgn0015773,FBgn0020279,FBgn0024836,FBgn0028369,FBgn0031375,FBgn0033159,FBgn0034720,FBgn0035533,FBgn0038755,FBgn0045852,FBgn0053100,FBgn0085447,FBgn0086901,FBg…
GO:0051239	regulation of multicellular organismal process	0.00130991	FBgn0000097,FBgn0000114,FBgn0000464,FBgn0000497,FBgn0000527,FBgn0000535,FBgn0000546,FBgn0000568,FBgn0001316,FBgn0001319,FBgn0002022,FBgn0002543,FBgn0003165,FBgn0003892,FBgn0003963,FBgn0004595,FBgn0004870,FBgn0004876,FBgn0011259,FBgn0011582,FBgn0011592,FBgn0013469,FBgn0013733,FBgn0015381,FBgn0015609,FBgn0015773,FBgn0015872,FBgn0016076,FBgn0020279,FBgn0024836,FBgn0028369,FBgn0031375,FBgn0032840,FBg…
GO:0090066	regulation of anatomical structure size	0.00131732	FBgn0000114,FBgn0000464,FBgn0000497,FBgn0000546,FBgn0002921,FBgn0003475,FBgn0003975,FBgn0004652,FBgn0010382,FBgn0011259,FBgn0013733,FBgn0015609,FBgn0024836,FBgn0032840,FBgn0035411,FBgn0035533,FBgn0035539,FBgn0038197,FBgn0039709,FBgn0041111,FBgn0259211,FBgn0259984,FBgn0262733,FBgn0263980,FBgn0264442
GO:0016203	muscle attachment	0.00190444	FBgn0001319,FBgn0003292,FBgn0003975,FBgn0013733,FBgn0015380,FBgn0029830,FBgn0033504,FBgn0035539,FBgn0260442,FBgn0263118,FBgn0264442
GO:0016358	dendrite development	0.00206418	FBgn0000097,FBgn0000546,FBgn0001319,FBgn0003165,FBgn0004595,FBgn0004652,FBgn0011259,FBgn0011592,FBgn0013733,FBgn0015380,FBgn0015609,FBgn0015772,FBgn0015773,FBgn0020379,FBgn0023097,FBgn0024836,FBgn0032291,FBgn0033015,FBgn0033159,FBgn0038197,FBgn0045852,FBgn0085424,FBgn0086901,FBgn0259938,FBgn0261797,FBgn0262975,FBgn0264442
GO:0051716	cellular response to stimulus	0.00291417	FBgn0000097,FBgn0000448,FBgn0000535,FBgn0000546,FBgn0000568,FBgn0000719,FBgn0001319,FBgn0002643,FBgn0003165,FBgn0003310,FBgn0003651,FBgn0003892,FBgn0003963,FBgn0004611,FBgn0004620,FBgn0004698,FBgn0004839,FBgn0004842,FBgn0004876,FBgn0010329,FBgn0010382,FBgn0011259,FBgn0011582,FBgn0011589,FBgn0013469,FBgn0013995,FBgn0014073,FBgn0015380,FBgn0015381,FBgn0015400,FBgn0015903,FBgn0019686,FBgn0020248,FBg…
GO:0007424	open tracheal system development	0.00408341	FBgn0000097,FBgn0000497,FBgn0001316,FBgn0002022,FBgn0002543,FBgn0002921,FBgn0003310,FBgn0003660,FBgn0003892,FBgn0013733,FBgn0015903,FBgn0016076,FBgn0023095,FBgn0024836,FBgn0035574,FBgn0038755,FBgn0039620,FBgn0052296,FBgn0053556,FBgn0086655,FBgn0086901,FBgn0259211,FBgn0259685,FBgn0260442,FBgn0261613,FBgn0261793,FBgn0262733
GO:0007157	heterophilic cell-cell adhesion via plasma membrane cell adhesion molecules	0.00429043	FBgn0000497,FBgn0028369,FBgn0028645,FBgn0032629,FBgn0038084,FBgn0038087,FBgn0039584,FBgn0250908,FBgn0265607
GO:0007610	behavior	0.00505396	FBgn0000114,FBgn0000153,FBgn0000157,FBgn0000527,FBgn0000535,FBgn0000546,FBgn0002921,FBgn0003028,FBgn0003165,FBgn0003175,FBgn0003310,FBgn0004595,FBgn0004611,FBgn0004652,FBgn0010329,FBgn0011259,FBgn0011582,FBgn0013469,FBgn0013953,FBgn0015380,FBgn0015381,FBgn0015582,FBgn0015872,FBgn0015903,FBgn0016076,FBgn0017590,FBgn0020279,FBgn0031866,FBgn0032593,FBgn0032840,FBgn0034636,FBgn0035538,FBgn0035574,FBg…
GO:0050770	regulation of axonogenesis	0.00618504	FBgn0000464,FBgn0004595,FBgn0011259,FBgn0013733,FBgn0015609,FBgn0015773,FBgn0024836,FBgn0033159,FBgn0085447,FBgn0259984
GO:0005996	monosaccharide metabolic process	0.00630955	FBgn0000442,FBgn0000546,FBgn0000568,FBgn0000579,FBgn0003651,FBgn0004369,FBgn0004876,FBgn0011589,FBgn0015380,FBgn0016076,FBgn0020379,FBgn0027611,FBgn0031279,FBgn0031718,FBgn0032067,FBgn0032069,FBgn0032840,FBgn0036169,FBgn0086655,FBgn0259678,FBgn0259822,FBgn0263118,FBgn0264087,FBgn0264357,FBgn0265523
GO:0010769	regulation of cell morphogenesis involved in differentiation	0.0077081	FBgn0000464,FBgn0001319,FBgn0004595,FBgn0011259,FBgn0013733,FBgn0015609,FBgn0015773,FBgn0024836,FBgn0033159,FBgn0045852,FBgn0085447,FBgn0086901,FBgn0259984
GO:0005975	carbohydrate metabolic process	0.00783423	FBgn0000442,FBgn0000546,FBgn0000568,FBgn0000579,FBgn0003292,FBgn0003651,FBgn0004369,FBgn0004876,FBgn0011589,FBgn0015380,FBgn0016076,FBgn0020379,FBgn0027611,FBgn0028499,FBgn0031279,FBgn0031462,FBgn0031530,FBgn0031717,FBgn0031718,FBgn0031908,FBgn0032067,FBgn0032069,FBgn0032840,FBgn0036169,FBgn0038197,FBgn0050036,FBgn0050037,FBgn0050463,FBgn0050499,FBgn0051973,FBgn0053145,FBgn0086655,FBgn0259678,FBg…
GO:0044699	single-organism process	0.0102884	FBgn0000097,FBgn0000114,FBgn0000153,FBgn0000157,FBgn0000179,FBgn0000317,FBgn0000442,FBgn0000448,FBgn0000464,FBgn0000497,FBgn0000527,FBgn0000535,FBgn0000546,FBgn0000568,FBgn0000579,FBgn0000719,FBgn0001316,FBgn0001319,FBgn0002022,FBgn0002543,FBgn0002565,FBgn0002643,FBgn0002921,FBgn0003028,FBgn0003137,FBgn0003165,FBgn0003175,FBgn0003292,FBgn0003308,FBgn0003310,FBgn0003475,FBgn0003651,FBgn0003660,FBg…
GO:0022603	regulation of anatomical structure morphogenesis	0.0104835	FBgn0000097,FBgn0000464,FBgn0000497,FBgn0000719,FBgn0001319,FBgn0002921,FBgn0004595,FBgn0004876,FBgn0010382,FBgn0011259,FBgn0013469,FBgn0013733,FBgn0015609,FBgn0015773,FBgn0020269,FBgn0024836,FBgn0028369,FBgn0031299,FBgn0033159,FBgn0041789,FBgn0045852,FBgn0085447,FBgn0086901,FBgn0259211,FBgn0259678,FBgn0259984,FBgn0260442,FBgn0264542
GO:0045664	regulation of neuron differentiation	0.0119782	FBgn0000097,FBgn0000464,FBgn0000546,FBgn0001319,FBgn0004595,FBgn0004876,FBgn0011259,FBgn0011592,FBgn0013733,FBgn0015609,FBgn0015773,FBgn0024836,FBgn0033159,FBgn0045852,FBgn0085447,FBgn0086901,FBgn0259984,FBgn0261797
GO:0060541	respiratory system development	0.0124299	FBgn0000097,FBgn0000497,FBgn0001316,FBgn0002022,FBgn0002543,FBgn0002921,FBgn0003310,FBgn0003660,FBgn0003892,FBgn0013733,FBgn0015903,FBgn0016076,FBgn0023095,FBgn0024836,FBgn0035574,FBgn0038755,FBgn0039620,FBgn0052296,FBgn0053556,FBgn0086655,FBgn0086901,FBgn0259211,FBgn0259685,FBgn0260442,FBgn0261613,FBgn0261793,FBgn0262733
GO:0050767	regulation of neurogenesis	0.0137774	FBgn0000097,FBgn0000464,FBgn0000546,FBgn0001319,FBgn0004595,FBgn0004876,FBgn0011259,FBgn0011592,FBgn0013469,FBgn0013733,FBgn0015609,FBgn0015773,FBgn0024836,FBgn0031375,FBgn0033159,FBgn0045852,FBgn0085447,FBgn0086901,FBgn0259176,FBgn0259984,FBgn0261797,FBgn0283468
GO:0019318	hexose metabolic process	0.0142279	FBgn0000442,FBgn0000546,FBgn0000568,FBgn0000579,FBgn0003651,FBgn0004369,FBgn0004876,FBgn0011589,FBgn0015380,FBgn0016076,FBgn0020379,FBgn0027611,FBgn0031718,FBgn0032067,FBgn0032069,FBgn0032840,FBgn0036169,FBgn0086655,FBgn0259678,FBgn0259822,FBgn0263118,FBgn0264087,FBgn0264357,FBgn0265523
GO:0007166	cell surface receptor signaling pathway	0.0153049	FBgn0000097,FBgn0000719,FBgn0002643,FBgn0003165,FBgn0003310,FBgn0003892,FBgn0003963,FBgn0004620,FBgn0004839,FBgn0004842,FBgn0004876,FBgn0011259,FBgn0014073,FBgn0015380,FBgn0015400,FBgn0020248,FBgn0020496,FBgn0023518,FBgn0024836,FBgn0031016,FBgn0031461,FBgn0031745,FBgn0031888,FBgn0032840,FBgn0033483,FBgn0033652,FBgn0033791,FBgn0035142,FBgn0035379,FBgn0037960,FBgn0038197,FBgn0038755,FBgn0039025,FBg…
GO:0010975	regulation of neuron projection development	0.0156236	FBgn0000464,FBgn0001319,FBgn0004595,FBgn0011259,FBgn0011592,FBgn0013733,FBgn0015609,FBgn0015773,FBgn0024836,FBgn0033159,FBgn0045852,FBgn0085447,FBgn0086901,FBgn0259984
GO:0051960	regulation of nervous system development	0.0174732	FBgn0000097,FBgn0000464,FBgn0000546,FBgn0001319,FBgn0003165,FBgn0004595,FBgn0004876,FBgn0011259,FBgn0011592,FBgn0013469,FBgn0013733,FBgn0015609,FBgn0015773,FBgn0024836,FBgn0031375,FBgn0033159,FBgn0034720,FBgn0035533,FBgn0045852,FBgn0085447,FBgn0086901,FBgn0259176,FBgn0259984,FBgn0261797,FBgn0262733,FBgn0263120,FBgn0264607,FBgn0283468
GO:0048583	regulation of response to stimulus	0.0178693	FBgn0000097,FBgn0000464,FBgn0000546,FBgn0001319,FBgn0003165,FBgn0003310,FBgn0003892,FBgn0003963,FBgn0004620,FBgn0004839,FBgn0004876,FBgn0010329,FBgn0011259,FBgn0011582,FBgn0011603,FBgn0013469,FBgn0014073,FBgn0015380,FBgn0015400,FBgn0015609,FBgn0015773,FBgn0015872,FBgn0015903,FBgn0019686,FBgn0020279,FBgn0020496,FBgn0020621,FBgn0023518,FBgn0024836,FBgn0031016,FBgn0031461,FBgn0031745,FBgn0032256,FBg…
GO:0003008	system process	0.0187471	FBgn0000114,FBgn0000153,FBgn0000317,FBgn0000535,FBgn0000546,FBgn0002921,FBgn0003165,FBgn0004595,FBgn0004876,FBgn0005616,FBgn0010329,FBgn0011259,FBgn0011582,FBgn0011603,FBgn0013995,FBgn0015380,FBgn0015400,FBgn0015609,FBgn0015872,FBgn0016076,FBgn0017590,FBgn0020248,FBgn0020379,FBgn0020496,FBgn0023083,FBgn0024836,FBgn0026393,FBgn0028369,FBgn0028518,FBgn0029909,FBgn0031479,FBgn0032593,FBgn0033141,FBg…
GO:0031344	regulation of cell projection organization	0.0248691	FBgn0000464,FBgn0001319,FBgn0004595,FBgn0011259,FBgn0011592,FBgn0013733,FBgn0015609,FBgn0015773,FBgn0024836,FBgn0033159,FBgn0039709,FBgn0045852,FBgn0085447,FBgn0086901,FBgn0259984,FBgn0264607
GO:0048863	stem cell differentiation	0.0282338	FBgn0000114,FBgn0000546,FBgn0002543,FBgn0003310,FBgn0003651,FBgn0004595,FBgn0010382,FBgn0013469,FBgn0045852,FBgn0085424,FBgn0259211,FBgn0259984,FBgn0260642,FBgn0260943
GO:0045595	regulation of cell differentiation	0.0287605	FBgn0000097,FBgn0000114,FBgn0000464,FBgn0000546,FBgn0001316,FBgn0001319,FBgn0003963,FBgn0004595,FBgn0004876,FBgn0011259,FBgn0011592,FBgn0013469,FBgn0013733,FBgn0015609,FBgn0015773,FBgn0020269,FBgn0024836,FBgn0028369,FBgn0031375,FBgn0033159,FBgn0041789,FBgn0045852,FBgn0085447,FBgn0086901,FBgn0259176,FBgn0259984,FBgn0261797,FBgn0262975,FBgn0283468
GO:0060322	head development	0.0318151	FBgn0000157,FBgn0000448,FBgn0000546,FBgn0001319,FBgn0002543,FBgn0004595,FBgn0011259,FBgn0013733,FBgn0015903,FBgn0024836,FBgn0031500,FBgn0033159,FBgn0086655,FBgn0259176,FBgn0260642,FBgn0261797,FBgn0262733,FBgn0262975,FBgn0264442,FBgn0267001
GO:0007156	homophilic cell adhesion via plasma membrane adhesion molecules	0.0343194	FBgn0000464,FBgn0000497,FBgn0005775,FBgn0015609,FBgn0017590,FBgn0023095,FBgn0024836,FBgn0028369,FBgn0039709
GO:0016198	axon choice point recognition	0.0491542	FBgn0004652,FBgn0011259,FBgn0011592,FBgn0013733,FBgn0015380,FBgn0028645,FBgn0038853,FBgn0264442

## Sheet: Male_Pb_Cd
S8 Table (D): Gene Ontology (GO) analysis for genes associated with lead and cadmium resistance in males.
GO ID	GO Term	Holm-Bonferroni P-value	Matches
GO:0048812	neuron projection morphogenesis	3.18501e-05	FBgn0002023,FBgn0004595,FBgn0013733,FBgn0016081,FBgn0024836,FBgn0032629,FBgn0035802,FBgn0038874,FBgn0086677,FBgn0262593,FBgn0262733,FBgn0263930,FBgn0264975,FBgn0267487
GO:0031175	neuron projection development	5.03866e-05	FBgn0002023,FBgn0004595,FBgn0013733,FBgn0016081,FBgn0024836,FBgn0032629,FBgn0035802,FBgn0038874,FBgn0086677,FBgn0262593,FBgn0262733,FBgn0263930,FBgn0264975,FBgn0267487
GO:0007411	axon guidance	8.76023e-05	FBgn0002023,FBgn0004595,FBgn0013733,FBgn0024836,FBgn0032629,FBgn0086677,FBgn0262733,FBgn0263930,FBgn0264975,FBgn0267487
GO:0040011	locomotion	0.000119731	FBgn0002023,FBgn0004595,FBgn0013733,FBgn0020251,FBgn0024836,FBgn0032629,FBgn0041096,FBgn0086677,FBgn0087007,FBgn0261549,FBgn0262733,FBgn0263930,FBgn0264975,FBgn0267487
GO:0097485	neuron projection guidance	0.000122117	FBgn0002023,FBgn0004595,FBgn0013733,FBgn0024836,FBgn0032629,FBgn0086677,FBgn0262733,FBgn0263930,FBgn0264975,FBgn0267487
GO:0042330	taxis	0.000129195	FBgn0002023,FBgn0004595,FBgn0013733,FBgn0024836,FBgn0032629,FBgn0086677,FBgn0261549,FBgn0262733,FBgn0263930,FBgn0264975,FBgn0267487
GO:0048858	cell projection morphogenesis	0.000137396	FBgn0002023,FBgn0004595,FBgn0013733,FBgn0016081,FBgn0024836,FBgn0032629,FBgn0035802,FBgn0038874,FBgn0086677,FBgn0262593,FBgn0262733,FBgn0263930,FBgn0264975,FBgn0267487
GO:0032990	cell part morphogenesis	0.000160528	FBgn0002023,FBgn0004595,FBgn0013733,FBgn0016081,FBgn0024836,FBgn0032629,FBgn0035802,FBgn0038874,FBgn0086677,FBgn0262593,FBgn0262733,FBgn0263930,FBgn0264975,FBgn0267487
GO:0006935	chemotaxis	0.000186592	FBgn0002023,FBgn0004595,FBgn0013733,FBgn0024836,FBgn0032629,FBgn0086677,FBgn0262733,FBgn0263930,FBgn0264975,FBgn0267487
GO:0030182	neuron differentiation	0.000544314	FBgn0002023,FBgn0004595,FBgn0004876,FBgn0013733,FBgn0016081,FBgn0024836,FBgn0032629,FBgn0035802,FBgn0038874,FBgn0086677,FBgn0262593,FBgn0262733,FBgn0263930,FBgn0264975,FBgn0267487
GO:0048666	neuron development	0.000694315	FBgn0002023,FBgn0004595,FBgn0013733,FBgn0016081,FBgn0024836,FBgn0032629,FBgn0035802,FBgn0038874,FBgn0086677,FBgn0262593,FBgn0262733,FBgn0263930,FBgn0264975,FBgn0267487
GO:0030030	cell projection organization	0.000768069	FBgn0002023,FBgn0004595,FBgn0013733,FBgn0016081,FBgn0024836,FBgn0032629,FBgn0035802,FBgn0038874,FBgn0086677,FBgn0262593,FBgn0262733,FBgn0263930,FBgn0264975,FBgn0267487
GO:0007409	axonogenesis	0.000778502	FBgn0002023,FBgn0004595,FBgn0013733,FBgn0024836,FBgn0032629,FBgn0086677,FBgn0262733,FBgn0263930,FBgn0264975,FBgn0267487
GO:0061564	axon development	0.00112914	FBgn0002023,FBgn0004595,FBgn0013733,FBgn0024836,FBgn0032629,FBgn0086677,FBgn0262733,FBgn0263930,FBgn0264975,FBgn0267487
GO:0006928	movement of cell or subcellular component	0.00148579	FBgn0002023,FBgn0004595,FBgn0013733,FBgn0020251,FBgn0024836,FBgn0032629,FBgn0041096,FBgn0086677,FBgn0087007,FBgn0262733,FBgn0263930,FBgn0264975,FBgn0267487
GO:0032989	cellular component morphogenesis	0.00172981	FBgn0002023,FBgn0004595,FBgn0013733,FBgn0016081,FBgn0024836,FBgn0032629,FBgn0035802,FBgn0038874,FBgn0041096,FBgn0086677,FBgn0262593,FBgn0262733,FBgn0263930,FBgn0264975,FBgn0267487
GO:0048699	generation of neurons	0.00185544	FBgn0002023,FBgn0004595,FBgn0004876,FBgn0013733,FBgn0016081,FBgn0024836,FBgn0032629,FBgn0035802,FBgn0038874,FBgn0086677,FBgn0262593,FBgn0262733,FBgn0263930,FBgn0264975,FBgn0267487
GO:0000902	cell morphogenesis	0.00185936	FBgn0002023,FBgn0004595,FBgn0013733,FBgn0016081,FBgn0024836,FBgn0032629,FBgn0035802,FBgn0038874,FBgn0086677,FBgn0262593,FBgn0262733,FBgn0263930,FBgn0264975,FBgn0267487
GO:0009887	organ morphogenesis	0.00416943	FBgn0004595,FBgn0004876,FBgn0013733,FBgn0016081,FBgn0020251,FBgn0024836,FBgn0035802,FBgn0051774,FBgn0086677,FBgn0262733,FBgn0263930,FBgn0263973,FBgn0264975,FBgn0266756,FBgn0267336
GO:0048667	cell morphogenesis involved in neuron differentiation	0.00435109	FBgn0002023,FBgn0004595,FBgn0013733,FBgn0016081,FBgn0024836,FBgn0032629,FBgn0086677,FBgn0262733,FBgn0263930,FBgn0264975,FBgn0267487
GO:0009653	anatomical structure morphogenesis	0.00436809	FBgn0002023,FBgn0004595,FBgn0004876,FBgn0013733,FBgn0016081,FBgn0020251,FBgn0024836,FBgn0032629,FBgn0035802,FBgn0038874,FBgn0041096,FBgn0051774,FBgn0086677,FBgn0262593,FBgn0262733,FBgn0263930,FBgn0263973,FBgn0264975,FBgn0266756,FBgn0267336,FBgn0267487
GO:0050789	regulation of biological process	0.00650563	FBgn0002023,FBgn0004595,FBgn0004876,FBgn0005658,FBgn0011666,FBgn0013733,FBgn0016081,FBgn0020251,FBgn0024836,FBgn0032694,FBgn0035802,FBgn0036260,FBgn0038874,FBgn0051760,FBgn0051774,FBgn0085390,FBgn0086677,FBgn0261260,FBgn0261549,FBgn0262593,FBgn0262733,FBgn0263392,FBgn0263930,FBgn0264357,FBgn0264975,FBgn0266756,FBgn0267487
GO:0007154	cell communication	0.00670049	FBgn0004876,FBgn0013733,FBgn0016081,FBgn0020251,FBgn0024836,FBgn0032694,FBgn0035802,FBgn0036260,FBgn0038874,FBgn0051760,FBgn0051774,FBgn0083975,FBgn0085390,FBgn0086677,FBgn0261549,FBgn0262593,FBgn0262733,FBgn0263930,FBgn0264357,FBgn0264975,FBgn0267487
GO:0050794	regulation of cellular process	0.00710901	FBgn0002023,FBgn0004595,FBgn0004876,FBgn0005658,FBgn0011666,FBgn0013733,FBgn0016081,FBgn0020251,FBgn0024836,FBgn0032694,FBgn0035802,FBgn0036260,FBgn0038874,FBgn0051760,FBgn0051774,FBgn0085390,FBgn0086677,FBgn0261260,FBgn0261549,FBgn0262593,FBgn0262733,FBgn0263392,FBgn0263930,FBgn0264357,FBgn0264975,FBgn0267487
GO:0048513	animal organ development	0.00874734	FBgn0004595,FBgn0004876,FBgn0011666,FBgn0013733,FBgn0016081,FBgn0020251,FBgn0024836,FBgn0035802,FBgn0041096,FBgn0051774,FBgn0086677,FBgn0087007,FBgn0262733,FBgn0263930,FBgn0263973,FBgn0264975,FBgn0266756,FBgn0267336
GO:0000904	cell morphogenesis involved in differentiation	0.0103894	FBgn0002023,FBgn0004595,FBgn0013733,FBgn0016081,FBgn0024836,FBgn0032629,FBgn0086677,FBgn0262733,FBgn0263930,FBgn0264975,FBgn0267487
GO:0048731	system development	0.0109025	FBgn0002023,FBgn0004595,FBgn0004876,FBgn0011666,FBgn0013733,FBgn0016081,FBgn0020251,FBgn0024836,FBgn0032629,FBgn0035802,FBgn0038874,FBgn0041096,FBgn0051774,FBgn0086677,FBgn0087007,FBgn0262593,FBgn0262733,FBgn0263930,FBgn0263973,FBgn0264975,FBgn0266756,FBgn0267336,FBgn0267487
GO:0065007	biological regulation	0.0118966	FBgn0002023,FBgn0004595,FBgn0004876,FBgn0005658,FBgn0011666,FBgn0013733,FBgn0016081,FBgn0020251,FBgn0024836,FBgn0032694,FBgn0035432,FBgn0035802,FBgn0036260,FBgn0038874,FBgn0051760,FBgn0051774,FBgn0085390,FBgn0086677,FBgn0261260,FBgn0261549,FBgn0262593,FBgn0262733,FBgn0263392,FBgn0263930,FBgn0264357,FBgn0264975,FBgn0266756,FBgn0267487
GO:0044700	single organism signaling	0.0173453	FBgn0004876,FBgn0013733,FBgn0016081,FBgn0020251,FBgn0024836,FBgn0032694,FBgn0035802,FBgn0036260,FBgn0038874,FBgn0051760,FBgn0051774,FBgn0083975,FBgn0085390,FBgn0086677,FBgn0261549,FBgn0262593,FBgn0262733,FBgn0263930,FBgn0264975,FBgn0267487
GO:0023052	signaling	0.017644	FBgn0004876,FBgn0013733,FBgn0016081,FBgn0020251,FBgn0024836,FBgn0032694,FBgn0035802,FBgn0036260,FBgn0038874,FBgn0051760,FBgn0051774,FBgn0083975,FBgn0085390,FBgn0086677,FBgn0261549,FBgn0262593,FBgn0262733,FBgn0263930,FBgn0264975,FBgn0267487
GO:0048468	cell development	0.042672	FBgn0002023,FBgn0004595,FBgn0004876,FBgn0011666,FBgn0013733,FBgn0016081,FBgn0024836,FBgn0032629,FBgn0035802,FBgn0038874,FBgn0041096,FBgn0086677,FBgn0087007,FBgn0262593,FBgn0262733,FBgn0263930,FBgn0264975,FBgn0267487
GO:0048729	tissue morphogenesis	0.046437	FBgn0004595,FBgn0013733,FBgn0016081,FBgn0020251,FBgn0024836,FBgn0035802,FBgn0086677,FBgn0262733,FBgn0263930,FBgn0264975,FBgn0266756,FBgn0267336
