# Supplementary material for: A Drosophila model for toxicogenomics: Genetic variation in susceptibility to heavy metal exposure
Source: PLoS Genet. 2017 Jul 21;13(7):e1006907. doi: 10.1371/journal.pgen.1006907 (PMC5544243; doi:10.1371/journal.pgen.1006907)
Supplement: S9 Table — (XLSX) [file pgen.1006907.s014.xlsx]

## Sheet: Pb and Cd
S9 Table (A): Gene Ontology (GO) analysis for human orthologs of all Drosophila candidate genes associated resistnace to lead and cadmium.
GO ID	GO Term	Holm-Bonferroni P-value	Matches
GO:0034220	ion transmembrane transport	1.10949e-24	100134444,10021,10050,100526773,10057,10060,10089,10142,10165,10237,10246,10257,10343,10368,10369,10411,10476,10479,10632,10723,10768,10786,1080,10861,10864,10971,10975,11059,11060,11095,11136,11151,11254,113235,1134,1135,1136,1137,1138,1139,1140,1141,1142,1143,1146,114789,115111,115286,116369,116443,116444,117247,1180,1181,1183,1184,1186,1187,1188,1192,1193,120103,121601,1234,1236,1244,1258,1259…
GO:0055085	transmembrane transport	5.79989e-23	100134444,10021,10050,100526773,10057,10060,10089,10142,10165,10237,10245,10246,10257,10343,10347,10349,10350,10351,10368,10369,10411,10440,10452,10469,10476,10479,10632,10723,10768,10786,1080,10861,10864,10971,10975,11059,11060,11095,11136,11151,11182,11194,11254,113235,1134,113451,1135,1136,1137,1138,1139,1140,1141,1142,1143,1146,114789,115111,115286,116369,116443,116444,117247,118,1180,1181,11…
GO:0009653	anatomical structure morphogenesis	1.56316e-21	10002,10006,10014,10048,100507050,10059,10082,10109,10116,10129,10139,10154,10155,10206,10220,10252,10253,10257,10265,1028,10371,10395,10399,10411,10417,1044,1045,10451,10458,1046,10479,10500,10501,10505,10507,10509,10512,10529,10586,10611,10631,10637,10643,10644,10655,10660,10678,107,10716,10718,10752,10818,10855,11041,11078,11123,11127,11149,11151,11155,1116,11181,11190,1123,11252,112724,11344,…
GO:0006811	ion transport	1.65845e-21	100134444,10021,10050,100526773,10057,10060,10079,10089,10142,10165,10237,10246,10257,1027,10316,10343,10347,10368,10369,10411,10452,10476,10479,10497,10499,10577,10599,10632,10650,10723,10768,10786,1080,10800,10861,10864,10955,10971,10975,10999,11059,11060,11095,11136,11151,11182,11254,113235,113278,1134,113451,1135,1136,1137,1138,1139,1140,1141,1142,1143,1146,114789,114879,114882,115111,115286,…
GO:0048468	cell development	1.91569e-21	10002,10006,100131137,10048,100507050,10100,10109,10116,10129,10154,10155,10220,10251,1026,10265,1028,10371,10397,10411,10417,10419,10425,10458,10479,10500,10501,10505,10507,10509,10512,10529,10611,10631,10636,10637,10658,10660,10678,107,10716,10718,10752,1080,10818,11041,11057,11075,11078,11127,11149,11155,112,11221,1123,112724,11344,1136,1140,1141,114990,116369,116443,118738,122042,124590,12493…
GO:0007399	nervous system development	1.31442e-19	10002,10014,10048,100507050,10100,10129,10154,10178,10220,10247,10251,10265,1028,10371,10395,10397,10411,10417,10419,10458,10479,10497,10499,10500,10501,10505,10507,10509,10512,10586,10611,10631,10636,10642,10660,10678,107,10716,10718,10752,10818,10971,10978,11041,11059,11075,11127,112,11221,1123,112724,11281,11344,1136,1141,116443,118738,1233,124590,124936,1258,1272,127343,127833,1280,1281,1282,…
GO:0098660	inorganic ion transmembrane transport	4.21005e-18	100134444,10021,10050,10060,10089,10142,10246,10343,10368,10369,10411,10476,10479,10632,10723,10786,1080,10861,10975,11060,11095,11151,113235,114789,115111,116369,116443,116444,1180,1181,1183,1184,1186,1187,1188,1192,1193,121601,1234,1236,1258,1259,1260,1261,1262,127124,131096,1317,1318,1327,1329,133308,1337,1339,1345,1350,1353,1374,1375,1376,1394,140803,144453,148867,150,150159,153201,155066,157…
GO:0048731	system development	1.03553e-17	10002,10006,10014,100271849,10048,100507050,100532731,10076,10082,10100,10107,10116,10129,10154,10155,10178,10193,10202,10220,10234,10247,10251,10252,10253,1026,10265,1027,1028,10290,10371,10395,10397,10411,10417,10419,10425,1044,1045,10451,10458,1046,10479,10497,10499,10500,10501,10505,10507,10509,10512,10521,10529,10538,1054,10549,10586,10611,10614,10626,10631,10634,10636,10637,10642,10655,1066…
GO:0048856	anatomical structure development	1.53545e-17	10002,10006,100131137,10014,100271849,10048,100507050,100532731,10059,10076,10082,10100,10107,10109,10116,10129,10139,10154,10155,10170,10178,10193,102,10202,10206,10220,10234,10247,10251,10252,10253,10257,1026,10265,1027,1028,10290,10297,10371,10395,10397,10399,10411,10417,10419,10425,1044,1045,10451,10458,1046,10479,10497,10499,10500,10501,10505,10507,10509,10512,10521,10529,10538,1054,10549,10…
GO:0044707	single-multicellular organism process	3.47904e-17	10002,10006,10014,10021,100271849,10048,100507050,100532731,10060,10062,10076,10082,10083,10100,10107,10116,10129,10139,10142,10154,10155,10178,10189,10193,102,10202,10204,10220,10234,10247,10251,10252,10253,1026,10265,1027,1028,10290,10297,10333,10347,10368,10369,10371,10395,10397,10399,10411,10417,10419,10425,1044,1045,10451,10458,1046,10475,10479,10497,10499,10500,10501,10505,10507,10509,10512…
GO:0007275	multicellular organism development	7.26256e-17	10002,10006,10014,100271849,10048,100507050,100532731,10076,10082,10100,10107,10116,10129,10139,10154,10155,10178,10193,102,10202,10220,10234,10247,10251,10252,10253,1026,10265,1027,1028,10290,10297,10371,10395,10397,10399,10411,10417,10419,10425,1044,1045,10451,10458,1046,10479,10497,10499,10500,10501,10505,10507,10509,10512,10521,10529,10538,1054,10549,10585,10586,10611,10614,1062,10626,10631,1…
GO:0022008	neurogenesis	7.80533e-17	10002,10014,10048,100507050,10100,10129,10154,10220,10251,10265,1028,10371,10397,10417,10419,10458,10479,10500,10501,10505,10507,10509,10512,10611,10631,10636,10660,10678,107,10716,10718,10752,10818,11041,11075,11127,112,11221,1123,112724,11344,1136,1141,116443,118738,1233,124590,124936,1258,1272,127833,1281,129025,132320,134430,140883,1436,1445,1454,1464,1482,1501,151,151449,152,152330,1524,1525…
GO:0048699	generation of neurons	2.12227e-16	10002,10014,10048,100507050,10100,10129,10154,10220,10251,10265,1028,10371,10417,10419,10458,10479,10500,10501,10505,10507,10509,10512,10611,10631,10636,10660,10678,107,10716,10718,10752,10818,11041,11075,11127,112,11221,1123,112724,11344,1136,1141,116443,118738,1233,124590,124936,1258,1272,127833,1281,129025,132320,134430,140883,1436,1454,1482,1501,151,151449,152,152330,1524,152559,153090,1605,1…
GO:0030154	cell differentiation	4.27698e-16	10002,10006,100131137,10014,10048,100507050,10062,10076,10083,10100,10107,10109,10116,10129,10154,10155,10170,10188,10189,10193,10202,10220,10234,10251,10253,1026,10265,1028,10290,10297,10371,10397,10399,10411,10417,10419,10425,1044,1045,10458,1046,10479,10500,10501,10505,10507,10509,10512,10521,10529,10538,1054,10611,10626,10631,10634,10636,10637,10658,10660,10678,107,10716,10718,10752,10791,108…
GO:0051179	localization	6.35177e-16	10006,100134444,10014,10021,100287171,100293534,10042,10050,100526773,10057,10059,10060,10062,10076,10079,10082,10083,10089,10094,10095,10098,10103,10109,10113,10121,10134,10139,10142,10146,10152,10154,10155,10165,10178,10188,10189,10193,102,10204,10228,10237,10243,10245,10246,10252,10253,10254,10257,1026,1027,10297,10313,10316,10333,10343,10346,10347,10349,10350,10351,10368,10369,10371,10395,103…
GO:0098662	inorganic cation transmembrane transport	1.51215e-15	100134444,10021,10050,10060,10089,10142,10246,10343,10368,10369,10411,10476,10479,10632,10723,10786,10975,11060,11151,113235,114789,116443,116444,1193,1234,1236,1258,1259,1260,1261,1262,127124,131096,1317,1318,1327,1329,133308,1337,1339,1345,1350,1353,1374,1375,1376,1394,140803,148867,150,150159,153201,155066,157855,169026,1739,1756,1804,1812,1813,1814,1815,183,1909,196527,201140,201266,2040,2063…
GO:0030182	neuron differentiation	6.68563e-15	10002,10014,10048,100507050,10100,10129,10154,10220,10251,10265,1028,10371,10417,10458,10479,10500,10501,10505,10507,10509,10512,10611,10631,10660,10678,107,10716,10752,11041,11075,11127,112,1123,112724,11344,1136,1141,116443,124590,124936,1258,1272,127833,129025,132320,134430,140883,1436,1454,1482,1501,151,151449,152,152330,152559,153090,1605,1608,161357,1630,163175,1656,170302,1742,1745,1746,17…
GO:0098655	cation transmembrane transport	1.42005e-14	100134444,10021,10050,10060,10089,10142,10246,10343,10368,10369,10411,10476,10479,10632,10723,10786,10975,11060,11151,113235,1134,1135,1136,1137,1138,1139,1140,1141,1142,1143,1146,114789,116443,116444,1193,120103,1234,1236,1258,1259,1260,1261,1262,127124,131096,1317,1318,1327,1329,133308,1337,1339,1345,1350,1353,1374,1375,1376,1394,140803,148867,150,150159,153201,155066,157855,169026,1739,1756,18…
GO:0048869	cellular developmental process	1.66031e-14	10002,10006,100131137,10014,10048,100507050,10059,10062,10076,10083,10100,10107,10109,10116,10129,10154,10155,10170,10188,10189,10193,10202,10220,10234,10251,10253,10257,1026,10265,1028,10290,10297,10371,10395,10397,10399,10411,10417,10419,10425,1044,1045,10458,1046,10479,10500,10501,10505,10507,10509,10512,10521,10529,10538,1054,10611,10626,10631,10634,10636,10637,10658,10660,10678,107,10716,107…
GO:0065008	regulation of biological quality	1.78141e-14	10021,100287171,10062,10079,10083,100885850,10089,10094,10095,10103,10107,10109,10134,10142,10152,10154,10170,10178,10202,1026,10265,10347,10369,10371,10395,10399,10401,10411,10430,10449,10451,10458,10479,10497,10499,10500,10501,10505,10507,10509,10512,10533,1054,10549,10552,1056,10574,10575,10577,10587,10590,10599,10611,10631,10634,10636,10642,10657,10694,107,10723,108,1080,10800,10803,10855,108…
GO:0048513	animal organ development	5.8468e-14	10002,10006,10014,100271849,100532731,10076,10082,10100,10107,10116,10155,10193,10202,10220,10234,10247,10252,10253,1026,10265,1027,1028,10290,10371,10395,10411,10419,10425,1044,1045,1046,10499,10500,10501,10505,10507,10509,10512,10521,10529,10538,1054,10549,10586,10611,10614,10626,10634,10637,10642,10660,10716,10718,10791,10818,10855,10905,10935,10971,10972,10978,10999,1106,11127,11149,1116,1116…
GO:0006820	anion transport	7.96259e-14	10050,10057,10060,10079,10165,10237,10246,10257,10316,10347,10497,10499,10577,10599,10650,10723,10768,10786,1080,10861,10864,10955,10999,11095,11136,11254,113235,113278,1136,1137,1141,114879,114882,115111,115286,116369,117247,1180,1181,1183,1184,1186,1187,1188,1192,1193,120103,121601,1244,133418,133482,134,1374,1375,1376,1395,144453,1468,148229,1497,151258,151473,153201,157724,162515,1636,1812,18…
GO:0044767	single-organism developmental process	8.05412e-14	10002,10006,100131137,10014,100271849,10048,100507050,100532731,10059,10062,10076,10082,10083,10100,10107,10109,10116,10129,10139,10154,10155,10170,10178,10188,10189,10193,102,10202,10220,10234,10247,10251,10252,10253,10257,1026,10265,1027,1028,10290,10297,10371,10395,10397,10399,10411,10417,10419,10425,1044,1045,10451,10458,1046,10479,10497,10499,10500,10501,10505,10507,10509,10512,10521,10529,1…
GO:0008152	metabolic process	8.98319e-14	10000,10001,10002,10006,10007,10009,100127983,100129543,100129842,10014,10025,100271849,100287226,100289678,100293534,100381270,10044,10045,10048,10050,100507290,100526773,100528030,100532731,10057,10059,10062,10076,10082,100885850,10098,10101,10102,10106,10113,10114,10116,10129,10131,10134,10142,10146,10150,10152,10153,10155,10164,10165,10170,10178,10180,10181,10188,10189,10193,10195,10196,102,1…
GO:0032502	developmental process	9.14853e-14	10002,10006,100131137,10014,100271849,10048,100507050,100532731,10059,10062,10076,10082,10083,10100,10107,10109,10116,10129,10139,10154,10155,10170,10178,10188,10189,10193,102,10202,10206,10220,10234,10247,10251,10252,10253,10257,1026,10265,1027,1028,10290,10297,10371,10395,10397,10399,10411,10417,10419,10425,1044,1045,10451,10458,1046,10479,10497,10499,10500,10501,10505,10507,10509,10512,10521,1…
GO:0071704	organic substance metabolic process	1.47031e-13	10000,10001,10002,10006,10007,10009,100127983,100129543,100129842,10014,10025,100271849,100287226,100289678,100293534,100381270,10044,10045,10048,100507290,100526773,100528030,100532731,10057,10059,10062,10076,10082,100885850,10098,10102,10106,10113,10114,10116,10129,10131,10134,10142,10146,10150,10152,10153,10155,10164,10165,10170,10178,10180,10181,10188,10189,10193,10195,10196,102,10202,10206,1…
GO:1902578	single-organism localization	2.5545e-13	10006,100134444,10021,100287171,100293534,10042,10050,100526773,10057,10059,10060,10062,10079,10089,10094,10095,10098,10109,10113,10134,10139,10142,10155,10165,10189,10204,10228,10237,10243,10245,10246,10252,10253,10254,10257,1026,1027,10297,10316,10333,10343,10347,10349,10350,10351,10368,10369,10399,10411,10417,10425,10434,10440,10449,1045,10451,10452,10458,10469,10476,10479,10482,10497,10499,10…
GO:0009888	tissue development	4.31109e-13	10006,10082,10116,10155,10170,10220,10234,10252,10253,1026,10265,10371,10395,10411,1044,1045,10500,10501,10505,10507,10509,10512,10521,10529,10555,10611,10626,10631,10655,10660,10791,10818,10855,11045,11127,11149,1116,11166,112724,1134,114789,114990,115509,116039,116986,122706,1230,123872,125981,1277,1280,1281,1282,1284,1289,1290,1291,1294,1295,1297,1300,1301,1302,130497,1308,1311,133060,135228,1…
GO:0044765	single-organism transport	7.02752e-13	10006,100134444,10021,100287171,100293534,10042,10050,100526773,10057,10059,10060,10062,10079,10089,10094,10095,10109,10113,10134,10139,10142,10155,10165,10189,10204,10228,10237,10245,10246,10254,10257,1026,1027,10297,10316,10333,10343,10347,10349,10350,10351,10368,10369,10399,10411,10417,10425,10434,10440,10449,1045,10451,10452,10458,10469,10476,10479,10482,10497,10499,10540,10552,10577,10599,10…
GO:0015672	monovalent inorganic cation transport	2.4108e-12	100134444,10021,10050,10060,10089,10142,10246,1027,10411,10476,10479,10632,10723,10768,10786,10975,11060,11182,113235,113451,1136,1137,1141,1258,1259,1260,1261,1262,127124,1272,131096,1327,1329,133308,1337,1339,134,1345,1350,1353,1374,1375,1376,1395,1482,150,150094,150159,151258,153201,154043,155066,157855,1739,1756,1804,1812,1813,1814,1815,183,1909,196527,201780,2040,206358,207,2257,2273,23171,2…
GO:0009790	embryo development	3.31939e-12	10006,10139,10155,102,10253,10265,1028,10371,10395,10399,1044,1045,1046,10512,10586,10655,10658,10660,10742,10818,11127,116039,118,121227,123872,124590,1277,1280,1284,1289,1290,1291,1294,1295,129685,1301,130497,130507,137814,144165,145258,1482,151449,153572,157506,1605,161882,163589,1738,1739,1745,1746,1749,1843,1844,1846,1847,1848,1889,1909,1954,1956,2016,2019,2020,202018,2023,2034,204851,2066,2…
GO:0071495	cellular response to endogenous stimulus	4.10891e-12	10002,10014,10021,10025,10062,10142,1022,10252,10253,1028,10411,10432,10458,10499,10521,10631,10634,10637,107,10768,108,1080,10817,10818,11057,11075,111,11151,112,112398,113,11335,114,114882,1149,114907,114990,115,116844,127124,1277,1278,1280,1281,1282,1284,1288,128853,1290,1291,1307,132864,135228,1394,1395,140628,1445,145264,1453,1460,1482,1490,150,150094,151449,1524,153090,153222,155066,158800,…
GO:0048598	embryonic morphogenesis	9.79446e-12	10139,10155,10253,10265,1028,10395,10399,10586,10660,10818,11127,116039,121227,123872,124590,1280,1284,1289,1290,1291,1294,1295,1301,130497,144165,145258,1482,151449,153572,157506,1605,1738,1739,1746,1749,1843,1844,1846,1847,1848,1889,1954,2019,204851,2116,2131,2138,2139,219736,222662,2249,2254,2255,2263,2296,2303,23135,23168,23187,2321,23213,23314,2335,23513,23528,2487,253430,2535,25836,25902,26…
GO:0007167	enzyme linked receptor protein signaling pathway	2.11455e-11	10006,10062,10076,10094,10095,10109,10188,10193,102,10220,10252,10253,10254,10256,1028,10432,10451,10458,10479,10552,10636,10637,10718,10817,10818,11122,1123,1136,114882,1149,114990,116844,116985,1211,121551,122809,127124,1278,1281,128853,130399,134,135228,1432,1436,1445,145264,145957,1460,1464,1482,1490,150,151,151449,151742,152,153090,155066,160,1601,161,164656,1749,1761,1793,183,1848,1954,1956…
GO:0015711	organic anion transport	4.88418e-11	10057,10079,10165,10237,10257,10347,10497,10499,10577,10599,10650,10786,1080,10861,10864,10955,10999,11136,11254,113235,113278,114879,114882,115111,115286,116369,117247,120103,1244,133418,133482,134,1374,1375,1376,1468,148229,1497,151258,151473,153201,157724,162515,1636,1813,1814,1815,1836,189,200931,201232,201780,206358,207,208,2180,2181,2182,220963,22930,22999,23120,23428,23539,23657,23760,24,2…
GO:0048589	developmental growth	1.04608e-10	100507050,10154,10155,10252,10253,1028,10371,10425,10479,10500,10501,10505,10507,10509,10512,10611,10631,10658,1134,11344,114789,118,127343,127833,129685,1311,134430,1395,1432,1482,157506,1588,1630,170302,1813,1814,183,1833,1848,1954,2016,2019,2027,205428,2066,2068,2146,223117,2252,2254,2255,2258,2261,2263,2296,22999,23025,2303,2309,23129,23168,23236,23286,2331,23327,2335,23493,23499,25,25836,259…
GO:0007411	axon guidance	1.38469e-10	10048,100507050,10154,10371,10417,10500,10501,10505,10507,10509,10512,10678,10716,10752,11041,1123,129025,140883,1436,151449,152330,1605,1630,170302,1749,1833,1951,1954,2064,2131,223117,23129,2331,2596,26153,2625,2636,2637,2676,2736,2737,2817,351,3670,3730,3798,3799,3800,389549,3908,3913,3975,4009,4628,4684,474,4756,4917,494470,4969,5080,5361,5362,54437,5458,5459,54816,54910,55079,55083,55558,556…
GO:0006810	transport	1.65092e-10	10006,100134444,10021,100287171,100293534,10042,10050,100526773,10057,10059,10060,10062,10079,10089,10094,10095,10103,10109,10113,10121,10134,10139,10142,10146,10155,10165,10178,10188,10189,10204,10228,10237,10245,10246,10254,10257,1026,1027,10297,10313,10316,10333,10343,10347,10349,10350,10351,10368,10369,10399,10411,10417,10425,10434,10440,10449,1045,10451,10452,10458,10462,10469,10476,10479,10…
GO:0030001	metal ion transport	1.67638e-10	100134444,10021,10050,100526773,10060,10089,10142,10246,1027,10316,10343,10368,10369,10411,10479,10723,10768,10786,10800,11060,11151,1137,1139,1141,114789,116443,116444,117,1193,1230,1234,1236,1258,1259,1260,1261,1262,127124,1272,131096,1317,1318,133308,134,1394,1395,140803,1482,148867,1490,150,150094,150159,151258,154043,155066,157855,168620,169026,1739,1756,1804,1812,1813,1814,1815,183,1909,196…
GO:0051234	establishment of localization	1.7521e-10	10006,100134444,10021,100287171,100293534,10042,10050,100526773,10057,10059,10060,10062,10079,10089,10094,10095,10098,10103,10109,10113,10121,10134,10139,10142,10146,10155,10165,10178,10188,10189,10204,10228,10237,10245,10246,10252,10253,10254,10257,1026,1027,10297,10313,10316,10333,10343,10347,10349,10350,10351,10368,10369,10399,10411,10417,10425,10434,10440,10449,1045,10451,10452,10458,10462,10…
GO:0048666	neuron development	1.7607e-10	10002,10048,100507050,10100,10129,10154,10251,10265,1028,10371,10417,10458,10479,10500,10501,10505,10507,10509,10512,10611,10631,10678,107,10716,10752,11041,11075,11127,112,1123,112724,11344,1136,1141,116443,124590,1258,1272,127833,129025,132320,134430,140883,1436,1501,151449,152330,152559,153090,1605,1608,1630,163175,170302,1742,1749,1756,1812,1813,1833,1842,1910,1951,1952,1954,2011,2016,2019,20…
GO:0006928	movement of cell or subcellular component	2.116e-10	10006,10014,100287171,10048,100507050,100526773,10076,10082,10094,10095,10103,10109,10152,10154,10164,10188,10193,102,1027,10297,10371,10383,10395,10399,10411,10417,10451,10500,10501,10505,10507,10509,10512,1062,10631,10653,10678,10716,10718,10749,10752,10947,11041,11057,11127,11136,11149,11151,11189,1123,114882,115948,116369,116985,117584,1211,1230,1233,1234,1235,1236,123872,1240,1241,124976,127…
GO:0097485	neuron projection guidance	2.18107e-10	10048,100507050,10154,10371,10417,10500,10501,10505,10507,10509,10512,10678,10716,10752,11041,1123,129025,140883,1436,151449,152330,1605,1630,170302,1749,1833,1951,1954,2064,2131,223117,23129,2331,2596,26153,2625,2636,2637,2676,2736,2737,2817,351,3670,3730,3798,3799,3800,389549,3908,3913,3975,4009,4628,4684,474,4756,4917,494470,4969,5080,5361,5362,54437,5458,5459,54816,54910,55079,55083,55558,556…
GO:0098656	anion transmembrane transport	2.41769e-10	10050,10057,10060,10165,10237,10246,10257,10723,10786,1080,10861,10864,11095,11136,11254,115111,115286,116369,117247,1180,1181,1183,1184,1186,1187,1188,1192,1193,120103,121601,1244,133418,1374,1375,1376,144453,151258,153201,157724,162515,1836,196527,201232,203859,206358,207,208,219855,23428,23539,23657,246213,2568,25932,26503,2741,2742,2743,284111,284129,285641,2870,31,32,338440,347734,363,368,38…
GO:0006812	cation transport	2.772e-10	100134444,10021,10050,100526773,10060,10089,10142,10246,1027,10316,10343,10368,10369,10411,10476,10479,10632,10723,10768,10786,10800,10955,10975,11060,11151,11182,113235,1134,113451,1135,1136,1137,1138,1139,1140,1141,1142,1143,1146,114789,116443,116444,117,1193,120103,1230,1234,1236,1258,1259,1260,1261,1262,127124,1272,131096,1317,1318,1327,1329,133308,1337,1339,134,1345,1350,1353,1374,1375,1376,…
GO:0050793	regulation of developmental process	4.78914e-10	10014,100507050,10059,10062,10082,10109,10154,10193,10220,10234,10252,10253,1027,10297,10371,10395,10399,10411,10419,1044,1045,10458,10500,10501,10505,10507,10509,10512,10521,10611,10626,10631,10634,10636,10655,10658,10660,10716,10718,10818,10855,11007,11075,11078,11149,11151,1116,112,11221,1123,11344,1136,1139,1141,114770,114771,114793,114990,115704,115948,116039,116844,116985,116986,117581,1178…
GO:2000026	regulation of multicellular organismal development	5.01631e-10	10014,100507050,10082,10154,10193,10220,10234,10252,1027,10371,10399,10411,10419,1044,1045,10458,10500,10501,10505,10507,10509,10512,10521,10611,10626,10634,10636,10655,10660,10716,10718,10818,10855,11075,1116,112,11221,1123,11344,1136,1139,1141,114770,114771,114990,116039,116844,116986,118738,1209,121504,122706,1230,1232,124936,1272,1277,127833,1281,1284,1285,1289,1290,130399,130497,133308,13443…
GO:0009719	response to endogenous stimulus	5.56588e-10	10002,10014,10021,10025,10062,10076,10142,1022,10252,10253,1026,1027,1028,10401,10411,10432,10458,10499,10521,10626,10631,10634,10637,107,10768,108,1080,10817,10818,10972,11057,11063,11075,111,11151,112,112398,113,11335,1134,1135,1136,1137,1138,1139,114,1140,1141,1142,1143,1146,114882,1149,114907,114990,115,116844,117,1236,1244,1261,127124,1277,1278,1280,1281,1282,1284,1288,128853,1290,1291,13039…
GO:0009887	organ morphogenesis	5.67429e-10	10002,10082,10116,10220,10252,10253,10265,10371,10395,1044,1045,1046,10512,10637,10660,10716,10718,10818,11127,11181,112724,116039,121227,122706,123872,124590,1277,1278,1280,1281,1289,1290,1295,1296,1297,1300,1301,1302,130497,1305,1311,1361,140628,1432,1436,144165,145258,1482,1490,151449,153572,157506,159296,160,1601,1605,161,161882,166336,170690,171023,1739,1745,1746,1747,1749,182,183,1909,1951,…
GO:0045595	regulation of cell differentiation	9.16878e-10	10014,100507050,10062,10109,10154,10193,10220,10234,10253,10297,10371,10419,1045,10458,10500,10501,10505,10507,10509,10512,10521,10611,10626,10631,10634,10636,10660,10716,10718,11007,11075,11078,112,11221,1123,11344,1136,1141,114770,114771,114990,117581,117854,118738,1192,1209,121504,122953,1230,1240,124936,1272,1277,127833,1281,1289,1290,129685,130497,133308,134430,135228,140685,1432,1436,144165…
GO:0044237	cellular metabolic process	1.15475e-09	10000,10001,10002,10006,10007,10009,100127983,100129543,100129842,10014,10025,100271849,100287226,100289678,100293534,100381270,10044,10045,10048,10050,100507290,100526773,100528030,100532731,10059,10062,10076,10082,100885850,10101,10102,10106,10113,10114,10116,10129,10131,10134,10142,10146,10150,10152,10153,10155,10164,10165,10170,10178,10180,10181,10188,10189,10193,10195,10196,102,10202,10206,1…
GO:0040011	locomotion	1.7718e-09	10014,100287171,10048,100507050,100526773,10076,10082,10103,10107,10152,10154,10188,10193,102,10297,10371,10395,10399,10411,10417,10451,10475,10500,10501,10505,10507,10509,10512,10631,10653,10663,10678,10716,10718,10752,10800,10803,11041,11057,11059,11060,11074,11136,11149,11151,11189,1123,11251,114882,116369,117584,1230,1232,1233,1234,1235,1236,1237,1238,1240,124976,1277,1278,1281,1289,129025,12…
GO:0010862	positive regulation of pathway-restricted SMAD protein phosphorylation	2.21675e-09	10220,10637,1460,151449,1601,2657,2658,2660,2661,2662,27302,353500,3623,3624,3625,3626,392255,4838,6386,649,650,651,653,654,655,656,657,7040,7042,7043,7044,7046,8200,83729,91,92,9210,9518,9573
GO:0007417	central nervous system development	2.69468e-09	10100,10220,10247,10371,10395,10411,10419,10499,10642,10660,10716,10718,10818,10971,10978,11059,11127,11221,11281,1141,118738,1272,127343,1280,1281,1282,135,137814,1395,140733,1436,1445,145258,1497,1500,151449,152330,1524,153090,16,161357,1630,166378,170302,1745,1746,1767,1812,1813,1814,1822,1827,1956,2016,2018,2019,2020,2064,2066,2068,207,2128,2131,2145,2146,2181,2186,224,2254,2255,2258,2263,229…
GO:0071363	cellular response to growth factor stimulus	5.4933e-09	10252,10253,1028,10399,10411,10479,10631,10637,10817,10818,11075,11108,11151,11344,1149,114990,116844,1277,1278,1280,1281,1284,128853,135228,140628,1432,1453,1482,1490,151449,1524,153090,1601,1644,164656,1749,1756,183,1848,1915,1954,1956,2064,207,2081,2116,2122,2186,2248,2249,2250,2251,2252,2254,2255,2257,2259,2261,2263,22916,22933,2296,23090,2321,23213,2331,2335,2339,23411,2353,23543,23592,25,25…
GO:0009058	biosynthetic process	5.49908e-09	10001,10002,10009,100127983,100129543,100129842,10014,10025,100271849,100287226,100289678,100381270,100507290,100528030,100532731,10057,10062,10082,100885850,10101,10102,10113,10114,10131,10153,10155,10164,10165,10170,10178,10189,10193,10195,10196,10206,1022,10243,10247,1026,10265,1027,10274,1028,10317,10331,10333,10346,10347,10390,10399,10401,10411,10418,10419,10432,1044,10449,1045,1046,10475,10…
GO:0044238	primary metabolic process	7.03518e-09	10000,10001,10002,10006,10007,10009,100127983,100129543,100129842,10014,10025,100271849,100287226,100289678,100293534,100381270,10044,10045,10048,100507290,100526773,100528030,100532731,10059,10062,10076,10082,100885850,10098,10102,10106,10113,10114,10116,10129,10131,10134,10142,10146,10150,10152,10153,10155,10164,10165,10170,10178,10180,10181,10188,10189,10193,10195,10196,102,10202,10206,10217,1…
GO:0030900	forebrain development	9.18018e-09	10371,10395,10642,10716,10718,10818,11127,1141,1281,137814,1395,1436,145258,151449,1524,153090,170302,1745,1746,1767,1812,1813,1956,2016,2018,2066,2131,2145,2146,2255,2258,2263,22930,23028,23035,23135,23236,23314,23440,25911,26038,26047,2618,2624,2637,2648,2692,27164,2735,2736,2737,2775,2776,284403,2932,30062,3084,3087,3091,317762,3190,3280,3340,3362,351,3516,358,3624,3670,388585,389549,3912,3975…
GO:0090100	positive regulation of transmembrane receptor protein serine/threonine kinase signaling pathway	9.30189e-09	10220,1028,10637,116844,1460,151449,1601,2254,23090,23213,2626,2627,2657,2658,2660,2661,2662,2719,27302,28996,3280,3491,3516,353500,3622,3623,3624,3625,3626,388585,392255,4221,4756,4838,494470,5045,54778,57045,6386,63893,649,650,651,653,654,655,656,657,7040,7041,7042,7043,7044,7046,7057,8200,83729,8516,91,92,9210,93,93649,9518,9573
GO:1901576	organic substance biosynthetic process	1.18612e-08	10001,10002,10009,100127983,100129543,100129842,10014,10025,100271849,100287226,100289678,100381270,100507290,100528030,100532731,10057,10062,10082,100885850,10102,10113,10114,10131,10153,10155,10164,10165,10170,10178,10189,10193,10195,10196,10206,1022,10243,10247,1026,10265,1027,10274,1028,10317,10331,10333,10346,10347,10390,10399,10401,10411,10418,10419,10432,1044,10449,1045,1046,10475,10476,10…
GO:0044249	cellular biosynthetic process	1.40943e-08	10001,10002,10009,100127983,100129543,100129842,10014,10025,100271849,100287226,100289678,100381270,100507290,100528030,100532731,10062,100885850,10101,10102,10113,10114,10131,10153,10155,10164,10165,10170,10178,10189,10193,10195,10196,10206,1022,10243,10247,1026,10265,1027,10274,1028,10317,10331,10333,10346,10347,10390,10399,10401,10411,10418,10419,10432,1044,1045,1046,10475,10476,10499,10507,10…
GO:0000904	cell morphogenesis involved in differentiation	1.44397e-08	10048,100507050,10109,10154,10155,10371,10417,10458,10479,10500,10501,10505,10507,10509,10512,10611,10631,10678,107,10716,10752,11041,11078,11149,1123,11344,1136,1141,114990,1277,129025,134430,140883,1436,145258,1501,151449,152007,152330,153090,1601,1605,161882,1630,170302,1742,1749,1813,1833,1842,1951,1952,1954,2011,201294,2064,2078,2131,2146,222662,223117,2241,2258,2263,22854,22871,23043,23098,…
GO:0060284	regulation of cell development	1.57324e-08	100507050,10109,10154,10220,10371,10419,10458,10500,10501,10505,10507,10509,10512,10611,10631,10636,10660,10716,10718,11075,11078,112,11221,1123,11344,1136,1141,114990,118738,124936,1272,1277,127833,1281,133308,134430,1482,151,151449,152,152007,152330,1524,152559,153090,1601,1605,1630,1656,1745,1746,1756,1813,1814,182,1833,1840,1894,1910,1954,1977,1981,2011,201294,2016,2066,207,2138,2146,221074,2…
GO:0060322	head development	1.60586e-08	10100,10247,10371,10395,10411,10499,10642,10716,10718,10818,10971,10978,11127,1141,116039,1272,127343,1277,1281,1282,137814,1395,140733,1436,1445,145258,1497,1500,151449,152330,1524,153090,16,166378,170302,1745,1746,1749,1767,1812,1813,1909,1956,2016,2018,2019,2020,2066,2131,2145,2146,2181,2186,2254,2255,2258,2263,2290,22930,22933,2296,23026,23028,23035,23135,23236,23314,2334,23440,23513,23543,23…
GO:0007423	sensory organ development	2.3826e-08	10002,10220,10253,10265,1027,1028,10586,10818,11127,112724,114789,116039,1181,121227,124590,1280,1282,1289,1290,1295,1296,1301,130497,137814,145258,1497,157506,170692,1739,1749,1815,182,1889,1956,204851,2070,2138,219736,220202,221935,222662,2254,2255,2263,22930,2296,2303,23418,23424,23493,23513,23657,24147,246213,2487,2535,25794,25836,25861,25932,25945,26018,26020,26146,2624,2625,26281,2637,2736,…
GO:0051239	regulation of multicellular organismal process	3.26011e-08	10014,10021,100507050,10060,10062,10082,10142,10154,10193,10204,10220,10234,10252,10265,1027,10333,10347,10368,10369,10371,10399,10411,10417,10419,1044,1045,10458,10475,10500,10501,10505,10507,10509,10512,10521,1054,10549,10554,10555,10611,10626,10631,10634,10636,10642,10643,10644,10655,10658,10659,10660,10716,10718,10768,10818,10855,11075,11149,1116,112,11221,1123,11251,11344,1136,1139,1141,1143…
GO:0070848	response to growth factor	4.05581e-08	10252,10253,1028,10399,10411,10479,10631,10637,10817,10818,11075,11108,11151,11344,1149,114990,116844,1277,1278,1280,1281,1284,128853,135228,140628,1432,1453,1482,1490,151449,1524,153090,1601,1644,164656,1749,1756,183,1848,1915,1954,1956,2064,207,2081,2116,2122,2186,2241,2248,2249,2250,2251,2252,2254,2255,2257,2259,2261,2263,22916,22933,2296,23090,2321,23213,2331,2335,2339,23411,2353,23543,23592,…
GO:0045165	cell fate commitment	4.48098e-08	10253,10297,10538,10660,10716,11281,140628,145258,1482,151449,157848,161882,170302,1745,1746,182,1848,2034,2066,2116,2128,2138,2139,2255,2258,2263,2303,23135,23168,23314,23493,25803,25925,2596,26011,26038,2623,2624,2625,2626,2627,2636,26524,2736,2737,30012,30812,3084,3175,3226,3236,324,3280,3475,3516,3670,3688,3714,388585,4086,4090,4208,4617,4618,4654,4656,474,4825,4838,4853,5080,5081,50937,5371,…
GO:0007420	brain development	4.59261e-08	10100,10247,10371,10395,10411,10499,10642,10716,10718,10818,10971,10978,11127,1141,1272,127343,1281,1282,137814,1395,140733,1436,1445,145258,1497,1500,151449,152330,1524,153090,16,166378,170302,1745,1746,1767,1812,1813,1956,2016,2018,2019,2020,2066,2131,2145,2146,2181,2186,2254,2255,2258,2263,2290,22930,22933,2296,23026,23028,23035,23135,23236,23314,2334,23440,23513,23543,23648,23657,246213,25,25…
GO:0060395	SMAD protein signal transduction	6.17812e-08	10220,10432,10637,121551,151449,2353,2657,2658,2660,2661,2662,27302,28996,3172,353500,3623,3624,3625,3626,3725,392255,4012,4086,4090,4093,4838,649,6497,650,651,653,654,655,656,6862,7040,7042,7043,7044,8200,83729,9210,9518,9573
GO:0015849	organic acid transport	7.64074e-08	10165,10257,10497,10499,10599,10786,10861,10955,10999,11136,11254,113235,115111,115286,116369,117247,120103,1244,133418,134,1374,1375,1376,1468,1497,151258,151473,153201,157724,162515,1636,1813,1814,1815,1836,189,200931,201232,201780,206358,207,208,2180,2181,2182,220963,22930,22999,23428,23539,23657,246213,26503,27165,2744,2806,28232,28234,284111,284129,285641,2912,2917,301,31,32,345274,347051,34…
GO:0006357	regulation of transcription from RNA polymerase II promoter	8.58046e-08	10001,10002,10014,10025,100271849,100289678,100381270,100507290,100532731,10062,10153,10155,1022,10274,1028,10411,10432,1044,1045,1046,10499,10507,10521,10538,1054,10614,10620,10637,10655,10660,10716,10782,10902,1105,1106,11060,11063,1107,1108,11166,112398,112399,11317,116039,116071,116986,121274,122953,124790,127343,129025,130497,135112,135935,137735,138151,138715,139628,140628,140883,1432,14525…
GO:0007166	cell surface receptor signaling pathway	1.3258e-07	10006,10009,10042,100507050,10062,10076,10082,10094,10095,10098,10100,10103,10109,10116,10146,10154,10188,10193,102,10220,10252,10253,10254,10256,1027,1028,10297,10346,10347,10368,10369,10371,10399,10432,10451,10458,10475,10479,10497,10500,10501,10505,10507,10509,10512,10552,10554,10555,10631,10636,10637,10657,10663,10666,10718,10800,10803,10817,10818,10902,10936,11045,11074,11093,111,11122,11127…
GO:0009987	cellular process	1.47656e-07	10000,10001,10002,10006,10007,10009,100127983,100129543,100129842,100131137,100134444,10014,10021,10025,100271715,100271849,100287171,100287226,100289678,100293534,100381270,10042,10044,10045,10048,10050,100507050,100507290,10051,100526773,100528030,100529241,100532731,10057,10059,10060,10062,10076,10079,10082,10083,100885850,10089,10094,10095,10098,10100,10101,10102,10103,10106,10107,10109,10113…
GO:0046942	carboxylic acid transport	1.48876e-07	10165,10257,10497,10499,10599,10861,10955,10999,11136,11254,113235,115111,115286,116369,117247,120103,1244,133418,134,1374,1375,1376,1468,1497,151258,151473,153201,157724,162515,1636,1813,1814,1815,1836,189,200931,201232,201780,206358,207,208,2180,2181,2182,220963,22930,22999,23428,23539,23657,246213,26503,27165,2744,2806,28232,28234,284111,284129,285641,2912,2917,301,31,32,345274,347051,347735,3…
GO:0006366	transcription from RNA polymerase II promoter	2.18016e-07	10001,10002,10014,10025,100271849,100289678,100381270,100507290,100532731,10062,10153,10155,10189,1022,10274,1028,10411,10432,1044,1045,1046,10499,10507,10521,10538,1054,10614,10620,10637,10655,10660,10716,10782,10902,10921,10978,1105,1106,11060,11063,1107,1108,11108,11166,11198,112398,112399,11281,11317,116039,116071,116986,117154,121274,122953,124790,127343,128611,129025,129685,130497,135112,13…
GO:1901564	organonitrogen compound metabolic process	2.26414e-07	100127983,10057,10059,10082,100885850,10102,10131,10165,10243,10247,10331,10347,10390,10399,10411,10476,10549,1056,10573,10632,10642,10643,10644,10657,10658,10678,107,10768,10786,10797,108,10846,10855,10861,10900,10924,10955,10972,10975,11041,11093,111,1116,1117,1118,112,11227,112398,112399,11254,113,113235,113278,11330,113451,114,1141,114770,114771,114781,114789,115,115286,1159,1160,116540,117,1…
GO:0030030	cell projection organization	2.73461e-07	10006,100287171,10048,100507050,10083,10100,10101,10109,10129,10154,10178,10251,10253,10257,10371,10417,10451,10458,10479,10500,10501,10505,10507,10509,10512,10611,10631,10678,107,10716,10752,11041,11075,11127,11151,11190,112,1123,11252,11344,1136,1141,115704,115948,116443,116985,1236,123872,124590,1258,1272,127833,129025,132320,134430,136332,139212,140883,1436,1453,146057,146206,1501,150696,1514…
GO:0048667	cell morphogenesis involved in neuron differentiation	2.90131e-07	10048,100507050,10154,10371,10417,10458,10479,10500,10501,10505,10507,10509,10512,10611,10678,107,10716,10752,11041,1123,11344,1136,1141,129025,134430,140883,1436,1501,151449,152330,1605,1630,170302,1742,1749,1813,1833,1842,1951,1952,1954,2011,2064,2131,222662,223117,2258,2263,22854,22871,23043,23098,23129,23303,2331,2335,23499,23513,23542,23543,25,2596,26153,2625,2636,2637,2676,2736,2737,2803,28…
GO:0080090	regulation of primary metabolic process	3.77542e-07	10001,10002,10006,10009,100127983,100129543,100129842,10014,10025,100271849,100287226,100289678,100293534,100381270,10048,100507290,100526773,100532731,10059,10062,100885850,10102,10106,10113,10114,10116,10129,10131,10134,10142,10150,10153,10155,10178,10181,10188,10189,10193,10196,10206,10217,1022,10220,10247,10252,10253,1026,10262,10265,1027,10274,1028,10297,10333,10346,10347,10395,10399,10401,1…
GO:0060393	regulation of pathway-restricted SMAD protein phosphorylation	3.93822e-07	10220,10637,1460,151449,1601,2657,2658,2660,2661,2662,27302,353500,3623,3624,3625,3626,392255,4091,4092,4838,56937,6386,649,650,651,653,654,655,656,657,7040,7042,7043,7044,7046,753,8200,83729,91,92,9210,9518,9573
GO:0007215	glutamate receptor signaling pathway	4.26555e-07	10368,10369,116443,116444,1742,22871,23236,2332,23542,27091,27092,2776,2890,2891,2892,2893,2894,2895,2897,2898,2899,2900,2901,2903,2904,2905,2906,2912,2913,2914,2916,2917,2918,351,3745,4208,4308,478,4988,50488,50944,54413,57555,59283,59284,6751,80315,85358
GO:0014032	neural crest cell development	4.26555e-07	10371,10500,10501,10505,10507,10509,10512,157506,182,1909,1910,2066,223117,2296,2303,23603,2637,30812,3084,3091,3280,3670,3911,5308,54437,54910,56920,57556,57715,58495,5979,6405,64218,6469,657,65979,6608,6662,6663,6899,7291,7869,80031,8482,8829,9037,9723,9965
GO:0031323	regulation of cellular metabolic process	4.96426e-07	10001,10002,10006,10009,100127983,100129543,100129842,10014,10025,100271849,100287226,100289678,100293534,100381270,10048,100507290,100526773,100532731,10059,10062,100885850,10102,10106,10113,10114,10116,10129,10131,10134,10142,10150,10153,10155,10178,10181,10188,10189,10193,10196,10206,10217,1022,10220,10247,10252,10253,1026,10262,10265,1027,10274,1028,10333,10346,10347,10395,10399,10401,10406,1…
GO:0051093	negative regulation of developmental process	5.71572e-07	10014,10062,10220,10234,1027,10371,10411,10419,10500,10501,10505,10507,10509,10512,10631,10634,10660,10718,11007,11075,112,11221,114770,114771,114990,115704,117581,117854,121504,122953,1230,1281,1284,1285,1289,1290,130399,130497,1361,140685,144165,1482,150356,152330,1524,152559,153090,157848,161882,1630,1656,168620,171023,171392,1745,1746,1814,182,1827,183,1831,1840,1910,1977,2064,2066,2146,22311…
GO:0032989	cellular component morphogenesis	6.09523e-07	10006,10048,100507050,10059,10109,10129,10154,10155,10257,10371,10395,10417,10458,10479,10500,10501,10505,10507,10509,10512,10529,10611,10631,10678,107,10716,10752,11041,11078,11127,11149,11151,11155,11190,1123,11252,11344,1136,1141,114793,114990,115704,115948,116985,118,118987,122011,123872,1277,127833,128486,129025,132320,134430,134549,136332,139212,140883,1432,1436,1452,145258,1453,1454,1456,1…
GO:1902667	regulation of axon guidance	6.42125e-07	10154,10371,10500,10501,10505,10507,10509,10512,10716,1954,223117,23129,5361,5362,54437,54910,55079,55558,56920,57556,57715,5800,6259,6405,64218,7869,80031,8482,8829,9037,91584,9353,9723
GO:0050767	regulation of neurogenesis	6.66186e-07	100507050,10154,10220,10371,10419,10458,10500,10501,10505,10507,10509,10512,10611,10636,10660,10716,10718,11075,112,11221,1123,11344,1136,1141,118738,124936,1272,127833,1281,134430,1482,151,151449,152,152330,1524,152559,153090,1630,1656,1745,1746,1756,1813,1814,182,1833,1840,1894,1910,1954,1977,1981,2011,2016,2066,207,2138,2146,221074,221935,222894,223117,2242,2258,22849,22871,22876,22933,22999,2…
GO:0048863	stem cell differentiation	7.50531e-07	10155,10371,10500,10501,10505,10507,10509,10512,10538,1106,11166,11281,114990,117854,1277,130497,144165,145258,1482,152007,153090,157506,1601,1605,1636,182,1909,1910,2066,2068,2078,2146,223117,2255,2263,2296,23019,2303,23187,23462,23493,23528,23603,2487,2626,2627,2637,26508,2660,2932,30812,3082,3084,3087,3091,3280,3516,3670,3720,388585,3911,3987,4092,4208,4303,4838,4849,5077,5308,54345,54437,5491…
GO:0019538	protein metabolic process	7.52963e-07	10000,10001,10006,100127983,10014,100293534,10044,10045,10048,100526773,100528030,100532731,10062,10076,100885850,10098,10102,10106,10114,10116,10129,10131,10134,10142,10152,10155,10164,10165,10178,10188,10193,10195,10196,102,10206,10217,1022,10220,10243,10247,10252,10253,1026,1027,10274,1028,10290,10297,10317,10331,10333,10346,10347,10395,10399,10401,10406,10411,10418,10419,10420,10422,10425,104…
GO:0040007	growth	7.69675e-07	100507050,10154,10155,102,10220,10252,10253,1026,1027,1028,10371,10399,10425,10477,10479,10500,10501,10505,10507,10509,10512,10611,10631,10634,10637,10658,10669,10718,10902,11007,11108,11170,112398,1134,11344,114770,114771,114789,118,122809,123879,127343,127833,129685,1311,134430,135644,1395,1432,1482,1490,151449,153090,155066,157506,1588,1630,170302,1813,1814,183,1833,1848,1954,1956,2016,2019,20…
GO:0001755	neural crest cell migration	7.71763e-07	10371,10500,10501,10505,10507,10509,10512,1910,2066,223117,23603,2637,30812,3091,3670,3911,5308,54437,54910,56920,57556,57715,58495,5979,6405,64218,6469,65979,6608,6663,6899,7291,7869,80031,8482,8829,9037,9723,9965
GO:0048523	negative regulation of cellular process	7.97414e-07	10002,10006,10009,100127983,10014,100293534,100381270,10042,10048,100526773,100532731,10062,10076,10106,10107,10114,10129,10131,10146,10155,10178,10181,10193,10196,102,10202,10206,10217,1022,10220,10234,10247,10252,10253,10254,1026,1027,1028,10290,10297,10346,10347,10371,10395,10397,10399,10401,10406,10411,10419,10432,10434,10449,1045,1046,10499,10500,10501,10505,10507,10509,10512,10533,1054,1054…
GO:0048846	axon extension involved in axon guidance	8.54254e-07	100507050,10154,10371,10500,10501,10505,10507,10509,10512,1833,1954,223117,23129,2331,4969,5361,5362,54437,54910,55558,56920,57556,57715,6259,6405,64218,6585,6586,7869,80031,8482,8828,8829,9037,91584,9353,9723
GO:1902284	neuron projection extension involved in neuron projection guidance	8.54254e-07	100507050,10154,10371,10500,10501,10505,10507,10509,10512,1833,1954,223117,23129,2331,4969,5361,5362,54437,54910,55558,56920,57556,57715,6259,6405,64218,6585,6586,7869,80031,8482,8828,8829,9037,91584,9353,9723
GO:0048812	neuron projection morphogenesis	8.97463e-07	10048,100507050,10154,10371,10417,10458,10479,10500,10501,10505,10507,10509,10512,10611,10631,10678,107,10716,10752,11041,1123,11344,1136,1141,127833,129025,134430,140883,1436,1501,151449,152330,153090,1605,1630,170302,1742,1749,1813,1833,1842,1951,1952,1954,2011,2016,2064,2131,223117,2258,2263,22854,22871,22999,23025,23043,23098,23129,23303,2331,23327,2335,23499,23542,23543,25,2596,26153,2625,26…
GO:0051171	regulation of nitrogen compound metabolic process	9.82205e-07	10001,10002,10009,100127983,100129543,100129842,10014,10025,100271849,100287226,100289678,100381270,100507290,100532731,10059,10062,100885850,10102,10113,10114,10131,10150,10153,10155,10178,10181,10189,10193,10196,10206,1022,10247,1026,10262,10265,1027,10274,1028,10346,10347,10399,10401,10411,10419,10432,1044,1045,1046,10475,10499,10507,10521,10538,1054,10574,10575,10614,10620,10626,10636,10637,1…
GO:0060389	pathway-restricted SMAD protein phosphorylation	9.95029e-07	10220,10637,1460,151449,1601,2657,2658,2660,2661,2662,27302,353500,3623,3624,3625,3626,392255,4091,4092,4838,56937,6386,649,650,651,653,654,655,656,657,7040,7042,7043,7044,7046,7048,753,8200,83729,91,92,9210,9518,9573
GO:0048519	negative regulation of biological process	1.15415e-06	10002,10006,10009,100127983,10014,100293534,100381270,10042,10048,100526773,100532731,10062,10076,10106,10107,10114,10129,10131,10146,10155,10178,10181,10188,10193,10196,102,10202,10204,10206,10217,1022,10220,10234,10247,10252,10253,10254,1026,1027,1028,10290,10297,10346,10347,10371,10395,10397,10399,10401,10406,10411,10419,10432,10434,10449,1045,1046,10475,10499,10500,10501,10505,10507,10509,105…
GO:0019222	regulation of metabolic process	1.1668e-06	10001,10002,10006,10009,100127983,100129543,100129842,10014,10025,100271849,100287226,100289678,100293534,100381270,10048,100507290,100526773,100532731,10059,10062,100885850,10102,10106,10113,10114,10116,10129,10131,10134,10142,10150,10153,10155,10178,10181,10188,10189,10193,10196,10206,10217,1022,10220,10247,10252,10253,1026,10262,10265,1027,10274,1028,10297,10333,10346,10347,10395,10399,10401,1…
GO:0006793	phosphorus metabolic process	1.23713e-06	10000,10006,10044,10045,10048,10050,10059,10076,10106,10114,10142,10152,10155,10165,10178,10188,10193,102,10217,1022,10220,10243,10246,10252,10253,10256,1026,1027,1028,10290,10333,10347,10390,10395,10399,10411,10419,10420,10451,10476,10507,10549,10554,10555,10614,1062,10632,10636,10637,107,10718,108,10817,10818,10846,10861,10900,10924,10935,10955,10975,10978,11011,11064,11072,111,11122,1116,11183…
GO:0043170	macromolecule metabolic process	1.44034e-06	10000,10001,10002,10006,10009,100127983,100129543,100129842,10014,10025,100271849,100287226,100289678,100293534,100381270,10044,10045,10048,100507290,100526773,100528030,100532731,10057,10062,10076,10082,100885850,10098,10102,10106,10113,10114,10116,10129,10131,10134,10142,10146,10150,10152,10153,10155,10164,10165,10178,10180,10181,10188,10189,10193,10195,10196,102,10206,10217,1022,10220,10243,10…
GO:0006813	potassium ion transport	1.45829e-06	100134444,10021,10060,10089,10142,1027,10411,10723,11060,1258,1259,1260,1261,1262,131096,134,150,157855,1739,1804,1812,1813,196527,2273,23327,23415,23416,25769,2645,287,30818,30819,30820,338567,343450,348980,358,3745,3758,3759,3760,3761,3762,3763,3764,3765,3766,3767,3768,3769,3770,3772,3773,3775,3777,3778,3780,3781,3782,3785,3786,3799,4734,478,479,481,482,483,4842,4846,4905,495,496,4986,51305,533…
GO:0006796	phosphate-containing compound metabolic process	1.57055e-06	10000,10006,10044,10045,10048,10050,10059,10076,10106,10114,10142,10152,10155,10165,10178,10188,10193,102,10217,1022,10220,10243,10246,10252,10253,10256,1026,1027,1028,10290,10333,10347,10390,10395,10399,10411,10419,10420,10451,10476,10507,10549,10554,10555,10614,1062,10632,10636,10637,107,10718,108,10817,10818,10846,10861,10900,10924,10935,10955,10975,10978,11011,11064,11072,111,11122,1116,11183…
GO:0050919	negative chemotaxis	1.7317e-06	10371,10500,10501,10505,10507,10509,10512,10718,223117,3084,3685,5154,54437,54910,55558,56920,57556,57715,6091,6092,6259,6405,64218,6585,6586,7869,80031,8482,9037,91584,9353,9723
GO:0014033	neural crest cell differentiation	1.74862e-06	10371,10500,10501,10505,10507,10509,10512,145258,157506,182,1909,1910,2066,223117,2296,2303,23603,2487,2637,30812,3084,3091,3280,3670,3911,4208,5308,54437,54910,56920,57556,57715,58495,5979,6405,64218,6469,657,65979,6608,6662,6663,6899,7291,7869,80031,8482,8829,9037,9723,9965
GO:0045596	negative regulation of cell differentiation	2.16452e-06	10014,10062,10220,10234,10371,10419,10500,10501,10505,10507,10509,10512,10631,10634,10660,10718,11007,11075,112,11221,114770,114771,114990,117581,117854,121504,122953,1281,1289,1290,130497,140685,144165,1482,150356,152330,152559,153090,157848,161882,1630,1656,168620,171023,171392,1745,1746,1814,182,1827,1840,1910,1977,2064,2066,2146,223117,2255,2258,22871,22876,22933,2296,2303,2308,23108,23189,23…
GO:0099536	synaptic signaling	2.29877e-06	10142,10313,10368,10369,10458,10497,10636,10723,11251,1134,1135,1136,1137,1138,1139,1140,114088,1141,1142,1143,1146,116444,127833,134,1395,140730,143425,148281,152330,1524,156,1621,1739,1740,1741,1742,1812,1813,1814,1815,1816,183,1979,207,2257,2259,22829,22849,22871,22930,22941,22999,23025,23095,2319,23236,2332,2339,23396,23513,23542,23551,23557,246329,2571,2572,25769,26045,266743,27020,27091,270…
GO:0044763	single-organism cellular process	2.44763e-06	10000,10002,10006,10009,100131137,100134444,10014,10021,10025,100271715,100287171,10042,10044,10045,10048,10050,100507050,10051,100526773,100528030,10057,10059,10060,10062,10076,10079,10082,10083,100885850,10089,10094,10095,10098,10100,10101,10102,10103,10106,10107,10109,10113,10114,10116,10121,10129,10131,10134,10139,10142,10146,10152,10154,10155,10164,10165,10170,10178,10179,10181,10188,10189,1…
GO:0000902	cell morphogenesis	3.42294e-06	10006,10048,100507050,10109,10129,10154,10155,10257,10371,10395,10417,10458,10479,10500,10501,10505,10507,10509,10512,10611,10631,10678,107,10716,10752,11041,11078,11127,11149,11151,11190,1123,11252,11344,1136,1141,114793,114990,115704,115948,116985,118,118987,122011,123872,1277,127833,128486,129025,132320,134430,134549,136332,139212,140883,1432,1436,1452,145258,1453,1454,1456,146057,147179,1501,…
GO:0009889	regulation of biosynthetic process	3.85093e-06	10001,10002,10009,100127983,100129543,100129842,10014,10025,100271849,100287226,100289678,100381270,100507290,100532731,10062,100885850,10102,10113,10114,10131,10153,10155,10178,10189,10193,10196,10206,1022,10247,1026,10265,1027,10274,1028,10333,10346,10347,10399,10401,10411,10419,10432,1044,1045,1046,10475,10499,10507,10521,10538,1054,10574,10575,10614,10620,10626,10636,10637,10642,10643,10644,1…
GO:0007409	axonogenesis	3.98731e-06	10048,100507050,10154,10371,10417,10458,10479,10500,10501,10505,10507,10509,10512,10678,107,10716,10752,11041,1123,11344,1141,129025,134430,140883,1436,151449,152330,1605,1630,170302,1749,1813,1833,1842,1951,1954,2011,2064,2131,223117,2258,2263,22854,23129,23303,2331,2335,23499,25,2596,26153,2625,2636,2637,2676,2736,2737,2803,2817,2932,3084,3475,351,3670,3688,3730,3798,3799,3800,389549,3908,3913,…
GO:0031175	neuron projection development	4.46236e-06	10048,100507050,10100,10129,10154,10251,10371,10417,10458,10479,10500,10501,10505,10507,10509,10512,10611,10631,10678,107,10716,10752,11041,11075,112,1123,11344,1136,1141,116443,1272,127833,129025,134430,140883,1436,1501,151449,152330,152559,153090,1605,1630,170302,1742,1749,1756,1813,1833,1842,1951,1952,1954,2011,2016,2064,207,2131,2146,2182,221074,221935,223117,2242,2258,2263,22849,22854,22871,…
GO:0042391	regulation of membrane potential	5.00725e-06	10021,10089,10142,10369,10399,10401,10497,1080,10861,10935,11060,11149,1134,1136,1137,1140,1141,1143,115111,116369,1180,1192,1258,1259,1260,1261,1262,131096,134,140730,1738,1739,1742,1756,1812,1815,183,1836,219736,219931,2257,2259,2273,22871,22930,22999,23171,2332,23327,23415,23416,23542,23620,25,259232,266743,27092,2729,2741,2743,2745,2767,2776,284129,287,2895,2898,2899,2901,2903,2905,2932,30819…
GO:0009892	negative regulation of metabolic process	5.13084e-06	10002,10009,100127983,10014,100293534,100381270,10048,100526773,100532731,10062,10106,10114,10129,10131,10155,10196,10206,10217,10247,10252,10253,1026,1027,1028,10346,10347,10399,10401,10406,10411,10419,1045,1046,10499,10507,10533,1054,10614,10634,10636,10637,10642,10643,10644,10653,10657,10658,10735,10782,10816,10921,10935,10971,10978,11007,11011,11022,11059,11060,11065,11072,11074,1108,11097,11…
GO:0032879	regulation of localization	5.3716e-06	100134444,10014,10021,100287171,100293534,100526773,10059,10062,10076,10089,10103,10134,10142,10154,10155,10178,10188,10193,102,10204,10228,1026,1027,10297,10316,10333,10346,10347,10368,10369,10371,10395,10399,10411,10425,10434,10449,10497,10500,10501,10505,10507,10509,10512,10574,10575,10626,10631,10650,10653,10657,10694,10716,10718,10768,10786,1080,10971,11037,11057,11060,11069,11097,111,11127,…
GO:0060255	regulation of macromolecule metabolic process	5.55784e-06	10001,10002,10006,10009,100127983,100129543,100129842,10014,10025,100271849,100287226,100289678,100293534,100381270,10048,100507290,100526773,100532731,10062,100885850,10102,10106,10113,10114,10116,10129,10131,10134,10142,10150,10153,10155,10178,10181,10188,10189,10193,10196,10206,10217,1022,10220,10247,10252,10253,1026,10262,10265,1027,10274,1028,10297,10333,10346,10347,10395,10399,10401,10406,1…
GO:0007178	transmembrane receptor protein serine/threonine kinase signaling pathway	6.54046e-06	10220,1028,10432,10637,1149,114990,116844,121551,1278,1281,128853,130399,135228,1432,1460,1482,151449,151742,1601,164656,1749,1761,1954,2116,2122,2254,2255,23090,23213,2331,2339,23411,2353,23592,25,2626,2627,2657,2658,2660,2661,2662,2719,27302,28996,3172,3175,3248,3280,3491,3516,353500,3622,3623,3624,3625,3626,3688,3693,3725,388585,390598,392255,4012,4038,4086,4090,4091,4092,4093,4221,4756,4838,4…
GO:1902668	negative regulation of axon guidance	6.68845e-06	10371,10500,10501,10505,10507,10509,10512,223117,54437,54910,55558,56920,57556,57715,5800,6259,6405,64218,7869,80031,8482,8829,9037,9353,9723
GO:0007267	cell-cell signaling	6.68851e-06	10021,10142,10164,102,10313,10368,10369,10411,10458,10497,10505,10636,10723,1080,11018,11069,111,11251,1134,1135,1136,1137,1138,1139,1140,114088,1141,1142,1143,1146,116444,120793,120796,1230,1234,127833,130399,134,135,1374,138805,1394,1395,140730,143425,148281,1490,150,151,152,152330,1524,156,1621,168620,169026,1739,1740,1741,1742,1812,1813,1814,1815,1816,183,1979,2028,206338,207,2248,2249,2250,2…
GO:0051960	regulation of nervous system development	7.22638e-06	100507050,10154,10220,10371,10419,10458,10500,10501,10505,10507,10509,10512,10611,10636,10660,10716,10718,11075,112,11221,1123,11344,1136,1141,118738,124936,1272,127833,1281,134430,1482,151,151449,152,152330,1524,152559,153090,1630,1656,1739,1745,1746,1756,1813,1814,182,1833,1840,1894,1910,1954,1977,1981,2011,2016,2066,207,2138,2146,221074,221935,222894,223117,2242,2258,22849,22871,22876,22933,22…
GO:0048762	mesenchymal cell differentiation	7.47888e-06	10155,10371,10500,10501,10505,10507,10509,10512,114990,1277,130497,145258,152007,153090,157506,1601,1605,182,1909,1910,2066,2078,2146,223117,2255,2263,2296,2303,23187,23462,23493,23603,2487,2637,26508,2932,30812,3082,3084,3091,3280,3516,3670,3911,3987,4092,4208,5077,5308,54437,54910,54949,55223,56920,57142,57556,57669,57715,58495,5978,5979,6317,6386,6405,64218,6469,650,653,655,657,65979,6608,6662…
GO:0007268	synaptic transmission	8.42603e-06	10142,10313,10368,10369,10458,10497,10636,10723,11251,1134,1135,1136,1137,1138,1139,1140,114088,1141,1142,1143,1146,116444,127833,134,1395,140730,143425,148281,152330,1524,1621,1739,1740,1741,1742,1812,1813,1814,1815,1816,183,1979,207,2257,2259,22829,22849,22871,22930,22941,22999,23025,23095,2319,2332,2339,23396,23513,23542,23551,23557,246329,2571,2572,25769,26045,266743,27020,27091,27092,273,274…
GO:0098916	anterograde trans-synaptic signaling	8.42603e-06	10142,10313,10368,10369,10458,10497,10636,10723,11251,1134,1135,1136,1137,1138,1139,1140,114088,1141,1142,1143,1146,116444,127833,134,1395,140730,143425,148281,152330,1524,1621,1739,1740,1741,1742,1812,1813,1814,1815,1816,183,1979,207,2257,2259,22829,22849,22871,22930,22941,22999,23025,23095,2319,2332,2339,23396,23513,23542,23551,23557,246329,2571,2572,25769,26045,266743,27020,27091,27092,273,274…
GO:0099537	trans-synaptic signaling	8.42603e-06	10142,10313,10368,10369,10458,10497,10636,10723,11251,1134,1135,1136,1137,1138,1139,1140,114088,1141,1142,1143,1146,116444,127833,134,1395,140730,143425,148281,152330,1524,1621,1739,1740,1741,1742,1812,1813,1814,1815,1816,183,1979,207,2257,2259,22829,22849,22871,22930,22941,22999,23025,23095,2319,2332,2339,23396,23513,23542,23551,23557,246329,2571,2572,25769,26045,266743,27020,27091,27092,273,274…
GO:0048646	anatomical structure formation involved in morphogenesis	8.48161e-06	10006,10014,10252,10257,10395,10411,1044,1045,10451,10512,10529,10655,10716,10718,10818,10855,11127,11155,1116,11190,112724,1139,115704,115948,116844,1232,123872,1277,1280,1282,1284,1285,1289,1290,1291,1294,1295,1296,1301,130497,1306,132320,135228,136332,139212,140628,1432,144165,145258,1453,146057,1464,1482,1490,151449,1524,153090,153572,157506,1605,161882,164656,170690,1749,1756,1767,182,183,18…
GO:0044710	single-organism metabolic process	8.49524e-06	10007,10014,100293534,10044,10045,10048,100528030,10057,10059,10062,10082,100885850,10102,10114,10131,10134,10142,10155,10164,10165,10170,10178,10189,10193,10195,10196,10202,10206,1022,10220,10243,10252,10253,10257,10317,10331,10333,10347,10390,10399,10411,10418,10419,10432,10434,10449,10451,10467,10476,10499,10533,10538,1054,10549,10554,10555,1056,10573,10574,10575,10577,10585,10587,10599,10626,…
GO:0048729	tissue morphogenesis	8.78753e-06	10082,10116,10155,10252,10253,10265,10371,10395,10512,10660,10818,11127,112724,122706,123872,1281,1282,1289,1301,130497,1436,144165,1460,146206,1482,151449,153572,157506,160,1601,1605,161,161882,166336,170690,1739,1741,182,183,1909,1951,1952,1954,1956,204851,2116,2138,2139,219736,221935,2239,2252,2255,2263,2296,2303,23129,23135,2316,23213,23414,23462,23493,23513,24147,2487,25,253430,2535,25865,25…
GO:0072488	ammonium transmembrane transport	9.60492e-06	1374,1375,1376,31,32,358,51422,51458,57127,6005,6006,6007,6531,6558,6572,6580,6581,6582,6583,6584,788,85413
GO:0031326	regulation of cellular biosynthetic process	9.6321e-06	10001,10002,10009,100127983,100129543,100129842,10014,10025,100271849,100287226,100289678,100381270,100507290,100532731,10062,100885850,10102,10113,10114,10131,10153,10155,10178,10189,10193,10196,10206,1022,10247,1026,10265,1027,10274,1028,10333,10346,10347,10399,10401,10411,10419,10432,1044,1045,1046,10475,10499,10507,10521,10538,1054,10574,10575,10614,10620,10626,10636,10637,10642,10643,10644,1…
GO:0032501	multicellular organismal process	9.81602e-06	10002,10006,100131137,10014,10021,100271849,10048,100507050,100532731,10059,10060,10062,10076,10082,10083,10100,10107,10116,10129,10134,10139,10142,10154,10155,10178,10189,10193,102,10202,10204,10220,10234,10247,10251,10252,10253,1026,10265,1027,1028,10290,10297,10316,10333,10347,10368,10369,10371,10395,10397,10399,10406,10411,10417,10419,10420,10425,1044,1045,10451,10458,1046,10475,10479,10497,1…
GO:0031324	negative regulation of cellular metabolic process	1.02644e-05	10002,10009,100127983,10014,100293534,100381270,10048,100526773,100532731,10062,10106,10114,10129,10131,10155,10196,10206,10217,10247,10252,10253,1026,1027,1028,10346,10347,10399,10401,10406,10419,1045,1046,10499,10507,10533,1054,10614,10636,10637,10642,10643,10644,10653,10657,10658,10735,10782,10816,10921,10935,10971,11007,11011,11059,11060,11065,11072,11074,1108,11176,11180,11221,112939,11335,1…
GO:1903825	organic acid transmembrane transport	1.04899e-05	10165,10786,11136,11254,115286,117247,120103,133418,1374,1375,1376,151258,153201,157724,162515,201232,206358,207,208,23428,23539,23657,246213,26503,284111,285641,31,32,387700,51422,54716,56301,56606,57030,57084,57709,64849,6506,6519,6535,6536,6541,6542,6545,6566,6583,6584,7057,788,79751,8140,84889,85413,8604,8660,8884,9056,9057,9120,9121,9122,9123,9194
GO:0071526	semaphorin-plexin signaling pathway	1.23823e-05	10154,10371,10500,10501,10505,10507,10509,10512,223117,23129,2316,5361,5362,54437,54910,55558,56920,57556,57715,5879,6405,64218,7869,80031,8482,8828,8829,9037,91584,9723
GO:0014031	mesenchymal cell development	1.39725e-05	10155,10371,10500,10501,10505,10507,10509,10512,114990,1277,145258,152007,153090,157506,1601,1605,182,1909,1910,2066,2078,2146,223117,2263,2296,2303,23187,23462,23493,23603,2637,26508,2932,30812,3082,3084,3091,3280,3516,3670,3911,3987,4092,5077,5308,54437,54910,54949,55223,56920,57142,57556,57669,57715,58495,5979,6317,6386,6405,64218,6469,650,653,655,657,65979,6608,6662,6663,6899,6910,7040,7041,7…
GO:0060429	epithelium development	1.59074e-05	10006,10082,10116,10155,10170,10220,10252,10253,1026,10371,10395,10411,1044,1045,10512,10555,10626,10655,10660,10818,10855,11045,11127,11166,116986,122706,123872,125981,1280,1282,1289,1294,130497,1308,135228,1374,137814,1395,140628,1436,144165,145258,1460,146206,1482,1490,151449,153572,157506,157848,16,160,1601,1605,161,166336,170302,170690,1739,1741,1747,1749,1761,182,183,1909,1910,1951,1952,195…
GO:0045944	positive regulation of transcription from RNA polymerase II promoter	1.94888e-05	10001,10002,10014,100271849,10062,10153,10155,1022,10274,10411,10432,1044,1046,10499,10521,10538,1054,10620,10655,10716,11060,116039,116986,130497,135112,135935,137735,138715,140628,1432,1482,1488,148979,153090,155061,159296,161882,1628,164656,168620,169792,171023,1746,1747,1749,1761,1813,1814,182,1820,1879,1956,196,1997,2000,2019,2020,2034,2068,207,2071,208,2116,2128,2138,2145,2249,2255,2263,229…
GO:1905039	carboxylic acid transmembrane transport	2.37108e-05	10165,11136,11254,115286,117247,120103,133418,1374,1375,1376,151258,153201,157724,162515,201232,206358,207,208,23428,23539,23657,246213,26503,284111,285641,31,32,387700,51422,54716,56301,57030,57084,57709,64849,6506,6519,6535,6536,6541,6542,6545,6566,6583,6584,7057,788,79751,8140,84889,85413,8604,8660,8884,9056,9057,9120,9121,9122,9123,9194
GO:0021872	forebrain generation of neurons	2.39771e-05	10371,10716,1436,170302,1745,1746,1812,1813,2066,2263,23314,23440,2624,2637,27164,2737,2776,3280,3624,388585,431707,4967,5080,55079,55558,5629,57282,5879,6091,6092,6299,64211,64919,6585,6586,6601,6656,6900,7080,7101,85358,8650,8829,9253,9353,9693
GO:0035295	tube development	2.56151e-05	10220,10247,10252,10253,1026,10395,1045,10512,10660,10905,11127,1116,123872,1281,1282,130497,137814,140628,1436,144165,145258,1460,1482,1490,151449,153090,153572,157506,159296,1605,170690,171023,1739,182,183,1909,1910,1954,1956,1977,1978,2019,2034,2138,222894,2252,2254,2255,2263,2296,2303,23129,23152,23414,23513,23648,253430,2535,25803,25836,25865,25902,25932,26005,26146,26227,2623,2624,26249,262…
GO:0048864	stem cell development	2.56823e-05	10155,10371,10500,10501,10505,10507,10509,10512,114990,1277,145258,152007,153090,157506,1601,1605,182,1909,1910,2066,2078,2146,223117,2263,2296,2303,23187,23462,23493,23603,2637,26508,2932,30812,3082,3084,3091,3280,3516,3670,3911,3987,4092,5077,5308,54437,54910,54949,55223,56920,57142,57556,57669,57715,58495,5979,6317,6386,6405,64218,6469,650,653,655,657,65979,6608,6662,6663,6899,6910,7040,7041,7…
GO:0032870	cellular response to hormone stimulus	2.73761e-05	10002,10014,10025,10062,1022,10432,10458,10499,10521,10634,107,10768,108,11057,111,112,112398,113,11335,114,114882,114907,115,127124,132864,1394,1395,1445,145264,1460,150,150094,153222,155066,158800,1601,167127,167465,1812,183,1843,1956,196,196883,1978,1979,2063,207,208,2180,2235,2241,229,23019,2303,2308,23175,23189,23235,2335,23411,23462,2353,2354,23543,245972,245973,2492,2494,2516,2549,25959,26…
GO:2000112	regulation of cellular macromolecule biosynthetic process	2.98276e-05	10001,10002,10009,100127983,100129543,100129842,10014,10025,100271849,100287226,100289678,100381270,100507290,100532731,10062,100885850,10102,10113,10114,10131,10153,10155,10178,10189,10193,10196,10206,1022,10247,1026,10265,1027,10274,1028,10346,10347,10399,10401,10411,10419,10432,1044,1045,1046,10475,10499,10507,10521,10538,1054,10574,10575,10614,10620,10626,10636,10637,10642,10643,10644,10655,1…
GO:0071804	cellular potassium ion transport	3.16409e-05	100134444,10021,10060,10089,10142,10411,10723,11060,1258,1259,1260,1261,1262,131096,157855,1804,196527,2273,23327,23415,23416,287,30818,30819,30820,338567,343450,348980,358,3745,3758,3759,3760,3761,3762,3763,3764,3765,3766,3767,3768,3769,3770,3772,3773,3775,3777,3778,3780,3781,3782,3785,3786,4734,478,479,481,482,483,495,4986,51305,54714,55151,56479,57468,57582,57628,57657,5978,60598,610,6560,6833…
GO:0071805	potassium ion transmembrane transport	3.16409e-05	100134444,10021,10060,10089,10142,10411,10723,11060,1258,1259,1260,1261,1262,131096,157855,1804,196527,2273,23327,23415,23416,287,30818,30819,30820,338567,343450,348980,358,3745,3758,3759,3760,3761,3762,3763,3764,3765,3766,3767,3768,3769,3770,3772,3773,3775,3777,3778,3780,3781,3782,3785,3786,4734,478,479,481,482,483,495,4986,51305,54714,55151,56479,57468,57582,57628,57657,5978,60598,610,6560,6833…
GO:0048841	regulation of axon extension involved in axon guidance	3.28057e-05	10154,10371,10500,10501,10505,10507,10509,10512,1954,223117,23129,5361,5362,54437,54910,55558,56920,57556,57715,6259,6405,64218,7869,80031,8482,8829,9037,91584,9723
GO:0010605	negative regulation of macromolecule metabolic process	4.33858e-05	10002,10009,100127983,10014,100293534,100381270,10048,100526773,100532731,10062,10106,10114,10129,10155,10196,10206,10217,10247,10252,10253,1026,1027,1028,10346,10347,10399,10401,10406,10411,10419,1045,1046,10499,10507,1054,10614,10634,10636,10637,10642,10643,10644,10653,10657,10658,10735,10782,10816,10921,10935,10971,10978,11007,11011,11022,11059,11060,11065,11072,11074,1108,11097,11176,11221,11…
GO:0007389	pattern specification process	4.5549e-05	10006,100532731,10220,10252,10297,10371,1044,1045,1046,10512,10637,10655,10660,10716,10718,10818,11127,115948,123872,1282,130497,145258,1482,153572,163589,1745,1746,1767,1848,1909,1952,1954,2016,2018,2019,204851,2066,2128,2138,2186,2255,2263,2296,2303,23129,23314,23493,23639,23648,25911,25914,26005,26146,2626,2637,2648,2658,27152,2719,2735,2736,2737,28996,2926,29880,30062,3087,3091,3203,3205,3206…
GO:0061564	axon development	4.6683e-05	10048,100507050,10100,10154,10251,10371,10417,10458,10479,10500,10501,10505,10507,10509,10512,10678,107,10716,10752,11041,1123,11344,1141,129025,134430,140883,1436,151449,152330,1605,1630,170302,1749,1813,1833,1842,1951,1954,2011,2064,2131,223117,2258,2263,22854,22876,23129,23303,2331,2335,23499,25,2596,26153,2625,2636,2637,2676,2736,2737,2803,2817,2932,29956,3084,347,3475,351,3670,3688,3725,3730…
GO:1905114	cell surface receptor signaling pathway involved in cell-cell signaling	5.34757e-05	10497,1134,1135,1136,1137,1138,1139,1140,1141,1142,1143,1146,116444,134,1742,1813,1815,207,22871,22930,22999,23542,266743,2735,2736,2741,2742,2895,2898,2901,2903,2905,2931,2932,4208,441509,4887,4923,4988,50944,54413,5530,55607,5590,56853,57030,57502,57555,6469,650,6608,7476,8001,85358,8898,8973,9162,9699,9775
GO:0048843	negative regulation of axon extension involved in axon guidance	5.66331e-05	10371,10500,10501,10505,10507,10509,10512,223117,54437,54910,55558,56920,57556,57715,6259,6405,64218,7869,80031,8482,8829,9037,9723
GO:1990138	neuron projection extension	5.91278e-05	100507050,10154,10371,10479,10500,10501,10505,10507,10509,10512,10631,11344,127833,134430,1833,1954,2016,223117,22999,23025,23129,2331,23327,2335,23499,25,2803,2932,3084,3190,3475,3688,3913,3984,440275,4825,4969,50618,51760,53335,5361,5362,54413,54437,5458,5459,54910,55558,5590,56920,57142,57556,57611,57698,57715,6259,6405,64218,6585,6586,6790,6857,7074,729230,7869,79594,80031,81565,8239,8408,842…
GO:0021879	forebrain neuron differentiation	6.25652e-05	10371,10716,1436,170302,1745,1746,1812,1813,2066,2263,23314,23440,2624,2637,27164,2776,3280,3624,388585,431707,4967,5080,55079,55558,5629,57282,5879,6091,6092,6299,64211,64919,6585,6586,6601,6656,6900,7080,85358,8829,9353,9693
GO:0007187	G-protein coupled receptor signaling pathway, coupled to cyclic nucleotide second messenger	6.46735e-05	10419,107,108,111,112,11251,113,114,115,120793,120796,122042,1230,1232,134,135,136,138805,1394,1395,150,151,152,1812,1813,1814,1815,1816,183,196883,2316,2492,2587,2642,2692,2774,2775,2776,2778,2781,2825,2829,2831,2832,2844,2847,2861,2869,2899,2912,2913,2914,2916,2917,2918,301,333,3360,3362,3363,344758,390084,390155,3973,4883,4887,4985,4986,4987,4988,5567,5660,5745,59350,6751,6752,6753,6754,6755,7…
GO:0010468	regulation of gene expression	6.54453e-05	10001,10002,10009,100127983,100129543,100129842,10014,10025,100271849,100287226,100289678,100293534,100381270,100507290,100532731,10062,100885850,10102,10113,10114,10131,10150,10153,10155,10178,10181,10189,10193,10196,10206,1022,10247,10253,1026,10262,10265,1027,10274,1028,10346,10399,10401,10411,10419,10432,1044,1045,1046,10475,10499,10507,10521,10538,1054,10614,10620,10626,10634,10636,10637,106…
GO:0019219	regulation of nucleobase-containing compound metabolic process	6.54795e-05	10001,10002,10009,100129543,100129842,10014,10025,100271849,100287226,100289678,100381270,100507290,100532731,10059,10062,10102,10113,10114,10150,10153,10155,10178,10181,10189,10193,10196,10206,1022,1026,10262,10265,1027,10274,1028,10346,10399,10401,10411,10419,10432,1044,1045,1046,10475,10499,10507,10521,10538,1054,10574,10575,10614,10620,10626,10636,10637,10655,10656,10657,10658,10660,10694,107…
GO:0007169	transmembrane receptor protein tyrosine kinase signaling pathway	7.33296e-05	10006,10062,10094,10095,10109,10188,10193,102,10252,10253,10254,10256,10451,10458,10479,10552,10636,10718,10817,10818,11122,1123,1136,114882,116985,1211,122809,127124,134,1432,1436,1445,145264,145957,1464,1490,150,151,152,153090,155066,160,161,1793,183,1848,1956,1978,1979,2059,2064,2065,2066,207,208,2155,2241,2242,2248,2249,2250,2251,2252,2254,2255,2257,2259,2261,2263,22916,22933,2296,2303,2308,2…
GO:0048870	cell motility	7.63054e-05	10014,100287171,100526773,10076,10082,10103,10152,10154,10188,10193,102,10297,10371,10395,10399,10411,10451,10500,10501,10505,10507,10509,10512,10631,10653,10718,10752,11057,11136,11149,11151,11189,114882,116369,117584,1230,1233,1234,1235,1236,1240,124976,1277,1278,1281,1289,129787,130399,134,139212,1432,1436,1445,145957,1460,146206,1464,1490,150,152007,1524,153090,1588,159296,1601,1602,1605,1621…
GO:0051674	localization of cell	7.63054e-05	10014,100287171,100526773,10076,10082,10103,10152,10154,10188,10193,102,10297,10371,10395,10399,10411,10451,10500,10501,10505,10507,10509,10512,10631,10653,10718,10752,11057,11136,11149,11151,11189,114882,116369,117584,1230,1233,1234,1235,1236,1240,124976,1277,1278,1281,1289,129787,130399,134,139212,1432,1436,1445,145957,1460,146206,1464,1490,150,152007,1524,153090,1588,159296,1601,1602,1605,1621…
GO:0051241	negative regulation of multicellular organismal process	8.01375e-05	10014,10062,10204,10220,10234,1027,10371,10411,10500,10501,10505,10507,10509,10512,10549,10634,10660,10718,11075,112,11221,11251,1139,114770,114771,1149,114990,117581,121504,1230,1240,1281,1284,1285,1289,1290,130399,130497,134,136,1361,1395,140685,144165,1445,1460,150,150356,152,152330,1524,152559,153090,156,161882,1630,164656,1656,170692,171392,1745,1746,1812,1813,1814,182,183,1831,1840,1910,197…
GO:0016477	cell migration	8.75122e-05	10014,100287171,10076,10082,10103,10152,10154,10188,10193,102,10297,10371,10395,10399,10411,10451,10500,10501,10505,10507,10509,10512,10631,10718,10752,11057,11136,11149,11151,114882,117584,1230,1233,1234,1235,1236,1240,124976,1277,1278,1281,1289,129787,130399,134,1432,1436,1445,1460,146206,1464,1490,150,152007,1524,153090,1588,159296,1601,1602,1605,1621,1630,1636,170302,1761,1793,1800,1803,1812,…
GO:0001654	eye development	8.9888e-05	10002,10220,10265,1028,10586,10818,112724,114789,116039,1181,1282,1289,1290,1295,1296,1497,157506,170692,1739,1815,182,1956,204851,220202,221935,2254,2255,22930,2296,2303,23418,23424,23657,24147,246213,25794,25836,25932,25945,26146,2625,2737,2820,28996,2916,30062,3065,30812,3091,3146,3190,3299,340273,348980,356,357,362,3624,3725,388552,388585,3913,3975,4081,4094,4124,4211,4212,4284,4308,4617,4628…
GO:0010556	regulation of macromolecule biosynthetic process	9.64613e-05	10001,10002,10009,100127983,100129543,100129842,10014,10025,100271849,100287226,100289678,100381270,100507290,100532731,10062,100885850,10102,10113,10114,10131,10153,10155,10178,10189,10193,10196,10206,1022,10247,1026,10265,1027,10274,1028,10333,10346,10347,10399,10401,10411,10419,10432,1044,1045,1046,10475,10499,10507,10521,10538,1054,10574,10575,10614,10620,10626,10636,10637,10642,10643,10644,1…
GO:0044281	small molecule metabolic process	0.000105228	10007,10059,10062,100885850,10165,10170,10243,10331,10390,10399,10411,10434,10449,10476,10499,10549,1056,10577,10599,10632,10678,107,10768,10786,10797,108,1080,10826,10846,10855,10861,10873,10900,10901,10924,10948,10975,10999,11041,111,112,112398,112399,11254,11266,112724,112812,113,11313,113235,113278,11330,113451,114,114789,114879,114898,115,1159,1160,117,119391,1196,122042,122622,122706,123688…
GO:0021953	central nervous system neuron differentiation	0.000108001	10371,10660,10716,1141,1436,151449,161357,1630,170302,1745,1746,1812,1813,2016,2066,2128,2263,23314,23440,26038,26058,2624,2636,2637,266727,27164,2736,2737,2776,2895,29777,3226,3236,3280,3624,3670,388585,3975,4009,431707,4825,4929,4967,5080,5081,54567,5457,55079,55558,5629,57057,5727,57282,57704,57731,58524,5879,6091,6092,6259,6299,63925,64211,6469,64843,64919,652991,6585,6586,6601,6608,6656,6695…
GO:0032535	regulation of cellular component size	0.000125232	100287171,10083,10094,10095,10109,10152,10154,10178,10371,10411,10451,10458,10500,10501,10505,10507,10509,10512,10552,10723,11078,11151,11344,118,119,1236,130271,134430,146206,147179,1630,1739,1954,196527,2059,207,223117,2241,2258,23108,23129,23189,2335,23499,23647,2492,25,25802,27236,2803,2932,29765,29766,29767,3084,3091,310,343,3475,358,359,361,362,363,3778,3984,4284,442721,4478,4690,4703,4825,…
GO:0010107	potassium ion import	0.000135618	100134444,10060,3758,3759,3760,3761,3762,3763,3764,3765,3766,3767,3768,3769,3770,3772,3773,478,479,481,482,483,495,9990
GO:0090596	sensory organ morphogenesis	0.000136256	10002,10220,10253,10265,10818,112724,116039,121227,124590,1280,1289,1290,1295,1296,1301,130497,145258,1749,182,204851,2138,219736,221935,222662,2254,2255,2263,23418,23424,23513,24147,2487,2535,25794,25836,25945,26018,2624,2625,2637,2736,2737,28996,3065,30812,3091,348980,356,357,362,374462,3975,4124,4211,4308,4647,4669,474,4901,5080,50937,51168,5146,51761,525,5308,5309,53405,54549,5459,55084,55636…
GO:0072358	cardiovascular system development	0.000136462	10014,10395,10411,1045,10451,1046,10512,10529,10611,10614,10637,10660,10818,10855,11127,11149,1116,1136,1139,116844,1232,123872,1277,1278,1280,1281,1282,1284,1285,1289,1295,1296,1301,130497,1306,137814,140628,1432,144165,1464,1482,1490,150094,1524,153090,156,161882,164656,171023,1747,1767,182,183,1848,1889,1909,1954,196,2028,2034,204851,205428,2064,2065,2066,207,2078,2116,2138,2191,221496,2248,22…
GO:0072359	circulatory system development	0.000136462	10014,10395,10411,1045,10451,1046,10512,10529,10611,10614,10637,10660,10818,10855,11127,11149,1116,1136,1139,116844,1232,123872,1277,1278,1280,1281,1282,1284,1285,1289,1295,1296,1301,130497,1306,137814,140628,1432,144165,1464,1482,1490,150094,1524,153090,156,161882,164656,171023,1747,1767,182,183,1848,1889,1909,1954,196,2028,2034,204851,205428,2064,2065,2066,207,2078,2116,2138,2191,221496,2248,22…
GO:0048638	regulation of developmental growth	0.000138425	10154,10371,10500,10501,10505,10507,10509,10512,10658,11344,127833,134430,1432,1482,1630,170302,1813,1814,1848,1954,2066,223117,2254,2258,2261,2263,2296,22999,23025,2303,23129,23236,23286,23327,2335,23493,23499,25,25836,2627,26281,26524,2660,2692,2693,27302,2778,2803,2844,28982,2931,2932,3084,3142,3190,32,3297,3475,351,3516,3643,3984,4208,4654,4825,50618,51760,51761,53335,5357,5361,5362,54437,544…
GO:0034645	cellular macromolecule biosynthetic process	0.000139722	10001,10002,10009,100127983,100129543,100129842,10014,10025,100271849,100287226,100289678,100381270,100507290,100528030,100532731,10062,100885850,10102,10113,10114,10131,10153,10155,10164,10165,10178,10189,10193,10195,10196,10206,1022,10247,1026,10265,1027,10274,1028,10317,10331,10346,10347,10399,10401,10411,10418,10419,10432,1044,1045,1046,10475,10499,10507,10521,10533,10538,1054,10573,10574,105…
GO:0009059	macromolecule biosynthetic process	0.000139805	10001,10002,10009,100127983,100129543,100129842,10014,10025,100271849,100287226,100289678,100381270,100507290,100528030,100532731,10057,10062,10082,100885850,10102,10113,10114,10131,10153,10155,10164,10165,10178,10189,10193,10195,10196,10206,1022,10247,1026,10265,1027,10274,1028,10317,10331,10333,10346,10347,10399,10401,10411,10418,10419,10432,1044,1045,1046,10475,10499,10507,10521,10533,10538,10…
GO:0048588	developmental cell growth	0.000161891	100507050,10154,10371,10425,10479,10500,10501,10505,10507,10509,10512,10611,10631,11344,127833,134430,1630,183,1833,1954,2016,223117,2258,22999,23025,23129,2331,23327,2335,23499,25,2626,2661,2803,2931,2932,3084,3190,3475,351,3688,3913,3984,440275,4825,4969,50618,51548,51760,53335,5361,5362,54413,54437,5458,5459,54910,55558,5590,56920,57142,57556,57611,57698,57715,5916,6259,6405,64218,6585,6586,66…
GO:0006082	organic acid metabolic process	0.000177667	10062,100885850,10170,10331,10434,10449,10549,10599,10678,10768,10786,10797,10826,10855,10861,10873,10999,11041,112398,112399,11254,11313,113235,113451,114898,1159,1160,119391,122622,122706,123688,124454,126129,126792,133688,135152,1374,1375,1376,137872,1384,1431,1432,1464,1497,1503,157506,158584,159,16,1615,1644,166012,1666,167127,1727,1737,1738,1800,1806,1836,189,1892,191,197322,2023,2026,2027,…
GO:0044267	cellular protein metabolic process	0.000186559	10000,10001,10006,100127983,10014,100293534,10044,10045,10048,100526773,100528030,100532731,10062,10076,100885850,10102,10106,10114,10116,10129,10131,10134,10142,10152,10155,10164,10165,10178,10188,10193,10195,10196,102,10206,10217,1022,10220,10243,10247,10252,10253,1026,1027,10274,1028,10290,10317,10331,10333,10346,10347,10395,10399,10401,10406,10411,10418,10419,10420,10422,10425,10432,10434,104…
GO:0022603	regulation of anatomical structure morphogenesis	0.000212565	10014,100507050,10059,10082,10109,10154,10252,10371,10395,10399,10411,1044,1045,10458,10500,10501,10505,10507,10509,10512,10611,10631,10655,10716,10818,11078,11149,11151,1116,1123,11344,1136,1139,1141,114793,114990,115704,115948,116039,116844,116985,118987,122011,122706,1232,1277,127833,1284,128486,1285,1289,1290,130497,134430,1361,1432,1436,144165,1452,1453,1454,1456,146057,147179,151449,152007,…
GO:0021537	telencephalon development	0.000219047	10371,10642,10718,11127,1281,1436,1524,153090,170302,1745,1746,1767,1812,1813,1956,2016,2018,2066,2131,2145,2146,2258,23035,23135,23236,25911,26047,2618,2648,27164,2737,284403,2932,3084,3091,317762,3190,3280,3362,358,3624,388585,389549,3912,3975,4009,4035,4628,471,474,4967,5080,50937,51377,5194,54820,55079,55558,55636,5629,57142,5802,5879,5901,5914,5915,6091,6092,6259,6299,6331,63950,64211,6434,6…
GO:0006807	nitrogen compound metabolic process	0.000249712	10001,10002,10009,100127983,100129543,100129842,10014,10025,100271849,100287226,100289678,100381270,100507290,100532731,10057,10059,10062,10082,100885850,10102,10113,10114,10131,10146,10150,10153,10155,10165,10178,10180,10181,10189,10193,10196,10206,1022,10243,10247,1026,10262,10265,1027,10274,1028,10331,10346,10347,10390,10399,10401,10411,10419,10432,1044,1045,1046,10475,10476,10499,10507,10521,…
GO:0009792	embryo development ending in birth or egg hatching	0.000251658	10006,10155,102,10265,1028,10395,1044,1045,1046,10512,10655,11127,116039,118,1277,1280,129685,1301,130497,130507,137814,144165,145258,1482,151449,157506,1739,1745,1746,1889,1909,1954,1956,2016,2019,202018,2023,2034,2068,207,2116,2128,2131,2138,2182,2186,222894,2254,2263,2296,23028,2303,23168,23213,23314,23414,23462,23493,23513,23648,23764,253430,2535,2549,25836,25902,25942,26005,26115,26146,26227…
GO:0044271	cellular nitrogen compound biosynthetic process	0.000268543	10001,10002,10009,100127983,100129543,100129842,10014,10025,100271849,100287226,100289678,100381270,100507290,100532731,10062,100885850,10102,10113,10114,10131,10153,10155,10165,10178,10189,10193,10196,10206,1022,10247,1026,10265,1027,10274,1028,10346,10399,10401,10411,10419,10432,1044,1045,1046,10475,10476,10499,10507,10521,10538,1054,10573,10574,10575,10614,10620,10626,10632,10636,10637,10642,1…
GO:0048858	cell projection morphogenesis	0.000290049	10006,10048,100507050,10154,10257,10371,10417,10458,10479,10500,10501,10505,10507,10509,10512,10611,10631,10678,107,10716,10752,11041,11127,11190,1123,11252,11344,1136,1141,115704,115948,123872,127833,129025,132320,134430,136332,139212,140883,1436,1453,146057,1501,151449,152330,153090,1605,1630,170302,170690,1742,1749,1756,1767,1813,1833,1842,1951,1952,1954,199221,2011,2016,2064,2131,223117,2258,…
GO:0043009	chordate embryonic development	0.000324261	10006,10155,102,10265,1028,10395,1044,1045,1046,10512,10655,11127,116039,118,1277,1280,129685,1301,130497,130507,137814,144165,145258,1482,151449,157506,1739,1745,1746,1889,1909,1954,1956,2016,2019,202018,2023,2034,2068,207,2116,2131,2138,2186,222894,2254,2263,2296,23028,2303,23168,23213,23314,23414,23462,23493,23513,23648,23764,253430,2535,2549,25836,25902,25942,26005,26115,26146,26227,2623,2624…
GO:0051252	regulation of RNA metabolic process	0.000326678	10001,10002,10009,100129543,100129842,10014,10025,100271849,100287226,100289678,100381270,100507290,100532731,10062,10102,10113,10114,10150,10153,10155,10178,10181,10189,10193,10196,10206,1022,10262,10265,1027,10274,1028,10346,10401,10411,10419,10432,1044,1045,1046,10475,10499,10507,10521,10538,1054,10614,10620,10626,10636,10637,10655,10656,10657,10658,10660,10716,10768,10773,10782,10793,10794,10…
GO:0048568	embryonic organ development	0.000369484	10155,10253,10265,1028,1045,1046,10660,10818,11127,116039,121227,123872,124590,1280,1301,130497,137814,145258,1482,157506,161882,1739,1746,1749,1954,1956,2019,2020,2034,204851,207,2071,2138,2186,219736,222662,2254,2255,2263,2296,23028,2303,23314,23414,23462,23493,23513,2487,2535,2549,25836,25902,26005,26018,26146,2623,2624,2625,2626,2637,2735,2736,2737,2778,28982,28996,29924,3087,3091,3142,3203,3…
GO:0007369	gastrulation	0.000383035	10139,10399,10818,116039,1284,1289,1290,1291,1294,1295,1301,130497,145258,1605,1738,1843,1844,1846,1847,1848,1954,2116,2131,2138,2139,2263,2296,2303,23135,23168,23187,2335,26011,2627,2821,3087,3172,3196,3624,3678,3685,3688,3689,3691,3693,3909,3912,3914,3975,4086,4838,54623,55614,5566,5573,55997,57045,57057,57669,60436,6194,64321,653275,655,657,6657,6862,6911,7048,7290,7358,7403,7481,7709,79971,80…
GO:0060560	developmental growth involved in morphogenesis	0.000394908	100507050,10154,10155,10252,10253,10371,10479,10500,10501,10505,10507,10509,10512,10631,11344,127833,134430,157506,1630,1833,1954,2016,223117,2255,2258,2263,22999,23025,23129,2331,23327,2335,23499,25,2803,2932,3084,3190,3475,351,3688,3913,3975,3984,440275,4485,4825,4969,50618,51548,51760,53335,5361,5362,54413,54437,5458,5459,54910,55083,55558,5590,56920,57142,5754,57556,57611,57669,57698,57715,59…
GO:0065007	biological regulation	0.000401238	10000,10001,10002,10006,10009,100127983,100129543,100129842,100134444,10014,10021,10025,100271715,100271849,100287171,100287226,100289678,100293534,100381270,10042,10044,10045,10048,100507050,100507290,100526773,100532731,10059,10060,10062,10076,10079,10082,10083,100885850,10089,10094,10095,10098,10100,10102,10103,10106,10107,10109,10113,10114,10116,10129,10131,10134,10139,10142,10146,10150,10152…
GO:0043436	oxoacid metabolic process	0.00040877	10062,100885850,10170,10331,10434,10449,10549,10599,10678,10768,10797,10826,10855,10861,10873,10999,11041,112398,112399,11254,11313,113235,113451,114898,1159,1160,119391,122622,122706,123688,124454,126129,126792,133688,135152,1374,1375,1376,137872,1384,1431,1432,1464,1497,1503,157506,158584,159,16,1615,1644,166012,1666,167127,1727,1737,1738,1800,1806,1836,189,1892,191,197322,2023,2026,2027,2058,2…
GO:0006814	sodium ion transport	0.000420201	10021,10050,10246,10479,10768,10786,1272,133308,1482,150094,150159,151258,154043,1739,1756,1813,1814,1815,183,196527,201780,2040,207,2257,23171,23327,246213,25769,259232,26249,26266,2745,284111,285195,345274,347051,347732,348980,357,3775,40,41,4734,478,479,481,482,483,4842,4846,495,496,5270,5318,55515,57030,57084,57282,57657,57731,610,6331,6332,6337,6338,6339,6340,64849,6520,6535,6543,6546,6547,6…
GO:0032990	cell part morphogenesis	0.0004345	10006,10048,100507050,10059,10154,10257,10371,10417,10458,10479,10500,10501,10505,10507,10509,10512,10611,10631,10678,107,10716,10752,11041,11127,11190,1123,11252,11344,1136,1141,115704,115948,123872,127833,129025,132320,134430,136332,139212,140883,1436,1453,146057,1501,151449,152330,153090,1605,1630,170302,170690,1742,1749,1756,1767,1813,1833,1842,1951,1952,1954,199221,2011,2016,2064,2131,223117…
GO:0045664	regulation of neuron differentiation	0.000447279	100507050,10154,10220,10371,10458,10500,10501,10505,10507,10509,10512,10611,10660,10716,11075,112,1123,11344,1136,1141,124936,1272,127833,134430,1482,151,151449,152,152330,152559,153090,1630,1656,1756,182,1833,1840,1894,1910,1954,1977,1981,2011,207,2138,2146,221074,221935,223117,2242,2258,22849,22871,22876,22999,23025,23043,23098,23108,23129,23189,23303,2331,2332,23327,2335,23413,23493,23499,2355…
GO:0099565	chemical synaptic transmission, postsynaptic	0.000523063	10497,1134,1135,1136,1137,1138,1139,1140,1141,1142,1143,1146,116444,134,1742,1813,1815,207,22871,22930,22999,23542,266743,2741,2742,2895,2898,2901,2903,2905,2931,2932,4208,441509,4887,4923,4988,50944,54413,5530,55607,5590,56853,57030,57502,57555,7476,8001,85358,8898,8973,9162,9699,9775
GO:0008286	insulin receptor signaling pathway	0.000536263	10062,10458,114882,127124,145264,155066,1978,1979,207,208,2241,2303,2308,23189,23235,23411,245972,245973,2549,26060,2660,2844,2931,29988,3643,3667,4303,493829,50617,51382,51606,523,525,526,527,528,5295,5296,534,535,537,5579,5580,5588,5590,55971,5770,5771,5786,5791,5970,6198,6599,7248,80115,8471,8473,8503,8660,8992,9114,9550,9847
GO:0010628	positive regulation of gene expression	0.000596292	10001,10002,10014,10025,100271849,10062,10153,10155,10189,10193,10206,1022,10253,10262,10274,1028,10346,10401,10411,10432,1044,1045,1046,10475,10499,10521,10538,1054,10620,10626,10655,10657,10716,10935,1105,11060,11074,11189,11198,11317,116039,116986,117854,121504,1272,1277,129685,130497,135112,135935,137735,138715,1395,140628,1432,144233,1482,1488,148979,1490,151449,153090,155061,159296,1601,161…
GO:1901566	organonitrogen compound biosynthetic process	0.000652285	100127983,10057,10082,100885850,10102,10131,10165,10243,10247,10331,10390,10399,10476,10573,10632,10642,10643,10644,10657,10658,10678,107,10797,108,10861,10900,11041,111,112,11227,113,113451,114,114789,115,115286,116540,117,119391,122042,122622,123096,124454,125981,126792,132,132864,132954,133686,135,135152,136,1394,1395,143689,144233,1464,1468,150,1503,151531,151742,158,159,16,160,1615,1617,1618…
GO:1901135	carbohydrate derivative metabolic process	0.000659944	10007,100528030,10057,10059,10082,10164,10165,10195,10243,10317,10331,10347,10399,10411,10418,10476,10585,10632,10678,107,10724,10768,108,10846,10855,10861,10900,10905,10955,10975,11041,11093,11096,111,1116,1117,1118,112,11226,11227,11282,113,11320,114,114770,114771,114789,114805,115,117,117248,122042,122622,1236,124912,126792,1280,1301,132,132158,1327,132789,1329,132954,1337,1345,135,1350,135152…
GO:0044699	single-organism process	0.000660881	10000,10002,10006,10007,10009,100131137,100134444,10014,10021,10025,100271715,100271849,100287171,100293534,10042,10044,10045,10048,10050,100507050,10051,100526773,100528030,100532731,10057,10059,10060,10062,10076,10079,10082,10083,100885850,10089,10094,10095,10098,10100,10101,10102,10103,10106,10107,10109,10113,10114,10116,10121,10129,10131,10134,10139,10142,10146,10152,10154,10155,10164,10165,1…
GO:0006470	protein dephosphorylation	0.000682648	10076,10106,10217,10395,10507,11072,11122,11221,11266,114794,114971,116729,121665,128853,134,134510,142679,145376,150290,151742,153769,1739,1740,1741,1813,1843,1844,1845,1846,1847,1848,1849,1850,1852,2070,2138,2139,2140,22870,23035,23239,23307,23399,23504,25930,26051,2629,26472,27068,283871,284352,285193,286187,3064,338599,374462,389207,392617,4208,4642,4659,4690,51207,51657,53349,54205,54434,547…
GO:0043583	ear development	0.000682973	10253,1027,11127,116039,121227,124590,1280,1301,130497,145258,157506,1749,182,1889,2070,2138,219736,222662,2254,2255,2263,23493,23513,246213,2487,2535,25836,25861,26018,26020,2624,2625,26281,2637,2736,2737,27443,3280,3516,357,3714,374462,3777,388585,389207,4094,4647,4669,474,50506,51168,5154,51761,5205,525,53405,5358,5459,55084,55636,5629,5754,57822,579,5879,6299,6385,6469,650,6647,6657,6662,6678…
GO:0000122	negative regulation of transcription from RNA polymerase II promoter	0.000726674	10002,10014,100532731,10062,10155,1028,1045,1046,10499,10507,10614,10637,11060,1108,116039,122953,124790,127343,129025,130497,138151,140883,145258,1482,1487,1488,148979,153090,153222,155061,1602,161882,164656,167465,169792,170302,170959,171023,171392,1739,1745,1746,1761,1810,1814,1822,1831,1876,1910,2019,2023,2063,2146,2186,222894,2254,2263,22849,22933,23013,23019,23028,2303,2308,2309,23152,23168…
GO:0034765	regulation of ion transmembrane transport	0.000763699	100134444,10021,100526773,10089,10142,10368,10369,10411,10768,10786,1080,10971,11060,11151,1180,1181,1183,1184,1186,1187,1188,1192,1193,131096,1318,1394,1395,150,157855,1739,1742,1756,1804,1812,1813,1814,1815,183,1909,196527,201140,2040,207,208,219931,2257,2259,2273,22871,23171,2332,23327,23415,23416,23542,25,259232,25932,27091,27092,2745,2833,287,2870,2916,29979,3064,30818,30819,30820,338440,347…
GO:0007610	behavior	0.00079193	10347,10499,10636,107,10716,10752,111,1136,1137,1138,1139,114,1140,1141,1143,114781,127343,130507,134,1374,1395,1497,1524,153222,1602,1621,163175,164312,1742,1803,1812,1813,1814,1815,1816,183,191,1956,1977,1979,1981,2019,2059,221935,2257,2258,22829,22849,22871,22941,23230,23236,2334,2353,23542,23551,2492,2515,25769,26047,26058,2636,2692,2693,27020,27306,2740,2741,2743,2744,2775,2776,2821,2837,284…
GO:0007507	heart development	0.00082738	10395,10512,10529,10611,10614,10637,10660,10818,11127,11149,1136,123872,1280,1281,1289,1301,130497,137814,140628,1432,144165,1482,150094,156,161882,171023,1767,182,183,1848,1889,1909,1954,205428,2064,2065,2066,2078,2138,221496,2248,2254,2257,2263,2296,2303,23129,23135,23309,23414,23462,23493,2535,2549,25836,26005,26011,26146,2623,2624,2625,2626,2627,26281,2648,26508,2719,27295,27302,2736,2737,276…
GO:0051254	positive regulation of RNA metabolic process	0.000828488	10001,10002,10014,10025,100271849,10062,10153,10155,10189,10193,10206,1022,10262,10274,1028,10346,10411,10432,1044,1045,1046,10475,10499,10521,10538,1054,10620,10626,10655,10716,10935,1105,11060,11074,11189,11198,11317,116039,116986,1277,129685,130497,135112,135935,137735,138715,1395,140628,1432,1482,1488,148979,151449,153090,155061,159296,1601,161882,1628,164656,168620,169792,171023,1746,1747,17…
GO:0048878	chemical homeostasis	0.000852213	10021,10062,10134,10399,10479,10577,10590,107,108,1080,10800,10803,10861,10989,111,11151,112,113,113235,1139,114,114781,115,115111,116369,117,1193,121665,1230,1232,1233,1234,1235,1236,1237,1244,127124,128486,1317,1318,134,1361,1395,148867,150,155066,160335,1621,1642,164656,168620,169026,1742,1756,1812,1813,1814,1815,1816,183,1836,1909,1910,196883,201140,2034,2038,207,2081,2108,219931,22,221074,22…
GO:0006022	aminoglycan metabolic process	0.000905955	10057,10082,10331,10678,10855,11041,1116,1117,1118,11227,114770,114771,124912,126792,135152,138050,1464,160,166012,207,2131,2134,2135,221914,2239,2262,2296,2331,23563,2517,2588,26229,2683,27087,27159,2719,2799,2817,2990,3082,3339,3340,3423,374907,411,4166,4669,4969,5016,50515,50859,5155,54480,55454,55501,55790,56548,57115,60495,6382,6383,6385,64131,64132,6448,64579,7040,7358,79369,79586,83539,850…
GO:0005975	carbohydrate metabolic process	0.000937591	10007,100528030,10164,10165,10195,10317,10331,10418,10499,10585,10678,10855,10905,11041,11093,11096,1116,1117,1118,11181,11226,11227,11266,11282,11320,114805,114898,117,117248,119391,1196,126792,130589,132158,132789,133688,135152,1353,1374,1431,1432,143662,144245,145173,145264,1468,150094,152586,160,1605,1650,166012,167127,168391,1727,1737,178,192134,200810,201595,2023,2026,2027,207,208,2131,2134…
GO:0010721	negative regulation of cell development	0.000962684	10220,10371,10500,10501,10505,10507,10509,10512,10631,10660,10718,11075,112,11221,114990,1281,152330,152559,153090,1630,1656,1745,1746,1814,182,1840,1910,1977,2066,223117,2258,22871,22876,22933,2296,2303,23108,23189,23557,23603,2487,2737,2931,2932,29956,30012,30812,3084,3196,3280,3475,351,3670,3688,388585,3956,4009,4035,4038,4057,4092,4211,4241,440275,4825,4838,4882,494551,5080,50807,53335,54413,…
GO:1902680	positive regulation of RNA biosynthetic process	0.00102334	10001,10002,10014,10025,100271849,10062,10153,10155,10189,10193,10206,1022,10274,1028,10346,10411,10432,1044,1045,1046,10475,10499,10521,10538,1054,10620,10626,10655,10716,10935,1105,11060,11074,11198,11317,116039,116986,1277,129685,130497,135112,135935,137735,138715,1395,140628,1432,1482,1488,148979,151449,153090,155061,159296,1601,161882,1628,164656,168620,169792,171023,1746,1747,1749,1761,1813…
GO:0019438	aromatic compound biosynthetic process	0.00127776	10001,10002,10009,100129543,100129842,10014,10025,100271849,100287226,100289678,100381270,100507290,100532731,10062,10102,10113,10114,10153,10155,10165,10178,10189,10193,10196,10206,1022,1026,10265,1027,10274,1028,10346,10401,10411,10419,10432,1044,1045,1046,10475,10476,10499,10507,10521,10538,1054,10574,10575,10614,10620,10626,10632,10636,10637,10655,10656,10657,10660,10694,107,10716,10773,10782…
GO:0051173	positive regulation of nitrogen compound metabolic process	0.0013356	10001,10002,10014,10025,100271849,10062,10153,10155,10189,10193,10206,1022,10262,10274,1028,10346,10399,10411,10432,1044,1045,1046,10475,10499,10521,10538,1054,10574,10575,10620,10626,10655,10657,10694,107,10716,108,10900,10935,1105,11060,11074,111,11189,11198,112,113,11317,114,115,116039,1161,116986,117,122042,1277,129685,130497,135,135112,135935,136,137735,138715,1394,1395,140628,1432,144233,14…
GO:0016310	phosphorylation	0.00136037	10000,10006,10044,10045,10048,10106,10114,10142,10152,10155,10178,10188,10193,102,10217,1022,10220,10252,10253,10256,1026,1027,1028,10290,10333,10347,10399,10411,10419,10420,10451,10507,10549,10614,1062,10636,10637,107,10718,108,10817,10818,10935,10975,10978,11011,11064,11072,111,1116,11183,11184,112,11221,11266,113,1136,1139,114,114882,114898,115,1159,1160,1163,1164,116986,117854,1195,1196,1198,…
GO:1901362	organic cyclic compound biosynthetic process	0.00143408	10001,10002,10009,100129543,100129842,10014,10025,100271849,100287226,100289678,100381270,100507290,100532731,10062,10102,10113,10114,10153,10155,10165,10178,10189,10193,10196,10206,1022,10243,1026,10265,1027,10274,1028,10346,10401,10411,10419,10432,1044,10449,1045,1046,10475,10476,10499,10507,10521,10538,1054,10574,10575,10614,10620,10626,10632,10636,10637,10655,10656,10657,10660,10694,107,10716…
GO:0040012	regulation of locomotion	0.00149491	10014,100287171,100526773,10076,10107,10154,10193,102,10371,10395,10399,10411,10475,10500,10501,10505,10507,10509,10512,10631,10653,10716,10718,11057,11074,11149,11151,114882,117584,1230,1235,1236,1240,1277,1281,130399,134,1432,1436,145957,1460,146206,150,152007,1524,153090,1588,1601,1602,1605,1636,1800,1812,1813,1814,182,183,1909,1954,1956,196527,2064,2065,2066,207,208,2155,2159,222487,223117,22…
GO:0015718	monocarboxylic acid transport	0.00150597	10257,10499,10599,10999,1244,133418,1374,1375,1376,151473,162515,1636,1813,1814,1815,200931,201232,201780,207,208,2180,2181,2182,220963,23539,2806,28232,28234,301,31,32,345274,347051,376497,387700,4284,4843,4923,51422,5174,5205,5244,5319,53919,5465,5467,5468,56923,6554,6555,6566,6567,6579,6583,6584,682,7057,7223,773,788,8273,84634,85413,8600,8647,8648,8660,8714,8884,9120,9121,9122,9123,9194,9368,…
GO:0045935	positive regulation of nucleobase-containing compound metabolic process	0.00163466	10001,10002,10014,10025,100271849,10062,10153,10155,10189,10193,10206,1022,10262,10274,1028,10346,10399,10411,10432,1044,1045,1046,10475,10499,10521,10538,1054,10574,10575,10620,10626,10655,10694,107,10716,108,10900,10935,1105,11060,11074,111,11189,11198,112,113,11317,114,115,116039,1161,116986,117,122042,1277,129685,130497,135,135112,135935,136,137735,138715,1394,1395,140628,1432,1482,1488,14897…
GO:0034654	nucleobase-containing compound biosynthetic process	0.00174708	10001,10002,10009,100129543,100129842,10014,10025,100271849,100287226,100289678,100381270,100507290,100532731,10062,10102,10113,10114,10153,10155,10165,10178,10189,10193,10196,10206,1022,1026,10265,1027,10274,1028,10346,10401,10411,10419,10432,1044,1045,1046,10475,10476,10499,10507,10521,10538,1054,10574,10575,10614,10620,10626,10632,10636,10637,10655,10656,10657,10660,10694,107,10716,10773,10782…
GO:0009891	positive regulation of biosynthetic process	0.00176086	10001,10002,10014,10025,100271849,10062,10153,10155,10189,10193,10206,1022,10274,1028,10333,10346,10399,10411,10432,1044,1045,1046,10475,10499,10521,10538,1054,10574,10575,10620,10626,10655,10657,10694,107,10716,108,10900,10935,1105,11060,11074,111,11198,112,113,11317,114,114898,115,116039,116986,117,122042,1236,1277,129685,130497,135,135112,135935,136,137735,138715,1394,1395,140628,1432,144233,1…
GO:0060537	muscle tissue development	0.00189235	10512,10521,10529,10611,10791,11149,1134,115509,1281,1301,130497,137814,1395,140465,1432,1436,144165,1482,150094,161882,1739,1827,183,1831,205428,2066,2138,2139,221496,2248,2254,2263,22933,2296,2303,23135,2317,23309,23414,23493,2353,23764,245806,246329,26011,2626,2627,26281,2648,26508,2660,27302,2817,283571,2931,30812,3084,3131,3142,3156,3164,3235,3236,34,3475,3516,3670,3688,406,4086,4092,4205,42…
GO:0045893	positive regulation of transcription, DNA-templated	0.00192214	10001,10002,10014,10025,100271849,10062,10153,10155,10189,10193,10206,1022,10274,1028,10346,10411,10432,1044,1045,1046,10475,10499,10521,10538,1054,10620,10626,10655,10716,10935,11060,11074,11198,11317,116039,116986,1277,129685,130497,135112,135935,137735,138715,1395,140628,1432,1482,1488,148979,151449,153090,155061,159296,1601,161882,1628,164656,168620,169792,171023,1746,1747,1749,1761,1813,1814…
GO:1903508	positive regulation of nucleic acid-templated transcription	0.00192214	10001,10002,10014,10025,100271849,10062,10153,10155,10189,10193,10206,1022,10274,1028,10346,10411,10432,1044,1045,1046,10475,10499,10521,10538,1054,10620,10626,10655,10716,10935,11060,11074,11198,11317,116039,116986,1277,129685,130497,135112,135935,137735,138715,1395,140628,1432,1482,1488,148979,151449,153090,155061,159296,1601,161882,1628,164656,168620,169792,171023,1746,1747,1749,1761,1813,1814…
GO:0035235	ionotropic glutamate receptor signaling pathway	0.00199599	116443,116444,2890,2891,2892,2893,2894,2895,2897,2898,2899,2900,2901,2903,2904,2905,2906,351,478,80315
GO:0051270	regulation of cellular component movement	0.00225344	10014,100287171,100526773,10076,10154,10193,102,1027,10371,10395,10399,10411,10500,10501,10505,10507,10509,10512,10631,10653,10716,10718,11057,11151,114882,116985,117584,1230,1235,1236,123872,1240,1277,1281,130399,134,1432,1436,145957,1460,146206,150,152007,1524,153090,1588,1601,1602,1605,1636,1800,1812,1813,182,183,1909,1954,1956,196527,2064,2065,2066,207,208,2155,2159,222487,223117,2241,2242,22…
GO:0090092	regulation of transmembrane receptor protein serine/threonine kinase signaling pathway	0.00228929	10220,1028,10637,1149,114990,116844,135228,1460,151449,1601,164656,1761,2122,2254,2255,23090,23213,23411,23592,25,2626,2627,2657,2658,2660,2661,2662,2719,27302,28996,3175,3280,3491,3516,353500,3622,3623,3624,3625,3626,388585,390598,392255,4091,4092,4221,4756,4838,4856,494470,5045,5046,50515,5170,54778,5494,56937,57045,57057,6386,63893,63976,6469,649,6497,6498,650,651,652991,653,654,655,656,657,70…
GO:0015850	organic hydroxy compound transport	0.00230083	10062,10347,10499,10577,10599,1080,1137,1141,114879,133418,1374,1375,1376,1394,1395,150,151,152,156,162515,1812,1813,1814,1815,183,200931,201232,201780,23411,23461,23539,2587,2645,27183,28234,282679,31,32,343,345274,347051,358,359,361,362,363,3745,387700,3949,3990,4035,4284,4481,4792,4842,4887,4986,51422,5174,5205,5244,53919,5406,5468,5727,5865,5972,6397,64137,64241,6469,6530,6531,654,6554,6555,6…
GO:0048675	axon extension	0.00230269	100507050,10154,10371,10479,10500,10501,10505,10507,10509,10512,11344,134430,1833,1954,223117,23129,2331,2335,23499,25,2803,2932,3084,3475,3688,3913,3984,4825,4969,53335,5361,5362,54413,54437,5458,5459,54910,55558,56920,57142,57556,57611,57698,57715,6259,6405,64218,6585,6586,729230,7869,80031,81565,8239,8408,8482,8828,8829,9037,91584,9353,9355,9423,9706,9723
GO:0048562	embryonic organ morphogenesis	0.00237156	10253,10265,10660,10818,11127,116039,121227,123872,124590,1280,1301,130497,145258,1482,157506,1739,1746,1749,1954,204851,2138,219736,222662,2254,2255,2263,2303,23314,23513,2487,2535,25836,25902,26005,26018,2624,2625,2626,2637,2735,2736,2737,2778,28982,28996,3091,3142,3203,3216,3225,3235,3236,3280,3340,3549,374462,3975,4208,4522,4617,4647,4669,474,4838,50515,5080,51098,51168,51761,525,5308,53405,5…
GO:0007188	adenylate cyclase-modulating G-protein coupled receptor signaling pathway	0.0025227	10419,107,108,111,112,11251,113,114,115,120793,120796,122042,1232,134,135,136,138805,1394,1395,150,151,152,1812,1813,1814,1815,1816,196883,2316,2492,2587,2642,2692,2774,2775,2776,2778,2781,2844,2847,2861,2869,2899,2912,2913,2914,2916,2917,2918,333,390084,390155,3973,4883,4887,4985,4986,4987,4988,5567,5660,5745,59350,6752,6755,7253,768239,776,8484,8811,9283,9293,9340,9368,9693
GO:0030203	glycosaminoglycan metabolic process	0.00253295	10057,10082,10331,10678,10855,11041,11227,114770,114771,124912,126792,135152,138050,1464,160,166012,207,2131,2134,2135,221914,2239,2262,2296,2331,23563,2517,2588,26229,2683,27087,2719,2799,2817,2990,3082,3339,3340,3423,411,4166,4669,4969,50515,50859,5155,54480,55454,55501,55790,56548,57115,60495,6382,6383,6385,64131,64132,6448,64579,7040,7358,79369,79586,83539,8509,8534,8702,8703,8704,8993,90161,…
GO:0031328	positive regulation of cellular biosynthetic process	0.00265703	10001,10002,10014,10025,100271849,10062,10153,10155,10189,10193,10206,1022,10274,1028,10333,10346,10399,10411,10432,1044,1045,1046,10475,10499,10521,10538,1054,10574,10575,10620,10626,10655,10657,10694,107,10716,108,10900,10935,1105,11060,11074,111,11198,112,113,11317,114,114898,115,116039,116986,117,122042,1236,1277,129685,130497,135,135112,135935,136,137735,138715,1394,1395,140628,1432,144233,1…
GO:0006023	aminoglycan biosynthetic process	0.00271997	10057,10082,10331,10678,11041,11227,126792,135152,1464,160,166012,2131,2134,2135,221914,2239,2262,2331,23563,26229,2683,27087,2719,2817,3339,3340,374907,4166,4969,50515,5155,54480,55454,55501,55790,56548,6382,6383,6385,64131,64132,64579,7040,7358,79369,79586,83539,8509,8534,8702,8703,8704,90161,93010,9331,9334,9348,9394,9435,9469,9672
GO:0044260	cellular macromolecule metabolic process	0.00275262	10000,10001,10002,10006,10009,100127983,100129543,100129842,10014,10025,100271849,100287226,100289678,100293534,100381270,10044,10045,10048,100507290,100526773,100528030,100532731,10062,10076,100885850,10102,10106,10113,10114,10116,10129,10131,10134,10142,10150,10152,10153,10155,10164,10165,10178,10180,10181,10188,10189,10193,10195,10196,102,10206,10217,1022,10220,10243,10247,10252,10253,1026,102…
GO:0051961	negative regulation of nervous system development	0.00278181	10220,10371,10500,10501,10505,10507,10509,10512,10660,10718,11075,112,11221,1281,152330,152559,1630,1656,1745,1746,1814,182,1840,1910,1977,2066,223117,2258,22871,22876,22933,23108,23189,23557,26146,2737,2932,29956,30012,30812,3084,3190,3196,3280,3475,351,3670,3688,388585,3956,4009,4035,4038,4211,440275,4825,5080,50807,53335,54413,54437,54910,55079,5530,55558,5566,5567,56920,57142,57556,57715,5800…
GO:1901137	carbohydrate derivative biosynthetic process	0.00282993	100528030,10057,10082,10164,10165,10195,10317,10331,10347,10418,10476,10585,10632,10678,107,108,10861,10900,10905,11041,11093,11096,111,112,11226,11227,11282,113,11320,114,114805,115,117,117248,122042,122622,1236,126792,132,132954,135,135152,136,1394,1395,143662,144245,145173,1464,150,1503,151531,158,159,160,1605,1635,1650,166012,168391,1723,1812,1813,1814,1815,1816,1836,1889,1909,1910,192134,196…
GO:0048839	inner ear development	0.00285785	10253,1027,11127,121227,124590,1280,1301,1749,182,2070,2138,219736,222662,2254,2255,2263,23493,23513,246213,2487,2535,25861,26018,26020,2624,2625,26281,2637,2736,2737,27443,3280,3516,3714,374462,3777,388585,389207,4094,4647,4669,474,50506,51168,5154,51761,5205,525,53405,5358,5459,55084,55636,5629,5754,57822,5879,6385,6469,650,6647,6657,6662,6678,6899,7040,7043,7253,7399,79633,7976,79955,8013,8323…
GO:0006869	lipid transport	0.00294695	10062,10079,10257,10347,10349,10350,10351,10499,10577,10599,10650,1080,10948,10999,114879,114882,114883,121601,1244,124976,134429,1374,1375,1376,1394,147323,148229,1636,1813,1814,1815,183,196527,200931,201305,201780,207,208,2180,2181,2182,23120,23344,23411,23460,23461,23760,24,2587,26020,26207,2661,27183,2806,28232,28234,301,31,3190,32,338440,345274,347,347051,3624,3685,374868,376497,388121,3949,…
GO:0071375	cellular response to peptide hormone stimulus	0.00294695	10014,10062,10458,107,10768,108,111,112,113,114,114882,115,127124,132864,1394,1395,1445,145264,155066,1812,183,196883,1978,1979,207,208,2241,229,2303,2308,23175,23189,23235,23411,245972,245973,2549,26060,2642,2645,2660,2692,2693,2740,2778,2844,2931,29988,3091,3158,3164,3172,3190,328,339403,353,3625,3643,3667,4221,4303,4644,4825,4929,493829,50617,51382,51606,5170,523,525,526,527,528,5295,5296,5313…
GO:0009890	negative regulation of biosynthetic process	0.00304994	10002,10009,100127983,10014,100381270,100532731,10062,10131,10155,10206,10247,1027,1028,10346,10347,10399,10411,10419,1045,1046,10499,10507,1054,10614,10637,10642,10643,10644,10657,10658,10735,10782,10971,11007,11059,11060,11074,1108,11176,112939,11335,116039,117581,117854,118738,1196,121504,122953,1240,124790,127343,129025,130497,132864,135644,138151,1395,140883,144165,144233,145258,145264,1482,…
GO:0035335	peptidyl-tyrosine dephosphorylation	0.00305187	10076,11072,11122,11221,11266,114971,128853,142679,150290,1843,1844,1845,1846,1847,1848,1849,1850,1852,2070,2138,2139,2140,25930,283871,285193,338599,374462,51207,54434,54961,56940,5770,5771,5777,5786,5787,5789,5791,5792,5793,5795,5796,5797,5799,5800,5802,63904,78986,80824,8446,84959,85464,8556,8776,8898
GO:0030855	epithelial cell differentiation	0.003069	10116,10170,1026,10411,1045,10626,10818,11045,125981,1282,130497,135228,1374,1395,140628,151449,157848,1601,170302,1747,1749,1761,182,1910,2016,204219,2066,2068,207,2071,208,2116,2138,2146,222662,2255,2263,230,2303,23135,2317,23254,23424,23462,23493,23513,2355,23657,23764,2487,2492,2494,2535,25803,25932,26051,2625,2626,2627,26524,2658,2683,27152,2735,2736,2737,2767,2776,2810,2889,2931,2932,2938,2…
GO:0006355	regulation of transcription, DNA-templated	0.00330159	10001,10002,10009,100129543,100129842,10014,10025,100271849,100287226,100289678,100381270,100507290,100532731,10062,10102,10113,10114,10153,10155,10178,10189,10193,10196,10206,1022,10265,1027,10274,1028,10346,10401,10411,10419,10432,1044,1045,1046,10475,10499,10507,10521,10538,1054,10614,10620,10626,10636,10637,10655,10656,10657,10660,10716,10773,10782,10793,10794,10902,10935,10957,10971,11007,11…
GO:0010557	positive regulation of macromolecule biosynthetic process	0.00339512	10001,10002,10014,10025,100271849,10062,10153,10155,10189,10193,10206,1022,10274,1028,10333,10346,10411,10432,1044,1045,1046,10475,10499,10521,10538,1054,10574,10575,10620,10626,10655,10657,10694,10716,10935,1105,11060,11074,11198,11317,114898,116039,116986,1236,1277,129685,130497,135112,135935,137735,138715,1395,140628,1432,144233,1482,1488,148979,1490,151449,153090,155061,159296,1601,1617,1618,…
GO:0006351	transcription, DNA-templated	0.00352455	10001,10002,10009,100129543,100129842,10014,10025,100271849,100287226,100289678,100381270,100507290,100532731,10062,10102,10113,10114,10153,10155,10178,10189,10193,10196,10206,1022,10265,1027,10274,1028,10346,10401,10411,10419,10432,1044,1045,1046,10475,10499,10507,10521,10538,1054,10614,10620,10626,10636,10637,10655,10656,10657,10660,10716,10773,10782,10793,10794,10902,10921,10935,10957,10971,10…
GO:0034762	regulation of transmembrane transport	0.00352782	100134444,10021,100526773,10089,10142,10368,10369,10411,10768,10786,1080,10971,11060,11151,113451,1180,1181,1183,1184,1186,1187,1188,1192,1193,131096,1318,1394,1395,150,157855,1739,1742,1756,1804,1812,1813,1814,1815,183,1909,196527,201140,2040,207,208,219931,2257,2259,2273,22871,23171,2332,23327,23415,23416,23542,25,259232,25932,27091,27092,2745,2833,287,2870,2916,29979,3064,30818,30819,30820,338…
GO:0031344	regulation of cell projection organization	0.00353704	100287171,100507050,10083,10109,10154,10178,10253,10371,10458,10500,10501,10505,10507,10509,10512,10611,10716,11075,112,1123,11344,1136,1141,115704,115948,116985,1236,1272,127833,134430,146206,150696,152559,153090,1630,170690,1756,1833,1954,2011,207,2146,221074,221935,223117,2241,2242,2258,22849,22871,22876,22999,23025,23043,23098,23108,23129,23189,23303,2331,2332,23327,2335,23413,23499,23557,236…
GO:2001141	regulation of RNA biosynthetic process	0.00364167	10001,10002,10009,100129543,100129842,10014,10025,100271849,100287226,100289678,100381270,100507290,100532731,10062,10102,10113,10114,10153,10155,10178,10189,10193,10196,10206,1022,10265,1027,10274,1028,10346,10401,10411,10419,10432,1044,1045,1046,10475,10499,10507,10521,10538,1054,10614,10620,10626,10636,10637,10655,10656,10657,10660,10716,10773,10782,10793,10794,10902,10935,10957,10971,11007,11…
GO:1903506	regulation of nucleic acid-templated transcription	0.00385769	10001,10002,10009,100129543,100129842,10014,10025,100271849,100287226,100289678,100381270,100507290,100532731,10062,10102,10113,10114,10153,10155,10178,10189,10193,10196,10206,1022,10265,1027,10274,1028,10346,10401,10411,10419,10432,1044,1045,1046,10475,10499,10507,10521,10538,1054,10614,10620,10626,10636,10637,10655,10656,10657,10660,10716,10773,10782,10793,10794,10902,10935,10957,10971,11007,11…
GO:0097659	nucleic acid-templated transcription	0.00387172	10001,10002,10009,100129543,100129842,10014,10025,100271849,100287226,100289678,100381270,100507290,100532731,10062,10102,10113,10114,10153,10155,10178,10189,10193,10196,10206,1022,10265,1027,10274,1028,10346,10401,10411,10419,10432,1044,1045,1046,10475,10499,10507,10521,10538,1054,10614,10620,10626,10636,10637,10655,10656,10657,10660,10716,10773,10782,10793,10794,10902,10921,10935,10957,10971,10…
GO:0014706	striated muscle tissue development	0.00389559	10512,10521,10529,10611,10791,11149,1134,115509,1301,137814,1395,140465,1432,1436,144165,1482,150094,161882,1827,183,1831,205428,2066,2138,2139,221496,2248,2254,2263,22933,2296,2303,23135,2317,23309,23414,23493,2353,23764,245806,246329,26011,2626,2627,26281,2648,26508,2660,27302,2817,283571,2931,30812,3084,3131,3142,3156,3164,3235,3236,34,3475,3516,3670,3688,406,4086,4092,4205,4208,4209,4617,4618…
GO:0031327	negative regulation of cellular biosynthetic process	0.0041641	10002,10009,100127983,10014,100381270,100532731,10062,10155,10206,10247,1027,1028,10346,10347,10399,10419,1045,1046,10499,10507,1054,10614,10637,10642,10643,10644,10657,10658,10735,10782,10971,11007,11059,11060,11074,1108,11176,112939,11335,116039,117581,117854,118738,1196,121504,122953,1240,124790,127343,129025,130497,132864,135644,138151,1395,140883,144165,144233,145258,145264,1482,1487,1488,14…
GO:0016052	carbohydrate catabolic process	0.00426266	1118,11181,132158,178,2023,2026,2027,2203,226,229,230,23324,256356,2645,2710,2712,27159,27294,279,2819,2820,2821,2931,3091,3098,3099,3101,3146,3643,3692,3795,4125,4656,4668,4967,51085,51181,51422,51548,5211,5213,5214,5230,5232,5255,5256,5313,5315,54541,5465,5509,55276,55526,55586,5571,55753,5834,5836,6120,64080,6652,6774,729020,79660,808,8277,8473,863,89,90673,957,9611,9759,9942
GO:0030517	negative regulation of axon extension	0.0048029	10371,10500,10501,10505,10507,10509,10512,223117,3475,53335,54437,54910,55558,56920,57142,57556,57715,6259,6405,64218,729230,7869,80031,8482,8829,9037,9423,9723
GO:0010876	lipid localization	0.00483752	10062,10079,10257,10347,10349,10350,10351,10499,10577,10599,10650,1080,10948,10999,114879,114882,114883,1149,121601,1244,124976,128486,130399,134429,1374,1375,1376,1394,147323,148229,161247,1636,1813,1814,1815,183,196527,200931,201305,201780,207,208,2180,2181,2182,23120,23344,23411,23460,23461,23760,24,2587,26020,26207,26580,2661,27183,2806,28232,28234,301,31,3190,32,338440,345274,347,347051,3624…
GO:0006024	glycosaminoglycan biosynthetic process	0.00485941	10057,10082,10331,10678,11041,11227,126792,135152,1464,160,166012,2131,2134,2135,221914,2239,2262,2331,23563,26229,2683,27087,2719,2817,3339,3340,4166,4969,50515,5155,54480,55454,55501,55790,56548,6382,6383,6385,64131,64132,64579,7040,7358,79369,79586,83539,8509,8534,8702,8703,8704,90161,93010,9331,9334,9348,9394,9435,9469,9672
GO:0003151	outflow tract morphogenesis	0.00503912	10512,1482,161882,182,2138,2263,2296,2303,23129,23414,23493,2535,25836,2627,26508,3091,3280,3516,3670,3725,4208,4734,4887,4889,5308,54345,57057,5914,5915,6261,64321,6899,6926,7291,7481,8321,9249
GO:0006790	sulfur compound metabolic process	0.00526946	10101,10164,10331,10678,10768,10855,10861,11041,1192,1193,119391,122961,126792,135152,1464,1468,1497,166012,1737,1738,1800,1836,189,191,1937,197322,2098,2131,2134,2135,2180,2181,2182,2194,221357,22901,23213,23305,2331,23382,23479,23563,2539,255220,2588,25932,26227,26229,2639,266722,2683,26873,27087,2729,27306,2739,2799,2817,2938,2939,2940,2941,2952,2953,2954,31,3172,32,3295,3340,3423,347734,3990,…
GO:0040013	negative regulation of locomotion	0.00536439	10014,100526773,10076,10107,10193,10371,10395,10500,10501,10505,10507,10509,10512,10653,10718,11057,11074,114882,1281,130399,134,1460,1524,153090,1588,1602,1605,1800,1812,1813,2066,223117,23189,23213,23236,23603,25930,25932,2625,2658,27302,27342,286205,2932,29956,3084,3146,3162,328,347,3685,4035,4092,4838,4856,5054,5176,5318,54437,54567,5467,54910,55558,56254,56920,57119,57175,57556,5771,57715,57…
GO:0009725	response to hormone	0.00560653	10002,10014,10025,10062,10076,1022,1026,1027,10401,10432,10458,10499,10521,10626,10631,10634,107,10768,108,11057,11063,111,112,112398,113,11335,114,114882,114907,115,117,1236,1244,1261,127124,1277,130399,132864,1394,1395,1445,145264,1460,1490,150,150094,153222,155066,158800,1601,1605,167127,167465,178,1812,1815,1827,183,1843,189,1956,196,196883,1978,1979,2063,207,208,2146,2155,218,2180,2235,2241,…
GO:0090066	regulation of anatomical structure size	0.00623161	100287171,10083,10094,10095,10109,10152,10154,10178,10371,10411,10451,10458,10500,10501,10505,10507,10509,10512,10552,10723,11078,11151,112,11344,118,119,1236,130271,134,134430,136,146206,147179,150,151,152,1621,1630,1636,1739,1812,1816,183,1889,1909,1910,1954,196527,2059,207,219537,223117,2241,2258,2296,2303,23108,23129,23189,2335,23499,23647,2492,25,25802,2643,27236,2729,2803,2837,2932,29765,29…
GO:0051049	regulation of transport	0.00723711	100134444,10021,100293534,100526773,10059,10062,10089,10103,10134,10142,10155,10178,10188,10204,1026,10297,10316,10333,10347,10368,10369,10399,10411,10425,10434,10449,10497,10626,10631,10650,10657,10768,10786,1080,10971,11037,11060,11069,11097,111,11127,11149,11151,11252,113451,1136,1137,114088,1141,1143,114781,114882,114898,1149,115704,115827,116444,117,117854,1180,1181,1183,1184,1186,1187,1188,…
GO:0023051	regulation of signaling	0.00730805	10025,100271715,10042,10044,10045,10048,10059,10060,10062,10098,10114,10116,10131,10134,10146,10178,10193,10206,10220,10231,10251,10252,10253,10254,1028,10297,10333,10346,10347,10368,10369,10395,10399,10411,10419,10449,10451,10458,10475,10479,10497,10499,10507,10521,10554,10555,10585,10614,10626,10631,10636,10637,10657,10666,10768,1080,10818,10846,10855,10955,10971,10988,11069,1107,11072,1108,111…
GO:0018130	heterocycle biosynthetic process	0.00737273	10001,10002,10009,100129543,100129842,10014,10025,100271849,100287226,100289678,100381270,100507290,100532731,10062,10102,10113,10114,10153,10155,10165,10178,10189,10193,10196,10206,1022,10243,1026,10265,1027,10274,1028,10346,10401,10411,10419,10432,1044,1045,1046,10475,10476,10499,10507,10521,10538,1054,10574,10575,10614,10620,10626,10632,10636,10637,10655,10656,10657,10660,10694,107,10716,10773…
GO:0060627	regulation of vesicle-mediated transport	0.00749325	100293534,10062,10103,10188,10347,10399,10434,10497,1080,11037,11069,11127,11149,11151,11252,114088,114781,115704,115827,124912,127833,136,140730,143425,1445,148281,150,150696,151056,1601,164,167,169026,1742,1794,1813,196527,201294,203190,208,2181,2241,2242,2259,22848,22871,22876,22905,22930,23236,23317,2332,23327,23413,23607,23637,25,25930,26045,2621,2624,2683,27,27072,27183,2719,27342,274,2741,…
GO:0006464	cellular protein modification process	0.00755971	10000,10001,10006,10014,10044,10045,10048,100528030,100532731,10076,10106,10114,10116,10129,10142,10152,10155,10164,10178,10188,10193,10195,10196,102,10206,10217,1022,10220,10243,10252,10253,1026,1027,10274,1028,10290,10317,10331,10333,10346,10347,10395,10399,10401,10411,10418,10419,10420,10422,10425,10432,10434,10467,10475,10477,10499,10507,10533,10549,10585,10614,1062,10626,10636,10637,10678,10…
GO:0036211	protein modification process	0.00755971	10000,10001,10006,10014,10044,10045,10048,100528030,100532731,10076,10106,10114,10116,10129,10142,10152,10155,10164,10178,10188,10193,10195,10196,102,10206,10217,1022,10220,10243,10252,10253,1026,1027,10274,1028,10290,10317,10331,10333,10346,10347,10395,10399,10401,10411,10418,10419,10420,10422,10425,10432,10434,10467,10475,10477,10499,10507,10533,10549,10585,10614,1062,10626,10636,10637,10678,10…
GO:0043434	response to peptide hormone	0.0081937	10014,10062,1027,10458,10626,107,10768,108,111,112,113,114,114882,115,127124,1277,130399,132864,1394,1395,1445,145264,1490,155066,1605,1812,183,196883,1978,1979,207,208,2155,2241,229,22937,2303,2308,23175,23189,23235,23411,245972,245973,2549,26060,2642,2645,2660,2692,2693,2740,2778,2844,2931,2932,29988,301,3091,3158,3164,3172,3190,328,3291,339403,353,3625,3643,3667,3692,3726,3727,376497,3795,3990…
GO:0001704	formation of primary germ layer	0.00911427	1284,1289,1290,1291,1294,1295,1301,1843,1844,1846,1847,1848,2116,2138,2139,2263,2296,2303,23135,23168,2335,2627,2821,3196,3624,3678,3685,3688,3689,3691,3693,3909,3912,3914,3975,4086,4838,54623,55614,5566,5573,57045,57057,57669,64321,655,657,6657,6862,6911,7403,7481,79971,8013,8320,8324,83881,8516,8646,89870,9646
GO:0051271	negative regulation of cellular component movement	0.00949271	10014,100526773,10076,10193,1027,10371,10395,10500,10501,10505,10507,10509,10512,10653,10718,11057,114882,1281,130399,134,1460,1524,153090,1588,1602,1605,1800,1812,1813,2066,223117,23189,23213,23236,23603,25930,25932,2625,2658,27302,27342,286205,2932,29956,3084,3146,3162,328,347,4035,4092,4838,4856,5054,5176,5318,54437,54567,5467,54910,55558,56254,56920,57119,57175,57556,57715,5793,5795,5796,5797…
GO:0051094	positive regulation of developmental process	0.00981558	10059,10109,10252,10371,10399,10411,10419,1045,10458,10507,10626,10636,10655,10658,10818,10855,11075,11078,1116,11344,1139,116039,116844,116986,118738,1192,1230,1232,1240,124936,1272,1277,127833,130497,133308,140685,1432,1436,146206,1482,1490,151,151449,152,152007,1524,153090,1601,1605,170302,1749,1756,1761,1813,182,183,1894,1909,1954,196527,1981,2011,201294,204851,2066,207,2116,2146,219736,2242,…
GO:0065009	regulation of molecular function	0.00983313	10006,10014,10025,100271715,100293534,10044,10045,100526773,100532731,10062,10113,10114,10116,10129,10134,10142,10178,10188,10193,10206,1022,10231,10252,10253,1026,1027,1028,10316,10333,10346,10347,10368,10369,10395,10399,10406,10411,10434,10451,10475,10499,10507,1054,10575,10598,10614,1062,10636,10653,107,10718,10768,108,1080,10816,10817,10818,10900,10935,11060,11065,11069,11072,11074,111,11123,…
GO:0007492	endoderm development	0.0105547	1284,1289,1290,1291,1294,1295,1301,1843,1844,1846,1847,1848,2131,2186,23168,2335,2626,2627,3087,3175,3624,3678,3685,3689,3693,3909,3912,3914,3975,4838,5083,54623,55614,57057,57669,64321,657,6657,7040,7080,8320,83881,9573,9646
GO:0032774	RNA biosynthetic process	0.0109121	10001,10002,10009,100129543,100129842,10014,10025,100271849,100287226,100289678,100381270,100507290,100532731,10062,10102,10113,10114,10153,10155,10178,10189,10193,10196,10206,1022,10265,1027,10274,1028,10346,10401,10411,10419,10432,1044,1045,1046,10475,10499,10507,10521,10538,1054,10614,10620,10626,10636,10637,10655,10656,10657,10660,10716,10773,10782,10793,10794,10902,10921,10935,10957,10971,10…
GO:0006096	glycolytic process	0.0111033	2023,2026,2027,2203,226,229,230,2645,2819,2821,3091,3098,3099,3101,3643,3692,4656,4967,51085,51422,51548,5211,5213,5214,5230,5232,5313,5315,54541,5465,55526,5571,55753,6774,8473,863,89,957,9611,9759
GO:0050768	negative regulation of neurogenesis	0.0111804	10220,10371,10500,10501,10505,10507,10509,10512,10660,10718,11075,112,11221,1281,152330,152559,1630,1656,1745,1746,1814,182,1840,1910,1977,2066,223117,2258,22871,22876,22933,23108,23189,23557,2737,2932,29956,30012,30812,3084,3196,3280,3475,351,3670,3688,388585,3956,4009,4035,4038,4211,440275,4825,5080,50807,53335,54413,54437,54910,55079,5530,55558,56920,57142,57556,57715,5800,58190,5909,5978,6259…
GO:0006090	pyruvate metabolic process	0.0112287	10873,1737,1738,189,2023,2026,2027,2203,226,229,230,23539,2645,2739,2819,2821,3091,3098,3099,3101,3643,3692,4656,4967,5091,51085,51422,51548,5162,5211,5213,5214,5230,5232,5313,5315,54541,5465,54704,55526,5571,55753,57546,6566,6774,682,8013,8473,863,883,89,9123,957,9611,9759
GO:0006468	protein phosphorylation	0.0114402	10000,10006,10044,10045,10048,10106,10114,10142,10152,10155,10178,10188,10193,102,10217,1022,10220,10252,10253,1026,1027,1028,10290,10333,10347,10399,10411,10419,10420,10507,10549,10614,1062,10636,10637,107,10718,108,10817,10818,11011,11064,11072,111,1116,11183,11184,112,11221,113,1136,1139,114,114882,114898,115,1163,1164,116986,117854,1195,1196,1198,122011,122706,122809,1230,1234,1236,124790,127…
GO:0051172	negative regulation of nitrogen compound metabolic process	0.0117631	10002,10009,100127983,10014,100381270,100532731,10062,10155,10206,10247,1027,1028,10346,10347,10399,10419,1045,1046,10499,10507,1054,10614,10637,10642,10643,10644,10657,10658,10735,10782,10921,10971,11007,11059,11060,11074,1108,11176,112939,11335,116039,117581,117854,118738,121504,122953,1240,124790,127343,129025,130497,132864,135644,138151,1395,140883,144165,144233,145258,1482,1487,1488,148979,1…
GO:0060485	mesenchyme development	0.013098	10155,10371,10500,10501,10505,10507,10509,10512,114990,1277,130497,145258,1482,152007,153090,157506,1601,1605,182,1909,1910,2065,2066,2078,2146,223117,2254,2255,2263,2296,2303,23187,23414,23462,23493,23603,2487,2626,2637,26508,2932,30812,3082,3084,3091,3280,3516,3670,3911,3987,4092,4208,4734,4838,5075,5077,5308,54437,54910,54949,55223,56920,57057,57142,5754,57556,57669,57715,58495,5978,5979,6317,…
GO:0010646	regulation of cell communication	0.0133661	10025,100271715,10042,10044,10045,10048,10059,10062,10098,10114,10116,10131,10134,10146,10178,10193,10206,10220,10231,10251,10252,10253,10254,1028,10297,10333,10346,10347,10368,10369,10395,10399,10411,10419,10449,10451,10458,10475,10479,10497,10499,10507,10521,10533,10554,10555,10585,10614,10626,10631,10636,10637,10657,10666,1080,10818,10846,10855,10955,10971,10988,11069,1107,11072,1108,111,11123…
GO:2000145	regulation of cell motility	0.0146214	10014,100287171,100526773,10076,10154,10193,102,10371,10395,10399,10411,10500,10501,10505,10507,10509,10512,10631,10653,10718,11057,11151,114882,117584,1230,1235,1236,1240,1277,1281,130399,134,1432,1436,145957,1460,146206,150,152007,1524,153090,1588,1601,1602,1605,1636,1800,1812,1813,182,183,1909,1956,196527,2064,2065,2066,207,208,2155,2159,222487,223117,2241,2242,2249,2252,2255,22876,22919,2303,…
GO:0010604	positive regulation of macromolecule metabolic process	0.0147521	10001,10002,10006,10014,10025,100271849,100532731,10062,10134,10142,10153,10155,10178,10188,10189,10193,10206,1022,10220,10253,1026,10262,1027,10274,1028,10297,10333,10346,10347,10395,10399,10401,10411,10425,10432,1044,1045,1046,10475,10499,10507,10521,10533,10538,1054,10574,10575,1062,10620,10626,10637,10655,10657,10694,107,10716,10718,108,10818,10935,1105,11060,11065,11074,111,11149,1116,11183,…
GO:0043269	regulation of ion transport	0.0149846	100134444,10021,100526773,10089,10142,10347,10368,10369,10411,10768,10786,1080,10971,11060,11151,1136,1137,1141,116444,117,1180,1181,1183,1184,1186,1187,1188,1192,1193,1230,1272,131096,1318,134,1394,1395,144453,1482,150,150094,154043,157855,1739,1742,1756,1804,1812,1813,1814,1815,183,1909,196527,201140,2040,207,208,2182,219931,2257,2259,2273,22871,22930,23171,2332,23327,23415,23416,23542,25,25923…
GO:0001568	blood vessel development	0.015761	10014,10411,1045,10451,1046,10512,10855,1116,1139,116844,1232,1277,1278,1281,1282,1284,1285,1289,1295,1296,130497,1306,1432,144165,1464,1482,1490,1524,153090,164656,1747,182,183,1909,1954,196,2028,2034,204851,2064,207,2116,2138,2191,2251,2254,2255,2263,2296,2303,2308,23129,2321,23213,23328,2335,23411,23414,23462,23493,23576,25865,25932,26051,2624,2626,2627,2637,2658,2683,2719,2737,2821,2833,2837,…
GO:0003006	developmental process involved in reproduction	0.0161311	100131137,10116,10155,10265,1027,1028,10371,1045,1046,10499,10549,10655,10658,1080,10818,10935,11057,116369,117,117154,122042,1299,130497,131118,132625,135935,1432,147872,151449,157506,1588,1602,1618,163589,168391,1738,1739,1747,1761,1956,196,2034,207,2116,2186,2252,2254,2255,2263,22873,22933,2296,2309,23093,23213,23411,23414,23462,23493,23617,23639,2492,2516,2549,255220,25836,25945,26038,2623,26…
GO:0007193	adenylate cyclase-inhibiting G-protein coupled receptor signaling pathway	0.0164358	10419,107,108,111,112,11251,113,114,115,122042,134,150,1813,1814,1815,196883,2316,2492,2774,2781,2847,2861,2899,2912,2913,2914,2916,2917,2918,333,4883,4887,4985,4986,4987,4988,5660,6752,6755,768239,9283
GO:0043010	camera-type eye development	0.0165802	10002,10220,10265,1028,10586,10818,112724,114789,116039,1181,1282,1295,1296,1497,157506,1739,1815,182,1956,204851,220202,221935,2255,22930,2296,2303,23424,23657,24147,246213,25932,25945,26146,2625,2737,2820,28996,2916,30062,3065,30812,3091,3190,3299,348980,357,362,3624,3725,388585,3913,3975,4081,4094,4124,4211,4284,4617,4628,4814,5078,5080,50937,51343,5146,5158,5176,51761,5308,5309,54549,54567,54…
GO:0009135	purine nucleoside diphosphate metabolic process	0.0167628	1739,1740,1741,1742,2023,2026,2027,203,2203,226,229,230,26289,2645,272,2819,2821,3091,3098,3099,3101,3643,3692,4354,4656,4967,51085,51422,51548,5211,5213,5214,5230,5232,5313,5315,54541,5465,55526,5571,55753,6774,8473,8573,863,89,9414,957,9611,9759
GO:0009179	purine ribonucleoside diphosphate metabolic process	0.0167628	1739,1740,1741,1742,2023,2026,2027,203,2203,226,229,230,26289,2645,272,2819,2821,3091,3098,3099,3101,3643,3692,4354,4656,4967,51085,51422,51548,5211,5213,5214,5230,5232,5313,5315,54541,5465,55526,5571,55753,6774,8473,8573,863,89,9414,957,9611,9759
GO:0003002	regionalization	0.0168701	10006,100532731,10220,10252,10371,1044,1045,1046,10512,10655,10716,10818,11127,123872,130497,145258,1482,153572,163589,1745,1746,1848,1952,1954,2016,2018,2019,204851,2128,2186,2255,2263,2296,2303,23493,23648,25911,26146,2626,2637,2648,27152,2719,2735,2736,2737,28996,2926,3087,3203,3205,3206,3216,3219,3223,3225,3226,3235,3236,3280,3516,3670,388585,389549,390992,3975,4010,4038,4091,4208,4617,4618,4…
GO:0098661	inorganic anion transmembrane transport	0.0179969	10050,10246,10723,10786,1080,10861,11095,115111,116369,1180,1181,1183,1184,1186,1187,1188,1192,1193,121601,144453,1836,196527,203859,219855,2568,25932,2741,2742,2743,284129,338440,441509,5172,53405,54020,54102,56923,57030,57348,57468,57719,63982,65012,6557,6558,6559,6560,6561,6568,6574,6575,7439,8001,80727,9022,94015,9990
GO:0032869	cellular response to insulin stimulus	0.0187168	10014,10062,10458,114882,127124,132864,145264,155066,1812,1978,1979,207,208,2241,229,2303,2308,23175,23189,23235,23411,245972,245973,2549,26060,2645,2660,2692,2693,2844,2931,29988,3091,3158,3190,353,3625,3643,3667,4303,4644,493829,50617,51382,51606,5170,523,525,526,527,528,5295,5296,5313,5319,534,535,537,5468,5471,5579,5580,5584,5588,5590,55971,5770,5771,5786,5791,5970,6198,6517,6599,6770,6844,72…
GO:0006757	ATP generation from ADP	0.0189937	2023,2026,2027,2203,226,229,230,2645,2819,2821,3091,3098,3099,3101,3643,3692,4656,4967,51085,51422,51548,5211,5213,5214,5230,5232,5313,5315,54541,5465,55526,5571,55753,6774,8473,863,89,957,9611,9759
GO:0001501	skeletal system development	0.018999	10006,10220,10234,10265,1028,1044,10507,10631,10655,1116,116039,1240,124976,1277,1278,1280,1281,1290,1297,1298,1300,1301,1302,130497,1305,1311,133308,1432,145258,1490,150356,157506,161882,171023,1739,1745,1746,1749,1954,196527,2019,202018,2131,2134,2138,2249,2251,2254,2261,2263,2296,2303,2313,23213,23314,2487,25836,25902,2658,2662,27302,2736,2737,2767,2776,2778,28982,3091,3203,3205,3206,3216,3219…
GO:0044708	single-organism behavior	0.0190504	10347,10499,10636,107,10716,10752,1136,1137,1138,1139,114,1140,1141,1143,114781,127343,130507,134,1497,1524,1621,163175,164312,1742,1803,1812,1813,1814,1815,1816,1956,1977,1979,1981,2019,2059,221935,2257,2258,22829,22849,22941,23236,2334,2353,23542,2515,25769,26047,26058,2636,2692,2693,27020,2740,2741,2743,2821,2837,2844,2890,2898,28996,2903,2904,2906,2917,29767,3064,3091,3156,3235,3236,351,353,3…
GO:0034199	activation of protein kinase A activity	0.0192481	107,108,111,112,113,114,115,196883,5566,5567,5568,5573,5575,5576,5577
GO:0044724	single-organism carbohydrate catabolic process	0.0200585	11181,132158,178,2023,2026,2027,2203,226,229,230,23324,256356,2645,2710,2712,27294,2819,2820,2821,3091,3098,3099,3101,3146,3643,3692,3795,4125,4656,4967,51085,51181,51422,51548,5211,5213,5214,5230,5232,5255,5256,5313,5315,54541,5465,5509,55276,55526,55586,5571,55753,5834,5836,6120,64080,6652,6774,729020,79660,808,8277,8473,863,89,90673,957,9611,9759,9942
GO:0044723	single-organism carbohydrate metabolic process	0.0203911	10007,100528030,10164,10165,10195,10317,10331,10418,10499,10585,10678,10905,11041,11093,11096,11181,11226,11227,11266,11282,11320,114805,114898,117,117248,119391,1196,126792,130589,132158,132789,133688,135152,1353,1374,1432,143662,144245,145173,145264,1468,150094,160,1605,1650,166012,167127,168391,1727,1737,178,192134,200810,201595,2023,2026,2027,207,208,2131,2134,2203,226,229,22906,22933,230,230…
GO:0010629	negative regulation of gene expression	0.0211103	10002,10009,100127983,10014,100381270,100532731,10062,10155,10206,10247,1026,1027,1028,10399,1045,1046,10499,10507,1054,10614,10634,10637,10642,10643,10644,10657,10658,10921,10971,10978,11007,11022,11059,11060,11074,1108,11097,11176,112939,11335,116039,117581,117854,118738,121504,122953,1230,1240,124790,127343,129025,130497,132864,135644,1361,138151,1395,140883,143689,144165,144233,145258,1482,14…
GO:0007626	locomotory behavior	0.0221605	10499,10752,111,1136,1137,1141,1143,114781,127343,1497,1621,163175,1742,1803,1812,1813,1814,1815,2019,2059,2257,23230,23551,2492,26058,2636,27306,2741,2743,2775,2861,28996,2906,2916,29801,3084,3235,3236,351,3766,4211,4644,4669,478,4857,4887,4923,4929,4985,4986,4987,4988,51168,5153,5194,5309,53616,54112,55074,55079,55084,55636,57282,57555,57679,57731,58524,6531,6571,6616,6647,6648,6801,6900,7054,7…
GO:0001667	ameboidal-type cell migration	0.0227529	10014,10371,10500,10501,10505,10507,10509,10512,117584,1235,130399,1432,1460,152007,153090,1803,183,1910,1954,2066,207,2191,223117,2241,2249,2252,2255,2303,23129,23328,23499,23603,25865,25930,2625,2637,2658,27302,29941,30812,3091,3146,3164,3670,3688,3689,3695,3725,3911,411,4627,4838,4846,4856,5155,51564,5170,5176,5308,5335,5371,54345,54437,54443,54566,54567,5467,54910,5547,5578,5585,5586,5587,559…
GO:0002009	morphogenesis of an epithelium	0.0239605	10082,10116,10155,10252,10253,10371,10395,10512,10660,10818,11127,122706,123872,1282,1289,130497,1436,144165,1460,146206,1482,151449,153572,157506,160,1601,1605,161,166336,170690,1739,1741,182,183,1909,1951,1952,1954,1956,2138,219736,2239,2252,2255,2263,2303,23129,2316,23213,23513,2487,25,253430,2535,25865,25902,25932,26005,26146,26249,2625,2626,2637,2648,2658,2683,27152,2719,2736,2737,27443,2926…
GO:0022604	regulation of cell morphogenesis	0.0240956	100507050,10109,10154,10371,10395,10458,10500,10501,10505,10507,10509,10512,10611,10631,10716,11078,11149,11151,1123,11344,1136,1141,114793,114990,115704,115948,116985,118987,122011,1277,127833,128486,134430,1436,1452,1453,1454,1456,146057,147179,152007,153090,1601,1605,1630,170690,1739,1833,1954,2011,201294,2038,2059,2146,223117,2242,2258,226,22871,22999,23025,23043,23098,23129,2316,23187,23189,…
GO:0072001	renal system development	0.0249488	10220,10247,10252,1028,10972,11127,116039,1282,1285,1286,130497,153572,157506,1636,170690,1739,182,183,1909,2018,2028,2138,2255,2263,2296,2303,23213,25836,26146,26249,2625,26508,2719,2736,2737,30812,3158,3190,3280,342372,359,3691,3764,388585,3911,3913,3975,4038,4086,4090,4091,4092,4093,4208,4811,4824,4868,4953,5017,50484,5125,5154,5155,5176,5471,54790,55083,55366,55959,5613,5629,56913,5727,5800,5…
GO:0003206	cardiac chamber morphogenesis	0.0252793	10512,1301,1482,161882,182,2263,2296,2303,23414,23462,23493,2535,2625,2626,2627,26508,27302,2931,3084,3091,3280,3491,3516,3670,4092,4208,4634,4853,4887,4889,5308,5318,54567,5457,54583,5629,57057,58495,5914,5915,60485,6262,64783,6608,6899,6910,6926,7010,7139,7168,7481,79977,8321,9249,9510
GO:0008361	regulation of cell size	0.026075	10154,10371,10411,10451,10500,10501,10505,10507,10509,10512,10723,11344,118,134430,1630,1954,196527,207,223117,2258,23108,23129,2335,23499,2492,25,2803,2932,3084,3091,310,343,3475,358,359,361,362,363,3778,3984,4284,4478,4825,53335,5361,5362,54437,54910,55558,56920,57142,57521,57556,57611,57698,57715,5879,5916,5962,5979,6259,6405,64218,6560,7248,729230,7409,7410,7430,7869,80031,81565,84335,8473,84…
GO:0001822	kidney development	0.0262641	10220,10247,10252,1028,10972,11127,116039,1285,1286,130497,153572,157506,1636,170690,1739,182,183,1909,2028,2138,2255,2263,2296,2303,23213,25836,26146,26249,2625,26508,2719,2736,2737,30812,3158,3190,3280,342372,359,3764,388585,3911,3913,3975,4038,4086,4090,4091,4092,4093,4208,4811,4824,4868,4953,5017,50484,5125,5154,5155,5176,5471,54790,55083,55366,55959,5613,5629,56913,5727,5800,5914,5915,5972,5…
GO:0010563	negative regulation of phosphorus metabolic process	0.0287435	10048,10106,10114,10217,10252,10253,1026,1027,1028,10399,10507,10614,10636,10935,11065,11072,11221,114794,116729,122809,124790,135228,1353,1395,142679,1445,145376,150,150290,152559,153090,153769,154043,1605,171392,1739,1740,1741,1756,1812,1813,1814,1815,1843,1844,1845,1846,1847,1848,1849,1850,1852,1909,1910,207,2122,2203,221496,22863,22876,22933,2308,23171,23307,23411,23504,23603,23624,25,2587,25…
GO:0045936	negative regulation of phosphate metabolic process	0.0287435	10048,10106,10114,10217,10252,10253,1026,1027,1028,10399,10507,10614,10636,10935,11065,11072,11221,114794,116729,122809,124790,135228,1353,1395,142679,1445,145376,150,150290,152559,153090,153769,154043,1605,171392,1739,1740,1741,1756,1812,1813,1814,1815,1843,1844,1845,1846,1847,1848,1849,1850,1852,1909,1910,207,2122,2203,221496,22863,22876,22933,2308,23171,23307,23411,23504,23603,23624,25,2587,25…
GO:0033539	fatty acid beta-oxidation using acyl-CoA dehydrogenase	0.0297575	2108,2639,27034,28976,33,34,35,36,37,3712,51,55289,80724,8309,8310,84129
GO:0035239	tube morphogenesis	0.0306619	10252,10253,10395,10660,11127,123872,1282,130497,1436,144165,1460,1482,151449,153090,153572,157506,159296,1605,170690,1739,183,1909,1954,1956,2138,2255,2263,2303,23129,23513,253430,2535,25836,25865,25902,25932,26005,26249,2625,2626,2627,2637,2648,2658,2683,2719,2735,2736,2737,27443,30812,3087,3091,3142,3280,3516,3549,388585,3911,3975,4208,4485,4522,4824,4838,51098,5308,5371,54345,54567,54910,5508…
GO:0035879	plasma membrane lactate transport	0.0318462	133418,162515,201232,23539,387700,6566,9120,9121,9122,9123,9194
GO:0016311	dephosphorylation	0.0322187	10076,10106,10217,10395,10507,11072,11122,11221,11266,114794,114971,116729,121665,128853,134,134510,142679,145376,150290,151742,153769,1739,1740,1741,1813,1843,1844,1845,1846,1847,1848,1849,1850,1852,2070,2138,2139,2140,2203,22870,22876,22908,23035,23175,23239,23262,23307,23399,23504,248,250,251,25930,26051,2629,26472,27068,283871,284352,285193,286187,3064,328,338599,3612,3613,3632,374462,389207,…
GO:0046031	ADP metabolic process	0.0327767	2023,2026,2027,203,2203,226,229,230,26289,2645,272,2819,2821,3091,3098,3099,3101,3643,3692,4656,4967,51085,51422,51548,5211,5213,5214,5230,5232,5313,5315,54541,5465,55526,5571,55753,6774,8473,863,89,957,9611,9759
GO:0008037	cell recognition	0.0336777	10371,1047,10574,10575,10666,10694,11085,11151,1236,124912,148229,152330,157855,167,1739,1794,1951,1954,199731,201633,22948,23705,2515,253559,256710,259197,25945,2596,26047,2683,347732,351,375033,3911,3958,410,4345,5016,53340,54760,55079,55790,56253,57142,57228,57863,5817,5818,5819,6091,6092,64221,6900,7275,7287,7852,79937,81035,81607,8440,8747,8748,8829,9037,948,949,9898
GO:0035725	sodium ion transmembrane transport	0.0338561	10021,10050,10246,10479,10786,150159,1739,1756,1814,1815,183,196527,2040,2257,23171,23327,25769,259232,26266,2745,285195,348980,357,3775,40,41,4734,478,479,481,482,483,4842,495,55515,57030,57657,610,6331,6332,6337,6338,6339,6340,6520,6543,6546,6547,6550,6553,6559,6561,6568,6574,6575,6640,7402,81,84679,8647,9187,9311,9368,9497
GO:0030334	regulation of cell migration	0.0338972	10014,100287171,10076,10154,10193,102,10371,10395,10399,10411,10500,10501,10505,10507,10509,10512,10631,10718,11057,11151,114882,117584,1230,1235,1236,1240,1277,1281,130399,134,1432,1436,1460,146206,150,152007,1524,153090,1588,1601,1602,1605,1636,1800,1812,1813,182,183,1909,1956,196527,2066,207,208,2155,2159,222487,223117,2241,2249,2252,2255,22919,2303,23129,2316,23189,2321,23213,23236,23328,2335…
GO:0060411	cardiac septum morphogenesis	0.0340975	1482,161882,182,2263,23414,23462,23493,2535,2626,2627,26508,3280,3491,3670,4092,4853,5308,54583,5629,57057,5914,5915,60485,64783,6608,6899,6910,6926,7481,8321,9249
GO:0045665	negative regulation of neuron differentiation	0.0359256	10220,10371,10500,10501,10505,10507,10509,10512,10660,11075,112,152330,152559,1630,1656,182,1840,1910,1977,223117,2258,22871,22876,23108,23189,23557,2737,2932,29956,30012,30812,3196,3280,3475,351,3670,3688,388585,3956,4009,4035,4038,4211,440275,5080,50807,53335,54413,54437,54910,55079,5530,55558,56920,57142,57556,57715,5800,58190,5909,5978,6259,6405,64218,6469,64843,6496,655,6657,6658,6662,6695,6…
GO:0048663	neuron fate commitment	0.0369482	10660,10716,1745,1746,2128,2138,23314,25925,2624,2636,2736,2737,30012,3084,3226,3236,3280,3516,3670,3714,388585,474,4825,5080,5081,54567,5457,55079,58524,63950,6469,64843,64919,6601,6656,7042,7046,7080,84504
GO:0006935	chemotaxis	0.0373941	10048,100507050,10154,102,10371,10417,10451,10500,10501,10505,10507,10509,10512,10663,10678,10716,10718,10752,10800,10803,11041,11151,1123,11251,1230,1232,1233,1234,1235,1236,1237,1238,1240,129025,140883,1432,1436,151449,152330,1524,1588,1605,1630,170302,1749,1794,1833,1909,1910,1951,1954,196527,2064,208,2131,2155,223117,2241,2242,2249,2252,2255,23129,2321,2331,2335,23396,23513,25865,2596,26153,2…
GO:0044711	single-organism biosynthetic process	0.0384637	10057,10062,10082,10102,10165,10170,10195,10243,10331,10390,10399,10411,10449,10476,10554,10555,10573,10574,10575,10632,10678,10694,107,10735,10797,108,1080,10818,10826,10861,10900,10948,11041,111,112,11227,112812,113,113451,114,114898,114971,115,116540,117,119391,1196,122042,122622,124454,125981,126792,1277,128486,1289,129642,132,132954,133686,135,135152,136,1394,1395,144245,145264,1464,1468,149…
GO:0009185	ribonucleoside diphosphate metabolic process	0.039295	1739,1740,1741,1742,2023,2026,2027,203,2203,226,229,230,26289,2645,272,2819,2821,3091,3098,3099,3101,3643,3692,4354,4656,4967,51085,51422,51548,5211,5213,5214,5230,5232,5313,5315,54541,5465,55526,5571,55753,6774,8473,8573,863,89,9414,957,9611,9759
GO:0042471	ear morphogenesis	0.0396066	10253,116039,121227,124590,1280,1301,130497,145258,1749,2138,219736,222662,2254,2255,2263,23513,2487,2535,25836,26018,2624,2625,2637,2736,374462,4647,4669,474,51168,51761,525,53405,5459,55084,55636,5629,5754,57822,579,5879,6299,6647,6662,6899,7253,7291,7976,79955,8013,8323,8516,8575,8820,8829,9132,9368,9423,9620,9935
GO:0051246	regulation of protein metabolic process	0.0401445	10006,100127983,10014,100293534,10048,100526773,100532731,10062,100885850,10106,10114,10116,10129,10131,10134,10142,10178,10188,10193,10196,10217,1022,10220,10247,10252,10253,1026,1027,1028,10297,10333,10347,10395,10399,10401,10406,10411,10419,10425,10467,10507,10533,1054,10614,1062,10636,10637,10642,10643,10644,10653,10657,10658,107,10718,108,10816,10818,10935,10972,11011,11065,11072,111,1116,11…
GO:0019362	pyridine nucleotide metabolic process	0.0402328	133686,1738,2023,2026,2027,2203,2232,226,229,230,23171,2539,25824,2645,2819,2821,3091,3098,3099,3101,3420,3643,3692,4199,4200,4656,4860,4967,51085,51167,51181,51422,51548,5162,5211,5213,5214,5230,5232,5313,5315,54541,5465,55191,55276,55526,5571,55753,6120,65220,6774,7086,729020,8473,8514,8564,863,89,93100,9540,957,9611,9759
GO:0046496	nicotinamide nucleotide metabolic process	0.0402328	133686,1738,2023,2026,2027,2203,2232,226,229,230,23171,2539,25824,2645,2819,2821,3091,3098,3099,3101,3420,3643,3692,4199,4200,4656,4860,4967,51085,51167,51181,51422,51548,5162,5211,5213,5214,5230,5232,5313,5315,54541,5465,55191,55276,55526,5571,55753,6120,65220,6774,7086,729020,8473,8514,8564,863,89,93100,9540,957,9611,9759
GO:0007611	learning or memory	0.0412543	10347,10636,107,10716,1139,114,1141,114781,1497,1524,1621,164312,1742,1812,1813,1814,1815,1816,1956,1979,2019,2258,22829,22849,22941,23236,2334,2353,23542,2515,25769,26047,27020,2740,2821,2844,2890,2903,2904,2917,29767,3064,3091,3156,351,3678,3688,3725,41,412,4208,4212,431707,440275,478,4891,4923,4986,50944,51247,5153,5176,54413,5575,5577,5582,5590,57030,57468,57502,590,6198,65009,6543,6547,6616,…
GO:0010243	response to organonitrogen compound	0.0413745	10014,10021,10062,10142,1026,1027,10411,10458,10626,107,10768,108,1080,10972,111,112,113,1134,1135,1136,1137,1138,1139,114,1140,1141,1142,1143,1146,114882,115,1244,1261,127124,1277,1278,1281,1282,1288,1290,1291,130399,1307,132864,1394,1395,1432,1445,145264,1490,155066,159,16,1605,1609,1621,1644,1723,1812,1813,1814,1815,1816,182,183,1843,189,1909,1956,196883,1978,1979,207,208,2155,218,221935,2241,…
GO:0060562	epithelial tube morphogenesis	0.0419667	10252,10253,10395,10660,11127,123872,1282,130497,1436,144165,1460,1482,151449,153572,157506,1605,170690,1739,183,1909,1954,2138,2255,2263,2303,23129,23513,253430,2535,25865,25902,25932,26005,26249,2625,2626,2637,2648,2658,2683,2719,2736,2737,27443,30812,3087,3091,3280,3516,3549,388585,3911,3975,4208,4485,4522,4824,4838,51098,5308,5371,54345,54567,54910,55081,55083,55366,5566,5567,5613,57057,5727,…
GO:0051248	negative regulation of protein metabolic process	0.0421025	100127983,100293534,10048,100526773,10062,10106,10114,10129,10196,10217,10247,10252,10253,1026,1027,1028,10347,10399,10401,10406,10507,10614,10636,10642,10643,10644,10653,10658,10816,10935,11011,11065,11072,11221,113451,114794,116729,116986,117584,122809,124790,128488,1285,1294,132864,135228,135644,1361,140686,140832,140902,142679,144233,1445,145264,145376,1487,149708,150290,152559,153090,153769,…
GO:0010467	gene expression	0.0423108	10001,10002,10009,100127983,100129543,100129842,10014,10025,100271849,100287226,100289678,100293534,100381270,100507290,100532731,10062,100885850,10098,10102,10113,10114,10131,10150,10153,10155,10165,10178,10180,10181,10189,10193,10196,102,10206,1022,10247,10253,1026,10262,10265,1027,10274,1028,10346,10395,10399,10401,10411,10419,10432,1044,1045,1046,10475,10482,10499,10507,10521,10538,1054,10549…
GO:0048522	positive regulation of cellular process	0.0433536	10001,10002,10006,10014,10025,100271849,100287171,100293534,10044,10045,100532731,10059,10062,10094,10095,10098,10103,10109,10134,10142,10152,10153,10155,10178,10181,10188,10189,10193,102,10204,10206,1022,10220,10253,1026,10262,1027,10274,1028,10316,10333,10346,10347,10371,10395,10397,10399,10401,10411,10419,10425,10432,1044,1045,10451,10458,1046,10475,10497,10499,10500,10501,10505,10507,10509,10…
GO:0022414	reproductive process	0.0434643	10007,100131137,10051,10116,10134,10155,10179,10265,1027,1028,10343,10371,10406,10420,1045,1046,1047,10499,10549,10574,10575,10592,10655,10656,10658,10694,10734,10735,1080,10818,10844,10863,10935,10983,11022,11057,11063,11085,11086,11189,11251,113,113451,113746,116369,1164,117,117154,121355,122042,124912,125972,1299,130399,130497,1307,131118,132625,135458,135935,136332,1394,140732,140894,1432,143…
GO:0042330	taxis	0.0434887	10048,100507050,10154,102,10371,10417,10451,10500,10501,10505,10507,10509,10512,10663,10678,10716,10718,10752,10800,10803,11041,11151,1123,11251,1230,1232,1233,1234,1235,1236,1237,1238,1240,129025,140883,1432,1436,151449,152330,1524,1588,1605,1630,170302,1749,1794,1833,1909,1910,1951,1954,196527,2064,208,2131,2155,223117,2241,2242,2249,2252,2255,23129,2321,2331,2335,23396,23513,25865,2596,26153,2…
GO:0023014	signal transduction by protein phosphorylation	0.0437044	10044,10045,10048,10114,10142,10178,10193,10220,10252,10253,10333,10347,10419,10636,10637,10817,10818,11072,1116,11183,11184,11221,1139,114898,122706,1230,1234,1236,128853,130399,131096,134,136,1395,142679,1432,1436,1445,145957,1464,148252,1490,150,150290,151,151449,151742,152,152007,152559,153090,154043,1605,171392,1739,1742,1813,1815,183,1843,1844,1845,1846,1847,1848,1849,1850,1852,1889,1909,19…
GO:0010256	endomembrane system organization	0.0443678	10098,10139,10228,10254,10313,10347,10397,10399,10419,10434,10458,10791,10972,11097,11187,11196,11252,114882,121601,124491,1289,137886,140732,1445,144717,1452,1453,148229,150368,1601,165324,168620,1739,1804,196527,207,208,2181,221496,2258,22930,23043,23175,2319,23207,23225,23241,23317,23353,23399,23418,23499,23555,255220,256979,25777,25839,25923,26060,2621,26262,27183,2803,284098,287,29763,29911,…
GO:0043412	macromolecule modification	0.0460348	10000,10001,10006,10014,10044,10045,10048,100528030,100532731,10076,10106,10114,10116,10129,10142,10152,10155,10164,10178,10188,10193,10195,10196,102,10206,10217,1022,10220,10243,10252,10253,1026,1027,10274,1028,10290,10317,10331,10333,10346,10347,10395,10399,10401,10411,10418,10419,10420,10422,10425,10432,10434,10467,10475,10477,10499,10507,10533,10549,10585,10614,1062,10626,10636,10637,10678,10…
GO:0072524	pyridine-containing compound metabolic process	0.0469344	133686,1738,2023,2026,2027,2203,2232,226,229,230,23171,2539,25824,2645,2819,2821,29968,3091,3098,3099,3101,316,3420,3643,3692,4199,4200,4656,4860,4967,51085,51167,51181,51422,51548,5162,5211,5213,5214,5230,5232,5313,5315,54541,5465,55191,55276,55526,5571,55753,57026,6120,65220,6774,7086,729020,8473,8514,8564,863,89,93100,9540,957,9611,9759
GO:0045980	negative regulation of nucleotide metabolic process	0.0495342	1395,150,1813,1814,1815,1909,1910,2203,2587,29103,2912,2913,2917,2918,2931,333,4656,4887,4987,4988,51085,51548,54541,54583,5465,5578,56413,6754,6774,729230,79849,8484,863,8811,89,9568,9759
GO:0050890	cognition	0.0495739	10347,10636,107,10716,10752,1137,1139,114,1141,114781,134,1497,1524,1621,164312,1742,1812,1813,1814,1815,1816,1956,1979,2019,2258,22829,22849,22941,23236,2334,2353,23542,2515,25769,25836,26047,27020,2740,2778,2821,2844,2890,2903,2904,2917,29767,3064,3091,3156,351,3678,3688,3725,3973,41,412,4208,4212,431707,440275,478,4891,4923,4986,50944,51247,5153,5176,54413,55084,55180,55636,5575,5577,5582,5590…

## Sheet: Pb_F
S9 Table (B): Gene ontology analyses for human orthologs of Drosophila candidate genes only associated with resistance to lead in females.
GO ID	GO Term	Holm-Bonferroni P-value	Matches
GO:0034220	ion transmembrane transport	6.01575e-14	10050,10057,10060,10142,10165,10246,10257,10368,10369,10479,10768,10786,1080,11136,11151,116443,116444,1192,1193,1244,1317,1318,1345,157724,1649,169026,1804,183,1950,201140,2040,22871,23171,23428,23657,25932,27091,27092,285195,2897,2898,2899,2903,2904,2905,2906,343,359,361,362,363,368,4284,4363,527,53405,537,54102,54413,5566,56301,57194,57205,57555,57628,57709,59283,59284,6337,6338,6339,6340,652,…
GO:0009813	flavonoid biosynthetic process	6.28987e-12	10720,10941,133688,167127,54490,54578,54659,7363,7364,7365,7366,7367,7368,79799
GO:0052696	flavonoid glucuronidation	4.83087e-11	10720,10941,133688,167127,54490,54578,54659,7363,7364,7365,7366,7367,7368,79799
GO:0052695	cellular glucuronidation	2.7584e-10	10720,10941,133688,167127,54490,54578,54659,7363,7364,7365,7366,7367,7368,79799
GO:0055085	transmembrane transport	4.44626e-10	10050,10057,10060,10142,10165,10246,10257,10368,10369,10479,10768,10786,1080,11136,11151,116443,116444,1192,1193,123096,1244,1317,1318,1345,1497,157724,1649,169026,1804,183,1950,201140,2040,22871,23171,23428,23657,25932,27091,27092,285195,2897,2898,2899,2903,2904,2905,2906,343,359,361,362,363,368,4284,4363,4948,527,53405,537,54102,54413,5566,56301,57194,57205,57555,57628,57709,59283,59284,6337,63…
GO:0009812	flavonoid metabolic process	4.89036e-09	10720,10941,133688,167127,54490,54578,54659,7363,7364,7365,7366,7367,7368,79799
GO:0006063	uronic acid metabolic process	9.12243e-09	10720,10941,133688,167127,54490,54578,54659,7363,7364,7365,7366,7367,7368,79799
GO:0019585	glucuronate metabolic process	9.12243e-09	10720,10941,133688,167127,54490,54578,54659,7363,7364,7365,7366,7367,7368,79799
GO:0006811	ion transport	1.11192e-08	10050,10057,10060,10142,10165,10246,10257,10368,10369,10479,10768,10786,1080,11136,11151,114879,114882,116443,116444,1192,1193,1244,1317,1318,1345,1497,154043,157724,1649,169026,1804,183,189,1950,201140,2040,22871,23120,23171,23428,23657,25932,2645,27091,27092,285195,2897,2898,2899,2903,2904,2905,2906,343,359,361,362,363,368,3949,4284,4363,4948,527,5270,53405,537,54102,54413,5566,56301,57194,5720…
GO:0098656	anion transmembrane transport	4.06688e-08	10050,10057,10060,10165,10246,10257,10786,1080,11136,1192,1193,1244,157724,23428,23657,25932,363,368,4363,53405,54102,56301,57709,6568,6574,6575,6833,79751,8140,85320,8604,8714,8884,89845,9022,9056,9057
GO:0050878	regulation of body fluid levels	3.56343e-07	108,113,114,1192,1361,139189,139818,160851,196883,2155,2159,2191,23173,23348,23657,23764,2814,29071,3053,3099,359,361,362,4097,462,5054,5104,51156,5265,5270,5345,5547,5566,5567,5568,5592,5868,6337,6338,6340,6582,6776,6777,6869,7035,7099,710,7103,7975,84959,8527,8626,948
GO:0007215	glutamate receptor signaling pathway	1.09619e-06	10368,10369,116443,116444,22871,27091,27092,2897,2898,2899,2903,2904,2905,2906,54413,57555,59283,59284
GO:0010862	positive regulation of pathway-restricted SMAD protein phosphorylation	1.80719e-06	151449,2657,2658,2661,2662,27302,392255,4838,649,650,651,652,8200,9210,9573
GO:0010466	negative regulation of peptidase activity	2.99862e-06	10816,135228,140902,145264,183,1992,221476,256394,259,3053,327657,462,5054,5104,51050,51156,5176,5265,5270,5274,5275,5276,5345,6317,6318,647174,6906,7035,710,866,871,8710,9709
GO:0005975	carbohydrate metabolic process	7.61176e-06	10165,10720,10941,1116,1117,1118,114805,130589,133688,143662,144245,145173,145264,167127,168391,1950,23171,2589,2590,2645,27159,2720,2819,283871,29071,29880,3098,3099,3101,340485,3421,347,3612,3613,4125,5016,5162,54490,54578,54659,54956,56913,57452,57462,5834,5836,63917,6774,7086,7316,7363,7364,7365,7366,7367,7368,79411,79623,79799,80201,8277,84920,8604,8813,8898,90411,957
GO:0030104	water homeostasis	1.58436e-05	108,113,114,196883,343,359,361,362,363,4284,5566,5567,5568,6337,6338,6340,8626
GO:0060393	regulation of pathway-restricted SMAD protein phosphorylation	6.24565e-05	151449,2657,2658,2661,2662,27302,392255,4838,649,650,651,652,8200,9210,9573
GO:0060395	SMAD protein signal transduction	6.24565e-05	151449,2657,2658,2661,2662,27302,392255,4838,649,650,651,652,8200,9210,9573
GO:0010951	negative regulation of endopeptidase activity	7.15828e-05	10816,135228,145264,183,1992,256394,259,3053,327657,462,5054,5104,51156,5176,5265,5270,5274,5275,5276,5345,6317,6318,647174,6906,7035,710,866,871,8710,9709
GO:0060389	pathway-restricted SMAD protein phosphorylation	0.00013085	151449,2657,2658,2661,2662,27302,392255,4838,649,650,651,652,8200,9210,9573
GO:2000311	regulation of alpha-amino-3-hydroxy-5-methyl-4-isoxazole propionate selective glutamate receptor activity	0.000169481	10368,10369,22871,27091,27092,54413,57555,59283,59284
GO:0044723	single-organism carbohydrate metabolic process	0.000215839	10165,10720,10941,114805,130589,133688,143662,144245,145173,145264,167127,168391,1950,2589,2590,2645,2720,2819,283871,29071,29880,3098,3099,3101,340485,347,3612,3613,4125,5162,54490,54578,54659,54956,56913,57452,5834,5836,63917,6774,7086,7316,7363,7364,7365,7366,7367,7368,79623,79799,80201,8277,84920,8604,8813,8898,90411,957
GO:0006820	anion transport	0.000253845	10050,10057,10060,10165,10246,10257,10768,10786,1080,11136,114879,114882,1192,1193,1244,1497,157724,189,23120,23428,23657,25932,363,368,3949,4284,4363,4948,53405,54102,56301,57194,57205,57709,6568,6574,6575,6833,6865,79751,8140,85320,8604,8714,8884,89845,9022,9056,9057,948,949,9619
GO:0045861	negative regulation of proteolysis	0.000339271	10816,135228,1361,140902,145264,183,1992,221476,256394,259,3053,327657,4534,462,5054,5104,51050,51143,51156,5176,5265,5270,5274,5275,5276,5345,6317,6318,647174,6906,7035,710,866,871,8710,9709
GO:0007596	blood coagulation	0.000390851	1192,1361,139189,139818,160851,2155,2159,2191,23173,23348,23657,23764,2814,29071,3053,4097,462,5054,5104,51156,5265,5270,5345,5547,5566,5567,5568,5592,5868,7035,7099,710,7103,7975,84959,8527,948
GO:0007599	hemostasis	0.000567229	1192,1361,139189,139818,160851,2155,2159,2191,23173,23348,23657,23764,2814,29071,3053,4097,462,5054,5104,51156,5265,5270,5345,5547,5566,5567,5568,5592,5868,7035,7099,710,7103,7975,84959,8527,948
GO:0050817	coagulation	0.000567229	1192,1361,139189,139818,160851,2155,2159,2191,23173,23348,23657,23764,2814,29071,3053,4097,462,5054,5104,51156,5265,5270,5345,5547,5566,5567,5568,5592,5868,7035,7099,710,7103,7975,84959,8527,948
GO:0005996	monosaccharide metabolic process	0.000723001	10165,10720,10941,130589,133688,145173,145264,167127,2645,2720,2819,283871,3098,3099,3101,347,4125,5162,54490,54578,54659,7086,7363,7364,7365,7366,7367,7368,79799,80201,8277,8604
GO:0051346	negative regulation of hydrolase activity	0.000798751	10816,135228,140902,145264,183,1992,221476,23307,256394,259,3053,327657,462,4642,5054,5104,51050,51156,5176,5265,5270,5274,5275,5276,5345,5524,55920,57709,6317,6318,647174,6906,7035,710,7157,866,871,8710,9709
GO:0098660	inorganic ion transmembrane transport	0.00139628	10050,10060,10142,10246,10368,10369,10479,10786,1080,11151,116443,116444,1192,1193,1317,1318,1345,1649,169026,1804,183,201140,2040,23171,25932,27091,27092,285195,2903,527,53405,537,54102,5566,57628,59283,59284,6337,6338,6339,6340,652,6568,6574,6575,6580,6581,6582,6833,7780,7781,80228,84679,84876,84959,9022,92270,93129
GO:0099601	regulation of neurotransmitter receptor activity	0.00146948	10368,10369,22871,2339,27091,27092,54413,57555,59283,59284
GO:0052547	regulation of peptidase activity	0.00190978	10816,135228,140902,145264,183,1992,221476,256394,259,3053,327657,340485,462,4838,5054,5104,51050,51156,5176,5265,5270,5274,5275,5276,5345,54205,6317,6318,647174,6774,6906,7035,710,8626,866,871,8710,9709
GO:0035235	ionotropic glutamate receptor signaling pathway	0.00201599	116443,116444,2897,2898,2899,2903,2904,2905,2906
GO:1902475	L-alpha-amino acid transmembrane transport	0.00209448	10165,157724,23428,23657,57709,79751,8140,8604,9056,9057
GO:0090100	positive regulation of transmembrane receptor protein serine/threonine kinase signaling pathway	0.00309058	151449,2657,2658,2661,2662,27302,3280,392255,4838,649,650,651,652,7041,8200,9210,9573
GO:0050891	multicellular organismal water homeostasis	0.00420389	108,113,114,196883,359,361,5566,5567,5568,6337,6338,6340,8626
GO:0098662	inorganic cation transmembrane transport	0.00431868	10050,10060,10142,10246,10368,10369,10479,10786,11151,116443,116444,1193,1317,1318,1345,1649,169026,1804,183,201140,2040,23171,27091,27092,285195,2903,527,537,5566,57628,59283,59284,6337,6338,6339,6340,652,6568,6574,6575,6580,6581,6582,6833,7780,7781,80228,84679,84876,84959,92270,93129
GO:0048878	chemical homeostasis	0.00515464	10479,108,1080,11151,113,114,1193,1244,1317,1318,1361,1649,169026,183,196883,201140,2108,23171,23428,25932,2639,2645,2658,285195,2898,3098,3099,3101,33,343,359,361,362,363,3712,3949,3990,4023,4097,4284,5176,527,537,5547,5566,5567,5568,5836,6337,6338,6340,64072,652,6597,6772,6774,6869,7780,7781,80201,80724,8310,84129,84679,84959,8626,9388,948,949,9619,9709
GO:0015807	L-amino acid transport	0.00943654	10165,11136,1497,157724,23428,23657,56301,57709,79751,8140,8604,9056,9057
GO:0052548	regulation of endopeptidase activity	0.0120327	10816,135228,145264,183,1992,256394,259,3053,327657,340485,462,4838,5054,5104,51156,5176,5265,5270,5274,5275,5276,5345,54205,6317,6318,647174,6774,6906,7035,710,8626,866,871,8710,9709
GO:1900449	regulation of glutamate receptor signaling pathway	0.0129847	10368,10369,22871,27091,27092,54413,57555,59283,59284
GO:0015793	glycerol transport	0.0183985	343,359,361,362,363,4284
GO:0034199	activation of protein kinase A activity	0.024856	108,113,114,196883,5566,5567,5568
GO:0044241	lipid digestion	0.0289917	149998,200879,3949,3990,5406,5408,9388,948
GO:0044341	sodium-dependent phosphate transport	0.0355915	10050,10246,10786,6568,6574,6575
GO:0098655	cation transmembrane transport	0.0370951	10050,10060,10142,10246,10368,10369,10479,10786,11151,116443,116444,1193,1317,1318,1345,1649,169026,1804,183,201140,2040,23171,27091,27092,285195,2903,2905,527,537,5566,57628,59283,59284,6337,6338,6339,6340,652,6568,6574,6575,6580,6581,6582,6833,7780,7781,80228,84679,84876,84959,92270,93129

## Sheet: Pb_M
S9 Table (C): Gene Ontology (GO) analyses for human orthologs of Drosophila candidate genes only associated with resistance to lead in males.
GO ID	GO Term	Holm-Bonferroni P-value	Matches
GO:0043171	peptide catabolic process	0.0001391	2028,206338,29953,4012,51752,64167
GO:0016973	poly(A)+ mRNA export from nucleus	0.000341648	10482,55998,56000,56001,728343
GO:0050915	sensory perception of sour taste	0.0425252	40,41,9311

## Sheet: Cd_F
S9 Table (D): Gene Ontology (GO) analyses for human orthologs of Drosophila candidate genes only associated with resistance to cadmium in females.
GO ID	GO Term	Holm-Bonferroni P-value	Matches
GO:0098656	anion transmembrane transport	1.04506e-13	10057,10060,10257,10723,1080,10861,11136,11254,115111,116369,1183,1184,1244,157724,1836,23428,23657,26503,284129,2870,368,4363,5172,54716,56301,57468,57709,65012,6506,6535,6536,6541,6542,6545,6560,6833,8140,84889,85320,8714,8884,89845,9056,9057,9990
GO:0000188	inactivation of MAPK activity	1.90231e-11	11072,11221,150290,1843,1844,1845,1846,1847,1848,1849,1850,1852,56940,63904,80824
GO:0035335	peptidyl-tyrosine dephosphorylation	6.28003e-11	11072,11221,11266,114971,128853,142679,150290,1843,1844,1845,1846,1847,1848,1849,1850,1852,285193,338599,51207,54434,54961,56940,63904,78986,80824,85464
GO:0048846	axon extension involved in axon guidance	7.57721e-10	100507050,10371,10505,10507,10509,10512,1833,223117,2331,4969,54910,56920,57715,6405,64218,6585,6586,7869,8482,9353,9723
GO:1902284	neuron projection extension involved in neuron projection guidance	7.57721e-10	100507050,10371,10505,10507,10509,10512,1833,223117,2331,4969,54910,56920,57715,6405,64218,6585,6586,7869,8482,9353,9723
GO:1902668	negative regulation of axon guidance	2.76801e-09	10371,10505,10507,10509,10512,223117,54910,56920,57715,6405,64218,7869,8482,9353,9723
GO:0050919	negative chemotaxis	3.16901e-09	10371,10505,10507,10509,10512,223117,54910,56920,57715,6405,64218,6585,6586,7869,8482,9353,9723
GO:0006820	anion transport	7.72113e-09	10057,10060,10079,10257,10347,10723,1080,10861,11136,11254,113235,113278,115111,116369,1183,1184,1244,1395,157724,1836,23428,23657,24,26503,284129,2870,29127,301,358,368,374868,4363,4986,51167,5172,54716,55065,56301,57468,57709,6424,65012,6506,6535,6536,6541,6542,6545,6560,6833,79581,8140,84889,85320,8714,8884,89845,9056,9057,9152,9619,9990
GO:0048843	negative regulation of axon extension involved in axon guidance	1.96297e-08	10371,10505,10507,10509,10512,223117,54910,56920,57715,6405,64218,7869,8482,9723
GO:0045653	negative regulation of megakaryocyte differentiation	4.01111e-08	121504,8294,8359,8360,8361,8362,8363,8365,8366,8367,8370
GO:1902667	regulation of axon guidance	8.82665e-08	10371,10505,10507,10509,10512,10716,223117,54910,56920,57715,6405,64218,7869,8482,9353,9723
GO:0003002	regionalization	1.28382e-07	10371,10512,10716,10818,153572,163589,1848,23648,26146,2637,27152,3203,3205,3206,3216,3219,3223,3225,3226,3235,3236,4617,4618,4825,5566,5567,5626,6405,6496,6656,6911,6926,7046,7080,7476,7477,7855,79191,8320,84504,92,93
GO:1901533	negative regulation of hematopoietic progenitor cell differentiation	1.39383e-07	121504,8294,8359,8360,8361,8362,8363,8365,8366,8367,8370,83881
GO:0003333	amino acid transmembrane transport	5.39683e-07	11136,11254,157724,23428,23657,54716,56301,57709,6506,6535,6536,6541,6542,6545,8140,84889,9056,9057
GO:0045596	negative regulation of cell differentiation	6.4329e-07	10371,10505,10507,10509,10512,112,11221,114770,114771,121504,153090,157848,171023,1977,223117,22871,2487,301,3205,351,4035,4057,4241,4825,4882,54413,54910,56920,57715,6405,64218,6496,6657,6658,6910,6911,6926,7046,7080,7476,7869,79191,8294,8359,8360,8361,8362,8363,8365,8366,8367,8370,83881,84504,8451,8482,8831,8993,9353,9619,9723
GO:0044707	single-multicellular organism process	1.01498e-06	100507050,10060,10082,10265,10347,10371,10397,10505,10507,10509,10512,10611,10716,1080,10818,10978,111,11166,112,11221,11251,113235,114770,114771,114781,1149,115111,116369,117,121504,124976,127343,130399,131118,132320,133308,135228,1395,149998,1509,153090,153572,157570,157848,1605,161357,163486,163589,164656,1653,171023,1793,1794,1833,1836,1843,1844,1846,1847,1848,1977,200879,202018,2028,2155,216…
GO:0051093	negative regulation of developmental process	1.44922e-06	10371,10505,10507,10509,10512,112,11221,114770,114771,121504,130399,153090,157848,171023,1977,223117,22871,2487,26146,301,3205,351,4035,4057,4241,4825,4881,4882,51343,54413,54910,5566,5567,56920,57715,6405,64218,6496,6585,6657,6658,6665,6910,6911,6926,7046,7048,7080,7476,7869,79191,8294,8359,8360,8361,8362,8363,8365,8366,8367,8370,83881,84504,8451,8482,8531,8831,8993,9104,9353,9619,9723
GO:0007187	G-protein coupled receptor signaling pathway, coupled to cyclic nucleotide second messenger	2.09513e-06	111,112,11251,1394,1395,2642,2692,2825,2831,2832,2869,301,333,344758,4883,4985,4986,4987,4988,5567,5745,6751,6752,6753,6754,6755,7433,9340
GO:0015807	L-amino acid transport	2.28189e-06	11136,157724,23428,23657,54716,56301,57709,6506,6536,6541,6542,6545,8140,84889,9056,9057,9152
GO:0007389	pattern specification process	2.66628e-06	10371,10512,10716,10818,153572,163589,1848,23648,26146,2637,27152,3203,3205,3206,3216,3219,3223,3225,3226,3235,3236,4617,4618,4825,5566,5567,5626,6405,6496,65009,6656,6910,6911,6926,7046,7048,7080,7476,7477,7855,79191,8320,84504,8831,92,93,9723
GO:0043407	negative regulation of MAP kinase activity	3.36124e-06	11072,11221,142679,150290,153090,1843,1844,1845,1846,1847,1848,1849,1850,1852,2629,56940,63904,80824
GO:0051241	negative regulation of multicellular organismal process	3.37301e-06	10371,10505,10507,10509,10512,112,11221,11251,114770,114771,1149,121504,130399,1395,153090,164656,1977,2161,223117,22871,23607,2487,26146,2629,2982,301,3205,344758,351,4035,4057,4825,4881,4882,4986,5094,54413,54910,5566,5567,56920,57447,57715,6405,64218,6496,6585,6657,6658,6665,6910,6911,7046,7048,7080,7476,7869,79191,80005,8294,8359,8360,8361,8362,8363,8365,8366,8367,8370,83881,84504,8451,8482,8…
GO:0048841	regulation of axon extension involved in axon guidance	3.89237e-06	10371,10505,10507,10509,10512,223117,54910,56920,57715,6405,64218,7869,8482,9723
GO:0015711	organic anion transport	3.95351e-06	10057,10079,10257,10347,1080,10861,11136,11254,113235,113278,115111,116369,1244,157724,1836,23428,23657,24,26503,284129,301,358,374868,51167,5172,54716,55065,56301,57709,65012,6506,6535,6536,6541,6542,6545,79581,8140,84889,85320,8714,8884,9056,9057,9152,9619
GO:0071526	semaphorin-plexin signaling pathway	5.87757e-06	10371,10505,10507,10509,10512,223117,54910,56920,57715,6405,64218,7869,8482,9723
GO:0006470	protein dephosphorylation	6.1509e-06	10507,11072,11221,11266,114971,128853,142679,150290,1843,1844,1845,1846,1847,1848,1849,1850,1852,2629,285193,338599,389207,51207,51657,53349,54434,54961,56940,57709,63904,6815,78986,808,80824,85464,8611,8612,8613,9104,92235
GO:0001755	neural crest cell migration	9.84192e-06	10371,10505,10507,10509,10512,223117,2637,54910,56920,57715,6405,64218,7869,8482,9723
GO:1902475	L-alpha-amino acid transmembrane transport	1.09288e-05	157724,23428,23657,57709,6506,6541,6542,6545,8140,84889,9056,9057
GO:0030517	negative regulation of axon extension	1.28191e-05	10371,10505,10507,10509,10512,223117,54910,56920,57715,6405,64218,7869,8482,9723
GO:0051290	protein heterotetramerization	1.28191e-05	121504,22871,6241,8294,8359,8360,8361,8362,8363,8365,8366,8367,8370
GO:0010721	negative regulation of cell development	1.30029e-05	10371,10505,10507,10509,10512,112,11221,153090,1977,223117,22871,2487,351,4035,4057,4241,4825,4882,54413,54910,56920,57715,6405,64218,6496,6657,6658,6910,6911,7080,7476,7869,79191,84504,8482,8831,9353,9723
GO:0051961	negative regulation of nervous system development	1.35602e-05	10371,10505,10507,10509,10512,112,11221,1977,223117,22871,26146,351,4035,4825,54413,54910,5566,5567,56920,57715,6405,64218,6496,6585,6657,6658,6911,7476,7869,79191,84504,8482,8831,9353,9723
GO:0007399	nervous system development	2.36154e-05	100507050,10265,10371,10397,10505,10507,10509,10512,10611,10716,10818,10978,112,11221,127343,132320,1395,153090,1605,161357,1833,1977,221914,223117,224,22829,22871,22941,23098,2331,23648,23657,26128,26146,2636,2637,266727,2692,27152,2817,29127,301,3021,3226,3235,3236,333,347733,351,358,3798,3799,3800,389207,4035,4036,4308,4669,4825,4969,4988,50944,51604,5358,54413,54434,54910,54961,55350,5566,556…
GO:0007275	multicellular organism development	2.91152e-05	100507050,10082,10265,10371,10397,10505,10507,10509,10512,10611,10716,10818,10978,11166,112,11221,114770,114771,116369,117,121504,124976,127343,130399,131118,132320,133308,135228,1395,153090,153572,157570,157848,1605,161357,163589,164656,1653,171023,1794,1833,1843,1844,1846,1847,1848,1977,202018,2028,2155,221914,223117,2239,224,22829,22871,22904,22941,23098,2331,23424,23648,23657,2487,255220,2612…
GO:1905039	carboxylic acid transmembrane transport	3.20869e-05	11136,11254,157724,23428,23657,26503,54716,56301,57709,6506,6535,6536,6541,6542,6545,8140,84889,8884,9056,9057
GO:2000026	regulation of multicellular organismal development	3.27064e-05	100507050,10082,10371,10505,10507,10509,10512,10611,10716,10818,112,11221,114770,114771,121504,130399,133308,135228,153090,157848,1605,1833,1848,1977,223117,2239,22871,23098,2331,2487,26146,2817,30009,301,3172,3205,351,358,4035,4057,4485,4617,4618,4654,4656,4825,4881,4969,4988,50944,51752,54413,54434,54910,54961,5566,5567,5578,5579,5613,56920,57555,57715,57864,60682,6405,64218,6424,6496,65009,658…
GO:0010769	regulation of cell morphogenesis involved in differentiation	4.68238e-05	100507050,10371,10505,10507,10509,10512,10611,10716,153090,1605,1833,201294,223117,22871,23098,2331,4241,4825,4969,54413,54434,54910,54961,56920,57715,6405,64218,6585,6586,6910,7046,7048,7080,7476,7869,8482,85358,85464,8831,9353,9723
GO:0045652	regulation of megakaryocyte differentiation	4.70406e-05	121504,8294,8359,8360,8361,8362,8363,8365,8366,8367,8370
GO:0010771	negative regulation of cell morphogenesis involved in differentiation	4.83654e-05	10371,10505,10507,10509,10512,153090,223117,22871,4241,54413,54910,56920,57715,6405,64218,6910,7080,7869,8482,8831,9353,9723
GO:0034199	activation of protein kinase A activity	5.05237e-05	111,112,5566,5567,5568,5573,5575,5576,5577
GO:1903825	organic acid transmembrane transport	5.42272e-05	11136,11254,157724,23428,23657,26503,54716,56301,57709,6506,6535,6536,6541,6542,6545,8140,84889,8884,9056,9057
GO:0071901	negative regulation of protein serine/threonine kinase activity	5.63825e-05	11072,11221,142679,150290,153090,1843,1844,1845,1846,1847,1848,1849,1850,1852,2629,5573,5575,5576,5577,56940,63904,80824
GO:0045595	regulation of cell differentiation	7.25756e-05	100507050,10371,10505,10507,10509,10512,10611,10716,112,11221,114770,114771,121504,133308,135228,153090,157848,1605,171023,1833,1848,1977,201294,223117,22871,23098,2331,2487,2817,301,3205,351,4023,4035,4057,4241,4617,4618,4654,4656,4825,4882,4969,4988,50944,54413,54434,54910,54961,55252,5566,5578,5613,56920,57715,57864,60682,6405,64218,6424,6496,65009,6585,6586,6657,6658,6910,6911,6926,7046,7048,…
GO:0050770	regulation of axonogenesis	8.3422e-05	100507050,10371,10505,10507,10509,10512,10716,1833,223117,2331,4825,4969,54434,54910,54961,56920,57715,6405,64218,6585,6586,7476,7869,8482,85464,8831,9353,9723
GO:0048731	system development	9.17445e-05	100507050,10082,10265,10371,10397,10505,10507,10509,10512,10611,10716,10818,10978,11166,112,11221,114770,114771,121504,124976,127343,131118,132320,133308,135228,1395,153090,153572,157570,1605,161357,164656,171023,1794,1833,1848,1977,202018,2028,2155,221914,223117,2239,224,22829,22871,22904,22941,23098,2331,23424,23648,23657,2487,26128,26146,2629,2636,2637,266727,2692,2696,27152,27295,2817,29127,3…
GO:0050922	negative regulation of chemotaxis	9.92318e-05	10371,10505,10507,10509,10512,223117,54910,56920,57715,6405,64218,7869,8482,9353,9723
GO:0016311	dephosphorylation	0.000138208	10507,11072,11221,11266,114971,128853,142679,150290,1843,1844,1845,1846,1847,1848,1849,1850,1852,2629,285193,338599,389207,51207,51559,51657,53349,54434,54961,55529,56940,57709,63904,64943,6815,78986,808,80824,85464,8611,8612,8613,90809,9104,92235
GO:0071377	cellular response to glucagon stimulus	0.000163227	111,112,2642,2740,5566,5567,5568,5573,5575,5576,5577,9340
GO:0008272	sulfate transport	0.000175268	10861,115111,116369,1836,284129,29127,5172,65012
GO:0030154	cell differentiation	0.000184748	100507050,10265,10371,10397,10505,10507,10509,10512,10611,10716,1080,10818,11155,11166,112,11221,114770,114771,116369,117,121504,130399,132320,133308,135228,1395,147872,153090,157570,157848,1605,161357,163589,171023,1794,1833,1848,1977,201294,221914,223117,22871,22904,23093,23098,2331,23424,23648,23657,2487,255220,26128,2636,2637,266727,2692,27152,2817,2869,29127,30009,301,310,312,3172,3205,3226,…
GO:0000183	chromatin silencing at rDNA	0.000227491	121504,3021,8294,8359,8360,8361,8362,8363,8365,8366,8367,8370
GO:0048675	axon extension	0.000233987	100507050,10371,10505,10507,10509,10512,1833,223117,2331,4825,4969,54413,54910,56920,57715,6405,64218,6585,6586,7869,8482,9353,9723
GO:0006335	DNA replication-dependent nucleosome assembly	0.000245088	121504,8294,8359,8360,8361,8362,8363,8365,8366,8367,8370
GO:0034723	DNA replication-dependent nucleosome organization	0.000245088	121504,8294,8359,8360,8361,8362,8363,8365,8366,8367,8370
GO:0050771	negative regulation of axonogenesis	0.000284851	10371,10505,10507,10509,10512,223117,54910,56920,57715,6405,64218,7869,8482,8831,9353,9723
GO:0032501	multicellular organismal process	0.000314667	100507050,10060,10082,10265,10347,10371,10397,10505,10507,10509,10512,10611,10716,1080,10818,10978,11063,111,11166,112,11221,11251,113235,113278,114770,114771,114781,1149,115111,116369,117,1184,121504,124976,127343,130399,131118,131890,132320,133308,135228,1394,1395,140732,147872,149998,1509,153090,153572,157570,157848,1605,161357,163486,163589,164656,1653,171023,1793,1794,1833,1836,1843,1844,184…
GO:0007411	axon guidance	0.00034011	100507050,10371,10505,10507,10509,10512,10716,1605,1833,223117,2331,2636,2637,2817,351,3798,3799,3800,4969,54910,56920,57715,6405,64218,6585,6586,7080,7869,8482,9252,9353,9723
GO:0050768	negative regulation of neurogenesis	0.000361977	10371,10505,10507,10509,10512,112,11221,1977,223117,22871,351,4035,4825,54413,54910,56920,57715,6405,64218,6496,6657,6658,6911,7476,7869,79191,84504,8482,8831,9353,9723
GO:0097485	neuron projection guidance	0.000376214	100507050,10371,10505,10507,10509,10512,10716,1605,1833,223117,2331,2636,2637,2817,351,3798,3799,3800,4969,54910,56920,57715,6405,64218,6585,6586,7080,7869,8482,9252,9353,9723
GO:0007409	axonogenesis	0.000401506	100507050,10371,10505,10507,10509,10512,10716,1605,1833,223117,2331,2636,2637,2817,351,3798,3799,3800,4825,4969,54413,54434,54910,54961,56920,57715,6405,64218,6585,6586,7080,7476,7869,84446,8482,85464,8831,9024,9252,9353,9723
GO:1901532	regulation of hematopoietic progenitor cell differentiation	0.000427648	121504,8294,8359,8360,8361,8362,8363,8365,8366,8367,8370,83881
GO:0014033	neural crest cell differentiation	0.000475311	10371,10505,10507,10509,10512,223117,2487,2637,54910,56920,57715,6405,64218,7869,8482,9723
GO:0045665	negative regulation of neuron differentiation	0.000494369	10371,10505,10507,10509,10512,112,1977,223117,22871,351,4035,54413,54910,56920,57715,6405,64218,6496,6657,6658,6911,7869,79191,8482,8831,9353,9723
GO:0048598	embryonic morphogenesis	0.000611765	10265,10818,153572,1605,1843,1844,1846,1847,1848,2487,26146,2637,27152,3172,3203,3205,3206,3216,3225,3226,3235,3236,3693,4617,4669,54910,55614,5566,5567,5573,6496,65009,6657,6910,6911,6926,7046,7048,7476,7477,7855,79191,80712,80856,8320,83881,8613,92,93,9496
GO:0055085	transmembrane transport	0.000657784	10057,10060,10257,10347,10469,10723,1080,10861,11136,11254,113235,115111,116369,1183,1184,1244,124976,131096,133308,1394,1395,140803,150159,157724,1836,201305,22871,23415,23416,23428,23657,24,256471,26503,283537,284129,2870,358,368,4308,4363,4986,4987,4988,50617,50651,50944,5172,535,54413,54716,54822,5566,56301,57156,57468,57555,57709,57864,64078,64137,65012,6506,6535,6536,6541,6542,6545,6560,683…
GO:0014032	neural crest cell development	0.00067396	10371,10505,10507,10509,10512,223117,2637,54910,56920,57715,6405,64218,7869,8482,9723
GO:0048667	cell morphogenesis involved in neuron differentiation	0.000770625	100507050,10371,10505,10507,10509,10512,10611,10716,1605,1833,223117,22871,23098,2331,2636,2637,2817,351,3798,3799,3800,4825,4969,50944,54413,54434,54910,54961,56920,57715,6405,64218,6585,6586,7080,7476,7869,84446,8482,85358,85464,8831,9024,9252,9353,9723
GO:0034080	CENP-A containing nucleosome assembly	0.000773134	1058,121504,8294,8359,8360,8361,8362,8363,8365,8366,8367,8370
GO:0061641	CENP-A containing chromatin organization	0.000773134	1058,121504,8294,8359,8360,8361,8362,8363,8365,8366,8367,8370
GO:0046942	carboxylic acid transport	0.000930724	10257,10861,11136,11254,113235,115111,116369,1244,157724,1836,23428,23657,26503,284129,301,5172,54716,56301,57709,65012,6506,6535,6536,6541,6542,6545,8140,84889,8714,8884,9056,9057,9152
GO:0051239	regulation of multicellular organismal process	0.000963168	100507050,10060,10082,10265,10347,10371,10505,10507,10509,10512,10611,10716,10818,112,11221,11251,114770,114771,1149,114907,121504,130399,133308,135228,1394,1395,153090,157848,1605,164656,1833,1848,1977,2155,2161,223117,2239,22871,23098,2331,23607,2487,26146,2629,2692,27152,2740,2817,2982,30009,301,3172,3205,344758,351,358,4023,4035,4057,4485,4617,4618,4654,4656,4825,4881,4882,4969,4985,4986,4987…
GO:0071705	nitrogen compound transport	0.000986622	1080,111,11136,11254,113235,113278,1244,130399,1394,1395,157724,1977,22916,23428,23657,26503,2692,2696,2740,301,3172,358,3800,4363,4825,4986,51167,51634,54716,55065,5578,56301,57555,57709,5901,6397,64078,6506,6535,6536,6541,6542,6545,65985,6755,6833,79581,8140,81929,84324,84889,85320,87178,8884,9024,9056,9057,9152,9153,9154,93,9444
GO:0010977	negative regulation of neuron projection development	0.00114614	10371,10505,10507,10509,10512,112,223117,22871,4035,54413,54910,56920,57715,6405,64218,6911,7869,8482,8831,9353,9723
GO:0065008	regulation of biological quality	0.00116886	10079,10265,10347,10371,10505,10507,10509,10512,1056,10611,10694,10723,1080,10861,111,112,113235,114781,1149,115111,116369,116985,117,121504,1244,124976,130399,131096,1394,1395,140732,153090,1605,164656,169714,1763,1793,1836,2028,206338,2155,2161,223117,22871,22941,23353,23415,23416,23428,23657,24,255220,256979,25777,2629,2642,2692,2696,2740,284129,2923,2982,29953,30011,301,3021,310,3172,3216,351…
GO:0015849	organic acid transport	0.00118153	10257,10861,11136,11254,113235,115111,116369,1244,157724,1836,23428,23657,26503,284129,301,5172,54716,56301,57709,65012,6506,6535,6536,6541,6542,6545,8140,84889,8714,8884,9056,9057,9152
GO:0019532	oxalate transport	0.00124983	10861,115111,116369,1836,284129,5172,65012
GO:1902358	sulfate transmembrane transport	0.00124983	10861,115111,116369,1836,284129,5172,65012
GO:0038169	somatostatin receptor signaling pathway	0.0012687	6751,6752,6753,6754,6755
GO:0038170	somatostatin signaling pathway	0.0012687	6751,6752,6753,6754,6755
GO:0031055	chromatin remodeling at centromere	0.00134913	1058,121504,8294,8359,8360,8361,8362,8363,8365,8366,8367,8370
GO:0022008	neurogenesis	0.00142356	100507050,10265,10371,10397,10505,10507,10509,10512,10611,10716,10818,112,11221,132320,153090,1605,161357,1833,1977,221914,223117,22871,23098,2331,2636,2637,266727,2817,29127,301,3226,3235,3236,347733,351,3798,3799,3800,389207,4035,4308,4669,4825,4969,4988,50944,51604,5358,54413,54434,54910,54961,56920,57468,57502,57715,6094,6405,64218,6496,65009,6585,6586,6601,6656,6657,6658,6911,7046,7080,7476,…
GO:0006336	DNA replication-independent nucleosome assembly	0.00147644	1058,121504,3021,8294,8359,8360,8361,8362,8363,8365,8366,8367,8370
GO:0034724	DNA replication-independent nucleosome organization	0.00147644	1058,121504,3021,8294,8359,8360,8361,8362,8363,8365,8366,8367,8370
GO:0048856	anatomical structure development	0.00191792	100507050,10082,10257,10265,10371,10397,10505,10507,10509,10512,10611,10716,1080,10818,10978,11155,11166,112,11221,114770,114771,116369,116985,117,121504,124976,127343,130399,131118,132320,133308,135228,1395,147872,153090,153572,157570,157848,1605,161357,163589,164656,1653,171023,1794,1833,1843,1844,1846,1847,1848,1977,201294,202018,2028,2155,221914,223117,2239,224,22829,22871,22904,22941,23093,2…
GO:0006865	amino acid transport	0.0021506	11136,11254,113235,157724,23428,23657,26503,54716,56301,57709,6506,6535,6536,6541,6542,6545,8140,84889,9056,9057,9152
GO:0043409	negative regulation of MAPK cascade	0.00242794	11072,11221,142679,150290,153090,1605,1843,1844,1845,1846,1847,1848,1849,1850,1852,2629,56940,57447,63904,78986,80824
GO:0048699	generation of neurons	0.00260109	100507050,10265,10371,10505,10507,10509,10512,10611,10716,10818,112,11221,132320,153090,1605,161357,1833,1977,221914,223117,22871,23098,2331,2636,2637,266727,2817,29127,3226,3235,3236,347733,351,3798,3799,3800,389207,4035,4308,4669,4825,4969,4988,50944,51604,5358,54413,54434,54910,54961,56920,57468,57502,57715,6094,6405,64218,6496,65009,6585,6586,6601,6656,6657,6658,6911,7046,7080,7476,7477,7855,…
GO:0050793	regulation of developmental process	0.00273163	100507050,10082,10371,10505,10507,10509,10512,10611,10716,10818,112,11221,114770,114771,116985,121504,124976,130399,133308,135228,153090,157848,1605,171023,1833,1848,1977,201294,223117,2239,22871,23098,2331,23648,2487,26146,2692,2817,30009,30011,301,310,3172,3205,351,358,4023,4035,4057,4241,4485,4617,4618,4654,4656,4825,4881,4882,4969,4988,50944,51343,51752,5357,54413,54434,54910,54961,55252,5566…
GO:0030182	neuron differentiation	0.00278249	100507050,10265,10371,10505,10507,10509,10512,10611,10716,112,132320,153090,1605,161357,1833,1977,221914,223117,22871,23098,2331,2636,2637,266727,2817,3226,3235,3236,351,3798,3799,3800,389207,4035,4308,4669,4825,4969,50944,51604,5358,54413,54434,54910,54961,56920,57468,57502,57715,6094,6405,64218,6496,65009,6585,6586,6601,6656,6657,6658,6911,7046,7080,7476,7477,7855,7869,79191,79969,8320,8325,844…
GO:0034220	ion transmembrane transport	0.00291346	10057,10060,10257,10723,1080,10861,11136,11254,113235,115111,116369,1183,1184,1244,131096,133308,1394,1395,140803,150159,157724,1836,22871,23415,23416,23428,23657,26503,284129,2870,358,368,4308,4363,4986,4987,4988,50617,50944,5172,535,54413,54716,54822,5566,56301,57156,57468,57555,57709,65012,6506,6535,6536,6541,6542,6545,6560,6833,7386,80036,808,8140,84889,85320,85358,8714,8884,89845,9056,9057,9…
GO:0072348	sulfur compound transport	0.00311196	10861,11136,115111,116369,1836,284129,29127,5172,65012,8884
GO:0048812	neuron projection morphogenesis	0.00338894	100507050,10371,10505,10507,10509,10512,10611,10716,153090,1605,1833,223117,22871,23098,2331,2636,2637,2817,351,3798,3799,3800,4825,4969,50944,54413,54434,54910,54961,56920,57715,6405,64218,6585,6586,7080,7476,7869,84446,8482,85358,85464,8831,9024,9252,9353,9723
GO:0033762	response to glucagon	0.00375192	111,112,2642,2740,5566,5567,5568,5573,5575,5576,5577,9340
GO:0061564	axon development	0.00380146	100507050,10371,10505,10507,10509,10512,10716,1605,1833,223117,2331,2636,2637,2817,351,3798,3799,3800,4825,4969,54413,54434,54910,54961,56920,57715,6405,64218,6585,6586,7080,7476,7869,84446,8482,85464,8831,9024,9252,9353,9723
GO:0048864	stem cell development	0.00392991	10371,10505,10507,10509,10512,153090,1605,223117,2637,54910,56920,57715,6405,64218,6910,7046,7048,7080,7476,7869,8320,8482,9723
GO:0042592	homeostatic process	0.0045399	10694,10723,1080,10861,111,112,113235,114781,1149,115111,116369,117,121504,1244,124976,1395,164656,169714,1763,1836,23428,24,255220,2629,2642,2692,2696,2740,284129,2923,301,310,3172,3216,351,358,389207,3990,4023,4057,4241,4308,433,4881,4986,4987,4988,50617,51167,5172,535,54822,54977,5566,5567,5568,5573,5575,5576,5577,5579,5745,57468,5768,57864,5926,60682,64078,6424,65012,6560,65985,6755,7018,7295…
GO:0048869	cellular developmental process	0.00506912	100507050,10257,10265,10371,10397,10505,10507,10509,10512,10611,10716,1080,10818,11155,11166,112,11221,114770,114771,116369,116985,117,121504,130399,132320,133308,135228,1395,147872,153090,157570,157848,1605,161357,163589,171023,1794,1833,1848,1977,201294,221914,223117,22871,22904,23093,23098,2331,23424,23648,23657,2487,255220,26128,26146,2636,2637,266727,2692,27152,2817,2869,29127,30009,30011,30…
GO:0044767	single-organism developmental process	0.00607647	100507050,10082,10257,10265,10371,10397,10505,10507,10509,10512,10611,10716,1080,10818,10978,11155,11166,112,11221,114770,114771,116369,116985,117,121504,124976,127343,130399,131118,132320,133308,135228,1395,147872,153090,153572,157570,157848,1605,161357,163589,164656,1653,171023,1794,1833,1843,1844,1846,1847,1848,1977,201294,202018,2028,2155,218,221914,223117,2239,224,22829,22871,22904,22941,230…
GO:0048513	animal organ development	0.00691049	10082,10265,10371,10505,10507,10509,10512,10611,10716,10818,10978,11166,114770,114771,121504,124976,127343,131118,133308,135228,1395,153090,153572,157570,1605,161357,171023,1794,1848,1977,2028,2155,223117,2239,22904,23424,23648,23657,2487,26146,2629,2636,2637,266727,2692,2696,27152,27295,2817,30009,301,3021,3203,3205,3206,3216,3219,3225,3226,3235,3236,333,344758,351,358,3696,389207,3936,3990,4035…
GO:1903707	negative regulation of hemopoiesis	0.0070884	114770,114771,121504,301,3205,4057,8294,8359,8360,8361,8362,8363,8365,8366,8367,8370,83881,8451,8993
GO:0034508	centromere complex assembly	0.00754122	1058,121504,8294,8359,8360,8361,8362,8363,8365,8366,8367,8370
GO:0006811	ion transport	0.00782906	10057,10060,10079,10257,10347,10723,1080,10861,11136,11254,113235,113278,115111,116369,117,1183,1184,1244,131096,133308,1394,1395,140803,150159,157724,1836,22871,23415,23416,23428,23657,24,26503,284129,2870,29127,301,358,368,374868,3799,4057,4241,4308,4363,4905,4985,4986,4987,4988,50617,50944,51167,5172,535,54413,54716,54822,55065,55362,5566,5579,56301,57156,57468,57555,57709,6397,6424,65012,6506…
GO:0003091	renal water homeostasis	0.00796487	111,112,358,5566,5567,5568,5573,5575,5576,5577
GO:0038003	opioid receptor signaling pathway	0.00894237	2831,2832,4985,4986,4987,4988
GO:0051262	protein tetramerization	0.00905366	121504,140803,1666,22871,4308,51181,54822,6241,80036,8294,8359,8360,8361,8362,8363,8365,8366,8367,8370
GO:1904837	beta-catenin-TCF complex assembly	0.00950151	121504,8294,8359,8360,8361,8362,8363,8365,8366,8367,8370
GO:0048762	mesenchymal cell differentiation	0.00976717	10371,10505,10507,10509,10512,153090,1605,223117,2487,2637,54910,56920,57715,6405,64218,6910,7046,7048,7080,7869,8320,8482,9723
GO:0014031	mesenchymal cell development	0.0103078	10371,10505,10507,10509,10512,153090,1605,223117,2637,54910,56920,57715,6405,64218,6910,7046,7048,7080,7869,8320,8482,9723
GO:0048468	cell development	0.0110421	100507050,10265,10371,10397,10505,10507,10509,10512,10611,10716,1080,10818,11155,112,11221,116369,132320,133308,147872,153090,1605,163589,1833,1977,201294,223117,22871,23093,23098,2331,2487,255220,2636,2637,2692,2817,3235,3236,344758,351,3798,3799,3800,389207,4035,4057,4241,4308,4617,4618,4654,4656,4669,4825,4882,4969,4988,50944,51087,51167,51742,54413,54434,54910,54961,5566,5573,56920,5745,57468…
GO:0007417	central nervous system development	0.0111098	10371,10716,10818,10978,11221,127343,1395,153090,161357,224,23648,23657,2636,2637,266727,2692,27152,3021,3226,3236,351,358,4035,4036,4669,4825,54413,54910,55350,5626,56934,57447,57502,5901,6405,6496,65009,6506,6585,6586,6601,6656,6657,6658,6751,6752,6753,6754,686,6926,7048,7080,7476,7477,79969,808,8320,84504,8482,85358,8613,8875,8876,91,9231,9353
GO:0060284	regulation of cell development	0.011919	100507050,10371,10505,10507,10509,10512,10611,10716,112,11221,133308,153090,1605,1833,1977,201294,223117,22871,23098,2331,2487,351,4035,4057,4241,4617,4618,4654,4656,4825,4882,4969,4988,50944,54413,54434,54910,54961,56920,57715,6405,64218,6496,65009,6585,6586,6657,6658,6910,6911,7046,7048,7080,7476,7869,79191,8320,8403,84504,8482,85358,85464,8831,9353,9723
GO:0009952	anterior/posterior pattern specification	0.0131279	10512,10818,163589,23648,2637,3203,3205,3206,3216,3219,3223,3225,3226,3235,3236,4617,4618,6496,6911,6926,7046,7855,92,93
GO:0010563	negative regulation of phosphorus metabolic process	0.0136465	10507,11072,11221,135228,1395,142679,150290,153090,1605,1843,1844,1845,1846,1847,1848,1849,1850,1852,26146,2629,29103,3172,333,389207,4656,4987,4988,53349,5573,5575,5576,5577,5578,56940,57447,57709,63904,64754,6754,78986,808,80824,8613,9104,9353
GO:0045936	negative regulation of phosphate metabolic process	0.0136465	10507,11072,11221,135228,1395,142679,150290,153090,1605,1843,1844,1845,1846,1847,1848,1849,1850,1852,26146,2629,29103,3172,333,389207,4656,4987,4988,53349,5573,5575,5576,5577,5578,56940,57447,57709,63904,64754,6754,78986,808,80824,8613,9104,9353
GO:0043044	ATP-dependent chromatin remodeling	0.0137464	1058,121504,6599,6601,8294,8359,8360,8361,8362,8363,8365,8366,8367,8370
GO:0048640	negative regulation of developmental growth	0.0140279	10371,10505,10507,10509,10512,223117,54910,56920,57715,6405,64218,6910,7048,7869,8482,9723
GO:0043486	histone exchange	0.0143985	1058,121504,8294,8359,8360,8361,8362,8363,8365,8366,8367,8370
GO:1990138	neuron projection extension	0.0147994	100507050,10371,10505,10507,10509,10512,1833,223117,2331,4825,4969,54413,54910,56920,57715,6405,64218,6585,6586,7869,8482,9353,9723
GO:0048589	developmental growth	0.0150145	100507050,10371,10505,10507,10509,10512,10611,127343,1395,1833,1848,223117,2331,2692,301,344758,351,3990,4485,4618,4654,4656,4825,4969,5357,54413,54910,5573,56920,57468,57502,57715,6405,64218,65009,6506,6585,6586,6657,6665,6910,7048,7476,7477,7869,8482,8531,93,9353,9723
GO:0048588	developmental cell growth	0.0172898	100507050,10371,10505,10507,10509,10512,10611,1833,223117,2331,351,4825,4969,54413,54910,56920,57715,6405,64218,6585,6586,7048,7869,8482,9353,9723
GO:0031345	negative regulation of cell projection organization	0.0183815	10371,10505,10507,10509,10512,112,223117,22871,4035,54413,54910,56920,57715,6405,64218,6911,7869,8482,8831,9353,9723
GO:0030516	regulation of axon extension	0.0220624	10371,10505,10507,10509,10512,223117,4825,54910,56920,57715,6405,64218,7869,8482,9723
GO:0030219	megakaryocyte differentiation	0.0242838	121504,8294,8359,8360,8361,8362,8363,8365,8366,8367,8370
GO:0032502	developmental process	0.0262033	100507050,10082,10257,10265,10371,10397,10505,10507,10509,10512,10611,10716,1080,10818,10978,11155,11166,112,11221,114770,114771,116369,116985,117,121504,124976,127343,130399,131118,132320,133308,135228,1395,147872,153090,153572,157570,157848,1605,161357,163589,164656,1653,171023,1794,1833,1843,1844,1846,1847,1848,1977,201294,202018,2028,2155,218,221914,223117,2239,224,22829,22871,22904,22941,230…
GO:0044699	single-organism process	0.0271481	100507050,10057,10060,10079,10082,10098,10131,10196,10257,10265,10347,10371,10383,10390,10397,10418,10469,10505,10507,10509,10512,1056,10573,1058,10611,10694,10716,10723,1080,10817,10818,10861,10978,11063,11072,111,11136,11155,11166,112,11221,11251,11254,11266,113235,113278,11333,114770,114771,114781,114799,114883,1149,114971,115111,116369,116984,116985,117,1183,1184,119548,121504,1244,124976,126…
GO:0044710	single-organism metabolic process	0.0273187	10057,10082,10131,10196,10257,10347,10390,10418,1056,10573,10694,1080,10817,10818,10861,11072,111,112,11221,11254,11266,113235,113278,1149,114971,117,119548,121504,124976,126792,128853,130399,131096,133686,133688,1394,1395,142679,143662,147872,149998,150290,1509,153090,157570,158584,1605,1650,1653,1666,167127,169714,171023,1763,1810,1836,1843,1844,1845,1846,1847,1848,1849,1850,1852,1917,200810,20…
GO:0016233	telomere capping	0.0302212	121504,8294,8359,8360,8361,8362,8363,8365,8366,8367,8370
GO:0060560	developmental growth involved in morphogenesis	0.0373697	100507050,10371,10505,10507,10509,10512,1833,223117,2331,351,4485,4825,4969,54413,54910,56920,57715,6405,64218,6585,6586,7048,7477,7869,8482,9353,9723
GO:0030104	water homeostasis	0.0421279	111,112,2629,2692,310,358,5566,5567,5568,5573,5575,5576,5577
GO:0009653	anatomical structure morphogenesis	0.0465894	100507050,10082,10257,10265,10371,10505,10507,10509,10512,10611,10716,10818,11155,116985,132320,135228,153090,153572,1605,164656,171023,1833,1843,1844,1846,1847,1848,201294,2028,223117,2239,22871,22904,23093,23098,2331,23424,23648,2487,255220,26146,2629,2636,2637,27152,2817,30011,301,310,3172,3203,3205,3206,3216,3225,3226,3235,3236,333,351,358,3693,3798,3799,3800,3936,4035,4057,4241,4308,4485,461…

## Sheet: Cd_M
S9 Table (E): Gene Ontology (GO) analyses for human orthologs of Drosophila candidate genes only associated with resistance to cadmium in males.
GO ID	GO Term	Holm-Bonferroni P-value	Matches
GO:0017121	phospholipid scrambling	7.95385e-11	121601,196527,338440,389158,5359,55113,57047,57048,57088,63982
GO:0046942	carboxylic acid transport	1.13457e-06	10599,11136,11254,113235,1376,157724,201780,23428,23657,28234,345274,347051,4923,53919,54716,56301,56923,6536,6554,6555,6579,79751,8140,8273,85413,9056,9057,9152
GO:0015849	organic acid transport	1.43377e-06	10599,11136,11254,113235,1376,157724,201780,23428,23657,28234,345274,347051,4923,53919,54716,56301,56923,6536,6554,6555,6579,79751,8140,8273,85413,9056,9057,9152
GO:0015721	bile acid and bile salt transport	8.7161e-06	10599,201780,28234,345274,347051,53919,6554,6555,6579,8273
GO:0015807	L-amino acid transport	1.07132e-05	11136,157724,23428,23657,4923,54716,56301,6536,79751,8140,9056,9057,9152
GO:0015711	organic anion transport	5.04011e-05	10577,10599,11136,11254,113235,1376,157724,201780,23428,23657,28234,345274,347051,4923,51700,51706,53919,54716,56301,56923,6536,6554,6555,6579,79751,8140,8273,85413,9056,9057,9152
GO:0097035	regulation of membrane lipid distribution	6.09735e-05	121601,196527,338440,389158,5359,55113,57047,57048,57088,63982
GO:0006820	anion transport	7.98415e-05	10316,10577,10599,11136,11254,113235,121601,1376,157724,196527,201780,203859,23428,23657,28234,338440,345274,347051,4923,51700,51706,53919,54716,56301,56923,63982,6536,6554,6555,6579,79751,8140,8273,85413,9056,9057,9152
GO:0043436	oxoacid metabolic process	8.66833e-05	10549,10599,10873,11254,113235,119391,122706,1376,1727,1892,191,23175,23395,23428,2683,2693,27306,28234,2954,3376,3990,3991,4023,4141,4199,4200,51520,53919,55699,5690,5693,5696,57176,6319,64900,6579,7407,79966,8140,81616,84266,8565,8702,8703,8704,8879,9056,9057,92935,9331,9334,9446,9663
GO:0006082	organic acid metabolic process	0.000149912	10549,10599,10873,11254,113235,119391,122706,1376,1727,1892,191,23175,23395,23428,2683,2693,27306,28234,2954,3376,3990,3991,4023,4141,4199,4200,51520,53919,55699,5690,5693,5696,57176,6319,64900,6579,7407,79966,8140,81616,84266,8565,8702,8703,8704,8879,9056,9057,92935,9331,9334,9446,9663
GO:1901685	glutathione derivative metabolic process	0.000161861	119391,27306,2938,2939,2940,2941,2954,9446
GO:1901687	glutathione derivative biosynthetic process	0.000161861	119391,27306,2938,2939,2940,2941,2954,9446
GO:0006749	glutathione metabolic process	0.000209191	119391,221357,2539,2938,2939,2940,2941,2954,54332,78997,9446
GO:0003333	amino acid transmembrane transport	0.000223559	11136,11254,157724,23428,23657,54716,56301,6536,79751,8140,9056,9057
GO:1902187	negative regulation of viral release from host cell	0.000300673	10206,23087,5371,7706,7726,81603,85363
GO:0044281	small molecule metabolic process	0.000681499	10059,10549,1056,10577,10599,10873,11254,113235,119391,122042,122706,1376,154807,1727,1889,1892,1909,191,1910,23175,23395,23428,2539,2683,2693,2694,27306,28234,283209,2954,3376,3795,3990,3991,4023,4141,4199,4200,4700,4728,4923,51520,51700,51706,53919,5509,55276,55699,5690,5693,5696,57176,6319,648791,64900,653,654,6579,680,6947,6948,7407,79001,79966,8140,81616,84266,8565,8702,8703,8704,8879,89801,…
GO:1905039	carboxylic acid transmembrane transport	0.000682919	11136,11254,1376,157724,23428,23657,54716,56301,6536,79751,8140,85413,9056,9057
GO:1903825	organic acid transmembrane transport	0.000989384	11136,11254,1376,157724,23428,23657,54716,56301,6536,79751,8140,85413,9056,9057
GO:0019752	carboxylic acid metabolic process	0.00113093	10549,10599,10873,11254,113235,119391,122706,1376,1727,1892,191,23175,23395,23428,2693,27306,28234,2954,3376,3990,3991,4023,4141,4199,4200,51520,53919,55699,5690,5693,5696,57176,6319,64900,6579,7407,79966,8140,81616,84266,8565,8879,9056,9057,92935,9446,9663
GO:0044272	sulfur compound biosynthetic process	0.00187243	119391,191,2683,27306,2938,2939,2940,2941,2954,3990,6319,79966,81616,8702,8703,8704,9331,9334,9446
GO:0015850	organic hydroxy compound transport	0.00227676	10577,10599,1376,201780,28234,345274,347051,3990,53919,5406,654,6554,6555,6579,6580,6581,6582,8273,85413,9388
GO:1902186	regulation of viral release from host cell	0.00336552	10206,11074,23087,5371,7706,7726,81603,85363
GO:0010876	lipid localization	0.0041289	10577,10599,121601,1376,196527,201780,28234,338440,345274,347051,3990,4023,4923,53919,5406,56923,63982,654,6554,6555,6579,8273,84266,9388
GO:1903901	negative regulation of viral life cycle	0.00535564	10107,10206,11074,117854,23087,5359,5371,7706,7726,81603,85363,9830
GO:0006450	regulation of translational fidelity	0.00619768	23395,3376,51520,55699,57176,7407
GO:0006865	amino acid transport	0.00732337	11136,11254,113235,157724,23428,23657,4923,54716,56301,6536,79751,8140,9056,9057,9152
GO:0048525	negative regulation of viral process	0.00780169	10107,10206,11074,117854,23087,5359,5371,7706,7726,81603,85363,9830
GO:0043171	peptide catabolic process	0.00782712	1889,2028,206338,29953,4012,51752,64167
GO:0097105	presynaptic membrane assembly	0.00802885	22871,4038,54413,57502,57555
GO:0006418	tRNA aminoacylation for protein translation	0.0091908	23395,3376,4141,51520,55699,57176,7407,8565,92935
GO:0015804	neutral amino acid transport	0.00930453	11136,157724,23428,54716,56301,6536,8140,9152
GO:0019076	viral release from host cell	0.00930453	10206,11074,23087,5371,7706,7726,81603,85363
GO:0006869	lipid transport	0.0103263	10577,10599,121601,1376,196527,201780,28234,338440,345274,347051,3990,4923,53919,5406,56923,63982,654,6554,6555,6579,8273,9388
GO:0098656	anion transmembrane transport	0.0104533	11136,11254,121601,1376,157724,196527,203859,23428,23657,338440,54716,56301,56923,63982,6536,79751,8140,85413,9056,9057
GO:0061588	calcium activated phospholipid scrambling	0.0157167	121601,196527,338440,63982
GO:0061590	calcium activated phosphatidylcholine scrambling	0.0157167	121601,196527,338440,63982
GO:0061591	calcium activated galactosylceramide scrambling	0.0157167	121601,196527,338440,63982
GO:0043038	amino acid activation	0.0159513	23395,3376,4141,51520,55699,57176,7407,8565,92935
GO:0043039	tRNA aminoacylation	0.0159513	23395,3376,4141,51520,55699,57176,7407,8565,92935
GO:0043901	negative regulation of multi-organism process	0.0189726	10107,10206,10475,10549,11074,117854,23087,27306,5359,5371,7706,7726,81603,85363,9830
GO:0046596	regulation of viral entry into host cell	0.0248306	10107,10475,11074,7706,7726,81603,85363
GO:0006790	sulfur compound metabolic process	0.0259681	119391,191,221357,2539,2683,27306,2938,2939,2940,2941,2954,3990,4682,54332,6319,78997,79966,81616,8702,8703,8704,9331,9334,9446
GO:0046597	negative regulation of viral entry into host cell	0.0311834	10107,11074,7706,7726,81603,85363
