# Supplementary material for: A Drosophila model for toxicogenomics: Genetic variation in susceptibility to heavy metal exposure
Source: PLoS Genet. 2017 Jul 21;13(7):e1006907. doi: 10.1371/journal.pgen.1006907 (PMC5544243; doi:10.1371/journal.pgen.1006907)
Supplement: S10 Table — (XLSX) [file pgen.1006907.s015.xlsx]

## Sheet: Pb_F_M
S10 Table (A): Gene Ontology (GO) analysis for human orthologs of Drosophila candidate genes associated with resistance to lead in both sexes.
GO ID	GO Term	Holm-Bonferroni P-value	Matches
GO:0007274	neuromuscular synaptic transmission	3.63476e-09	1134,1135,1136,1137,1138,1140,1141,1142,1143,1146,8973
GO:0007271	synaptic transmission, cholinergic	8.80972e-09	1134,1135,1136,1137,1138,1139,1140,1141,1142,1143,1146,8973
GO:0035094	response to nicotine	7.87386e-07	1134,1135,1136,1137,1138,1139,1140,1141,1142,1143,1146,8973
GO:0035095	behavioral response to nicotine	1.64237e-06	1136,1137,1138,1140,1141,1143
GO:0007268	synaptic transmission	2.08202e-06	11251,1134,1135,1136,1137,1138,1139,1140,1141,1142,1143,1146,1621,26045,2744,2825,2831,2832,344758,3745,4985,4986,4987,4988,6751,6752,6753,6754,6755,7779,7804,8973,9211,9568
GO:0098916	anterograde trans-synaptic signaling	2.08202e-06	11251,1134,1135,1136,1137,1138,1139,1140,1141,1142,1143,1146,1621,26045,2744,2825,2831,2832,344758,3745,4985,4986,4987,4988,6751,6752,6753,6754,6755,7779,7804,8973,9211,9568
GO:0099537	trans-synaptic signaling	2.08202e-06	11251,1134,1135,1136,1137,1138,1139,1140,1141,1142,1143,1146,1621,26045,2744,2825,2831,2832,344758,3745,4985,4986,4987,4988,6751,6752,6753,6754,6755,7779,7804,8973,9211,9568
GO:0099536	synaptic signaling	3.22853e-06	11251,1134,1135,1136,1137,1138,1139,1140,1141,1142,1143,1146,1621,26045,2744,2825,2831,2832,344758,3745,4985,4986,4987,4988,6751,6752,6753,6754,6755,7779,7804,8973,9211,9568
GO:0038169	somatostatin receptor signaling pathway	1.51217e-05	6751,6752,6753,6754,6755
GO:0038170	somatostatin signaling pathway	1.51217e-05	6751,6752,6753,6754,6755
GO:0099565	chemical synaptic transmission, postsynaptic	4.20025e-05	1134,1135,1136,1137,1138,1139,1140,1141,1142,1143,1146,4988,8973
GO:0007187	G-protein coupled receptor signaling pathway, coupled to cyclic nucleotide second messenger	4.35143e-05	111,112,11251,2825,2831,2832,344758,4883,4985,4986,4987,4988,6751,6752,6753,6754,6755
GO:0038003	opioid receptor signaling pathway	4.72858e-05	2831,2832,4985,4986,4987,4988
GO:0014070	response to organic cyclic compound	5.72712e-05	10062,1080,111,112,1134,1135,1136,1137,1138,1139,1140,1141,1142,1143,1146,1244,153222,167127,229,25959,4086,4090,4093,4478,4986,4987,4988,54790,6751,6752,6753,6754,6755,7010,7067,7068,7074,7376,7430,7804,8973,9971
GO:1905114	cell surface receptor signaling pathway involved in cell-cell signaling	0.000104135	1134,1135,1136,1137,1138,1139,1140,1141,1142,1143,1146,4988,8973
GO:0043279	response to alkaloid	0.000118369	1134,1135,1136,1137,1138,1139,1140,1141,1142,1143,1146,4986,4988,7074,8973
GO:0034220	ion transmembrane transport	0.000189934	10057,10060,10257,1080,1134,1135,1136,1137,1138,1139,1140,1141,1142,1143,1146,1244,157855,1756,1831,29979,368,3745,3778,4363,4986,4987,4988,51422,5205,55013,55532,57198,6833,7402,7779,85320,8714,8884,8973,89845,90550,9312
GO:0007267	cell-cell signaling	0.000254004	1080,111,11251,1134,1135,1136,1137,1138,1139,1140,1141,1142,1143,1146,1621,26045,2744,2825,2831,2832,344758,3745,4985,4986,4987,4988,55366,6751,6752,6753,6754,6755,6833,7010,7074,7082,7779,7804,8829,8973,90550,9211,9568,9971
GO:0006811	ion transport	0.00165178	10057,10060,10257,1080,1134,1135,1136,1137,1138,1139,1140,1141,1142,1143,1146,1244,148229,157855,1756,1831,27165,2744,29979,368,3745,3778,389816,3949,4363,440699,4948,4985,4986,4987,4988,51422,5205,55013,55532,57198,6833,7402,7779,79895,85320,8714,8884,8973,89845,90550,9312,9971
GO:0007193	adenylate cyclase-inhibiting G-protein coupled receptor signaling pathway	0.00237765	111,112,11251,4883,4985,4986,4987,4988,6752,6755
GO:0010243	response to organonitrogen compound	0.00294567	10062,1080,111,112,1134,1135,1136,1137,1138,1139,1140,1141,1142,1143,1146,1244,1621,229,23189,4986,4988,5289,6751,6752,6753,6754,6755,6833,7010,7074,7430,7436,8973,9971
GO:0006869	lipid transport	0.0060644	10062,10257,1080,1244,148229,23344,26020,3949,4035,51422,5205,57198,57488,7376,7436,79895,83850,8714,9971
GO:0007218	neuropeptide signaling pathway	0.00703907	11251,2825,2831,2832,344758,4985,4986,4987,4988,6751,6752
GO:0036010	protein localization to endosome	0.0109103	4478,5962,7430,85377,8829
GO:0055085	transmembrane transport	0.0109176	10057,10060,10257,1080,1134,1135,1136,1137,1138,1139,1140,1141,1142,1143,1146,1244,157855,1756,1831,29979,368,3745,3778,4363,4948,4986,4987,4988,51422,5205,55013,55530,55532,57198,6833,7402,7779,85320,8714,8884,8973,89845,90550,9312,94160
GO:0006820	anion transport	0.0127807	10057,10060,10257,1080,1136,1137,1141,1244,148229,27165,2744,368,3949,4363,4948,4986,51422,5205,57198,6833,79895,85320,8714,8884,8973,89845,9971
GO:1902946	protein localization to early endosome	0.0139941	4478,5962,7430,8829
GO:1901698	response to nitrogen compound	0.019414	10062,1080,111,112,1134,1135,1136,1137,1138,1139,1140,1141,1142,1143,1146,1244,1621,229,23189,4086,4986,4988,5289,6751,6752,6753,6754,6755,6833,7010,7074,7430,7436,8973,9971
GO:0010876	lipid localization	0.0277003	10062,10257,1080,1244,148229,23344,26020,3949,4035,51422,5205,57198,57488,7376,7436,79895,83850,8714,9971
GO:0060073	micturition	0.0322345	1136,1141,1143,3778
GO:0030534	adult behavior	0.0336334	1136,1137,1138,1140,1141,1143,1621,163175,4985,4986,4988,9698
GO:0048609	multicellular organismal reproductive process	0.0371795	10420,1080,11251,153222,1621,1952,221400,29999,344758,3985,4086,4090,4948,4986,4987,4988,55366,5571,56165,6751,6752,6753,7016,7067,7068,84215,8528,8549,8654,9519,9698
GO:0032501	multicellular organismal process	0.0480212	10060,10062,10290,10420,1080,111,112,11251,1134,1136,1137,1138,1139,1140,1141,1143,1146,1160,116844,121227,132320,150356,153222,1621,163175,1756,1831,1842,1951,1952,1997,2078,219537,221400,226,229,2313,23189,23369,23499,25794,26018,26020,26045,26115,27129,2719,274,2744,283571,29999,344758,345193,368,3778,389827,3949,3984,3985,4035,4036,4086,4090,4093,4224,4225,440435,441381,4478,4647,4883,4948,49…
GO:0098655	cation transmembrane transport	0.0492744	10060,1134,1135,1136,1137,1138,1139,1140,1141,1142,1143,1146,157855,1756,29979,3745,3778,4986,4987,4988,51422,55013,55532,6833,7402,7779,8973,90550,9312

## Sheet: Cd_F_M
S10 Table (B): Gene Ontology (GO) analysis for human orthologs of Drosophila candidate genes associated with resistance to cadmium in both sexes.
GO ID	GO Term	Holm-Bonferroni Pvalue	Matches
GO:0048843	negative regulation of axon extension involved in axon guidance	6.18184e-09	10371,10505,10507,10509,10512,223117,54910,56920,57715,6405,64218,7869,8482,9723
GO:1902668	negative regulation of axon guidance	2.23382e-08	10371,10505,10507,10509,10512,223117,54910,56920,57715,6405,64218,7869,8482,9723
GO:0071526	semaphorin-plexin signaling pathway	1.12359e-07	10371,10505,10507,10509,10512,223117,2316,54910,56920,57715,6405,64218,7869,8482,9723
GO:0030517	negative regulation of axon extension	2.68067e-07	10371,10505,10507,10509,10512,223117,54910,56920,57715,6405,64218,7869,8482,9423,9723
GO:1902667	regulation of axon guidance	4.04716e-07	10371,10505,10507,10509,10512,10716,223117,54910,56920,57715,6405,64218,7869,8482,9723
GO:0007274	neuromuscular synaptic transmission	9.18244e-07	1134,1135,1136,1137,1138,1140,1141,1142,1143,1146,246329,8973
GO:0099565	chemical synaptic transmission, postsynaptic	9.5468e-07	1134,1135,1136,1137,1138,1140,1141,1142,1143,1146,1813,22871,22999,54413,56853,57502,57555,8973,9162,9699
GO:0048841	regulation of axon extension involved in axon guidance	1.26652e-06	10371,10505,10507,10509,10512,223117,54910,56920,57715,6405,64218,7869,8482,9723
GO:0048640	negative regulation of developmental growth	1.74995e-06	10371,10505,10507,10509,10512,1630,223117,23286,54910,55841,56920,57715,6405,64218,6910,7869,80014,8482,9423,9723
GO:0050922	negative regulation of chemotaxis	2.79365e-06	10371,10505,10507,10509,10512,1588,223117,4856,54910,56920,57715,6405,64218,7869,8482,9723
GO:0030516	regulation of axon extension	3.28813e-06	10371,10505,10507,10509,10512,223117,2335,23499,3984,54910,56920,57715,6405,64218,7869,81565,8482,9423,9723
GO:0007267	cell-cell signaling	3.41259e-06	10458,10505,1134,1135,1136,1137,1138,1140,1141,1142,1143,1146,120793,120796,1374,138805,140730,1490,150,151,152,1813,183,2028,206338,22829,22871,22999,2319,246329,2587,2626,27445,29953,3360,3491,3745,3777,390084,390155,4012,406,4644,4824,4856,5097,5270,54413,54843,55366,56853,57502,57555,5789,5792,5802,5978,6262,6317,6543,6547,6582,6910,6926,7253,7869,84634,8484,84958,8811,8838,8839,8840,8927,897…
GO:1905114	cell surface receptor signaling pathway involved in cell-cell signaling	3.81676e-06	1134,1135,1136,1137,1138,1140,1141,1142,1143,1146,1813,22871,22999,54413,56853,57502,57555,8973,9162,9699
GO:0050919	negative chemotaxis	4.21156e-06	10371,10505,10507,10509,10512,223117,54910,56920,57715,6405,64218,7869,8482,9723
GO:0061387	regulation of extent of cell growth	6.65313e-06	10371,10505,10507,10509,10512,1630,223117,2335,23499,3984,54910,56920,57715,6405,64218,7869,81565,8482,9423,9723
GO:0048846	axon extension involved in axon guidance	1.24283e-05	10371,10505,10507,10509,10512,223117,54910,56920,57715,6405,64218,7869,8482,9723
GO:1902284	neuron projection extension involved in neuron projection guidance	1.24283e-05	10371,10505,10507,10509,10512,223117,54910,56920,57715,6405,64218,7869,8482,9723
GO:0001755	neural crest cell migration	3.10203e-05	10371,10505,10507,10509,10512,223117,54910,56920,57715,6405,64218,7869,8482,9723
GO:0010977	negative regulation of neuron projection development	4.56207e-05	10371,10505,10507,10509,10512,1630,223117,22871,3196,4035,54413,54910,56920,57715,6405,64218,6695,6911,7869,8482,9423,9723
GO:0007189	adenylate cyclase-activating G-protein coupled receptor signaling pathway	4.7234e-05	107,115,120793,120796,122042,138805,150,151,152,1813,2492,2587,390084,390155,3973,7253,8811
GO:0048675	axon extension	5.0503e-05	10371,10505,10507,10509,10512,223117,2335,23499,3984,54413,54910,56920,57715,6405,64218,7869,81565,8482,9423,9723
GO:0051239	regulation of multicellular organismal process	5.75008e-05	10234,10333,10371,10458,10505,10507,10509,10512,10658,10659,10660,10716,1136,1141,1143,1149,114990,116986,144165,1490,150,151,152,1630,1656,166336,170692,1813,183,1951,1952,196527,204851,2116,223117,22871,22999,2308,2309,23239,23286,2335,23499,2492,2547,2587,25930,2626,2627,27159,2719,2775,2837,28996,30009,30012,3196,3205,3491,3777,3984,4035,406,4124,4303,441381,462,4824,4856,4868,5016,5054,51086…
GO:0010771	negative regulation of cell morphogenesis involved in differentiation	5.90369e-05	10371,10505,10507,10509,10512,114990,1630,223117,22871,3196,54413,54910,56920,57715,6405,64218,6910,7869,8482,9423,9723
GO:0050771	negative regulation of axonogenesis	8.44073e-05	10371,10505,10507,10509,10512,1630,223117,54910,56920,57715,6405,64218,7869,8482,9423,9723
GO:0009653	anatomical structure morphogenesis	8.9638e-05	10371,10395,10458,10505,10507,10509,10512,10660,107,10716,1136,1141,114990,118,121227,123872,132320,134549,136332,140628,144165,1490,1630,166336,170690,1813,183,1951,1952,2019,2028,204851,2116,223117,22871,22999,2308,23135,2316,2317,2335,23499,23639,25930,26018,2626,2627,2719,27443,2837,28996,3196,3203,3205,3206,3216,3225,3226,3235,3236,3491,352909,357,389,3899,3984,4035,4124,4154,4303,4644,4756,…
GO:0010466	negative regulation of peptidase activity	0.000113608	145264,1800,183,1992,256394,2719,3053,327657,462,5054,50859,5104,51156,5176,5265,5270,5274,5275,5276,5345,6317,6318,647174,6695,6906,710,866,8710,89932
GO:0071880	adenylate cyclase-activating adrenergic receptor signaling pathway	0.00014282	115,120793,120796,138805,150,151,152,1813,390084,390155
GO:0007188	adenylate cyclase-modulating G-protein coupled receptor signaling pathway	0.000152278	107,115,120793,120796,122042,138805,150,151,152,1813,2316,2492,2587,2775,2781,390084,390155,3973,59350,7253,8484,8811
GO:1990138	neuron projection extension	0.000152278	10371,10505,10507,10509,10512,223117,22999,2335,23499,3984,54413,54910,56920,57715,6405,64218,7869,81565,8482,9423,9699,9723
GO:0007187	G-protein coupled receptor signaling pathway, coupled to cyclic nucleotide second messenger	0.000170448	107,115,120793,120796,122042,138805,150,151,152,1813,183,2316,2492,2587,2775,2781,3360,390084,390155,3973,59350,7253,8484,8811
GO:0010951	negative regulation of endopeptidase activity	0.000174938	145264,1800,183,1992,256394,3053,327657,462,5054,50859,5104,51156,5176,5265,5270,5274,5275,5276,5345,6317,6318,647174,6695,6906,710,866,8710,89932
GO:0035095	behavioral response to nicotine	0.000191953	1136,1137,1138,1140,1141,1143
GO:0031345	negative regulation of cell projection organization	0.000196371	10371,10505,10507,10509,10512,1630,223117,22871,3196,4035,54413,54910,56920,57715,6405,64218,6695,6911,7869,79598,8482,9423,9723
GO:0048588	developmental cell growth	0.00020028	10371,10505,10507,10509,10512,1630,183,223117,22999,2335,23499,2626,3984,54413,54910,56920,57715,6405,64218,7869,81565,8482,9423,9699,9723
GO:0052547	regulation of peptidase activity	0.000208576	10395,145264,1490,1800,183,1992,2335,256394,27141,2719,3053,327657,3491,462,4824,5054,50859,5104,51156,5176,5265,5270,5274,5275,5276,5345,5978,6317,6318,647174,666,6695,6906,710,840,866,8710,89932
GO:0044707	single-multicellular organism process	0.000217839	10076,10234,10333,10371,10395,10458,10505,10507,10509,10512,10658,10660,107,10716,10800,11093,113235,1134,1136,1137,1138,1140,1141,1143,1149,114990,115,116986,118,119,121227,122042,123872,128611,132320,140628,144165,1490,150,151,152,1588,1606,1607,1608,1630,1656,166336,170690,170692,1813,183,1879,1951,1952,196527,2019,2020,2028,204851,2071,2116,2122,223117,22829,22871,22999,23035,2308,23085,2309,…
GO:0051271	negative regulation of cellular component movement	0.000218319	10076,10371,10395,10505,10507,10509,10512,1588,1800,1813,223117,25930,4035,4856,5054,5176,54910,56920,57715,5793,5796,5797,6405,64218,6910,7168,7869,8482,90627,9723
GO:0032501	multicellular organismal process	0.000224058	10076,10234,10333,10371,10395,10420,10458,10505,10507,10509,10512,10658,10659,10660,107,10716,10800,10863,11086,11093,11189,113235,1134,1136,1137,1138,1140,1141,1143,1146,1149,114990,115,116986,118,119,120793,120796,121227,122042,123872,128611,132320,136332,138805,140628,144165,1490,150,151,152,1588,1606,1607,1608,1630,1656,166336,168391,170690,170692,1813,183,1879,1951,1952,196527,2019,2020,2028…
GO:0045665	negative regulation of neuron differentiation	0.000340878	10371,10505,10507,10509,10512,10660,1630,1656,223117,22871,30012,3196,4035,54413,54910,56920,57715,5978,6405,64218,6695,6911,7869,8482,9423,9723
GO:0050794	regulation of cellular process	0.000469505	100289678,100507290,10076,10114,10146,10150,10207,10228,10234,10333,10371,10395,10458,10505,10507,10509,10512,10658,10660,107,10716,10782,10800,11093,11095,11122,11176,11183,11184,11189,1134,1135,1136,1137,1138,1140,1141,1142,1143,1146,1149,114990,115,115703,116986,116987,116988,118,119,1195,1196,1198,120793,120796,121274,122042,123872,128611,131096,1374,138805,140628,140730,144165,145264,146050,…
GO:0007399	nervous system development	0.000515461	10371,10395,10458,10505,10507,10509,10512,10660,107,10716,1136,1141,132320,144165,151,152,1608,1630,1656,1813,1951,1952,2019,2020,204851,2071,223117,22829,22871,22999,23035,23135,2334,2335,23499,2492,26018,27443,27445,2775,283571,28996,30012,3196,3226,3235,3236,357,3777,3984,4035,4036,406,4124,4154,441381,4644,4756,4853,4917,5097,5176,5270,5274,53616,54413,54820,54910,5629,56920,57477,57502,5754,…
GO:0052548	regulation of endopeptidase activity	0.000520529	10395,145264,1490,1800,183,1992,256394,27141,3053,327657,3491,462,4824,5054,50859,5104,51156,5176,5265,5270,5274,5275,5276,5345,5978,6317,6318,647174,666,6695,6906,710,840,866,8710,89932
GO:0008361	regulation of cell size	0.00062078	10371,10505,10507,10509,10512,118,1630,196527,223117,2335,23499,2492,3984,54910,56920,57715,6405,64218,7869,81565,8482,9423,9723
GO:0007200	phospholipase C-activating G-protein coupled receptor signaling pathway	0.000830173	10800,150,1813,183,2492,2587,2837,339403,3973,51289,53831,57105,636,84539,84634,8484,8811
GO:0048638	regulation of developmental growth	0.000869868	10371,10505,10507,10509,10512,10658,1630,1813,223117,22999,23286,2335,23499,2627,3984,54910,55841,5629,56920,57715,6405,64218,6910,7253,7869,80014,81565,8482,9423,9699,9723
GO:0010975	regulation of neuron projection development	0.00096741	10371,10458,10505,10507,10509,10512,10716,1136,1141,1630,223117,22871,22999,2335,23499,3196,3984,4035,5176,5270,54413,54910,56920,5754,57715,5789,5792,6405,64218,6695,6911,7869,81565,8482,9423,9510,9699,9723
GO:0007271	synaptic transmission, cholinergic	0.000990827	1134,1135,1136,1137,1138,1140,1141,1142,1143,1146,8973
GO:0040013	negative regulation of locomotion	0.00113234	10076,10371,10395,10505,10507,10509,10512,1588,1800,1813,223117,25930,4035,4856,5054,5176,54910,56920,57715,5793,5796,5797,6405,64218,6910,7168,7869,8482,90627,9723
GO:0022008	neurogenesis	0.00118579	10371,10458,10505,10507,10509,10512,10660,107,10716,1136,1141,132320,151,152,1608,1630,1656,1813,1951,1952,2019,2020,204851,2071,223117,22871,22999,2335,23499,2492,27443,2775,283571,28996,30012,3196,3226,3235,3236,3984,4035,406,4124,4756,4917,5176,5270,53616,54413,54820,54910,5629,56920,57502,5754,57715,5786,5789,5792,5796,5797,5978,6094,63976,6405,64218,6547,666,6695,6911,7099,7253,7869,79778,81…
GO:0045664	regulation of neuron differentiation	0.0013502	10371,10458,10505,10507,10509,10512,10660,10716,1136,1141,151,152,1630,1656,223117,22871,22999,2335,23499,30012,3196,3984,4035,5176,5270,54413,54910,5629,56920,5754,57715,5789,5792,5978,6405,64218,6695,6911,7869,81565,8320,8482,9423,9510,9699,9723
GO:2000026	regulation of multicellular organismal development	0.00140229	10234,10371,10458,10505,10507,10509,10512,10660,10716,1136,1141,114990,116986,144165,1490,151,152,1630,1656,166336,1813,183,1951,1952,196527,204851,2116,223117,22871,22999,2309,23239,2335,23499,2492,2626,2627,2719,2837,28996,30009,30012,3196,3205,3491,3984,4035,406,4124,4303,441381,4824,5054,51752,5176,5270,54413,54910,55366,55840,5629,56920,56999,57105,5754,57555,57715,57822,57864,5789,579,5792,…
GO:0014032	neural crest cell development	0.00155435	10371,10505,10507,10509,10512,223117,54910,56920,57715,6405,64218,7869,8482,9723
GO:0001558	regulation of cell growth	0.00174112	10371,10505,10507,10509,10512,1490,1630,183,223117,22999,2335,23499,2837,3491,3984,4856,5270,54910,55840,56920,57715,6236,6405,64218,6695,780,7869,81565,8482,8838,8839,8840,9423,9699,9723,9792
GO:0050789	regulation of biological process	0.00177334	100289678,100507290,10076,10114,10146,10150,10207,10228,10234,10333,10371,10395,10458,10505,10507,10509,10512,10658,10659,10660,107,10716,10782,10800,11093,11095,11122,11176,11183,11184,11189,1134,1135,1136,1137,1138,1140,1141,1142,1143,1146,1149,114990,115,115703,116986,116987,116988,118,119,1195,1196,1198,120793,120796,121274,122042,123872,128611,131096,1374,138805,140628,140730,144165,145264,1…
GO:0030182	neuron differentiation	0.00200506	10371,10458,10505,10507,10509,10512,10660,107,10716,1136,1141,132320,151,152,1608,1630,1656,1813,1951,1952,2019,2020,204851,2071,223117,22871,22999,2335,23499,2492,27443,2775,283571,28996,30012,3196,3226,3235,3236,3984,4035,4756,4917,5176,5270,54413,54910,5629,56920,57502,5754,57715,5786,5789,5792,5796,5797,5978,6094,6405,64218,6695,6911,7253,7869,79778,81565,8320,84623,8482,85377,8811,8842,9394,…
GO:0065007	biological regulation	0.00202822	100289678,100507290,10076,10114,10146,10150,10207,10228,10234,10333,10371,10395,10458,10505,10507,10509,10512,1056,10658,10659,10660,107,10716,10782,10800,11093,11095,11122,11176,11183,11184,11189,113235,1134,1135,1136,1137,1138,1140,1141,1142,1143,1146,1149,114990,115,115703,116986,116987,116988,118,119,119016,1195,1196,1198,120793,120796,121274,121601,122042,123872,128611,131096,1374,138805,140…
GO:0050793	regulation of developmental process	0.00228511	10234,10371,10395,10458,10505,10507,10509,10512,10658,10660,10716,1136,1141,114990,116986,144165,1490,151,152,1630,1656,166336,170690,1813,183,1951,1952,196527,204851,2116,223117,22871,22999,2308,2309,2316,2319,23239,23286,2335,23499,2492,2626,2627,2719,2837,28996,30009,30012,3196,3205,3491,3984,4035,406,4124,4303,441381,4824,4853,4856,5054,51752,5176,5270,5345,54413,54910,55366,55796,55840,55841…
GO:0048699	generation of neurons	0.00276189	10371,10458,10505,10507,10509,10512,10660,107,10716,1136,1141,132320,151,152,1608,1630,1656,1813,1951,1952,2019,2020,204851,2071,223117,22871,22999,2335,23499,2492,27443,2775,283571,28996,30012,3196,3226,3235,3236,3984,4035,406,4124,4756,4917,5176,5270,54413,54820,54910,5629,56920,57502,5754,57715,5786,5789,5792,5796,5797,5978,6094,6405,64218,6695,6911,7253,7869,79778,81565,8320,84623,8482,85377,…
GO:0048589	developmental growth	0.00277983	10371,10505,10507,10509,10512,10658,1134,118,1588,1630,1813,183,2019,223117,22999,2309,23286,2335,23499,2626,2627,3984,4853,4856,54413,54910,55841,5629,56920,57502,5754,57715,6405,64218,6910,7253,7403,7869,79977,80014,81565,8482,8837,9423,9699,9723
GO:0071875	adrenergic receptor signaling pathway	0.00318484	115,120793,120796,138805,150,151,152,1813,390084,390155
GO:0048731	system development	0.00348633	10076,10234,10371,10395,10458,10505,10507,10509,10512,10660,107,10716,1134,1136,1141,114990,116986,118,119,121227,122042,123872,132320,140628,144165,1490,151,152,1588,1608,1630,1656,166336,170690,170692,1813,183,1951,1952,196527,2019,2020,2028,204851,2071,2116,2122,223117,22829,22871,22999,23035,2308,2309,23135,2317,23239,2334,2335,23499,23639,246329,2492,26018,2626,2627,2719,27443,27445,2775,283…
GO:0007268	synaptic transmission	0.00397845	10458,1134,1135,1136,1137,1138,1140,1141,1142,1143,1146,140730,1813,183,22829,22871,22999,2319,246329,27445,3360,3745,3777,4644,5270,54413,54843,56853,57502,57555,5789,5792,5802,6543,6547,6582,84634,8484,84958,8811,8927,8973,9162,94120,94121,94122,9699,9783
GO:0098916	anterograde trans-synaptic signaling	0.00397845	10458,1134,1135,1136,1137,1138,1140,1141,1142,1143,1146,140730,1813,183,22829,22871,22999,2319,246329,27445,3360,3745,3777,4644,5270,54413,54843,56853,57502,57555,5789,5792,5802,6543,6547,6582,84634,8484,84958,8811,8927,8973,9162,94120,94121,94122,9699,9783
GO:0099537	trans-synaptic signaling	0.00397845	10458,1134,1135,1136,1137,1138,1140,1141,1142,1143,1146,140730,1813,183,22829,22871,22999,2319,246329,27445,3360,3745,3777,4644,5270,54413,54843,56853,57502,57555,5789,5792,5802,6543,6547,6582,84634,8484,84958,8811,8927,8973,9162,94120,94121,94122,9699,9783
GO:0090066	regulation of anatomical structure size	0.00400819	10371,10458,10505,10507,10509,10512,118,119,150,151,152,1630,183,196527,223117,2335,23499,2492,2837,3984,4868,5345,53841,54910,55243,55971,56907,56920,57715,5797,6405,64218,6546,7869,80115,81565,84501,8482,9423,9723
GO:0045926	negative regulation of growth	0.00435198	10371,10505,10507,10509,10512,1630,183,223117,23286,2719,4856,5270,54910,55840,55841,56920,57715,6236,6405,64218,6910,7869,80014,8482,9423,9723,9792
GO:0048598	embryonic morphogenesis	0.00451554	10395,10660,121227,123872,144165,2019,204851,2116,23135,2335,26018,2626,2627,2719,27443,28996,3196,3203,3205,3206,3216,3225,3226,3235,3236,3491,3899,4154,54910,5629,5754,57619,57822,579,6262,6910,6911,6926,7253,7403,79977,8320,9423,9496,9620
GO:0048729	tissue morphogenesis	0.00479409	10371,10395,10512,10660,123872,144165,166336,170690,183,1951,1952,204851,2116,23135,2316,2626,2719,27443,28996,3196,3491,389,4124,4824,54910,55366,5629,5754,57619,57822,5797,6094,6262,6910,6911,6926,7168,7403,7421,780,79977,8320,8549,8842,90627,9423,9496,9620,9723
GO:0035094	response to nicotine	0.00550517	1134,1135,1136,1137,1138,1140,1141,1142,1143,1146,1813,8973
GO:0010769	regulation of cell morphogenesis involved in differentiation	0.00555138	10371,10458,10505,10507,10509,10512,10716,1136,1141,114990,1630,223117,22871,2316,2335,23499,3196,3984,54413,54910,56920,57715,5789,6317,6405,64218,6910,7869,81565,8482,9423,9723
GO:0032535	regulation of cellular component size	0.00555138	10371,10458,10505,10507,10509,10512,118,119,1630,196527,223117,2335,23499,2492,3984,4868,53841,54910,55243,55971,56907,56920,57715,6405,64218,7869,80115,81565,84501,8482,9423,9723
GO:0050770	regulation of axonogenesis	0.00619721	10371,10505,10507,10509,10512,10716,1630,223117,2335,23499,3984,54910,56920,57715,6405,64218,7869,81565,8482,9423,9723
GO:0099536	synaptic signaling	0.00641613	10458,1134,1135,1136,1137,1138,1140,1141,1142,1143,1146,140730,1813,183,22829,22871,22999,2319,246329,27445,3360,3745,3777,4644,5270,54413,54843,56853,57502,57555,5789,5792,5802,6543,6547,6582,84634,8484,84958,8811,8927,8973,9162,94120,94121,94122,9699,9783
GO:0014033	neural crest cell differentiation	0.00649997	10371,10505,10507,10509,10512,223117,54910,56920,57715,6405,64218,7869,8482,9723
GO:0060560	developmental growth involved in morphogenesis	0.00755661	10371,10505,10507,10509,10512,1630,223117,22999,2335,23499,3984,54413,54910,56920,5754,57715,6405,64218,7869,81565,8482,9423,9699,9723
GO:0030308	negative regulation of cell growth	0.0075825	10371,10505,10507,10509,10512,1630,183,223117,4856,5270,54910,55840,56920,57715,6236,6405,64218,7869,8482,9423,9723,9792
GO:0031344	regulation of cell projection organization	0.00880114	10371,10458,10505,10507,10509,10512,10716,1136,1141,150696,1630,170690,223117,22871,22999,2335,23499,3196,3984,4035,5176,5270,53841,54413,54910,56920,5754,57715,5789,5792,6405,64218,6695,6911,7869,79598,8100,81565,8482,9423,9510,9699,9723
GO:0051937	catecholamine transport	0.0101516	1137,1141,150,151,152,1813,183,3745,6580,6581,6582,8973
GO:0022603	regulation of anatomical structure morphogenesis	0.0102717	10371,10395,10458,10505,10507,10509,10512,10716,1136,1141,114990,144165,1630,166336,170690,183,1951,1952,204851,223117,22871,22999,2316,2335,23499,2626,2627,2719,2837,28996,3196,3984,4303,5054,51752,5176,54413,54910,55366,5629,56920,57105,5754,57619,57715,57822,5789,5797,6317,6405,64218,6910,7168,7421,7869,79598,8100,81565,8482,8754,8837,90627,9423,9620,9699,9723
GO:0048468	cell development	0.0112095	10371,10458,10505,10507,10509,10512,10658,10660,107,10716,1136,1140,1141,114990,122042,132320,140628,151,152,1608,1630,1656,168391,1813,183,1951,1952,2019,2020,223117,22871,22999,2309,2316,2317,2318,2335,23499,246329,2492,2626,2627,27125,27443,2775,30012,3196,3235,3236,3984,4035,406,4124,4756,4868,4917,50487,5176,5270,53616,54413,54910,5629,56853,56920,5754,57619,57715,5786,5789,579,5792,5796,579…
GO:0009888	tissue development	0.0121205	10234,10371,10395,10505,10507,10509,10512,10660,1134,114990,116986,123872,1374,140628,144165,1490,166336,170690,183,1951,1952,196527,2019,204851,2071,2116,223117,2308,23135,2316,2317,2319,2335,246329,2492,2626,2627,2719,27443,283571,28996,29841,3196,3235,3236,3491,389,406,4124,4644,4824,4853,4856,4868,5270,54910,55366,5629,56920,56999,5754,57619,57715,57822,579,5797,5802,59269,59350,5978,6094,609…
GO:0007275	multicellular organism development	0.017441	10076,10234,10371,10395,10458,10505,10507,10509,10512,10658,10660,107,10716,1134,1136,1141,114990,116986,118,119,121227,122042,123872,128611,132320,140628,144165,1490,151,152,1588,1608,1630,1656,166336,170690,170692,1813,183,1879,1951,1952,196527,2019,2020,2028,204851,2071,2116,2122,223117,22829,22871,22999,23035,2308,23085,2309,23135,2317,23239,2334,2335,23499,23639,246329,2492,253738,26018,2611…
GO:0050767	regulation of neurogenesis	0.0190006	10371,10458,10505,10507,10509,10512,10660,10716,1136,1141,151,152,1630,1656,1813,223117,22871,22999,2335,23499,30012,3196,3984,4035,406,4124,5176,5270,54413,54910,5629,56920,5754,57715,5789,5792,5978,6405,64218,6695,6911,7869,81565,8320,8482,9423,9510,9699,9723
GO:0051346	negative regulation of hydrolase activity	0.0197402	10507,145264,1800,183,1992,256394,2719,2874,3053,327657,462,5054,50859,5104,51156,5176,5265,5270,5274,5275,5276,5345,54843,6317,6318,636,647174,6695,6906,710,866,8710,89932,9162
GO:0009790	embryo development	0.0228104	10371,10395,10512,10658,10660,118,121227,123872,144165,2019,2020,204851,2071,2116,23135,2335,26018,26115,2626,2627,2719,27443,28996,3196,3203,3205,3206,3216,3219,3223,3225,3226,3235,3236,3491,3899,4124,4154,4824,54910,5629,56853,5754,57619,57822,579,6262,6405,6910,6911,6926,7168,7253,7403,79977,80312,81565,8320,9394,9423,9496,9620
GO:0051960	regulation of nervous system development	0.0245425	10371,10458,10505,10507,10509,10512,10660,10716,1136,1141,151,152,1630,1656,1813,223117,22871,22999,2335,23499,30012,3196,3984,4035,406,4124,441381,5176,5270,54413,54910,5629,56920,5754,57555,57715,57822,5789,5792,5978,6405,64218,6695,6911,7869,81565,8320,8482,9423,9510,9620,9699,9723
GO:0016049	cell growth	0.0259377	10371,10505,10507,10509,10512,1490,1630,183,223117,22999,2335,23499,2626,2837,3491,3984,4853,4856,5270,54413,54910,55840,56920,57715,6236,6405,64218,6695,780,7869,81565,8482,8838,8839,8840,9423,9699,9723,9792
GO:0048666	neuron development	0.0281224	10371,10458,10505,10507,10509,10512,107,10716,1136,1141,132320,1608,1630,1813,1951,1952,2019,2020,223117,22871,22999,2335,23499,2492,27443,2775,3196,3235,3236,3984,4035,4756,4917,5176,5270,54413,54910,56920,5754,57715,5786,5789,5792,5796,5797,6405,64218,6695,6911,7253,7869,79778,81565,84623,8482,85377,8811,9394,9423,9510,9699,9723
GO:0007389	pattern specification process	0.0291631	10371,10512,10660,10716,123872,1952,2019,204851,23639,2626,2719,28996,3203,3205,3206,3216,3219,3223,3225,3226,3235,3236,4824,57619,57822,579,63917,6405,6910,6911,6926,7403,8320,8701,9620,9723
GO:0050768	negative regulation of neurogenesis	0.0305002	10371,10505,10507,10509,10512,10660,1630,1656,223117,22871,30012,3196,4035,54413,54910,56920,57715,5978,6405,64218,6695,6911,7869,8482,9423,9723
GO:0048856	anatomical structure development	0.0347676	10076,10234,10371,10395,10458,10505,10507,10509,10512,10658,10660,107,10716,1134,1136,1140,1141,114990,116986,118,119,121227,122042,123872,128611,132320,134549,136332,1374,140628,144165,1490,151,152,1588,1608,1630,1656,166336,168391,170690,170692,1813,183,1879,1951,1952,196527,2019,2020,2028,204851,2071,2116,2122,223117,22829,22871,22999,23035,2308,23085,2309,23135,2316,2317,2318,2319,23239,2334,…
GO:0009952	anterior/posterior pattern specification	0.0363738	10512,1952,2019,204851,2626,2719,28996,3203,3205,3206,3216,3219,3223,3225,3226,3235,3236,4824,6911,6926,7403,9620
GO:0040008	regulation of growth	0.0426622	10371,10505,10507,10509,10512,10658,1490,1630,1813,183,223117,22999,23286,2335,23499,2627,2719,2837,3491,3984,4856,5270,54910,55840,55841,5629,56920,57715,6236,6405,64218,6695,6910,7253,780,7869,80014,81565,8482,8838,8839,8840,9423,9699,9723,9792

## Sheet: Female_Pb_Cd
S10 Table (C): Gene Ontology (GO) analysis for human orthologs of Drosophila candidate genes associated with resistance to lead and cadmium in females.
GO ID	GO Term	Holm-Bonferroni P-value	Matches
GO:0034220	ion transmembrane transport	1.37119e-16	100134444,10057,10060,10257,1080,10861,1134,1135,1136,1137,1138,1139,1140,1141,1142,1143,1146,115111,116369,116443,116444,1186,1234,1236,1244,131096,150,1739,1741,1742,1804,1812,1813,1814,1815,183,1831,1836,2040,219931,23415,23416,246213,2568,26503,2833,284129,2894,2895,2903,2904,2905,2906,29979,30818,30819,343,343450,347732,359,361,362,363,368,3745,3758,3759,3760,3761,3762,3763,3764,3765,3766,37…
GO:0044707	single-multicellular organism process	6.11175e-16	10002,10060,10062,10076,102,10220,10234,10333,10395,10417,10458,10500,10501,10585,10631,10637,10658,10678,10716,10752,10791,1080,1106,11093,11281,1134,1136,1137,1138,1139,1140,1141,1143,114770,114771,1149,114990,115111,116039,116369,116443,121227,122042,1230,1232,1233,1235,1236,1238,123872,1240,1272,1277,1278,1280,1281,129025,1294,130497,1306,132320,133060,135228,136227,140685,140733,140766,14088…
GO:0010107	potassium ion import	3.01997e-15	100134444,10060,3758,3759,3760,3761,3762,3763,3764,3765,3766,3767,3768,3769,3770,3772,3773,478,479,495
GO:0006493	protein O-linked glycosylation	1.01354e-14	100528030,10164,10331,10418,10585,10678,11093,11226,11227,114805,117248,143662,192134,22906,2589,2590,2591,26290,374907,50614,51809,54507,54790,55568,63917,66008,79369,79623,79695,80312,84002,8473,8693,93010
GO:0006811	ion transport	5.56129e-14	100134444,10057,10060,10257,1080,10861,11182,1134,1135,1136,1137,1138,1139,1140,1141,1142,1143,1146,115111,116369,116443,116444,1186,1230,1234,1236,1244,1272,131096,148229,1490,150,1739,1741,1742,1804,1812,1813,1814,1815,183,1831,1836,2040,2181,2182,219931,222662,22930,23415,23416,246213,2568,26503,2833,284129,2894,2895,2903,2904,2905,2906,29979,29988,30818,30819,343,343450,347732,359,361,362,363…
GO:0016266	O-glycan processing	3.61049e-13	100528030,10164,10331,10678,11226,11227,114805,117248,143662,192134,2589,2590,2591,26290,374907,50614,51809,55568,63917,79369,79623,79695,84002,8693,93010
GO:0048731	system development	5.53621e-12	10002,10076,10220,10234,10395,10417,10458,10500,10501,10631,10637,10678,10716,10752,10791,1106,11281,1134,1136,1139,1141,114770,114771,114990,116039,116443,121227,122042,1230,1232,1233,1236,123872,1240,1272,1277,1278,1280,1281,129025,130497,1306,132320,133060,135228,140685,140733,140883,144165,146206,1490,151,152,152007,1524,156,161882,166336,170690,170692,1723,1739,1740,1741,1742,1745,1746,1747,…
GO:0055085	transmembrane transport	8.97965e-12	100134444,10057,10060,10257,1080,10861,11182,1134,1135,1136,1137,1138,1139,1140,1141,1142,1143,1146,115111,116369,116443,116444,1186,1234,1236,1244,131096,150,1739,1741,1742,1804,1812,1813,1814,1815,183,1831,1836,2040,219931,23415,23416,246213,2568,26503,2833,284129,2894,2895,28982,2903,2904,2905,2906,29979,29988,30818,30819,343,343450,347732,359,361,362,363,368,3745,3758,3759,3760,3761,3762,3763…
GO:0032501	multicellular organismal process	1.3353e-11	10002,10060,10062,10076,102,10220,10234,10333,10395,10417,10420,10458,10500,10501,10585,10631,10637,10658,10659,10678,10716,10752,10791,1080,10863,1106,11086,11093,11281,1134,1136,1137,1138,1139,1140,1141,1143,1146,114770,114771,1149,114990,115111,116039,116369,116443,120793,120796,121227,122042,1230,1232,1233,1235,1236,1238,123872,1240,1272,1277,1278,1280,1281,129025,1294,130497,1306,1307,132320…
GO:0098655	cation transmembrane transport	1.93587e-11	100134444,10060,1134,1135,1136,1137,1138,1139,1140,1141,1142,1143,1146,116443,116444,1234,1236,131096,150,1739,1804,1812,1813,1814,1815,183,2040,219931,23415,23416,2833,2903,2905,29979,30818,30819,343450,347732,3745,3758,3759,3760,3761,3762,3763,3764,3765,3766,3767,3768,3769,3770,3772,3773,40,41,478,479,495,51422,53373,55013,55515,5566,57030,57582,57628,6543,6546,6547,6580,6581,6582,6833,6844,704…
GO:0007275	multicellular organism development	3.94128e-11	10002,10076,102,10220,10234,10395,10417,10458,10500,10501,10585,10631,10637,10658,10678,10716,10752,10791,1106,11281,1134,1136,1139,1141,114770,114771,114990,116039,116369,116443,121227,122042,1230,1232,1233,1236,1238,123872,1240,1272,1277,1278,1280,1281,129025,1294,130497,1306,132320,133060,135228,140685,140733,140883,144165,146206,1490,151,152,152007,1524,156,161882,1644,166336,170690,170692,17…
GO:0048856	anatomical structure development	6.22353e-11	10002,10076,102,10220,10234,10257,10395,10417,10458,10500,10501,10585,10631,10637,10658,10678,10716,10752,10791,1080,1106,11078,11281,1134,1136,1139,1140,1141,114770,114771,114990,116039,116369,116443,121227,122042,1230,1232,1233,1236,1238,123872,1240,1272,1277,1278,1280,1281,129025,1294,130497,1306,132320,133060,135228,136332,140685,140733,140883,144165,146206,1490,151,152,152007,1524,156,161882…
GO:0009101	glycoprotein biosynthetic process	3.49067e-10	100528030,10164,10317,10331,10418,10585,10678,11093,11226,11227,114805,117248,1236,135152,143662,168391,192134,2131,2134,2135,22906,2589,2590,2591,26229,26290,266722,27087,374378,374907,442117,50614,51809,54507,54790,55454,55568,55790,56548,57452,63917,64409,66008,79369,79623,79695,80312,84002,8473,84752,8693,8707,8708,90161,93010,9394,9469
GO:0051239	regulation of multicellular organismal process	6.92521e-10	10060,10062,10220,10234,10333,10417,10458,10500,10501,10631,10658,10659,10716,1136,1139,1141,1143,114770,114771,1149,114990,116039,1230,1232,1235,1236,1240,1272,1277,1281,130497,135228,140685,144165,146206,1490,150,151,152,152007,1524,156,161882,1621,166336,170692,1739,1745,1746,1749,1812,1813,1814,1815,183,1831,1951,1952,204851,2191,22849,2308,2309,23108,2321,23239,23328,23369,23414,23462,23493,…
GO:0006486	protein glycosylation	1.50847e-09	100528030,10164,10317,10331,10418,10585,10678,11093,11226,11227,114805,117248,135152,143662,168391,192134,2131,2134,22906,2589,2590,2591,26229,26290,27087,374378,374907,442117,50614,51809,54507,54790,55568,57452,63917,64409,66008,79369,79623,79695,80312,84002,8473,84752,8693,8707,8708,93010
GO:0043413	macromolecule glycosylation	1.50847e-09	100528030,10164,10317,10331,10418,10585,10678,11093,11226,11227,114805,117248,135152,143662,168391,192134,2131,2134,22906,2589,2590,2591,26229,26290,27087,374378,374907,442117,50614,51809,54507,54790,55568,57452,63917,64409,66008,79369,79623,79695,80312,84002,8473,84752,8693,8707,8708,93010
GO:0098660	inorganic ion transmembrane transport	1.8819e-09	100134444,10060,1080,10861,115111,116369,116443,116444,1186,1234,1236,131096,150,1739,1804,1812,1813,1814,1815,183,1836,2040,219931,23415,23416,2568,2833,284129,2903,29979,30818,30819,343450,347732,3745,3758,3759,3760,3761,3762,3763,3764,3765,3766,3767,3768,3769,3770,3772,3773,40,41,478,479,495,51422,5172,53373,55013,55515,5566,57030,57582,57628,65012,6543,6546,6547,6580,6581,6582,6833,6844,7040,…
GO:0044767	single-organism developmental process	3.2841e-09	10002,10062,10076,102,10220,10234,10257,10395,10417,10458,10500,10501,10585,10631,10637,10658,10678,10716,10752,10791,1080,1106,11078,11281,1134,1136,1139,1140,1141,114770,114771,114990,116039,116369,116443,121227,122042,1230,1232,1233,1236,1238,123872,1240,1272,1277,1278,1280,1281,129025,1294,130497,1306,132320,133060,135228,136332,140685,140733,140883,144165,146206,1487,1488,1490,151,152,152007…
GO:0032502	developmental process	5.34796e-09	10002,10062,10076,102,10220,10234,10257,10395,10417,10458,10500,10501,10585,10631,10637,10658,10678,10716,10752,10791,1080,1106,11078,11281,1134,1136,1139,1140,1141,114770,114771,114990,116039,116369,116443,121227,122042,1230,1232,1233,1236,1238,123872,1240,1272,1277,1278,1280,1281,129025,1294,130497,1306,132320,133060,135228,136332,140685,140733,140883,144165,146206,1487,1488,1490,151,152,152007…
GO:0070085	glycosylation	5.62296e-09	100528030,10164,10317,10331,10418,10585,10678,11093,11226,11227,114805,117248,135152,143662,168391,192134,2131,2134,22906,2589,2590,2591,26229,26290,27087,374378,374907,442117,50614,51809,54507,54790,55568,57452,63917,64409,66008,79369,79623,79695,80312,84002,8473,84752,8693,8707,8708,93010
GO:0009100	glycoprotein metabolic process	6.00597e-09	100528030,10164,10317,10331,10418,10585,10678,11093,11226,11227,114805,117248,1236,1280,135152,143662,168391,192134,2131,2134,2135,22906,2589,2590,2591,26229,26290,266722,27087,374378,374907,442117,50614,51809,54507,5467,54790,55454,55568,55790,56548,57452,63917,64409,66008,79369,79623,79695,80312,84002,8473,84752,8693,8707,8708,90161,93010,9394,9469
GO:0048468	cell development	6.11584e-09	10002,10220,10417,10458,10500,10501,10631,10637,10658,10678,10716,10752,1080,11078,1136,1140,1141,114990,116369,116443,122042,1272,1277,1281,129025,130497,132320,140883,151,152,152007,1524,161882,168391,1738,1742,1745,1746,1749,1812,1813,1814,183,1951,1952,2063,2131,2182,222662,22849,2309,23108,23314,23462,23493,23499,246329,25803,26038,26508,2660,2676,27125,274,2895,28982,30012,30819,3196,3235,3…
GO:0043269	regulation of ion transport	1.15444e-08	100134444,1080,1136,1137,1141,116444,1186,1230,1272,131096,150,1739,1742,1804,1812,1813,1814,1815,183,2040,2182,219931,22930,23415,23416,2833,29979,30818,30819,347732,3745,3758,3759,3760,3761,3762,3763,3764,3765,3766,3767,3768,3769,3770,3772,3773,40,4638,51761,5270,53373,54899,5566,5580,57628,6546,6833,6844,7040,7220,7223,7402,7852,80333,816,818,8600,8911,8912,8913,8973,9001,9312,9341,9611,9722,9…
GO:0009653	anatomical structure morphogenesis	1.62733e-08	10002,10220,10257,10395,10417,10458,10500,10501,10631,10637,10678,10716,10752,11078,1136,1139,1141,114990,116039,121227,1232,123872,1277,1278,1280,1281,129025,1294,130497,1306,132320,135228,136332,140883,144165,146206,1490,152007,1524,161882,166336,170690,1723,1738,1739,1741,1742,1745,1746,1747,1749,1813,183,1951,1952,204851,2131,2191,222662,22930,2308,23135,2321,23314,23328,23414,23462,23493,234…
GO:0007267	cell-cell signaling	1.83656e-08	10164,102,10458,1080,1134,1135,1136,1137,1138,1139,1140,1141,1142,1143,1146,116444,120793,120796,1230,1234,138805,148281,1490,150,151,152,1524,156,1621,1739,1740,1741,1742,1812,1813,1814,1815,1816,183,22849,22930,246329,27445,2844,2895,2903,2904,2905,2906,30819,341359,3491,356,3623,3624,3625,3745,3766,3767,390084,390155,392862,40,4049,4050,41,4824,4856,51760,5251,5270,5467,54899,55366,5566,57030,…
GO:0005975	carbohydrate metabolic process	3.73229e-08	10007,100528030,10164,10317,10331,10418,10585,10678,11093,11226,11227,114805,117248,132789,135152,143662,145264,168391,192134,2023,2026,2027,2131,2134,22906,2308,23324,23563,2517,2519,2589,2590,2591,26229,26290,27087,284004,29988,374378,374907,3767,4125,4166,442117,4967,50614,51422,51809,5313,5315,53632,54507,5465,5467,54790,55277,55454,55568,5571,55753,55790,56548,57452,6097,6120,63917,64409,660…
GO:0098662	inorganic cation transmembrane transport	4.02873e-08	100134444,10060,116443,116444,1234,1236,131096,150,1739,1804,1812,1813,1814,1815,183,2040,219931,23415,23416,2833,2903,29979,30818,30819,343450,347732,3745,3758,3759,3760,3761,3762,3763,3764,3765,3766,3767,3768,3769,3770,3772,3773,40,41,478,479,495,51422,53373,55013,55515,5566,57030,57582,57628,6543,6546,6547,6580,6581,6582,6833,6844,7040,7220,7223,7224,7402,7922,80333,8911,8912,8913,9001,90550,9…
GO:0030154	cell differentiation	4.23878e-08	10002,10062,10076,10220,10234,10417,10458,10500,10501,10631,10637,10658,10678,10716,10752,10791,1080,1106,11078,11281,1136,1140,1141,114770,114771,114990,116039,116369,116443,122042,1230,1233,1236,1240,1272,1277,1280,1281,129025,1294,130497,1306,132320,135228,136332,140685,140883,144165,146206,1487,1488,1490,151,152,152007,1524,161882,168391,1738,1742,1745,1746,1747,1749,1812,1813,1814,183,1951,1…
GO:0006813	potassium ion transport	4.4413e-08	100134444,10060,131096,150,1739,1804,1812,1813,23415,23416,30818,30819,343450,3745,3758,3759,3760,3761,3762,3763,3764,3765,3766,3767,3768,3769,3770,3772,3773,478,479,495,57582,57628,6833,6844,80333,9312,9722,9943
GO:0071804	cellular potassium ion transport	4.83404e-08	100134444,10060,131096,1804,23415,23416,30818,30819,343450,3745,3758,3759,3760,3761,3762,3763,3764,3765,3766,3767,3768,3769,3770,3772,3773,478,479,495,57582,57628,6833,6844,80333,9312,9722,9943
GO:0071805	potassium ion transmembrane transport	4.83404e-08	100134444,10060,131096,1804,23415,23416,30818,30819,343450,3745,3758,3759,3760,3761,3762,3763,3764,3765,3766,3767,3768,3769,3770,3772,3773,478,479,495,57582,57628,6833,6844,80333,9312,9722,9943
GO:0044699	single-organism process	7.04018e-08	10002,10007,100134444,100271715,100528030,10057,10060,10062,10076,10101,10114,10164,102,10207,10220,10234,10257,10317,10331,10333,10395,10417,10418,10420,10458,10500,10501,10585,10631,10637,10658,10663,10678,10716,10752,10791,1080,10803,10846,10861,10863,1106,11064,1107,11078,1108,11085,11086,11093,11122,11182,11226,11227,11281,1134,1135,1136,1137,1138,1139,1140,1141,1142,1143,1146,114770,114771,…
GO:0007399	nervous system development	1.01635e-07	10002,10220,10395,10417,10458,10500,10501,10631,10678,10716,10752,11281,1136,1141,116443,1233,1272,1280,1281,129025,132320,140733,140883,144165,151,152,1524,1739,1740,1741,1742,1745,1746,1749,1812,1813,1814,1951,1952,204851,2063,2131,2181,2182,222662,22849,22930,23035,23108,23135,23314,2334,23493,23499,246213,26018,26038,26508,2674,2675,2676,274,27445,283571,284403,2895,28996,2903,29116,30012,308…
GO:0044723	single-organism carbohydrate metabolic process	1.49126e-07	10007,100528030,10164,10317,10331,10418,10585,10678,11093,11226,11227,114805,117248,132789,135152,143662,145264,168391,192134,2023,2026,2027,2131,2134,22906,2308,23324,2517,2519,2589,2590,2591,26229,26290,27087,374378,374907,3767,4125,442117,4967,50614,51422,51809,5313,5315,53632,54507,5465,5467,54790,55454,55568,5571,55753,55790,57452,6097,6120,63917,64409,66008,6652,7040,7124,729020,79369,79623…
GO:0030001	metal ion transport	1.6862e-07	100134444,10060,1137,1139,1141,116443,116444,1230,1234,1236,1272,131096,1490,150,1739,1804,1812,1813,1814,1815,183,2040,219931,23415,23416,246213,2833,2903,29979,30818,30819,343450,347732,3745,3758,3759,3760,3761,3762,3763,3764,3765,3766,3767,3768,3769,3770,3772,3773,40,41,4638,478,479,495,5270,53373,55013,55515,5566,57030,57084,57582,57628,6543,6546,6547,6833,6844,7040,7220,7223,7224,7402,7421,7…
GO:0006812	cation transport	2.61185e-07	100134444,10060,11182,1134,1135,1136,1137,1138,1139,1140,1141,1142,1143,1146,116443,116444,1230,1234,1236,1272,131096,1490,150,1739,1804,1812,1813,1814,1815,183,2040,219931,23415,23416,246213,26503,2833,2903,2905,29979,29988,30818,30819,343450,347732,3745,3758,3759,3760,3761,3762,3763,3764,3765,3766,3767,3768,3769,3770,3772,3773,40,41,4638,478,479,495,51422,5270,53373,55013,55515,5566,57030,57084…
GO:0048869	cellular developmental process	3.84062e-07	10002,10062,10076,10220,10234,10257,10395,10417,10458,10500,10501,10631,10637,10658,10678,10716,10752,10791,1080,1106,11078,11281,1136,1140,1141,114770,114771,114990,116039,116369,116443,122042,1230,1233,1236,123872,1240,1272,1277,1280,1281,129025,1294,130497,1306,132320,135228,136332,140685,140883,144165,146206,1487,1488,1490,151,152,152007,1524,161882,168391,170690,1738,1739,1742,1745,1746,1747…
GO:0015672	monovalent inorganic cation transport	4.25627e-07	100134444,10060,11182,1136,1137,1141,1272,131096,150,1739,1804,1812,1813,1814,1815,183,2040,23415,23416,246213,26503,29988,30818,30819,343450,347732,3745,3758,3759,3760,3761,3762,3763,3764,3765,3766,3767,3768,3769,3770,3772,3773,40,41,478,479,495,51422,5270,55515,57030,57084,57582,57628,6543,6546,6547,6580,6581,6582,6833,6844,7040,7402,80333,8884,8973,9311,9312,9341,9722,9943
GO:0007166	cell surface receptor signaling pathway	4.73428e-07	10062,10076,102,10220,10458,10500,10501,10631,10637,10663,10803,11093,11122,1134,1135,1136,1137,1138,1139,1140,1141,1142,1143,1146,1149,114990,116443,116444,1230,1232,1233,1234,1235,1236,1237,1238,1240,1272,1277,1278,1280,1281,1307,135228,144165,145264,146206,1490,150,151,152,1524,1621,166336,1742,1745,1746,1749,1813,1815,183,1951,1952,203102,204851,2122,22848,22930,2308,2309,2321,23328,23399,234…
GO:1901137	carbohydrate derivative biosynthetic process	5.04334e-07	100528030,10057,10164,10317,10331,10418,10585,10678,10861,11093,11226,11227,114805,117248,122042,1236,135152,143662,150,168391,1723,1812,1813,1814,1815,1816,1836,192134,2131,2134,2135,22906,23563,2589,2590,2591,26229,26290,266722,270,27087,271,272,2984,374378,374907,4166,442117,50614,51422,51809,5313,5315,54507,54790,55454,55568,55790,56548,57452,63917,64409,66008,6652,7040,729230,79369,79623,796…
GO:1901135	carbohydrate derivative metabolic process	1.41695e-06	10007,100528030,10057,10164,10317,10331,10418,10585,10678,10846,10861,11093,11226,11227,114770,114771,114805,117248,122042,1236,1280,132789,135152,140733,143662,150,168391,1723,1738,1739,1740,1741,1742,1806,1812,1813,1814,1815,1816,1836,192134,2023,2026,2027,2131,2134,2135,22906,23563,2517,2519,2589,2590,2591,26229,26290,266722,270,27087,271,272,2833,28992,2984,374378,374907,4166,442117,4967,5061…
GO:0034765	regulation of ion transmembrane transport	4.11605e-06	100134444,1080,1186,131096,150,1739,1742,1804,1812,1813,1814,1815,183,2040,219931,23415,23416,2833,29979,30818,30819,347732,3745,3758,3759,3760,3761,3762,3763,3764,3765,3766,3767,3768,3769,3770,3772,3773,40,53373,5566,57628,6546,6844,7040,7220,7402,80333,8911,8912,8913,9001,9312,9722,9943
GO:0003008	system process	7.85434e-06	10002,10060,10062,10631,10659,10678,10716,10752,11281,1134,1136,1137,1139,1140,1141,1143,1146,115111,116443,120793,120796,1277,1278,1280,138805,1490,150,151,152,1524,156,1621,164312,170690,1739,1740,1742,1812,1813,1814,1815,1816,183,2063,219931,222662,22849,2321,2334,23493,246213,246329,2515,26018,2660,2844,2895,2903,2904,2905,2906,30012,30818,30819,3226,3236,341359,345193,359,361,362,3623,3624,3…
GO:0015850	organic hydroxy compound transport	8.88642e-06	10062,1080,1137,1141,150,151,152,156,1812,1813,1814,1815,183,343,359,361,362,363,3745,3949,4284,51422,5205,5468,5727,5972,64137,6580,6581,6582,7376,8714,8973,9311,948,949,9619,9971
GO:0022008	neurogenesis	9.96992e-06	10002,10220,10417,10458,10500,10501,10631,10678,10716,10752,1136,1141,116443,1233,1272,1281,129025,132320,140883,151,152,1524,1742,1745,1746,1749,1812,1813,1814,1951,1952,204851,2063,2131,2182,222662,22849,23108,23314,23493,23499,26038,26508,2676,274,283571,284403,2895,28996,2903,30012,30819,3196,3226,3235,3236,3624,3730,374462,3766,389549,391723,3984,4049,4168,4647,4917,4967,5146,5176,51760,5176…
GO:0048513	animal organ development	1.24445e-05	10002,10076,10220,10234,10395,10500,10501,10637,10716,10791,1106,1134,1136,1141,114770,114771,114990,116039,121227,122042,1230,1236,123872,1272,1277,1278,1280,1281,130497,133060,135228,140685,140733,144165,146206,1490,152007,1524,156,161882,166336,170690,170692,1723,1739,1745,1746,1747,1749,1812,1813,1815,183,1831,1951,1952,204851,2122,2131,2181,221937,222662,22930,23035,2308,2309,23135,23254,233…
GO:0034762	regulation of transmembrane transport	1.73054e-05	100134444,1080,1186,131096,150,1739,1742,1804,1812,1813,1814,1815,183,2040,219931,23415,23416,2833,29979,30818,30819,347732,3745,3758,3759,3760,3761,3762,3763,3764,3765,3766,3767,3768,3769,3770,3772,3773,40,53373,5566,57628,6546,6844,7040,7220,7402,80333,8911,8912,8913,9001,9312,9722,9943
GO:0035095	behavioral response to nicotine	1.86384e-05	1136,1137,1138,1140,1141,1143,5465
GO:0035094	response to nicotine	3.2222e-05	1134,1135,1136,1137,1138,1139,1140,1141,1142,1143,1146,1812,1813,3767,5465,7124,8973
GO:2000026	regulation of multicellular organismal development	4.17629e-05	10220,10234,10458,10500,10501,10716,1136,1139,1141,114770,114771,114990,116039,1230,1232,1272,1277,1281,130497,135228,140685,144165,146206,1490,151,152,152007,1524,161882,166336,1739,1745,1746,1813,1814,183,1831,1951,1952,204851,22849,2309,23108,2321,23239,23328,23414,23462,23493,23499,26508,2660,274,2833,2895,28996,30009,30012,3142,3196,3205,3491,356,3623,3624,389549,3984,40,4049,4303,441381,482…
GO:0045595	regulation of cell differentiation	4.51674e-05	10062,10220,10234,10458,10500,10501,10631,10716,11078,1136,1141,114770,114771,114990,1230,1240,1272,1277,1281,130497,135228,140685,144165,146206,1490,151,152,152007,1524,161882,1745,1746,1749,1813,1814,183,22849,2308,2309,23108,23414,23462,23493,23499,25803,26508,2660,274,2895,30012,3142,3196,3205,3491,3623,3624,389549,3984,4049,4303,4856,5176,51760,51761,5270,5345,54440,5465,5467,5468,55079,5560…
GO:0032879	regulation of localization	6.61168e-05	100134444,10062,10076,102,10333,10395,10500,10501,10631,10716,1080,1136,1137,1141,1143,1149,116444,1186,1230,1234,1235,1236,123872,1240,1272,1277,1281,131096,146206,148281,150,150696,151,152,152007,1524,156,167,1739,1742,1800,1804,1812,1813,1814,1815,183,1951,2040,2181,2182,219931,22848,22930,2321,23328,23415,23416,23499,23587,26060,26229,274,27445,2833,286205,29978,29979,30818,30819,341359,34773…
GO:0070098	chemokine-mediated signaling pathway	7.8111e-05	10663,10803,1230,1232,1233,1234,1235,1236,1237,1238,1240,1524,2829,2833,3577,3579,51554,643,729230,7852
GO:0006023	aminoglycan biosynthetic process	8.08528e-05	10057,10331,10678,11227,135152,2131,2134,2135,23563,26229,27087,374907,4166,55454,55790,56548,7040,79369,8534,90161,93010,9394,9435,9469
GO:0040011	locomotion	8.56434e-05	10076,102,10395,10417,10500,10501,10631,10663,10678,10716,10752,10803,116369,1230,1232,1233,1234,1235,1236,1237,1238,1240,1277,1278,1281,129025,140883,146206,1490,150,152007,1524,156,1621,1749,1800,1803,1812,1813,1814,183,1951,2131,2191,221692,2321,23314,23328,23499,23587,23639,2519,2676,2829,2833,286205,2903,2905,29941,30009,30012,3053,3219,347732,3491,3577,3579,3730,389549,3949,4638,4856,4917,4…
GO:0050793	regulation of developmental process	9.54387e-05	10062,10220,10234,10395,10458,10500,10501,10631,10658,10716,11078,1136,1139,1141,114770,114771,114990,116039,1230,1232,1240,1272,1277,1281,130497,135228,140685,144165,146206,1490,151,152,152007,1524,161882,166336,170690,1723,1739,1745,1746,1749,1813,1814,183,1831,1951,1952,204851,22849,2308,2309,23108,2321,23239,23328,23414,23462,23493,23499,25803,26508,2660,274,2833,2844,2895,28982,28996,30009,3…
GO:0051240	positive regulation of multicellular organismal process	0.000102543	10333,10417,10458,10631,10658,1139,1143,116039,1230,1232,1235,1236,1272,1277,130497,140685,146206,1490,150,151,152,152007,1524,161882,1621,1749,1813,1814,1815,183,204851,22849,2309,2321,23328,23369,23414,23493,23499,26508,274,283234,2833,2844,28996,30009,3142,3491,3623,3624,3625,389549,3984,40,4049,4050,441381,4824,5054,51284,51311,5176,51760,51761,5270,5345,54440,5467,5468,5479,55079,55366,5588,…
GO:0007274	neuromuscular synaptic transmission	0.000108073	1134,1135,1136,1137,1138,1140,1141,1142,1143,1146,246329,8973
GO:0052547	regulation of peptidase activity	0.000115194	10395,1294,135228,140902,145264,1490,1800,183,1992,221476,256394,26577,27141,3053,327657,3491,356,3730,462,4824,5054,5104,51050,51156,5118,5176,5265,5270,5274,5275,5276,5345,5468,57591,57630,5979,6317,6318,647174,6906,710,7124,7498,866,8710,8740,8743,89932,9131,9966
GO:0042391	regulation of membrane potential	0.000121172	1080,10861,1134,1136,1137,1140,1141,1143,115111,116369,131096,1738,1739,1742,1812,1815,183,1836,219931,22930,23415,23416,284129,2895,2903,2905,30819,347732,3745,3759,3766,3767,40,41,478,5172,53373,54899,57030,65012,6546,8911,8912,8913,8973,9722
GO:0048699	generation of neurons	0.000170215	10002,10220,10417,10458,10500,10501,10631,10678,10716,10752,1136,1141,116443,1233,1272,1281,129025,132320,140883,151,152,1524,1742,1745,1746,1749,1812,1813,1814,1951,1952,204851,2063,2131,2182,222662,22849,23108,23314,23493,23499,26038,26508,2676,274,283571,2895,28996,30012,30819,3196,3226,3235,3236,3624,3730,374462,389549,391723,3984,4049,4168,4647,4917,4967,5146,5176,51760,51761,5205,5270,5468,…
GO:0019538	protein metabolic process	0.00022284	100528030,10062,10076,10114,10164,102,10220,10317,10331,10333,10395,10418,10420,10585,10637,10658,10678,10863,11064,1107,11078,1108,11085,11086,11093,11122,11226,11227,1136,1139,114805,117248,122769,1230,1234,1236,1272,1280,1281,1294,131096,132864,135152,135228,140733,140766,140902,143662,144165,145264,147339,147746,1487,1490,150,150696,1509,151,152,152007,153769,156,157,161882,162494,167359,1675…
GO:0099565	chemical synaptic transmission, postsynaptic	0.000231014	1134,1135,1136,1137,1138,1139,1140,1141,1142,1143,1146,116444,1742,1813,1815,22930,2895,2903,2905,57030,8973
GO:0065008	regulation of biological quality	0.000237184	10062,10395,10458,10500,10501,10631,1080,10803,10861,1105,11078,11093,1134,1136,1137,1139,1140,1141,1143,1149,115111,116369,1230,1232,1233,1234,1235,1236,1237,1244,1277,1278,1280,1281,131096,146206,148229,148281,1490,150,151,152,1524,156,160335,161882,1621,170690,170692,1723,1738,1739,1742,1812,1813,1814,1815,1816,183,1831,1836,2040,2191,219931,2232,22848,22849,22930,2308,2309,23108,23369,23414,2…
GO:0006935	chemotaxis	0.000239077	102,10417,10500,10501,10663,10678,10716,10752,10803,1230,1232,1233,1234,1235,1236,1237,1238,1240,129025,140883,1524,1749,1951,2131,2321,2676,2829,2833,3053,3219,3491,3577,3579,3730,389549,4856,4917,5054,51554,54816,55079,55609,5580,5588,57556,5797,6259,64221,643,6900,7040,7042,7074,729230,7852,80031,8600,8740,8828,8829,9423
GO:0099536	synaptic signaling	0.000242289	10458,1134,1135,1136,1137,1138,1139,1140,1141,1142,1143,1146,116444,148281,1524,156,1621,1739,1740,1741,1742,1812,1813,1814,1815,1816,183,22849,22930,246329,27445,2844,2895,2903,2904,2905,2906,30819,341359,3745,3766,392862,40,41,51760,5270,54899,5566,57030,5789,5792,5802,6543,6547,6582,6844,6900,7804,816,84258,8913,8927,8973,9001,9145,9293,9568
GO:0044763	single-organism cellular process	0.00025557	10002,100134444,100271715,100528030,10057,10060,10062,10076,10101,10114,10164,102,10207,10220,10234,10257,10317,10331,10333,10395,10417,10418,10420,10458,10500,10501,10585,10631,10637,10658,10663,10678,10716,10752,10791,1080,10803,10846,10861,1106,11064,1107,11078,1108,11085,11093,11122,11182,11226,11227,11281,1134,1135,1136,1137,1138,1139,1140,1141,1142,1143,1146,114770,114771,114805,1149,114990…
GO:0042330	taxis	0.00025637	102,10417,10500,10501,10663,10678,10716,10752,10803,1230,1232,1233,1234,1235,1236,1237,1238,1240,129025,140883,1524,1749,1951,2131,2321,2676,2829,2833,3053,3219,3491,3577,3579,3730,389549,4856,4917,5054,51554,54816,55079,55609,5580,5588,57556,5797,6259,64221,643,6900,7040,7042,7074,729230,7852,80031,8600,8740,8828,8829,9423
GO:0007268	synaptic transmission	0.000293477	10458,1134,1135,1136,1137,1138,1139,1140,1141,1142,1143,1146,116444,148281,1524,1621,1739,1740,1741,1742,1812,1813,1814,1815,1816,183,22849,22930,246329,27445,2844,2895,2903,2904,2905,2906,30819,341359,3745,3766,392862,40,41,51760,5270,54899,5566,57030,5789,5792,5802,6543,6547,6582,6844,6900,7804,816,84258,8913,8927,8973,9001,9145,9293,9568
GO:0098916	anterograde trans-synaptic signaling	0.000293477	10458,1134,1135,1136,1137,1138,1139,1140,1141,1142,1143,1146,116444,148281,1524,1621,1739,1740,1741,1742,1812,1813,1814,1815,1816,183,22849,22930,246329,27445,2844,2895,2903,2904,2905,2906,30819,341359,3745,3766,392862,40,41,51760,5270,54899,5566,57030,5789,5792,5802,6543,6547,6582,6844,6900,7804,816,84258,8913,8927,8973,9001,9145,9293,9568
GO:0099537	trans-synaptic signaling	0.000293477	10458,1134,1135,1136,1137,1138,1139,1140,1141,1142,1143,1146,116444,148281,1524,1621,1739,1740,1741,1742,1812,1813,1814,1815,1816,183,22849,22930,246329,27445,2844,2895,2903,2904,2905,2906,30819,341359,3745,3766,392862,40,41,51760,5270,54899,5566,57030,5789,5792,5802,6543,6547,6582,6844,6900,7804,816,84258,8913,8927,8973,9001,9145,9293,9568
GO:0044057	regulation of system process	0.000321959	10060,10062,10659,1136,1143,1490,150,151,152,156,1621,1812,1813,1814,183,2321,23493,2660,2903,2906,30012,30818,30819,3623,3624,3625,3759,3761,3767,3768,3770,40,478,4824,4856,51086,5467,5566,5588,5592,5797,5972,6543,6546,6547,7042,7067,7068,7220,7376,80333,816,818,8654,8912,8913,9312,93649,9722
GO:0006024	glycosaminoglycan biosynthetic process	0.000329199	10057,10331,10678,11227,135152,2131,2134,2135,23563,26229,27087,4166,55454,55790,56548,7040,79369,8534,90161,93010,9394,9435,9469
GO:0006022	aminoglycan metabolic process	0.000367138	10057,10331,10678,11227,114770,114771,135152,2131,2134,2135,23563,2517,26229,27087,374907,4166,55454,55790,56548,57115,7040,79369,8534,8993,90161,93010,9394,9435,9469
GO:0030203	glycosaminoglycan metabolic process	0.00054352	10057,10331,10678,11227,114770,114771,135152,2131,2134,2135,23563,2517,26229,27087,4166,55454,55790,56548,57115,7040,79369,8534,8993,90161,93010,9394,9435,9469
GO:0009605	response to external stimulus	0.000553792	10002,10060,10062,102,10333,10417,10458,10500,10501,10631,10663,10678,10716,10752,10803,114770,114771,116443,1230,1232,1233,1234,1235,1236,1237,1238,1240,1277,1281,129025,135228,140883,1524,170692,1723,1749,1812,1813,1814,183,1951,2023,2040,2063,2131,2181,2182,2191,219931,222662,22930,2308,2321,23239,23328,23369,2519,2660,2676,2829,2833,2895,2903,2906,29978,30009,3053,3219,3491,356,3577,3579,359,…
GO:0051937	catecholamine transport	0.000586504	1137,1141,150,151,152,156,1812,1813,1814,1815,183,3745,6580,6581,6582,8973
GO:0030182	neuron differentiation	0.000600011	10002,10220,10417,10458,10500,10501,10631,10678,10716,10752,1136,1141,116443,1272,129025,132320,140883,151,152,1742,1745,1746,1749,1812,1813,1951,1952,204851,2063,2131,2182,222662,22849,23108,23314,23493,23499,26038,26508,2676,274,283571,2895,28996,30012,30819,3196,3226,3235,3236,3624,3730,374462,389549,391723,3984,4168,4647,4917,4967,5146,5176,51760,51761,5205,5270,54816,55079,55609,55704,5588,5…
GO:0009888	tissue development	0.00060579	10220,10234,10395,10500,10501,10631,10791,1134,114990,116039,1230,123872,1277,1280,1281,1294,130497,133060,135228,144165,146206,1490,152007,161882,166336,170690,1739,1741,1746,1747,1749,183,1831,1951,1952,2027,204851,2131,222662,2308,23135,23254,23314,23399,23414,23462,23493,245806,246329,25803,25833,26508,2660,283571,28996,29841,3142,3196,3235,3236,3491,3624,374462,4638,4647,4824,4856,4967,5017,…
GO:0009887	organ morphogenesis	0.000793372	10002,10220,10395,10637,10716,116039,121227,123872,1277,1278,1280,1281,130497,144165,1490,161882,166336,170690,1739,1745,1746,1747,1749,183,1951,1952,204851,222662,2308,23314,23414,23462,23493,26018,26508,28982,28996,3142,3203,3216,3225,3235,3236,3491,356,362,3624,363,374462,4638,4647,4824,5146,51761,5465,54757,54790,55366,55790,5629,56975,5727,5754,57556,57822,579,5797,58495,6259,63925,65979,691…
GO:1905114	cell surface receptor signaling pathway involved in cell-cell signaling	0.000891051	1134,1135,1136,1137,1138,1139,1140,1141,1142,1143,1146,116444,1742,1813,1815,22930,2895,2903,2905,57030,8973
GO:0051241	negative regulation of multicellular organismal process	0.00100007	10062,10220,10234,10500,10501,1139,114770,114771,1149,114990,1230,1240,1281,130497,140685,144165,150,152,1524,156,161882,170692,1745,1746,1812,1813,1814,183,1831,2191,23108,23414,23493,2660,2833,29116,30012,3142,3196,3205,356,3623,3624,3625,4303,4824,4856,5054,5176,5270,5345,5467,5468,55079,55366,5566,5567,5580,5592,5727,57556,579,5793,5797,58495,5909,6259,63976,64096,6900,6910,6911,7010,7040,704…
GO:0010466	negative regulation of peptidase activity	0.00100352	1294,135228,140902,145264,1800,183,1992,221476,256394,3053,327657,3730,462,5054,5104,51050,51156,5176,5265,5270,5274,5275,5276,5345,57591,57630,6317,6318,647174,6906,710,866,8710,8740,89932
GO:0046903	secretion	0.00121229	10062,10257,10333,10631,10791,1080,1136,1137,1141,1143,1149,115111,1230,1236,146206,148281,1490,150,151,152,156,167,1675,1723,1813,1814,1815,183,2181,2182,22930,27445,341359,362,3623,3624,3625,3671,3745,3767,41,4284,4824,4856,5054,51156,51311,51760,5265,5270,5345,5452,5467,55366,5588,57030,5972,5991,6582,6833,6843,6844,6926,7040,7042,7043,7044,7074,7094,7096,7097,7099,710,7100,7124,7223,729230,73…
GO:1903530	regulation of secretion by cell	0.00122654	10062,10333,10631,1080,1136,1137,1141,1143,1149,1236,146206,148281,150,151,152,156,167,1813,1814,1815,183,22930,27445,341359,3623,3624,3625,3745,3767,41,4824,4856,51156,51311,51760,5467,55366,5588,5972,5991,6833,6844,7040,7042,7043,7074,7096,7097,7099,7100,7124,729230,7376,81793,84258,8600,8622,8754,8911,8912,8913,8973,9001,90550,9341,9572,959,9971
GO:0043279	response to alkaloid	0.00174042	1134,1135,1136,1137,1138,1139,1140,1141,1142,1143,1146,1644,1723,1812,1813,1814,1815,1816,3767,5465,5468,6546,7074,7124,8973
GO:0051094	positive regulation of developmental process	0.00205084	10458,10658,11078,1139,116039,1230,1232,1240,1272,1277,130497,140685,146206,1490,151,152,152007,1524,1749,1813,183,204851,22849,2309,2321,23328,23414,23493,23499,25803,26508,274,2833,2844,28996,30009,3142,3491,3624,389549,3984,40,4049,441381,5054,5176,51760,51761,5270,5345,54440,5467,5468,5479,55079,55366,55604,5629,56975,5727,57496,5754,57556,57611,5789,58495,5979,5991,6317,63925,63976,6546,6910…
GO:0055082	cellular chemical homeostasis	0.00210924	1080,10803,10861,1139,115111,116369,1230,1232,1233,1234,1235,1236,1237,1244,150,1742,1812,1813,1814,1815,1816,183,1836,219931,2308,2829,2833,284129,28982,343,356,359,361,362,363,3745,3759,3767,4284,478,479,495,5145,5158,5172,5176,53373,55013,5566,57030,65012,6543,6546,6547,7040,7074,7220,7223,7224,729230,7421,7852,7922,8473,9001,90550,948,9572,9971
GO:0051049	regulation of transport	0.00212295	100134444,10062,10333,10631,1080,1136,1137,1141,1143,1149,116444,1186,1230,1236,1272,131096,146206,148281,150,150696,151,152,156,167,1739,1742,1804,1812,1813,1814,1815,183,2040,2181,2182,219931,22848,22930,23415,23416,26060,26229,274,27445,2833,29978,29979,30818,30819,341359,347732,3623,3624,3625,3745,3758,3759,3760,3761,3762,3763,3764,3765,3766,3767,3768,3769,3770,3772,3773,40,41,4638,4824,4856,…
GO:0009628	response to abiotic stimulus	0.00245162	10002,10631,11080,1137,1139,1141,114990,1186,1244,1277,1281,132864,1490,1621,164312,1803,1812,1813,1814,1815,183,1831,2063,222662,2308,2321,2515,2660,28996,2903,29979,29988,3337,359,3625,374462,3759,3760,3761,3764,40,4049,41,4638,478,4824,51284,51311,5145,5146,5158,5176,51761,5270,5275,5313,5315,5351,5352,545,5465,5467,5468,55159,5585,5588,5727,5796,64859,6546,6547,6652,6769,6833,7010,7040,7042,7…
GO:0035235	ionotropic glutamate receptor signaling pathway	0.00275385	116443,116444,2894,2895,2903,2904,2905,2906,478,80315
GO:0008015	blood circulation	0.00287333	10060,10631,10659,1278,1490,150,151,152,156,1621,170690,1812,1813,1814,1816,183,23493,30818,30819,3759,3761,3764,3767,3768,3770,40,478,51086,5345,5465,5467,5468,5566,5588,5592,5797,5972,6543,6546,6547,7010,7040,7042,7067,7068,710,7220,7852,80333,8654,8912,8913,89797,8985,9722
GO:0010033	response to organic substance	0.00295797	10002,10062,10076,102,10333,10417,10458,10585,10631,10637,10663,1080,10803,11080,11093,1134,1135,1136,1137,1138,1139,1140,1141,1142,1143,1146,1149,114990,116443,1230,1232,1233,1234,1235,1236,1237,1238,1240,1244,1277,1278,1280,1281,130497,1307,132864,135228,145264,1490,150,1524,156,1621,1644,1723,1749,1812,1813,1814,1815,1816,183,204851,2063,2122,2181,2182,219931,22849,2308,2309,2321,23314,23328,2…
GO:0052548	regulation of endopeptidase activity	0.00305856	10395,1294,135228,145264,1490,1800,183,1992,256394,27141,3053,327657,3491,356,3730,462,4824,5054,5104,51156,5176,5265,5270,5274,5275,5276,5345,5468,57591,57630,5979,6317,6318,647174,6906,710,7124,7498,866,8710,8740,8743,89932,9131,9966
GO:0048646	anatomical structure formation involved in morphogenesis	0.00316618	10257,10395,10716,1139,1232,123872,1277,1280,1294,130497,1306,132320,135228,136332,144165,1490,1524,161882,170690,1749,183,1951,204851,2191,2308,23135,2321,23328,23462,23493,23639,26508,2833,2895,28996,3196,3267,3491,356,3624,4303,4824,4856,5054,51162,5176,51761,5205,5465,54757,5566,5567,5585,5629,56975,5727,5754,57822,579,5797,58495,5979,5990,5991,6050,64398,6461,65979,6910,6911,6926,6997,7010,7…
GO:0000904	cell morphogenesis involved in differentiation	0.00371708	10417,10458,10500,10501,10631,10678,10716,10752,11078,1136,1141,114990,1277,129025,140883,152007,161882,1742,1749,1813,1951,1952,2131,222662,23462,23493,23499,26508,2676,3196,3730,374462,389549,3984,4647,4917,51761,54816,55079,55604,55609,5588,5629,57556,57611,5789,5797,58495,5979,6259,6317,64221,6900,6910,7010,7040,7042,7043,7074,729230,7436,7804,79778,79977,80031,816,8320,8828,8829,8985,9341,94…
GO:0003013	circulatory system process	0.00374512	10060,10631,10659,1278,1490,150,151,152,156,1621,170690,1812,1813,1814,1816,183,23493,30818,30819,3759,3761,3764,3767,3768,3770,40,478,51086,5345,5465,5467,5468,5566,5588,5592,5797,5972,6543,6546,6547,7010,7040,7042,7067,7068,710,7220,7852,80333,8654,8912,8913,89797,8985,9722
GO:0001501	skeletal system development	0.00423055	10220,10234,10631,116039,1240,1277,1278,1280,1281,130497,1490,161882,1739,1745,1746,1749,2131,2134,23314,28982,3203,3205,3206,3216,3219,3223,3225,3226,3235,3236,3491,3623,4856,5251,5479,55790,5636,56975,579,6259,6926,7010,7040,7042,7043,7045,7067,7092,7421,79977,84895,8600,8642,9496
GO:0048598	embryonic morphogenesis	0.0044943	10395,116039,121227,123872,1280,1294,130497,144165,1738,1739,1746,1749,204851,2131,222662,23135,2321,23314,26018,28982,28996,3142,3196,3203,3205,3206,3216,3225,3226,3235,3236,3491,3624,374462,3899,4647,51761,5566,5567,55997,5629,5727,5754,57822,579,58495,5979,653275,65979,6910,6911,6926,7043,7403,79977,8320,8829,9423,9496,9620
GO:0097154	GABAergic neuron differentiation	0.00453891	1745,1746,1812,1813,3624,391723,55079,6900
GO:0045597	positive regulation of cell differentiation	0.00505179	10458,11078,1230,1240,1272,1277,140685,146206,1490,151,152,152007,1524,1749,1813,183,22849,2309,23499,25803,26508,274,3142,3491,3624,389549,3984,4049,5176,51760,51761,5270,5345,54440,5467,5468,55079,55604,5629,56975,5727,5754,57556,57611,5789,58495,5979,5991,6317,63925,63976,6910,7040,7042,7043,7067,7074,7124,729230,7421,7436,7804,7852,816,8320,84258,8473,8600,8643,8654,8740,8829,8842,898,9001,93…
GO:0051046	regulation of secretion	0.00512861	10062,10333,10631,1080,1136,1137,1141,1143,1149,1236,146206,148281,150,151,152,156,167,1813,1814,1815,183,2181,2182,22930,27445,341359,3623,3624,3625,3745,3767,41,4824,4856,51156,51311,51760,5467,55366,5588,5972,5991,6833,6844,7040,7042,7043,7074,7096,7097,7099,7100,7124,729230,7376,81793,84258,8600,8622,8754,8911,8912,8913,8973,9001,90550,9341,9572,959,9971
GO:0032940	secretion by cell	0.00539673	10062,10257,10333,10631,10791,1080,1136,1137,1141,1143,1149,1230,1236,146206,148281,1490,150,151,152,156,167,1675,1813,1814,1815,183,22930,27445,341359,3623,3624,3625,3671,3745,3767,41,4824,4856,5054,51156,51311,51760,5265,5270,5345,5452,5467,55366,5588,57030,5972,5991,6582,6833,6843,6844,6926,7040,7042,7043,7044,7074,7094,7096,7097,7099,710,7100,7124,729230,7376,81793,818,84258,8600,8622,8754,89…
GO:0048878	chemical homeostasis	0.00560918	10062,1080,10803,10861,1139,115111,116369,1230,1232,1233,1234,1235,1236,1237,1244,150,160335,1621,1742,1812,1813,1814,1815,1816,183,1836,219931,2308,2309,2829,2833,284129,2844,28982,29116,343,356,359,361,362,363,3745,3759,3766,3767,3949,4284,478,479,495,5145,5158,5172,5176,53373,5468,54757,55013,5566,5567,5568,57030,5727,57822,65012,6543,6546,6547,7040,7074,7220,7223,7224,729230,7369,7376,7421,78…
GO:0051093	negative regulation of developmental process	0.00585769	10062,10220,10234,10500,10501,10631,114770,114771,114990,1230,1281,130497,140685,144165,1524,161882,1745,1746,1814,183,1831,2308,23108,23414,23493,25803,2660,2833,30012,3142,3196,3205,356,3623,3624,4303,4824,4856,5054,5176,5465,5467,5468,55079,5566,5567,5727,57556,579,5797,58495,5909,6259,63976,6900,6910,6911,6926,7010,7040,7042,7075,7093,7098,7099,7124,729230,7376,7498,79598,79977,80031,8829,899…
GO:0007271	synaptic transmission, cholinergic	0.00800206	1134,1135,1136,1137,1138,1139,1140,1141,1142,1143,1146,8973
GO:1903522	regulation of blood circulation	0.00802911	10060,10659,1490,150,151,152,156,1621,1812,1813,183,23493,30818,30819,3759,3761,3767,3768,3770,40,478,51086,5467,5566,5588,5797,6543,6546,6547,7042,7067,7068,7220,80333,8654,8912,8913,9722
GO:0006044	N-acetylglucosamine metabolic process	0.00864538	10007,10164,132789,2135,23563,4166,56548,9435
GO:0098543	detection of other organism	0.00864538	10333,114770,114771,57115,7096,7097,7099,8993
GO:0015844	monoamine transport	0.00989502	1137,1141,150,151,152,156,1812,1813,1814,1815,183,3745,6580,6581,6582,8973
GO:0010862	positive regulation of pathway-restricted SMAD protein phosphorylation	0.0106619	10220,10637,2660,3623,3624,3625,3626,7040,7042,7043,7044,83729,9518
GO:0010951	negative regulation of endopeptidase activity	0.0106811	1294,135228,145264,1800,183,1992,256394,3053,327657,3730,462,5054,5104,51156,5176,5265,5270,5274,5275,5276,5345,57591,57630,6317,6318,647174,6906,710,866,8710,8740,89932
GO:0019532	oxalate transport	0.0115798	10861,115111,116369,1836,284129,5172,65012
GO:1902358	sulfate transmembrane transport	0.0115798	10861,115111,116369,1836,284129,5172,65012
GO:0048568	embryonic organ development	0.011778	116039,121227,123872,1280,130497,161882,1739,1746,1749,204851,222662,23314,23414,23462,23493,26018,28982,28996,3142,3203,3216,3225,3235,3236,3491,374462,4647,51761,5629,5727,5754,57822,579,58495,65979,6926,7042,7043,7067,7124,7403,79977,8320,8829,9394,9423,9620
GO:0006869	lipid transport	0.0122359	10062,10257,1080,1244,148229,1813,1814,1815,183,2181,2182,26020,3624,3949,4284,4824,5104,51422,51761,5205,5465,5467,5468,5580,57198,5727,5972,64137,7376,7436,79895,8600,8714,948,949,9611,9619,9971
GO:0021895	cerebral cortex neuron differentiation	0.0138611	1745,1746,1812,1813,26038,55079,63925,6900,8320
GO:0098581	detection of external biotic stimulus	0.0138611	10333,114770,114771,57115,7096,7097,7099,8993,949
GO:0019725	cellular homeostasis	0.0148881	1080,10803,10861,1134,1139,115111,116369,1230,1232,1233,1234,1235,1236,1237,1244,150,1738,1742,1812,1813,1814,1815,1816,183,1836,219931,2308,2660,2829,2833,284129,28982,343,356,359,361,362,363,3745,3759,3767,4284,478,479,495,5145,5158,5172,5176,53373,55013,55277,5566,57030,65012,6543,6546,6547,7040,7074,7220,7223,7224,729230,7421,7852,7922,8473,9001,90550,9131,948,9572,9971
GO:0006820	anion transport	0.016271	10057,10060,10257,1080,10861,1136,1137,1141,115111,116369,1186,1244,148229,1812,1813,1814,1815,1836,2181,2182,22930,246213,2568,26503,284129,363,368,3766,3949,4284,4363,51422,5172,51761,5205,5465,5467,5468,5580,57030,57084,57198,65012,6833,6844,7223,762,79895,85320,8600,8714,8884,8973,89845,9311,9341,948,949,9611,9619,9971
GO:0030534	adult behavior	0.0171557	10752,1136,1137,1138,1140,1141,1143,1621,1812,1813,1814,1815,2515,28996,2906,3235,3236,3766,478,53616,5465,6900,9698
GO:0009790	embryo development	0.0205485	102,10395,10658,116039,121227,123872,1277,1280,1294,130497,144165,161882,1738,1739,1745,1746,1749,2023,204851,2131,2182,222662,23135,2321,23314,23414,23462,23493,26018,26115,28982,28996,3142,3196,3203,3205,3206,3216,3219,3223,3225,3226,3235,3236,3491,3624,374462,3899,4647,4824,51761,5566,5567,55997,5629,5727,5754,57822,579,58495,5979,63925,653275,65979,6910,6911,6926,6997,7042,7043,7067,7075,7124…
GO:0048562	embryonic organ morphogenesis	0.0215285	116039,121227,123872,1280,130497,1739,1746,1749,204851,222662,23314,26018,28982,28996,3142,3203,3216,3225,3235,3236,374462,4647,51761,5629,5754,57822,579,58495,65979,6926,7043,7403,79977,8829,9423,9620
GO:0010876	lipid localization	0.0228219	10062,10257,1080,1149,1244,148229,1813,1814,1815,183,2181,2182,26020,3624,3949,4284,4824,5104,51422,51761,5205,5465,5467,5468,5580,57198,5727,5972,64137,7124,7376,7436,79895,8600,8714,948,949,9611,9619,9971
GO:0042592	homeostatic process	0.0235917	10062,1080,10803,10861,1134,1139,1149,115111,116369,1230,1232,1233,1234,1235,1236,1237,1244,1280,146206,1490,150,160335,161882,1621,1738,1742,1812,1813,1814,1815,1816,183,1831,1836,219931,2308,2309,2660,271,272,2829,2833,284129,2844,28982,28996,29116,3216,343,356,359,361,362,3623,3624,363,3745,3759,3766,3767,3949,4284,478,479,4856,495,5145,5158,5172,5176,53373,54440,545,5468,54757,54790,55013,552…
GO:0010885	regulation of cholesterol storage	0.0239029	10062,5465,5468,7376,948,949,9619
GO:0048706	embryonic skeletal system development	0.0252978	116039,1277,1280,130497,1739,1745,1746,2131,23314,28982,3203,3205,3216,3219,3223,3225,3235,3236,579,7043,79977
GO:0044765	single-organism transport	0.0264386	100134444,10057,10060,10062,10257,10333,10417,10458,10631,10791,1080,10861,11182,1134,1135,1136,1137,1138,1139,1140,1141,1142,1143,1146,1149,115111,116369,116443,116444,1186,1230,1234,1236,1244,1272,1294,131096,144165,146206,148229,148281,1490,150,151,152,156,157,1644,167,1675,1723,1739,1741,1742,1778,1804,1812,1813,1814,1815,183,1831,1836,2040,2181,2182,219931,222662,22906,22930,23241,23415,2341…
GO:0051179	localization	0.0264803	100134444,10057,10060,10062,10076,102,10257,10333,10395,10417,10458,10500,10501,10631,10716,10752,10791,1080,10861,11182,1134,1135,1136,1137,1138,1139,1140,1141,1142,1143,1146,1149,115111,116369,116443,116444,1186,1230,1233,1234,1235,1236,1238,123872,1240,1244,1272,1277,1278,1281,1294,131096,144165,146206,148229,148281,1490,150,150696,151,152,152007,1524,156,157,1621,1644,167,1675,1723,1739,1740,…
GO:0048666	neuron development	0.0265635	10002,10417,10458,10500,10501,10631,10678,10716,10752,1136,1141,116443,1272,129025,132320,140883,1742,1749,1812,1813,1951,1952,2063,2131,2182,222662,22849,23108,23499,2676,2895,30819,3196,3235,3236,3730,374462,389549,3984,4168,4647,4917,4967,5146,5176,51760,51761,5205,5270,54816,55079,55609,55704,5588,5592,5754,57556,57611,5789,5792,5796,5797,5979,6259,63925,64221,6900,6911,7042,7074,729230,7436,…
GO:0044700	single organism signaling	0.0276059	10002,100271715,10060,10062,10076,10114,10164,102,10207,10220,10333,10395,10458,10500,10501,10585,10631,10637,10663,10752,1080,10803,10846,1107,1108,11093,11122,1134,1135,1136,1137,1138,1139,1140,1141,1142,1143,1146,114770,114771,1149,114990,116443,116444,120793,120796,122042,1230,1232,1233,1234,1235,1236,1237,1238,1240,1272,1277,1278,1280,1281,1306,1307,131096,135228,138805,144165,145264,146206,…
GO:0015711	organic anion transport	0.0283632	10057,10257,1080,10861,115111,116369,1244,148229,1813,1814,1815,1836,2181,2182,22930,246213,26503,284129,3766,3949,4284,51422,5172,51761,5205,5465,5467,5468,5580,57030,57084,57198,65012,6844,7223,762,79895,85320,8600,8714,8884,9311,948,949,9611,9619,9971
GO:0070482	response to oxygen levels	0.0292218	10631,1137,1139,1141,114990,1277,132864,1490,1803,1812,1813,2308,2321,28996,29979,29988,4049,4824,5313,5315,5351,5352,5465,5467,5468,5588,6546,6547,7010,7040,7042,7043,7220,7436,7852,80315,8473,9131,93649
GO:0060395	SMAD protein signal transduction	0.0304182	10220,10637,2660,28996,3623,3624,3625,3626,7040,7042,7043,7044,83729,9518
GO:0023052	signaling	0.0309285	10002,100271715,10060,10062,10076,10114,10164,102,10207,10220,10333,10395,10458,10500,10501,10585,10631,10637,10663,10752,1080,10803,10846,1107,1108,11093,11122,1134,1135,1136,1137,1138,1139,1140,1141,1142,1143,1146,114770,114771,1149,114990,116443,116444,120793,120796,122042,1230,1232,1233,1234,1235,1236,1237,1238,1240,1272,1277,1278,1280,1281,1306,1307,131096,135228,138805,144165,145264,146206,…
GO:1901071	glucosamine-containing compound metabolic process	0.0330102	10007,10164,132789,2135,23563,4166,56548,8473,9435
GO:0048729	tissue morphogenesis	0.0348903	10395,123872,1281,130497,144165,146206,161882,166336,170690,1739,1741,183,1951,1952,204851,23135,23414,23462,23493,26508,28996,3196,3491,3624,4638,4824,5146,51761,55366,5566,5567,5629,5727,5754,57822,5797,58495,5979,6259,64398,65979,6910,6911,6926,7040,7042,7043,7074,7124,7403,7421,79977,8320,8549,8642,8829,8842,8914,8985,90627,9423,9496,9620,9788
GO:0009611	response to wounding	0.0349533	10062,10631,10752,11093,114770,1230,1236,1277,1278,1281,135228,146206,1490,150,151,152,1524,161882,170692,1813,1816,183,2027,2191,23414,23499,2660,2903,2905,3053,3491,40,4049,462,4638,4856,5054,5104,51156,51284,5176,5265,5270,5315,5345,5465,5467,5468,55604,5566,5567,5568,5580,5588,5592,5754,57822,5792,667,6844,7010,7040,7042,7043,7094,7097,7098,7099,710,7124,729230,81793,8600,8829,8993,9341,9469,…
GO:0010887	negative regulation of cholesterol storage	0.0372787	10062,5465,5468,7376,9619
GO:0065007	biological regulation	0.0401813	10002,100134444,100271715,10060,10062,10076,10114,102,10207,10220,10234,10333,10395,10417,10458,10500,10501,10585,10631,10637,10658,10659,10663,10716,10752,1080,10803,10846,10861,1105,1106,1107,11078,1108,11093,11122,11281,1134,1135,1136,1137,1138,1139,1140,1141,1142,1143,1146,114770,114771,1149,114990,115111,116039,116154,116369,116443,116444,1186,120793,120796,122042,1230,1232,1233,1234,1235,12…
GO:0048870	cell motility	0.040532	10076,102,10395,10500,10501,10631,10752,116369,1230,1233,1234,1235,1236,1240,1277,1278,1281,146206,1490,150,152007,1524,1621,1800,1803,1812,1813,183,1951,2191,221692,2321,23314,23328,23499,23587,23639,2676,2833,286205,29941,30009,30012,3219,347732,3491,3577,3579,389549,4638,4856,4967,5054,5176,5270,5467,55079,55604,55704,5580,5585,5586,5588,5592,5629,5754,57556,5792,5793,5796,5797,58495,59352,597…
GO:0051674	localization of cell	0.040532	10076,102,10395,10500,10501,10631,10752,116369,1230,1233,1234,1235,1236,1240,1277,1278,1281,146206,1490,150,152007,1524,1621,1800,1803,1812,1813,183,1951,2191,221692,2321,23314,23328,23499,23587,23639,2676,2833,286205,29941,30009,30012,3219,347732,3491,3577,3579,389549,4638,4856,4967,5054,5176,5270,5467,55079,55604,55704,5580,5585,5586,5588,5592,5629,5754,57556,5792,5793,5796,5797,58495,59352,597…
GO:0045596	negative regulation of cell differentiation	0.0418436	10062,10220,10234,10500,10501,10631,114770,114771,114990,1281,130497,140685,144165,161882,1745,1746,1814,2308,23108,23414,23493,25803,2660,30012,3142,3196,3205,3623,3624,4303,4856,5465,5467,5468,55079,5727,57556,579,58495,5909,6259,63976,6900,6910,6911,6926,7040,7042,7098,7099,7124,729230,7376,7498,79977,80031,8829,8993,93649,9423,9619
GO:0009719	response to endogenous stimulus	0.0420743	10002,10062,10076,10458,10631,10637,1080,1134,1135,1136,1137,1138,1139,1140,1141,1142,1143,1146,1149,114990,1236,1244,1277,1278,1280,1281,1307,132864,135228,145264,1490,150,1524,1621,1644,1723,1749,1812,1813,1814,1815,1816,183,2063,2122,22849,2308,23462,2591,26060,26508,2660,2844,28996,2903,29988,343,345193,347732,3491,3624,3625,3730,3767,4303,4686,478,4824,5176,5313,5315,5351,5352,5465,5467,5468…
GO:0002221	pattern recognition receptor signaling pathway	0.0439185	10062,10333,114770,114771,23369,29979,4064,51284,51311,55366,57115,7096,7097,7098,7099,7100,81793,8685,8993,948,9572,9698,9865,9971
GO:0090066	regulation of anatomical structure size	0.0441079	10458,10500,10501,11078,1236,146206,150,151,152,1621,1739,1812,1816,183,23108,23499,343,359,361,362,363,3764,3984,40,4284,5345,5467,55243,55604,5580,5588,5592,55971,56907,57556,57611,5797,5979,6259,6546,6900,729230,80031,80115,84501,8473,8829,8985,93663,9423
GO:0051270	regulation of cellular component movement	0.0447127	10076,102,10395,10500,10501,10631,10716,1230,1235,1236,123872,1240,1277,1281,146206,150,152007,1524,1800,1812,1813,183,2321,23328,23499,23587,2833,286205,3491,3759,4638,4856,5054,5176,5270,5467,55079,55604,5585,5586,5629,57556,5793,5796,5797,59352,5979,6259,6317,6546,6910,6997,7010,7040,7042,7074,7075,7124,729230,7852,80031,8740,8754,8828,8829,9001,90627,93663,9423,9469,949,9722
GO:0008272	sulfate transport	0.0455187	10861,115111,116369,1836,284129,5172,65012
GO:0010878	cholesterol storage	0.0455187	10062,5465,5468,7376,948,949,9619
GO:0009595	detection of biotic stimulus	0.0490814	10333,114770,114771,57115,7096,7097,7099,8993,949

## Sheet: Male_Pb_Cd
S10 Table (D): Gene Ontology (GO) analysis for human orthologs of Drosophila candidate genes associated with resistance to lead and cadmium in males.
GO ID	GO Term	Holm-Bonferroni P-value	Matches
GO:0007268	synaptic transmission	6.23132e-18	11251,1134,1135,1136,1137,1138,1140,1141,1142,1143,1146,2825,2831,2832,344758,3745,4985,4986,4987,4988,54843,6751,6752,6753,6754,6755,7779,84958,8973,9162,94120,94121,94122
GO:0098916	anterograde trans-synaptic signaling	6.23132e-18	11251,1134,1135,1136,1137,1138,1140,1141,1142,1143,1146,2825,2831,2832,344758,3745,4985,4986,4987,4988,54843,6751,6752,6753,6754,6755,7779,84958,8973,9162,94120,94121,94122
GO:0099537	trans-synaptic signaling	6.23132e-18	11251,1134,1135,1136,1137,1138,1140,1141,1142,1143,1146,2825,2831,2832,344758,3745,4985,4986,4987,4988,54843,6751,6752,6753,6754,6755,7779,84958,8973,9162,94120,94121,94122
GO:0099536	synaptic signaling	1.03037e-17	11251,1134,1135,1136,1137,1138,1140,1141,1142,1143,1146,2825,2831,2832,344758,3745,4985,4986,4987,4988,54843,6751,6752,6753,6754,6755,7779,84958,8973,9162,94120,94121,94122
GO:0007274	neuromuscular synaptic transmission	6.49166e-14	1134,1135,1136,1137,1138,1140,1141,1142,1143,1146,8973
GO:0007271	synaptic transmission, cholinergic	4.79871e-12	1134,1135,1136,1137,1138,1140,1141,1142,1143,1146,8973
GO:0007267	cell-cell signaling	5.17332e-11	11251,1134,1135,1136,1137,1138,1140,1141,1142,1143,1146,2825,2831,2832,344758,3745,4985,4986,4987,4988,54843,6751,6752,6753,6754,6755,7779,84958,8973,90550,9162,94120,94121,94122
GO:0099565	chemical synaptic transmission, postsynaptic	1.64317e-10	1134,1135,1136,1137,1138,1140,1141,1142,1143,1146,4988,8973,9162
GO:0035094	response to nicotine	3.16501e-10	1134,1135,1136,1137,1138,1140,1141,1142,1143,1146,8973
GO:1905114	cell surface receptor signaling pathway involved in cell-cell signaling	4.34921e-10	1134,1135,1136,1137,1138,1140,1141,1142,1143,1146,4988,8973,9162
GO:0035095	behavioral response to nicotine	4.33625e-09	1136,1137,1138,1140,1141,1143
GO:0007187	G-protein coupled receptor signaling pathway, coupled to cyclic nucleotide second messenger	3.52322e-08	11251,2825,2831,2832,344758,4985,4986,4987,4988,6751,6752,6753,6754,6755
GO:0043279	response to alkaloid	3.95463e-08	1134,1135,1136,1137,1138,1140,1141,1142,1143,1146,4986,4988,8973
GO:0038169	somatostatin receptor signaling pathway	1.08434e-07	6751,6752,6753,6754,6755
GO:0038170	somatostatin signaling pathway	1.08434e-07	6751,6752,6753,6754,6755
GO:0038003	opioid receptor signaling pathway	1.28154e-07	2831,2832,4985,4986,4987,4988
GO:0007218	neuropeptide signaling pathway	2.39534e-07	11251,2825,2831,2832,344758,4985,4986,4987,4988,6751,6752
GO:0098655	cation transmembrane transport	2.38474e-06	1134,1135,1136,1137,1138,1140,1141,1142,1143,1146,3745,4986,4987,4988,51422,55013,55532,7402,7779,8973,90550,9312
GO:0007186	G-protein coupled receptor signaling pathway	0.00047333	11251,1606,1607,1608,1951,1952,2825,2831,2832,344758,4035,440435,4985,4986,4987,4988,57512,6751,6752,6753,6754,6755,8525,9162,9620
GO:0006812	cation transport	0.000493072	1134,1135,1136,1137,1138,1140,1141,1142,1143,1146,3745,4985,4986,4987,4988,51422,55013,55532,7402,7779,8973,90550,9312
GO:0007205	protein kinase C-activating G-protein coupled receptor signaling pathway	0.000496605	1606,1607,1608,4035,8525,9162
GO:0030202	heparin metabolic process	0.00128351	3340,64579,8509,9348
GO:0030210	heparin biosynthetic process	0.00128351	3340,64579,8509,9348
GO:0034220	ion transmembrane transport	0.00182483	1134,1135,1136,1137,1138,1140,1141,1142,1143,1146,3745,4986,4987,4988,51422,55013,55532,7402,7779,8973,90550,9312
GO:0030534	adult behavior	0.00222661	1136,1137,1138,1140,1141,1143,4985,4986,4988
GO:0007193	adenylate cyclase-inhibiting G-protein coupled receptor signaling pathway	0.00310405	11251,4985,4986,4987,4988,6752,6755
GO:0060084	synaptic transmission involved in micturition	0.0031847	1136,1141,1143
GO:0051046	regulation of secretion	0.010292	1136,1137,1141,1143,3745,4986,4987,4988,54843,6755,7779,84958,8973,90550,94120,94121,94122
GO:0014070	response to organic cyclic compound	0.0178166	1134,1135,1136,1137,1138,1140,1141,1142,1143,1146,4986,4987,4988,54790,6751,6752,6753,6754,6755,8973
GO:0010243	response to organonitrogen compound	0.0183207	1134,1135,1136,1137,1138,1140,1141,1142,1143,1146,4986,4988,6751,6752,6753,6754,6755,8973
GO:0023061	signal release	0.0236973	1136,1143,3745,4986,4988,54843,6755,7779,84958,90550,9162,94120,94121,94122
GO:0007269	neurotransmitter secretion	0.0261698	1136,1143,54843,7779,84958,9162,94120,94121,94122
GO:0099643	signal release from synapse	0.0261698	1136,1143,54843,7779,84958,9162,94120,94121,94122
GO:0007626	locomotory behavior	0.0288638	1136,1137,1141,1143,4985,4986,4987,4988,9620
GO:0099531	presynaptic process involved in synaptic transmission	0.0400682	1136,1143,54843,7779,84958,9162,94120,94121,94122
