# Supplementary material for: A Drosophila model for toxicogenomics: Genetic variation in susceptibility to heavy metal exposure
Source: PLoS Genet. 2017 Jul 21;13(7):e1006907. doi: 10.1371/journal.pgen.1006907 (PMC5544243; doi:10.1371/journal.pgen.1006907)
Supplement: S11 Table — (XLSX) [file pgen.1006907.s016.xlsx]

## Sheet: Sheet1
S11 Table – ANOVA for validation of Drosophila orthologs of human hub genes using RNAi knockdown lines. DF: degrees of freedom. Highlighted cells denote significant (P < 0.05) genetic effects.
Gene	Source	DF	Sum of Squares	F-Value	P-Value
CG10359	Metal	1	56.2994	22.1484	5.14765e-06
CG10359	Line	1	11.6632	4.5884	0.0335886
CG10359	Sex	1	17.7065	6.9658	0.00906697
CG10359	Line*Sex	1	6.43733	2.5325	0.113351
CG10359	Line*Metal	1	2.5632	1.0084	0.316695
CG10359	Sex*Metal	1	48.4025	19.0417	2.1938e-05
CG10359	Line*Sex*Metal	1	6.35931	2.5018	0.115544
Ptp69D	Metal	1	38.1155	12.158	0.000621279
Ptp69D	Line	1	0.003756	0.0012	0.97243
Ptp69D	Sex	1	15.413	4.9164	0.0279212
Ptp69D	Line*Sex	1	7.76134	2.4757	0.117467
Ptp69D	Line*Metal	1	0.090345	0.0288	0.865401
Ptp69D	Sex*Metal	1	43.3869	13.8394	0.000269794
Ptp69D	Line*Sex*Metal	1	8.09616	2.5825	0.109897
Hr96	Metal	1	1.48632	0.5925	0.442336
Hr96	Line	1	12.5854	5.0166	0.026153
Hr96	Sex	1	45.1397	17.993	3.3242e-05
Hr96	Line*Sex	1	0.004852	0.0019	0.964964
Hr96	Line*Metal	1	1.96074	0.7816	0.377674
Hr96	Sex*Metal	1	4.77585	1.9037	0.169133
Hr96	Line*Sex*Metal	1	1.85475	0.7393	0.39086
Grip	Metal	1	76.9262	29.6016	1.92749e-07
Grip	Line	1	1.28261	0.4936	0.483355
Grip	Sex	1	0.386772	0.1488	0.70016
Grip	Line*Sex	1	34.9844	13.4622	0.000329917
Grip	Line*Metal	1	9.30767	3.5816	0.0602054
Grip	Sex*Metal	1	17.5788	6.7644	0.01016
Grip	Line*Sex*Metal	1	24.9336	9.5945	0.00230083
drl	Metal	1	12.2881	5.5716	0.0194448
drl	Line	1	134.547	61.0051	6.73648e-13
drl	Sex	1	1.40481	0.637	0.425983
drl	Line*Sex	1	29.0908	13.1901	0.000377216
drl	Line*Metal	1	5.06865	2.2982	0.131474
drl	Sex*Metal	1	21.0681	9.5526	0.00235103
drl	Line*Sex*Metal	1	21.6718	9.8263	0.00204296
dnt	Metal	1	125.951	51.7949	1.88914e-11
dnt	Line	1	10.0279	4.1238	0.0438429
dnt	Sex	1	3.3436	1.375	0.242597
dnt	Line*Sex	1	23.5192	9.6718	0.0021946
dnt	Line*Metal	1	28.9338	11.8985	0.000708441
dnt	Sex*Metal	1	40.9623	16.8449	6.28454e-05
dnt	Line*Sex*Metal	1	8.90895	3.6636	0.0572921
Eno	Metal	1	1.86685	0.7096	0.400692
Eno	Line	1	47.8888	18.2021	3.18997e-05
Eno	Sex	1	17.9601	6.8265	0.00973244
Eno	Line*Sex	1	6.8196	2.5921	0.109133
Eno	Line*Metal	1	21.4111	8.1381	0.00483625
Eno	Sex*Metal	1	75.9913	28.8836	2.33252e-07
Eno	Line*Sex*Metal	1	0.824818	0.3135	0.576226
jbug	Metal	1	25.7271	10.1062	0.0018142
jbug	Line	1	6.38471	2.5081	0.11549
jbug	Sex	1	1.21383	0.4768	0.490994
jbug	Line*Sex	1	26.017	10.22	0.00171268
jbug	Line*Metal	1	0.12619	0.0496	0.824133
jbug	Sex*Metal	1	51.9162	20.3938	1.31419e-05
jbug	Line*Sex*Metal	1	2.28323	0.8969	0.345222
Lerp	Metal	1	34.2768	13.4298	0.000367794
Lerp	Line	1	0.000348	0.0001	0.990708
Lerp	Sex	1	1.77856	0.6968	0.405477
Lerp	Line*Sex	1	14.7093	5.7632	0.0178763
Lerp	Line*Metal	1	1.77318	0.6947	0.406186
Lerp	Sex*Metal	1	16.1279	6.319	0.0132479
Lerp	Line*Sex*Metal	1	10.5491	4.1332	0.0442201
Rbp9	Metal	1	117.511	49.4131	4.66533e-11
Rbp9	Line	1	1.63271	0.6866	0.408488
Rbp9	Sex	1	21.275	8.9461	0.00318909
Rbp9	Line*Sex	1	4.4945	1.8899	0.170998
Rbp9	Line*Metal	1	24.4924	10.299	0.00158806
Rbp9	Sex*Metal	1	45.0772	18.9549	2.2923e-05
Rbp9	Line*Sex*Metal	1	7.54771	3.1738	0.076593
slmb	Metal	1	49.6202	19.8738	1.4786e-05
slmb	Line	1	47.6776	19.0958	2.13239e-05
slmb	Sex	1	7.7164	3.0906	0.080506
slmb	Line*Sex	1	15.8146	6.334	0.0127485
slmb	Line*Metal	1	1.28494	0.5146	0.474099
slmb	Sex*Metal	1	15.34	6.1439	0.0141392
slmb	Line*Sex*Metal	1	31.0883	12.4514	0.000534358
Drl-2	Metal	1	28.3832	11.2289	0.000998375
Drl-2	Line	1	8.34745	3.3024	0.0709935
Drl-2	Sex	1	3.6144	1.4299	0.233494
Drl-2	Line*Sex	1	22.3001	8.8223	0.00342002
Drl-2	Line*Metal	1	0.219272	0.0867	0.768723
Drl-2	Sex*Metal	1	81.4875	32.2378	6.0139e-08
Drl-2	Line*Sex*Metal	1	0.078945	0.0312	0.859941
pigs	Metal	1	0.005053	0.0019	0.964975
pigs	Line	1	0.915153	0.3501	0.554696
pigs	Sex	1	72.4276	27.7054	3.41371e-07
pigs	Line*Sex	1	2.70651	1.0353	0.310059
pigs	Line*Metal	1	0.012564	0.0048	0.944794
pigs	Sex*Metal	1	0.326853	0.125	0.723989
pigs	Line*Sex*Metal	1	0.06818	0.0261	0.871856
Abl	Metal	1	3.87222	1.7487	0.188324
Abl	Line	1	0.067661	0.0306	0.861503
Abl	Sex	1	2.47624	1.1183	0.292219
Abl	Line*Sex	1	17.2509	7.7906	0.00603131
Abl	Line*Metal	1	48.7096	21.9976	6.72498e-06
Abl	Sex*Metal	1	22.8813	10.3333	0.00164254
Abl	Line*Sex*Metal	1	10.6591	4.8137	0.0299844
Hsp26	Metal	1	18.4466	6.8648	0.00959146
Hsp26	Line	1	16.3144	6.0713	0.0147403
Hsp26	Sex	1	1.76825	0.658	0.418392
Hsp26	Line*Sex	1	28.6541	10.6635	0.00132299
Hsp26	Line*Metal	1	2.41101	0.8972	0.344874
Hsp26	Sex*Metal	1	55.0135	20.473	1.13579e-05
Hsp26	Line*Sex*Metal	1	3.89731	1.4504	0.230153
pyd	Metal	1	9.46917	3.986	0.0474134
pyd	Line	1	71.1351	29.9438	1.50136e-07
pyd	Sex	1	3.29272	1.386	0.240655
pyd	Line*Sex	1	24.7748	10.4288	0.00147897
pyd	Line*Metal	1	8.21476	3.4579	0.0646083
pyd	Sex*Metal	1	91.7485	38.6208	3.58336e-09
pyd	Line*Sex*Metal	1	0.001133	0.0005	0.982602
CG4461	Metal	1	21.163	8.0647	0.00506132
CG4461	Line	1	4.80222	1.83	0.177912
CG4461	Sex	1	0.337643	0.1287	0.72026
CG4461	Line*Sex	1	37.6905	14.363	0.000208648
CG4461	Line*Metal	1	1.63915	0.6246	0.430422
CG4461	Sex*Metal	1	12.0994	4.6108	0.0331799
CG4461	Line*Sex*Metal	1	35.59	13.5625	0.000309229
MRP	Metal	1	17.397	6.5755	0.0113354
MRP	Line	1	5.61289	2.1215	0.147364
MRP	Sex	1	0.29014	0.1097	0.740996
MRP	Line*Sex	1	46.9899	17.7606	4.33875e-05
MRP	Line*Metal	1	1.83894	0.6951	0.405793
MRP	Sex*Metal	1	35.2952	13.3404	0.000359788
MRP	Line*Sex*Metal	1	8.61621	3.2566	0.0731681
Src64B	Metal	1	15.9543	5.9687	0.0154434
Src64B	Line	1	26.1243	9.7734	0.00203843
Src64B	Sex	1	68.0842	25.471	1.01801e-06
Src64B	Line*Sex	1	3.17176	1.1866	0.277349
Src64B	Line*Metal	1	17.3632	6.4958	0.0115752
Src64B	Sex*Metal	1	0.039111	0.0146	0.903844
Src64B	Line*Sex*Metal	1	0.965659	0.3613	0.548496
CtBP	Metal	1	46.0599	16.3759	8.19656e-05
CtBP	Line	1	0.052183	0.0186	0.891834
CtBP	Sex	1	0.577407	0.2053	0.651123
CtBP	Line*Sex	1	32.3356	11.4964	0.000885995
CtBP	Line*Metal	1	1.3131	0.4669	0.495465
CtBP	Sex*Metal	1	29.2361	10.3945	0.00154323
CtBP	Line*Sex*Metal	1	13.3373	4.7419	0.0309587
Btk29A	Metal	1	16.2637	6.1238	0.0142902
Btk29A	Line	1	0.642729	0.242	0.623377
Btk29A	Sex	1	6.99731	2.6347	0.106352
Btk29A	Line*Sex	1	16.9965	6.3997	0.0122968
Btk29A	Line*Metal	1	3.56996	1.3442	0.247875
Btk29A	Sex*Metal	1	59.1653	22.2775	4.81331e-06
Btk29A	Line*Sex*Metal	1	3.30926	1.246	0.265842
Mad	Metal	1	24.8527	8.9411	0.00330664
Mad	Line	1	2.63769	0.9489	0.331706
Mad	Sex	1	19.9044	7.1608	0.00836012
Mad	Line*Sex	1	1.74485	0.6277	0.429558
Mad	Line*Metal	1	0.005564	0.002	0.964378
Mad	Sex*Metal	1	52.4537	18.8709	2.70344e-05
Mad	Line*Sex*Metal	1	0.780609	0.2808	0.597013
